# Supplementary material for: GeneDMRs: An R Package for Gene-Based Differentially Methylated Regions Analysis
Source: J Comput Biol. 2021 Mar 4;28(3):304–16. doi: 10.1089/cmb.2020.0081 (PMC7994424; doi:10.1089/cmb.2020.0081)
Supplement: Supplemental data [file Supp_File1.txt]

"id" "chr" "start" "end" "Methgroup1" "Methgroup2" "Readgroup1" "Readgroup2" "Pvalue1" "Qvalue1" "Methdiff1"
"1" "NM_001011874" "chr1" 3214481 3671498 0.182151749443061 0.19907100199071 7631 4521 0.0215159058622345 0.0628172804331485 0.0169192525476488
"2" "NM_001289465" "chr1" 4490927 4497354 0.0471002100942981 0.0528493364558938 20467 12810 0.018897422090947 0.0569107651552338 0.0057491263615957
"3" "NM_008866" "chr1" 4807822 4846735 0.0179905623279591 0.0104994324631101 10172 7048 4.68285904368808e-05 0.00041433857279545 -0.007491129864849
"4" "NM_001159750" "chr1" 4857693 4897909 0.0131503716409377 0.00516795865633075 1749 1161 0.0265315282746601 0.0737608345108862 -0.00798241298460693
"5" "NM_001290372" "chr1" 4909575 5018734 0.923982869379015 0.949709864603482 1868 1034 0.00666328068519038 0.0250767660395783 0.0257269952244666
"6" "NM_001177795" "chr1" 4909575 5070285 0.260323399706 0.244370860927152 7483 4530 0.0512489104003805 0.122924369595714 -0.0159525387788479
"7" "NM_021374" "chr1" 4909575 5019539 0.866633366633367 0.870939420544337 2002 1139 0.731282647950308 0.827238682700357 0.0043060539109705
"8" "NM_001310442" "chr1" 5083085 5162549 0.0185011709601874 0.00653370013755158 4270 2908 6.75917976947559e-06 8.08720032246569e-05 -0.0119674708226358
"9" "NM_001318735" "chr1" 5588492 5606133 0.602484472049689 0.592391304347826 322 184 0.823732473717178 0.889885605290587 -0.0100931677018634
"10" "NM_010342" "chr1" 5913706 5917398 0.806051202482545 0.758083832335329 1289 835 0.00866162397801681 0.0308463952879741 -0.0479673701472152
"11" "NM_009826" "chr1" 6214661 6276104 0.0159550561797753 0.0117828432991961 13350 9081 0.00891137039359237 0.0315470990301196 -0.00417221288057916
"12" "NM_001195732" "chr1" 6359330 6394731 0.0594059405940594 0.0786516853932584 202 89 0.546669080753268 0.680421936303438 0.019245744799199
"13" "NM_001244693" "chr1" 6487230 6860940 0.950617283950617 0.973180076628352 324 261 0.155602314994632 0.281399534589755 0.0225627926777352
"14" "NM_183028" "chr1" 7088919 7173628 0.0127729095499777 0.00832238282961016 6733 4566 0.0234612641000563 0.0670869164337689 -0.00445052672036756
"15" "NM_001290390" "chr1" 8359738 9299877 0.153061224489796 0.146769476203137 5782 3761 0.400436277580231 0.549337725718564 -0.00629174828665846
"16" "NM_021511" "chr1" 9545407 9547455 0.0105913503971756 0.00890764181903422 3399 2133 0.536102210909767 0.671763892520705 -0.00168370857814142
"17" "NM_001357378" "chr1" 9547947 9577970 0.897897897897898 0.9 333 240 0.93436872241494 0.962214147917372 0.00210210210210215
"18" "NR_015470" "chr1" 9560832 9631092 0.214814814814815 0.217532467532468 540 308 0.926316594999933 0.956586047216791 0.0027176527176527
"19" "NM_001290397" "chr1" 9667410 9700209 0.0343839541547278 0.0242024202420242 1396 909 0.15799299637452 0.284363319198253 -0.0101815339127036
"20" "NM_173443" "chr1" 9718621 9748382 0.0202667590507535 0.0139416983523447 5773 3945 0.0185289182313283 0.0560765532587055 -0.00632506069840877
"21" "NR_040462" "chr1" 9747647 9771256 0.0202597402597403 0.0116804822908817 3850 2654 0.00678564407319601 0.0254257265875176 -0.00857925796885857
"22" "NM_133220" "chr1" 9798129 9902568 0.0644324755635348 0.0585431561496218 15039 9651 0.0605211555453407 0.139361180030751 -0.00588931941391301
"23" "NM_001037759" "chr1" 9848280 9902568 0.23327615780446 0.215547703180212 3498 2264 0.115487172112231 0.226251053526003 -0.0177284546242477
"24" "NM_177722" "chr1" 9908637 9940954 0.296923076923077 0.465473145780051 650 391 4.75934183420206e-08 1.0088545859539e-06 0.168550068856974
"25" "NR_024067" "chr1" 9942024 9944118 0.0138568129330254 0.0119891008174387 2598 1835 0.588210106142012 0.715417580065439 -0.00186771211558671
"26" "NM_001285425" "chr1" 9960162 9967485 0.0366036603660366 0.0332829046898638 3333 1983 0.524443835749011 0.662012249682083 -0.00332075567617277
"27" "NR_110971" "chr1" 9968621 10009136 0.524305555555556 0.658878504672897 288 214 0.00240326522939665 0.0111432084914549 0.134572949117342
"28" "NM_001277101" "chr1" 10024599 10038159 0.0143352601156069 0.00801220908050362 4325 2621 0.0155579192725615 0.0489476617669279 -0.00632305103510331
"29" "NM_026493" "chr1" 10038217 10136768 0.0202142224369816 0.0169141381536475 12417 7745 0.0921865149726403 0.191495405491467 -0.00330008428333405
"30" "NM_001102430" "chr1" 10137506 10232670 0.0172520448140766 0.0170613173405025 14549 9671 0.910879997763033 0.946350544145808 -0.000190727473574036
"31" "NM_001289497" "chr1" 10324718 10719945 0.970152654363181 0.977389924633082 4389 2521 0.0712148737690188 0.157417866075775 0.00723727026990151
"32" "NM_029525" "chr1" 10993464 11303682 0.110590182018753 0.112137757244855 7252 4762 0.79192690814284 0.868813825355255 0.00154757522610165
"33" "NM_001160369" "chr1" 11414104 11975902 0.339560952825782 0.286055233549267 4282 2933 1.50828467652785e-06 2.16149434696086e-05 -0.0535057192765154
"34" "NM_001160371" "chr1" 11414104 11601821 0.0241276911655531 0.021978021978022 2694 2002 0.627683403228052 0.747800976161402 -0.0021496691875311
"35" "NM_001198565" "chr1" 12692429 12860372 0.211568202907516 0.245508982035928 3233 2004 0.00437153318841598 0.0179628548702472 0.0339407791284119
"36" "NM_172294" "chr1" 12718544 12860372 0.385732323232323 0.421003717472119 1584 1076 0.0686046734868184 0.15328282022784 0.0352713942397957
"37" "NM_172841" "chr1" 12866549 12991135 0.338818117480538 0.336411280259546 5652 4007 0.805344729905135 0.877757513183037 -0.00240683722099205
"38" "NM_001081209" "chr1" 13113427 13127163 0.147766323024055 0.159336099585062 2037 1205 0.376534495865954 0.527133115450073 0.0115697765610072
"39" "NM_008678" "chr1" 13139104 13374083 0.144739661452753 0.134585034013605 28002 18375 0.00205129622002677 0.0097944223961269 -0.0101546274391479
"40" "NM_001302702" "chr1" 13139104 13372429 0.654389945889335 0.652149160261884 5729 3513 0.826085035162581 0.891318034262774 -0.00224078562745056
"41" "NM_028173" "chr1" 13564692 13589910 0.0186941964285714 0.0198402473589281 10752 7762 0.575316574775063 0.70366260990848 0.00114605093035668
"42" "NM_145381" "chr1" 13625899 13660509 0.0624597553122988 0.0525657071339174 3106 2397 0.118448918737232 0.230686991282148 -0.00989404817838138
"43" "NM_010164" "chr1" 14168957 14310199 0.0173733195449845 0.0191994793361536 4835 3073 0.553860678825803 0.686265259862408 0.00182615979116911
"44" "NM_001360810" "chr1" 14753345 14755966 0.0288770053475936 0.0299145299145299 1870 1170 0.869026352617809 0.919681318858569 0.00103752456693633
"45" "NM_001348288" "chr1" 14872643 14918862 0.220430107526882 0.209345794392523 744 535 0.634186669651284 0.752536881294066 -0.0110843131343583
"46" "NM_001098528" "chr1" 15312451 15714214 0.945375091041515 0.90625 1373 832 0.000556589788236312 0.00331930778977677 -0.039125091041515
"47" "NM_009352" "chr1" 15805645 15844052 0.256038647342995 0.271293375394322 414 317 0.642574897532614 0.759850924458719 0.0152547280513265
"48" "NM_001033288" "chr1" 15853861 15892722 0.359450294485097 0.364028776978417 5603 3475 0.658973049103122 0.772143047794311 0.00457848249332005
"49" "NM_001305227" "chr1" 16065978 16093325 0.0450344149459194 0.0503220008986072 10170 6677 0.114408241144823 0.224559581832581 0.00528758595268779
"50" "NM_011291" "chr1" 16101295 16104433 0.0194707938092861 0.0192307692307692 2003 1456 0.959655701304948 0.977481832531222 -0.00024002457851684
"51" "NM_133832" "chr1" 16105881 16132550 0.0203523980024498 0.0144360902255639 10613 6650 0.0039496603731928 0.0164894957315605 -0.00591630777688592
"52" "NM_001111272" "chr1" 16228809 16519302 0.0923683469445227 0.128176043557169 7102 4408 1.88307055262261e-09 5.67016489956607e-08 0.0358076966126461
"53" "NM_001347044" "chr1" 16344290 16519115 0.381043256997455 0.502798507462687 1572 1072 5.51417580476921e-10 1.87655404620781e-08 0.121755250465231
"54" "NM_001347045" "chr1" 16344290 16519302 0.0923683469445227 0.128176043557169 7102 4408 1.88307055262261e-09 5.67016489956607e-08 0.0358076966126461
"55" "NM_001271016" "chr1" 16540787 16619291 0.0119466666666667 0.0115144730529346 9375 6253 0.805913007957518 0.878147223072258 -0.000432193613732075
"56" "NM_001271017" "chr1" 16568673 16619291 0.0119466666666667 0.0115144730529346 9375 6253 0.805913007957518 0.878147223072258 -0.000432193613732075
"57" "NM_001310470" "chr1" 16641724 16657119 0.0125541125541126 0.0197960407918416 2310 1667 0.0711193072338602 0.157332307551964 0.00724192823772908
"58" "NM_027415" "chr1" 16665190 16678275 0.0159778630723913 0.0137096774193548 11203 8680 0.190106295993712 0.326458289897888 -0.00226818565303648
"59" "NM_020604" "chr1" 16994939 17097889 0.0280628608082104 0.0303218590779172 12472 8047 0.347290821575706 0.498862460304218 0.00225899826970684
"60" "NM_010267" "chr1" 17145372 17164270 0.075 0.0491071428571429 680 448 0.0787128619581067 0.170121346812682 -0.0258928571428571
"61" "NR_151619" "chr1" 19063299 19104840 0.0722642807983482 0.085792349726776 2906 1830 0.0917410729424119 0.190703186043599 0.0135280689284277
"62" "NM_153154" "chr1" 19103021 19168587 0.0715835140997831 0.0953870211102424 2305 1279 0.012864044350739 0.0420995904093527 0.0238035070104593
"63" "NM_001286340" "chr1" 19208913 19238845 0.0801492199864346 0.0754443235400798 8846 5514 0.306445319498057 0.457439725079232 -0.00470489644635476
"64" "NM_001025305" "chr1" 19212053 19238845 0.128257686676428 0.132517296434274 3415 1879 0.65942046662221 0.772537066400932 0.00425960975784601
"65" "NM_153179" "chr1" 20057778 20618057 0.848335631278314 0.88646967340591 5077 3215 6.56377308991711e-07 1.03378185846261e-05 0.0381340421275957
"66" "NR_131249" "chr1" 20669881 20682958 0.861111111111111 0.893805309734513 396 226 0.233510133839619 0.377182221613654 0.0326941986234021
"67" "NM_008563" "chr1" 20802967 20820312 0.120535714285714 0.11612426035503 4480 2704 0.575149287127858 0.703639366832033 -0.00441145393068471
"68" "NM_028829" "chr1" 20890547 20939650 0.097421934825151 0.0810703928288953 11753 7586 0.000102207942824859 0.000801565882422854 -0.0163515419962557
"69" "NM_001355122" "chr1" 20917839 20939650 0.916500994035785 0.925182481751825 1006 548 0.545642932138577 0.67967251177496 0.00868148771603949
"70" "NM_027974" "chr1" 20951625 20990841 0.72885032537961 0.602459016393443 461 244 0.000652039138827627 0.0037824441914675 -0.126391308986167
"71" "NM_177409" "chr1" 21001396 21079225 0.00704225352112676 0.0111111111111111 852 720 0.39322508302452 0.542430924490243 0.00406885758998435
"72" "NM_029398" "chr1" 21218574 21230167 0.0630630630630631 0.0111111111111111 111 90 0.0446721690172553 0.11051098015108 -0.0519519519519519
"73" "NM_001310477" "chr1" 21398398 21962650 0.0359454053418049 0.0337099635820338 16998 10709 0.32354345333311 0.474765840640987 -0.00223544175977111
"74" "NM_023872" "chr1" 21398402 21961942 0.0363802688058546 0.0353254832259498 14211 9002 0.673795866042855 0.783901443577951 -0.00105478557990483
"75" "NM_053270" "chr1" 22285972 22806003 0.0961766619464962 0.112481557981706 26129 16945 5.8412245322041e-08 1.21957510598734e-06 0.0163048960352093
"76" "NM_025746" "chr1" 23100473 23102253 0.932539682539683 0.973404255319149 252 188 0.0439174578564803 0.109019307762149 0.0408645727794664
"77" "NM_001081079" "chr1" 23366423 23383175 0.0818433179723502 0.0596912048524952 10850 7254 1.34989256461272e-08 3.2859475898172e-07 -0.0221521131198551
"78" "NM_172124" "chr1" 23761925 23847858 0.050685133343156 0.0556057866184448 20361 13272 0.0488855071083078 0.118582923354576 0.00492065327528882
"79" "NR_110972" "chr1" 23844824 23909736 0.975308641975309 1 162 59 0.113034055367919 0.22265935069969 0.0246913580246914
"80" "NM_001357395" "chr1" 23845624 23922381 0.0303214560784791 0.0217364757601661 24669 16378 9.68033085706479e-08 1.89754519349632e-06 -0.00858498031831299
"81" "NM_001290683" "chr1" 23845624 23909736 0.975308641975309 1 162 59 0.113034055367919 0.22265935069969 0.0246913580246914
"82" "NM_026503" "chr1" 23995938 24005640 0.0180475799835931 0.012954966070327 2438 1621 0.199747698644806 0.337955993199727 -0.00509261391326615
"83" "NM_026604" "chr1" 24010757 24100341 0.023641093514673 0.0262203626220363 21911 14340 0.122787009647304 0.236402301809347 0.00257926910736327
"84" "NM_007740" "chr1" 24177609 24252738 0.898853674983142 0.886399166232413 2966 1919 0.168802179684889 0.298129430250384 -0.0124545087507296
"85" "NM_001290691" "chr1" 24195202 24252738 0.898853674983142 0.886399166232413 2966 1919 0.168802179684889 0.298129430250384 -0.0124545087507296
"86" "NM_007733" "chr1" 24257682 24587437 0.154586466165414 0.157253855966601 13300 8623 0.594770970475447 0.721239462244819 0.00266738980118744
"87" "NM_026719" "chr1" 24678543 24766301 0.425173647653126 0.395363408521303 4751 3192 0.00811159104352637 0.0292617978656402 -0.0298102391318224
"88" "NM_001310483" "chr1" 24678917 24766299 0.966864490603363 0.979299363057325 2022 1256 0.0332126568279391 0.0875018498323135 0.0124348724539618
"89" "NM_175642" "chr1" 25067475 25829707 0.326678765880218 0.3328 2755 1875 0.663576456433777 0.776053354813415 0.00612123411978222
"90" "NM_001081080" "chr1" 30802341 30863256 0.978632478632479 0.972972972972973 468 296 0.618022420299363 0.739292334334797 -0.00565950565950557
"91" "NM_011200" "chr1" 30940302 30949755 0.0155229943420862 0.0118250780901383 6893 4482 0.0980869192497208 0.200435141355931 -0.00369791625194784
"92" "NR_002688" "chr1" 30941591 30949710 0.0157867934136819 0.0117710005350455 5891 3738 0.100681419944398 0.204633120111337 -0.00401579287863641
"93" "NM_133235" "chr1" 32172721 32658569 0.115659824046921 0.127186311787072 8525 5260 0.0437616643275374 0.108723238296518 0.0115264877401514
"94" "NM_008922" "chr1" 33453807 33669794 0.950072886297376 0.944239873750658 2744 1901 0.381398764225896 0.531626572596966 -0.00583301254671853
"95" "NR_033199" "chr1" 33669823 33670712 0.0202058711399161 0.00901639344262295 2623 1220 0.00770235931875478 0.0280436940634096 -0.0111894776972932
"96" "NR_157041" "chr1" 33714180 33719846 0.0252525252525253 0.0389105058365759 594 257 0.290638368198241 0.440739184758111 0.0136579805840506
"97" "NM_008999" "chr1" 33719895 33742564 0.0356895089801896 0.027868091035764 12973 8612 0.00137852459610321 0.0070373185998404 -0.00782141794442558
"98" "NM_001159729" "chr1" 33720418 33742564 0.944444444444444 0.945578231292517 288 147 0.960886317105275 0.978257106049867 0.00113378684807264
"99" "NM_145392" "chr1" 33745483 33757750 0.240697126707489 0.181023720349563 2123 1602 1.00723307456569e-05 0.000112474359993169 -0.0596734063579264
"100" "NM_001290699" "chr1" 33761540 33814595 0.060490045941807 0.0472085385878489 11754 7308 8.25235354387634e-05 0.000671696448413091 -0.0132815073539581
"101" "NM_001359274" "chr1" 33761544 33814595 0.060490045941807 0.0472085385878489 11754 7308 8.25235354387634e-05 0.000671696448413091 -0.0132815073539581
"102" "NM_001290700" "chr1" 33801959 33814595 0.0284581497797357 0.0306278713629403 11350 7183 0.394698074269894 0.543900785236544 0.00216972158320459
"103" "NM_177235" "chr1" 33852051 33907621 0.149579831932773 0.113131313131313 595 495 0.0762259801221232 0.166142337636473 -0.03644851880146
"104" "NM_001310484" "chr1" 33852051 33907767 0.0261824324324324 0.0291998483124763 7104 5274 0.310923946532144 0.46203981414137 0.00301741588004387
"105" "NM_001276764" "chr1" 33908224 34308662 0.412409204663371 0.37744014299826 32766 21259 4.68207689242163e-16 4.71306455108162e-14 -0.034969061665111
"106" "NM_133833" "chr1" 34011824 34308662 0.585388698095535 0.533635240839852 19218 12145 2.26456120126009e-19 3.96526569333248e-17 -0.0517534572556836
"107" "NM_010081" "chr1" 34160329 34183903 0.907051282051282 0.865384615384615 936 468 0.0190365542201135 0.057189256096382 -0.0416666666666666
"108" "NR_039562" "chr1" 34433120 34433199 0.36 0.477157360406091 250 197 0.01248803994749 0.0410915689199604 0.117157360406091
"109" "NM_011206" "chr1" 34459745 34473779 0.0619011734309398 0.0766009422439365 9289 5731 0.000532979754661839 0.00320048966797946 0.0146997688129967
"110" "NM_009355" "chr1" 34498411 34503062 0.9701230228471 0.990384615384615 569 312 0.0388259717783508 0.098829315165587 0.0202615925375152
"111" "NM_007685" "chr1" 34535647 34544311 0.942982456140351 0.975247524752475 228 202 0.0887675173613669 0.186137542443273 0.0322650686121243
"112" "NM_213727" "chr1" 34579692 34590944 0.0115801270078446 0.0146137787056367 2677 1916 0.370503817076974 0.52149338262854 0.00303365169779214
"113" "NM_001368773" "chr1" 34678181 34812738 0.114230428651077 0.108568984871973 30491 18707 0.0528802140298124 0.125812402345193 -0.00566144377910431
"114" "NM_183019" "chr1" 34801740 34812738 0.0149649259547935 0.0189496480779643 6415 3694 0.132625884492778 0.249783075654166 0.00398472212317081
"115" "NM_001160235" "chr1" 34813217 34843050 0.0111200644641418 0.0110346618200701 12410 7703 0.95514648486728 0.974985906294005 -8.54026440717179e-05
"116" "NM_145516" "chr1" 34849958 34879585 0.323054598222383 0.296151337247228 5513 3066 0.00987068368035161 0.0341483373480801 -0.0269032609751558
"117" "NM_175421" "chr1" 34849958 34871557 0.323054598222383 0.296151337247228 5513 3066 0.00987068368035161 0.0341483373480801 -0.0269032609751558
"118" "NM_001357425" "chr1" 34849988 34879554 0.380942184154176 0.343939393939394 4670 2640 0.0015854505014402 0.00792991649028071 -0.0370027902147816
"119" "NM_015818" "chr1" 36068399 36106446 0.0462548666395491 0.0409739556350963 34418 21233 0.0031045279323079 0.0136879070092044 -0.00528091100445276
"120" "NM_198899" "chr1" 36140027 36244302 0.150400447010617 0.152779594506213 10738 7645 0.657468923626797 0.771028346921084 0.0023791474955967
"121" "NM_153408" "chr1" 36264601 36273425 0.969767441860465 0.973509933774834 1290 604 0.648623766829619 0.764516223402228 0.00374249191436926
"122" "NM_001290726" "chr1" 36307732 36324029 0.485067279291106 0.452559726962457 6094 4395 0.000995935808811126 0.00536651524390934 -0.0325075523286487
"123" "NM_001310513" "chr1" 36335729 36369181 0.012800133857609 0.0134924016474933 11953 7041 0.685442482084943 0.792378971950708 0.000692267789884286
"124" "NM_001277076" "chr1" 36372290 36422110 0.942202835332606 0.943843739100105 4585 2867 0.766338346521622 0.850502909532413 0.00164090376749837
"125" "NM_001310517" "chr1" 36423185 36445271 0.200953678474114 0.213701067615658 7340 5620 0.0758928807604253 0.165537522914789 0.0127473891415439
"126" "NM_033570" "chr1" 36471596 36508776 0.618943445146654 0.661010412649441 12342 7779 1.45522652974576e-09 4.51228500004649e-08 0.0420669675027872
"127" "NM_053186" "chr1" 36511866 36528236 0.0287511726725898 0.0209098371279215 36242 23147 2.405846835207e-09 7.04081889118095e-08 -0.00784133554466827
"128" "NM_001310521" "chr1" 36530192 36536556 0.853620955315871 0.84430176565008 1947 1246 0.472714674225969 0.617165760363388 -0.00931918966579026
"129" "NM_153502" "chr1" 36530192 36535739 0.853620955315871 0.84430176565008 1947 1246 0.472714674225969 0.617165760363388 -0.00931918966579026
"130" "NR_132321" "chr1" 36538170 36547252 0.268097705403405 0.282622139764997 6755 4851 0.0838849244720939 0.178522129631807 0.014524434361592
"131" "NM_001304330" "chr1" 36548638 36557557 0.0287927260481563 0.0188476036618201 5939 3714 0.0019048623664935 0.00922846248096374 -0.00994512238633611
"132" "NM_001126047" "chr1" 36548638 36558381 0.0247494869008813 0.020964962665135 16566 10446 0.0431912934001607 0.107575541546635 -0.00378452423574634
"133" "NM_001126046" "chr1" 36562695 36683183 0.855165342219944 0.868786549707602 3901 2736 0.11365326182806 0.22346053499165 0.0136212074876588
"134" "NM_027957" "chr1" 36562695 36593332 0.761092150170648 0.75487012987013 1758 1232 0.695733160202054 0.800275564953365 -0.00622202030051855
"135" "NM_201365" "chr1" 36599970 36683183 0.932337844143724 0.962101063829787 2143 1504 7.74806775103659e-05 0.000636869774076329 0.0297632196860634
"136" "NM_009942" "chr1" 36691486 36693388 0.0203778677462888 0.0150533138197784 7410 4783 0.0300992754433351 0.0813523371355765 -0.00532455392651042
"137" "NM_146107" "chr1" 36699201 36709925 0.525837837837838 0.469965999244428 4625 2647 4.51570740499866e-06 5.69920019369819e-05 -0.0558718385934102
"138" "NR_040290" "chr1" 36714537 36757960 0.847849755035384 0.867693522906793 3674 2532 0.0280599569381024 0.0771047504575022 0.0198437678714093
"139" "NM_009539" "chr1" 36761797 36782820 0.76973965002134 0.785633270321361 4686 2645 0.116419459979208 0.227412276078165 0.0158936203000209
"140" "NM_001289766" "chr1" 36764514 36782820 0.764627363737486 0.782046256370051 4495 2551 0.0936454173446301 0.193657161692145 0.0174188926325649
"141" "NM_001289765" "chr1" 36766933 36782820 0.764627363737486 0.782046256370051 4495 2551 0.0936454173446301 0.193657161692145 0.0174188926325649
"142" "NM_001289612" "chr1" 36778983 36782820 0.931719653179191 0.952729693741678 2768 1502 0.0052078744333824 0.020622668104977 0.021010040562487
"143" "NM_018872" "chr1" 36792188 36939527 0.306068690689271 0.312629599267011 29611 20737 0.116922912876598 0.228184203016734 0.00656090857773978
"144" "NM_001282010" "chr1" 37218277 37263384 0.739419588875453 0.703232125367287 3308 2042 0.00406191699362137 0.0168871038300256 -0.0361874635081665
"145" "NM_009918" "chr1" 37219204 37263384 0.881252386407026 0.891689373297003 2619 1468 0.313775679091063 0.465017341765326 0.0104369868899771
"146" "NM_030266" "chr1" 37299837 37410740 0.174326697892272 0.185810810810811 6832 4144 0.128615837882169 0.244411145823143 0.0114841129185391
"147" "NM_001290799" "chr1" 37369216 37404442 0.985539488320356 0.998158379373849 899 543 0.00776063395776881 0.02819182876186 0.012618891053493
"148" "NM_198006" "chr1" 37417084 37430103 0.0173315892740353 0.0101107366393837 3058 2077 0.0294183233247982 0.0799621188519202 -0.00722085263465159
"149" "NM_026123" "chr1" 37430138 37438986 0.0162337662337662 0.0109489051094891 924 548 0.399576500606969 0.548410982950034 -0.00528486112427718
"150" "NM_001290801" "chr1" 37439339 37536404 0.980997624703088 0.987193169690502 1263 937 0.251471481593083 0.397988095241917 0.0061955449874137
"151" "NM_173870" "chr1" 37439339 37541016 0.113768056802416 0.111197945740761 12253 8957 0.558558168231678 0.689821986216422 -0.00257011106165432
"152" "NM_028096" "chr1" 37611675 37719811 0.264833906071019 0.236655564095995 17460 11709 5.41685014924512e-08 1.13895970292453e-06 -0.0281783419750249
"153" "NM_207228" "chr1" 37754571 37865082 0.101489051094891 0.103905858788182 17125 11982 0.503705948326546 0.644258642618788 0.00241680769329176
"154" "NM_001290720" "chr1" 37760823 37865298 0.07476404401764 0.0798179059180577 24263 16475 0.0605781518834159 0.139446194299021 0.00505386190041764
"155" "NM_001290721" "chr1" 37760823 37855373 0.897642679900744 0.908006814310051 1612 1174 0.362279806932562 0.513805086921713 0.0103641344093067
"156" "NM_001037918" "chr1" 37872205 37876298 0.0140105078809107 0.0168350168350168 571 297 0.747340733915932 0.838195027484203 0.00282450895410615
"157" "NM_001356262" "chr1" 37874800 37890411 0.92992700729927 0.947058823529412 685 510 0.223528951713567 0.365651810869492 0.0171318162301417
"158" "NM_027098" "chr1" 37890476 37898338 0.0116883116883117 0.0209163346613546 1540 1004 0.0677043535857422 0.151726781637568 0.00922802297304289
"159" "NM_001033427" "chr1" 37905922 37916493 0.814009661835749 0.734177215189873 414 158 0.0388504552049555 0.0988795572377742 -0.0798324466458753
"160" "NM_198303" "chr1" 37998009 38055579 0.0171509023422501 0.0110287470620141 15626 11062 3.02626219564084e-05 0.000287805684028152 -0.00612215528023599
"161" "NM_001359287" "chr1" 38052785 38129666 0.0265912897822446 0.0204432228139495 19104 11642 0.000586484490125191 0.00346683044559961 -0.00614806696829506
"162" "NM_001290814" "chr1" 38175990 38627244 0.574090023117719 0.567988865692415 22061 14370 0.250136582033574 0.396779534092081 -0.00610115742530426
"163" "NM_001029878" "chr1" 38793668 38836687 0.0296109666233203 0.0277022880687297 36912 22814 0.174835829802961 0.306319194955377 -0.0019086785545906
"164" "NM_145142" "chr1" 38863872 38898160 0.0780663564029425 0.0839677047289504 6661 4335 0.267123032559201 0.415593416668115 0.0059013483260079
"165" "NM_001011684" "chr1" 38939148 38950276 0.916831683168317 0.946100917431193 1010 872 0.0121085964166768 0.0401378974760252 0.0292692342628758
"166" "NM_026850" "chr1" 38987813 38997236 0.14439107092399 0.133304195804196 3539 2288 0.232507619213691 0.376000097908862 -0.011086875119794
"167" "NM_008719" "chr1" 39194271 39363240 0.458968108876701 0.476684791563684 9846 6069 0.029558545466023 0.0802908893071988 0.0177166826869831
"168" "NM_001252219" "chr1" 39367850 39371910 0.016564952048823 0.0189295039164491 6882 4596 0.345924907845683 0.497528651178931 0.00236455186762607
"169" "NM_018775" "chr1" 39371495 39478747 0.429619788701208 0.421667601420826 15807 10698 0.198946680619743 0.336989174839011 -0.00795218728038199
"170" "NM_001357521" "chr1" 39371495 39478755 0.409869691119691 0.405864891607448 16576 11117 0.506228963669646 0.646499933561193 -0.00400479951224308
"171" "NM_001357522" "chr1" 39373312 39478755 0.409869691119691 0.405864891607448 16576 11117 0.506228963669646 0.646499933561193 -0.00400479951224308
"172" "NM_028043" "chr1" 39535700 39546877 0.0144806924101198 0.0118047949373251 12016 8217 0.101496568565669 0.205748029886452 -0.00267589747279478
"173" "NM_001033135" "chr1" 39551295 39577347 0.0203728226545788 0.0180398959236774 9817 5765 0.306745286443719 0.457723541508721 -0.00233292673090143
"174" "NM_170597" "chr1" 39618405 39651182 0.0696813092161929 0.0791467864159416 11610 7126 0.0162591093587927 0.0506717112936229 0.00946547719974869
"175" "NM_001145660" "chr1" 39665300 39720989 0.543167128347184 0.590999648423767 12996 8533 4.30133120820853e-12 2.21848609864954e-10 0.0478325200765828
"176" "NM_001252200" "chr1" 39900912 40026310 0.0496565588875859 0.043194118247728 29845 19586 0.000856963466209809 0.00472645519995071 -0.0064624406398579
"177" "NM_010555" "chr1" 40084713 40125230 0.914570230607966 0.922137404580153 1908 1310 0.44171319761972 0.588226362804507 0.0075671739721862
"178" "NM_001360800" "chr1" 40086092 40125230 0.914570230607966 0.922137404580153 1908 1310 0.44171319761972 0.588226362804507 0.0075671739721862
"179" "NM_008362" "chr1" 40225079 40316177 0.184909175593852 0.186785260482846 2147 1574 0.884424180428504 0.928270778785167 0.00187608488899435
"180" "NM_001123382" "chr1" 40266585 40316177 0.148148148148148 0.132124352331606 1701 1158 0.226240360658687 0.368755506496016 -0.0160237958165419
"181" "NM_133193" "chr1" 40324588 40367553 0.724137931034483 0.733128834355828 870 326 0.755702804823599 0.843642075762621 0.00899090332134544
"182" "NM_001025602" "chr1" 40439628 40465414 0.916309012875536 0.965317919075145 466 346 0.00327956093190668 0.0142697556120257 0.0490089061996081
"183" "NM_177084" "chr1" 40580226 40630731 0.906542056074766 0.852320675105485 321 237 0.0498349988987729 0.12045144090636 -0.0542213809692811
"184" "NM_001033289" "chr1" 40681711 40768885 0.412265758091993 0.405088062622309 7044 5110 0.426882934483588 0.574164711195103 -0.007177695469684
"185" "NM_172499" "chr1" 40772039 40790657 0.0592515592515593 0.0365853658536585 962 574 0.045245222982344 0.111544570667665 -0.0226661933979007
"186" "NM_001081198" "chr1" 40805600 40855267 0.947608200455581 0.943714821763602 878 533 0.754088121606277 0.842606938540862 -0.0038933786919787
"187" "NR_027826" "chr1" 42648199 42694825 0.941767068273092 0.971279373368146 498 383 0.0327881172083389 0.0867453019642152 0.0295123050950538
"188" "NM_008900" "chr1" 42697145 42700209 0.0759919300605245 0.0789066529138731 8922 5817 0.517332190837513 0.655776302499164 0.00291472285334858
"189" "NR_027891" "chr1" 42700335 42703176 0.184210526315789 0.0408163265306122 76 49 0.0119610589281553 0.0397563542647906 -0.143394199785177
"190" "NM_023514" "chr1" 42851232 42905683 0.0166846071044133 0.005859375 1858 1024 0.0085576324405744 0.0305177797645471 -0.0108252321044133
"191" "NM_053107" "chr1" 42952871 43035449 0.0853264808591948 0.0773848000738757 15177 10829 0.021057791183589 0.0618110026240289 -0.00794168078531914
"192" "NM_001013025" "chr1" 43047199 43098628 0.0370349897739207 0.0413078149920255 18091 12540 0.0575791272828978 0.134143143469783 0.00427282521810478
"193" "NM_001357299" "chr1" 43047199 43092486 0.120384815392616 0.121150592216582 3846 2955 0.923463139527051 0.954521624997527 0.000765776823966349
"194" "NM_133818" "chr1" 43098709 43115946 0.019573727707699 0.0143415906127771 2299 1534 0.220399859188341 0.361754380930088 -0.00523213709492195
"195" "NM_001289533" "chr1" 43123070 43196761 0.015881708652793 0.0205078125 5478 3072 0.121920479190896 0.235140413263671 0.00462610384720701
"196" "NM_010212" "chr1" 43123070 43163961 0.0242424242424242 0.0194029850746269 1320 670 0.487110041902829 0.629725272560445 -0.00483943916779738
"197" "NM_010879" "chr1" 43445750 43570518 0.0151739130434783 0.0131934409750581 23000 15917 0.104866356045445 0.210955447167667 -0.00198047206842015
"198" "NR_160750" "chr1" 43746960 43827839 0.0198560436832961 0.0173816568047337 4029 2704 0.462324397964588 0.60798065512074 -0.00247438687856238
"199" "NM_009418" "chr1" 43933993 44003000 0.0167224080267559 0.0120913569189431 7475 4466 0.0407778766893619 0.102801027856542 -0.00463105110781273
"200" "NM_029368" "chr1" 44086612 44102441 0.0152542372881356 0.0146596858638743 5310 3820 0.817498673040901 0.885354462066177 -0.000594551424261248
"201" "NM_001357046" "chr1" 44118956 44144517 0.0528571428571429 0.0375782881002088 700 479 0.216191900515996 0.356863440411687 -0.0152788547569341
"202" "NM_001357047" "chr1" 44119161 44144517 0.0528571428571429 0.0375782881002088 700 479 0.216191900515996 0.356863440411687 -0.0152788547569341
"203" "NM_001357048" "chr1" 44119527 44144517 0.0528571428571429 0.0375782881002088 700 479 0.216191900515996 0.356863440411687 -0.0152788547569341
"204" "NM_144558" "chr1" 44119967 44144771 0.0528571428571429 0.0375782881002088 700 479 0.216191900515996 0.356863440411687 -0.0152788547569341
"205" "NM_011729" "chr1" 44147743 44181260 0.0258776692001448 0.0185929648241206 5526 3980 0.0177209874796636 0.0540971672541137 -0.00728470437602417
"206" "NM_028450" "chr1" 44551670 44796836 0.184582344297502 0.157001144601297 8847 5242 2.72395473396416e-05 0.000263596149527829 -0.0275811996962048
"207" "NM_007737" "chr1" 45374330 45503282 0.593841642228739 0.548672566371681 682 452 0.132125127269306 0.249148531847107 -0.0451690758570577
"208" "NM_028599" "chr1" 45795165 45823638 0.0154881299987305 0.0160450093769535 7877 4799 0.806997754057041 0.878971926126691 0.000556879378223052
"209" "NM_016917" "chr1" 45908069 45925594 0.0131278538812785 0.00898472596585804 1752 1113 0.303166290861628 0.454073893234886 -0.0041431279154205
"210" "NM_001160386" "chr1" 46066737 46373550 0.230677764565993 0.261627906976744 1682 1032 0.068665479084842 0.153359145753396 0.0309501424107513
"211" "NM_001368717" "chr1" 46066852 46373546 0.230677764565993 0.261627906976744 1682 1032 0.068665479084842 0.153359145753396 0.0309501424107513
"212" "NM_001310335" "chr1" 46425517 46807477 0.633383980898633 0.645368492224476 4607 2958 0.289581751033107 0.439701130050331 0.0119845113258434
"213" "NM_001356416" "chr1" 46807543 46853618 0.0255287384921622 0.0262297464215651 20095 13763 0.68974230662721 0.795769223816512 0.000701007929402836
"214" "NM_001356417" "chr1" 46807543 46925776 0.0239916121869989 0.0242718446601942 32428 21630 0.835189037820187 0.897654819263384 0.000280232473195283
"215" "NR_151585" "chr1" 49244615 49340431 0.948860135551448 0.958291956305859 1623 1007 0.265182830723905 0.413511372079843 0.00943182075441107
"216" "NM_001310549" "chr1" 51469487 51478399 0.0280373831775701 0.0163934426229508 535 366 0.245200896893385 0.390854581438759 -0.0116439405546193
"217" "NR_151621" "chr1" 51509504 51596718 0.940559440559441 0.99492385786802 286 197 0.000466943169079894 0.00285663382681085 0.0543644173085798
"218" "NM_001290982" "chr1" 51749757 51915978 0.0548005260850504 0.056557734204793 18248 11475 0.519841999803915 0.658200925582784 0.00175720811974261
"219" "NM_001308266" "chr1" 51987147 52107189 0.565340909090909 0.562231759656652 704 466 0.916386548271307 0.950116969321109 -0.00310914943425666
"220" "NM_011487" "chr1" 52008239 52107189 0.565340909090909 0.562231759656652 704 466 0.916386548271307 0.950116969321109 -0.00310914943425666
"221" "NM_009283" "chr1" 52119437 52161865 0.0933995922528033 0.0919992136819343 7848 5087 0.78854683744031 0.866428519918991 -0.00140037857086893
"222" "NM_001205313" "chr1" 52119621 52161865 0.119274136715997 0.128901734104046 5676 3460 0.175119988727374 0.306631624053482 0.00962759738804905
"223" "NM_001081081" "chr1" 52163449 52233232 0.0145531914893617 0.0107487027427724 11750 8094 0.0187559797650623 0.056582937652324 -0.00380448874658928
"224" "NM_001113383" "chr1" 52185280 52233232 0.0145531914893617 0.0107487027427724 11750 8094 0.0187559797650623 0.056582937652324 -0.00380448874658928
"225" "NM_008667" "chr1" 52455848 52500448 0.0274936439425294 0.0244234610495733 16913 11014 0.115447302887613 0.226236579605024 -0.00307018289295614
"226" "NM_001357464" "chr1" 52656285 52727358 0.0492937108024149 0.0536073059360731 17061 10950 0.110230305478386 0.218371004948384 0.0043135951336582
"227" "NM_133829" "chr1" 52656304 52727318 0.0503614904529444 0.0553795949707266 16183 10419 0.0736905126824978 0.161766668011505 0.00501810451778211
"228" "NM_178081" "chr1" 52659985 52727318 0.0503614904529444 0.0553795949707266 16183 10419 0.0736905126824978 0.161766668011505 0.00501810451778211
"229" "NM_008384" "chr1" 52789419 52817688 0.0221669774186866 0.0142649199417758 4827 3435 0.00824938755799151 0.0296673262937295 -0.00790205747691072
"230" "NM_146108" "chr1" 52845037 52920986 0.0456890198968312 0.0291595197255575 1357 1166 0.0289787842899343 0.0789790762837727 -0.0165295001712738
"231" "NM_144953" "chr1" 52922323 52952840 0.177809388335704 0.156386788698766 3515 2513 0.0281136337469527 0.0772318769130194 -0.0214225996369377
"232" "NM_001368279" "chr1" 52922323 52953614 0.112711991595377 0.103803131991051 6663 4470 0.13847804002872 0.258101353271728 -0.008908859604326
"233" "NM_001368280" "chr1" 52922323 52953350 0.112711991595377 0.103803131991051 6663 4470 0.13847804002872 0.258101353271728 -0.008908859604326
"234" "NM_001368278" "chr1" 52922323 52963231 0.112711991595377 0.103803131991051 6663 4470 0.13847804002872 0.258101353271728 -0.008908859604326
"235" "NM_001368277" "chr1" 52922323 52972046 0.112711991595377 0.103803131991051 6663 4470 0.13847804002872 0.258101353271728 -0.008908859604326
"236" "NM_001368276" "chr1" 52922323 52992657 0.187919463087248 0.180572597137014 7301 4890 0.305344496547027 0.456647044753492 -0.00734686595023401
"237" "NM_001368281" "chr1" 52922323 52947980 0.971619365609349 0.977777777777778 599 360 0.557945630578605 0.689324551309881 0.00615841216842883
"238" "NM_027070" "chr1" 53158576 53187617 0.982558139534884 1 172 98 0.0988042165297739 0.201564858021431 0.0174418604651163
"239" "NM_153556" "chr1" 53189188 53297028 0.988029925187032 0.990917782026769 2005 2092 0.364270061786465 0.515890387918478 0.00288785683973625
"240" "NM_145517" "chr1" 53297094 53310245 0.0178306092124814 0.0178625491976991 5384 3303 0.991290641776258 0.996390740224541 3.19399852176348e-05
"241" "NM_133728" "chr1" 53344616 53352752 0.0140487804878049 0.00936273029296285 5125 3311 0.0515581756054338 0.123541594421622 -0.00468605019484203
"242" "NM_001353501" "chr1" 53348328 53352752 0.0140487804878049 0.00936273029296285 5125 3311 0.0515581756054338 0.123541594421622 -0.00468605019484203
"243" "NM_001252070" "chr1" 53397001 53706784 0.0655105973025048 0.06 519 300 0.754455524226127 0.842746314908321 -0.00551059730250482
"244" "NM_133810" "chr1" 53755511 53785215 0.0129367423856575 0.0122665179816002 19634 14348 0.584569917537916 0.712154079264357 -0.000670224404057311
"245" "NM_001001883" "chr1" 53806873 54195034 0.0743222662199208 0.089143865842895 9849 5665 0.00111911751981091 0.00593334474400247 0.0148215996229742
"246" "NM_172655" "chr1" 53930814 54195034 0.0743222662199208 0.089143865842895 9849 5665 0.00111911751981091 0.00593334474400247 0.0148215996229742
"247" "NM_030025" "chr1" 54250682 54368727 0.338049713193117 0.371007371007371 2615 1628 0.0289323790120706 0.0788779250915237 0.0329576578142544
"248" "NM_001033194" "chr1" 54395876 54439026 0.0221940393151554 0.0266869996187571 4731 2623 0.229645347225999 0.372730962778326 0.00449296030360179
"249" "NM_001163314" "chr1" 54472999 54557684 0.0337564137186065 0.0492925604746691 3703 2191 0.00349769221605427 0.0149776844853931 0.0155361467560626
"250" "NM_001081433" "chr1" 54645339 54926387 0.0870690829813326 0.104261302184729 7339 4623 0.00178170790976633 0.00872718564076188 0.0171922192033959
"251" "NM_031179" "chr1" 54985169 55027478 0.195363652450894 0.151104017025805 5651 3759 2.95264502383231e-08 6.59096901807318e-07 -0.0442596354250889
"252" "NM_026424" "chr1" 55052769 55072702 0.0135323660714286 0.00980893021354859 14336 9787 0.00837348846502857 0.0299842548798419 -0.00372343585787999
"253" "NM_001356512" "chr1" 55077832 55088243 0.0230986607691363 0.0158294639088223 8139 4738 0.00417168652936609 0.0172573818170342 -0.00726919686031397
"254" "NM_010477" "chr1" 55077833 55087932 0.0249526216045483 0.00979431929480901 3166 2042 4.26363323717505e-05 0.000382771761150437 -0.0151583023097393
"255" "NM_008303" "chr1" 55088147 55091317 0.0109780439121756 0.0184696569920844 1002 379 0.29015447256239 0.440345866335217 0.00749161307990878
"256" "NM_001310585" "chr1" 55131244 55154899 0.0216201906106601 0.01468471062482 11332 6946 0.00068840754487397 0.00395706152070039 -0.00693547998584004
"257" "NM_028713" "chr1" 55170159 55226782 0.780780780780781 0.74247491638796 1332 897 0.0369719703890842 0.0949568528284665 -0.0383058643928209
"258" "NM_175439" "chr1" 55237176 55240058 0.017277288649058 0.0136225266362253 21126 13140 0.00785375670446568 0.028480460920806 -0.00365476201283277
"259" "NM_001368767" "chr1" 55248710 55363753 0.35502152471255 0.371522975257415 18351 13014 0.00274571794467078 0.0124132186619885 0.0165014505448653
"260" "NM_001367887" "chr1" 55268855 55363753 0.35502152471255 0.371522975257415 18351 13014 0.00274571794467078 0.0124132186619885 0.0165014505448653
"261" "NM_029267" "chr1" 55299734 55363753 0.35502152471255 0.371522975257415 18351 13014 0.00274571794467078 0.0124132186619885 0.0165014505448653
"262" "NM_001114663" "chr1" 55405945 55754285 0.136570155902004 0.100733822548366 11225 7495 1.26562763093818e-13 8.47970512728579e-12 -0.0358363333536389
"263" "NM_001358581" "chr1" 56793980 56978650 0.0454282559545717 0.0360586047217794 19019 13173 3.02365014231538e-05 0.000287688575412902 -0.00936965123279235
"264" "NM_001358580" "chr1" 56793980 56980248 0.0454282559545717 0.0360586047217794 19019 13173 3.02365014231538e-05 0.000287688575412902 -0.00936965123279235
"265" "NM_139146" "chr1" 56793980 56971334 0.146795827123696 0.138248847926267 4026 2387 0.34440642522454 0.496155744082117 -0.00854697919742869
"266" "NR_024325" "chr1" 56971468 56975196 0.0173775671406003 0.0108971646212442 13293 9452 4.6624939625831e-05 0.00041288732128493 -0.00648040251935613
"267" "NM_028546" "chr1" 57377619 57385422 0.0149889786921381 0.0192912560285175 6805 4769 0.0777445635845165 0.168693478226655 0.00430227733637937
"268" "NM_001037742" "chr1" 57388243 57406674 0.0228815690218758 0.0195495112622184 3977 2353 0.375292407290723 0.5261855222262 -0.00333205775965734
"269" "NM_001081181" "chr1" 57406265 57417952 0.0260668082641437 0.0198800883559482 5179 3169 0.0681301271239052 0.152533303844506 -0.00618671990819541
"270" "NM_144882" "chr1" 57774860 57948397 0.173976352728755 0.179228746713409 17169 11410 0.253938297750589 0.400735558181538 0.00525239398465399
"271" "NM_001164566" "chr1" 57845570 57948397 0.957334891876096 0.953620829943043 1711 1229 0.629676322874554 0.749138177301938 -0.00371406193305279
"272" "NM_001159865" "chr1" 57955100 57970084 0.0184632599776203 0.0144634075788256 5362 3457 0.150803377014167 0.275036320949163 -0.00399985239879472
"273" "NM_001177867" "chr1" 57985339 58025897 0.0192699357668808 0.0118636755823986 6383 4636 0.00196161707993389 0.00944413472610502 -0.00740626018448216
"274" "NM_199007" "chr1" 57995973 58026277 0.0154639175257732 0.0102112676056338 3686 2840 0.0618787143270667 0.141750964207683 -0.00525264992013939
"275" "NM_009676" "chr1" 58029968 58106410 0.96137339055794 0.971544715447154 466 246 0.475940871385632 0.620327762373329 0.0101713248892146
"276" "NM_023617" "chr1" 58113135 58200452 0.951010886469673 0.9581589958159 1286 956 0.422061989815873 0.569223668724488 0.00714810934622623
"277" "NM_023631" "chr1" 58210396 58268596 0.896688741721854 0.911214953271028 755 428 0.416441377112332 0.564205309215085 0.0145262115491738
"278" "NM_001008419" "chr1" 58278325 58379264 0.783622235505081 0.816988416988417 1673 1295 0.0242543322715785 0.068872652159019 0.0333661814833363
"279" "NM_025824" "chr1" 58392897 58407354 0.0137636677536927 0.0110803324099723 20852 14440 0.025566915817287 0.0717202241363502 -0.00268333534372039
"280" "NR_027854" "chr1" 58411987 58424088 0.0116414435389988 0.0131509731720147 2577 1901 0.651219792264419 0.766561138761221 0.00150952963301589
"281" "NM_001285826" "chr1" 58430992 58445486 0.0219890054972514 0.0165152766308836 2001 1211 0.275813524344887 0.425012716605985 -0.00547372886636781
"282" "NM_027374" "chr1" 58433786 58445486 0.0219890054972514 0.0165152766308836 2001 1211 0.275813524344887 0.425012716605985 -0.00547372886636781
"283" "NM_022988" "chr1" 58445150 58462276 0.0219890054972514 0.0165152766308836 2001 1211 0.275813524344887 0.425012716605985 -0.00547372886636781
"284" "NM_001025378" "chr1" 58462770 58501426 0.933002481389578 1 403 300 2.79205195857857e-08 6.30314048330461e-07 0.0669975186104218
"285" "NM_008765" "chr1" 58462770 58505109 0.0657637872132748 0.071251193887297 8196 5235 0.218849154460573 0.359634056111589 0.00548740667402228
"286" "NM_025597" "chr1" 58586396 58595964 0.0377358490566038 0.0196078431372549 159 102 0.393123175921603 0.542376191265208 -0.0181280059193489
"287" "NR_045007" "chr1" 58652640 58655831 0.0259778166958552 0.0109400324149109 3426 2468 2.17334732374646e-05 0.000216575983667647 -0.0150377842809444
"288" "NM_001347056" "chr1" 58658120 58692445 0.949308755760369 0.930232558139535 217 86 0.523814158453967 0.661377665861075 -0.0190761976208338
"289" "NM_175370" "chr1" 58658120 58695989 0.949308755760369 0.930232558139535 217 86 0.523814158453967 0.661377665861075 -0.0190761976208338
"290" "NM_001289704" "chr1" 58711490 58758882 0.0123211446740859 0.0135611608353675 5032 3687 0.612280618599303 0.73520954588565 0.00124001616128166
"291" "NR_149256" "chr1" 58711490 58714302 0.0123211446740859 0.0135611608353675 5032 3687 0.612280618599303 0.73520954588565 0.00124001616128166
"292" "NR_149258" "chr1" 58711490 58713889 0.0123211446740859 0.0135611608353675 5032 3687 0.612280618599303 0.73520954588565 0.00124001616128166
"293" "NM_009812" "chr1" 58795373 58847503 0.14977614977615 0.0909090909090909 4914 3124 3.24668547060869e-15 2.86657564199463e-13 -0.0588670588670589
"294" "NM_001277926" "chr1" 58802501 58847503 0.985074626865672 0.96031746031746 670 252 0.0298665379275889 0.0808478198255415 -0.0247571665482113
"295" "NM_172406" "chr1" 58900449 58973482 0.0120898100172712 0.00318217979315831 2316 1257 0.00338219725627849 0.014603229337536 -0.00890763022411284
"296" "NM_172656" "chr1" 58973521 58995121 0.109864344330933 0.115065243179122 5971 4215 0.412911788468868 0.560730118373684 0.00520089884818935
"297" "NM_026600" "chr1" 58997115 59094893 0.967164179104478 0.988657844990548 670 529 0.0109786144502158 0.0371004523676853 0.0214936658860706
"298" "NM_175200" "chr1" 59050505 59094900 0.967164179104478 0.988657844990548 670 529 0.0109786144502158 0.0371004523676853 0.0214936658860706
"299" "NM_001033449" "chr1" 59100583 59120096 0.0155535224153705 0.0310596833130329 2186 1642 0.00136487194215319 0.00698252802814782 0.0155061608976623
"300" "NM_001361413" "chr1" 59100583 59120408 0.0182969129379119 0.0195981146117589 11532 8062 0.51045719509989 0.649789026470548 0.00130120167384697
"301" "NM_001164682" "chr1" 59120934 59163389 0.991666666666667 0.992307692307692 120 130 0.954689294426757 0.974710217451631 0.000641025641025639
"302" "NM_145143" "chr1" 59120934 59161636 0.991666666666667 0.992307692307692 120 130 0.954689294426757 0.974710217451631 0.000641025641025639
"303" "NM_001159948" "chr1" 59162755 59237093 0.337625178826896 0.372881355932203 2097 1298 0.0367943290890037 0.0946522759540209 0.0352561771053078
"304" "NM_028717" "chr1" 59162755 59237231 0.0777339811165093 0.0840583984663029 10909 6781 0.133066025247887 0.250424202320287 0.0063244173497936
"305" "NM_146109" "chr1" 59191622 59237231 0.0777944205205018 0.0850074962518741 10682 6670 0.0904228231723601 0.188659293726091 0.00721307573137228
"306" "NM_001033373" "chr1" 59256905 59352496 0.891089108910891 0.889030612244898 2323 1568 0.840390121676495 0.900935586526422 -0.00205849666599311
"307" "NM_008057" "chr1" 59482146 59486955 0.0296375647205856 0.0212649197420771 11202 7289 0.000430315026862501 0.00267735867863062 -0.00837264497850851
"308" "NM_001013771" "chr1" 59516263 59634509 0.941531244764617 0.932453416149068 5969 3864 0.0695940214146517 0.154713605485661 -0.00907782861554884
"309" "NM_001357842" "chr1" 59524293 59636416 0.941531244764617 0.932453416149068 5969 3864 0.0695940214146517 0.154713605485661 -0.00907782861554884
"310" "NM_009460" "chr1" 59639433 59670834 0.0215722120658135 0.0175 2735 2000 0.31812076891229 0.469453432140609 -0.00407221206581353
"311" "NM_001037725" "chr1" 59913005 59985348 0.0201005025125628 0.0165586753059755 12338 8334 0.0631748919760786 0.144023547495137 -0.00354182720658729
"312" "NM_001316694" "chr1" 59989067 60043122 0.0109457513202112 0.00892608089260809 10415 7170 0.185494046810862 0.320492491989879 -0.00201967042760315
"313" "NM_001316695" "chr1" 60020790 60043122 0.0109457513202112 0.00892608089260809 10415 7170 0.185494046810862 0.320492491989879 -0.00201967042760315
"314" "NM_001199060" "chr1" 60076867 60098500 0.0976430976430976 0.164783427495292 1485 1062 5.64061264925173e-07 9.04799428579356e-06 0.0671403298521943
"315" "NM_001199061" "chr1" 60076867 60098134 0.952380952380952 0.994117647058824 147 170 0.0133850893195844 0.0435245171897909 0.0417366946778712
"316" "NM_021312" "chr1" 60076867 60097907 0.952380952380952 0.994117647058824 147 170 0.0133850893195844 0.0435245171897909 0.0417366946778712
"317" "NM_001285463" "chr1" 60098246 60153953 0.0133457894034432 0.0159205843790972 7493 5339 0.229774758128218 0.372824843102139 0.002574794975654
"318" "NM_173444" "chr1" 60180598 60334705 0.049446583253128 0.0545454545454545 8312 5280 0.191038679406792 0.32765437178363 0.00509887129232654
"319" "NM_030013" "chr1" 60343299 60388060 0.0401491253226269 0.0497933884297521 6974 4840 0.0125074504202484 0.0411263601714875 0.00964426310712517
"320" "NM_198127" "chr1" 60409618 60481163 0.0277044854881266 0.0215170615083677 6822 4601 0.0368125054254746 0.0946756573130851 -0.0061874239797589
"321" "NM_001045513" "chr1" 60483184 60566765 0.0178391598331175 0.0178949846950789 6951 4247 0.982735920159554 0.991203270650304 5.5824861961342e-05
"322" "NM_007642" "chr1" 60746387 60773359 0.981366459627329 0.993506493506494 322 154 0.269113904622548 0.418004206531497 0.0121400338791644
"323" "NM_001081050" "chr1" 61638823 62642284 0.214696554319196 0.22144158209732 18603 11529 0.167984523941951 0.297280582719954 0.00674502777812397
"324" "NM_001077403" "chr1" 62703316 62818692 0.175256985666715 0.178201082055906 13814 8872 0.570412118144226 0.699363183628788 0.0029440963891913
"325" "NM_001077406" "chr1" 62703316 62797091 0.175256985666715 0.178201082055906 13814 8872 0.570412118144226 0.699363183628788 0.0029440963891913
"326" "NR_040601" "chr1" 62790917 62794732 0.849746192893401 0.896607431340872 985 619 0.00621670258417472 0.02375090424394 0.0468612384474714
"327" "NM_001081436" "chr1" 63047800 63114267 0.119129697654705 0.113834833104304 35390 22559 0.0528731238800064 0.125809898628262 -0.00529486455040044
"328" "NR_045915" "chr1" 63114470 63158295 0.971649484536082 0.986098239110287 1552 1079 0.0112551203427767 0.0378323830589512 0.0144487545742048
"329" "NR_045914" "chr1" 63114739 63158295 0.971649484536082 0.986098239110287 1552 1079 0.0112551203427767 0.0378323830589512 0.0144487545742048
"330" "NM_001160039" "chr1" 63143591 63176822 0.0405405405405405 0.0381807973048849 2146 1781 0.705096851045339 0.807258411276468 -0.00235974323565565
"331" "NM_018796" "chr1" 63176830 63180486 0.0190258751902588 0.019434872501723 10512 7255 0.845250434844879 0.904188779182845 0.000408997311464199
"332" "NM_001357045" "chr1" 63182570 63210716 0.950712589073634 0.950606585788561 1684 1154 0.989780840733447 0.995369854168091 -0.000106003285072709
"333" "NM_146250" "chr1" 63182570 63214281 0.950712589073634 0.950606585788561 1684 1154 0.989780840733447 0.995369854168091 -0.000106003285072709
"334" "NM_001285936" "chr1" 63200357 63314575 0.134584013050571 0.13229894587232 26972 16886 0.493601261387959 0.6353968915513 -0.00228506717825069
"335" "NM_028673" "chr1" 63273268 63314575 0.0821142769764004 0.0731727925644275 19619 11835 0.00416678598271342 0.0172405320734312 -0.00894148441197289
"336" "NM_011780" "chr1" 63445890 63596101 0.0558309418210279 0.0664182084387062 11499 7513 0.00279499970301708 0.0125868616407536 0.0105872666176783
"337" "NM_001081658" "chr1" 63622850 63686927 0.908726981585268 0.923664122137405 1249 786 0.237560655744439 0.382243350096283 0.0149371405521364
"338" "NM_172422" "chr1" 63730624 63753385 0.598331346841478 0.697368421052632 839 532 0.000186155611268889 0.00131846515024128 0.0990370742111536
"339" "NR_027824" "chr1" 63964726 63968999 0.955473098330241 0.972151898734177 1078 790 0.0568659775996264 0.132957402967169 0.016678800403936
"340" "NM_033563" "chr1" 64035670 64121389 0.670592310356772 0.676674364896074 2887 1732 0.669596500572897 0.780552854961536 0.00608205453930222
"341" "NM_009952" "chr1" 64532803 64604548 0.0152012833244214 0.00969787392763894 13091 8043 0.000487468237417283 0.00296652326608175 -0.00550340939678242
"342" "NM_001368283" "chr1" 64606472 64617764 0.0139423076923077 0.0120778900665516 6240 4057 0.415575182797009 0.563245745020246 -0.00186441762575605
"343" "NR_038009" "chr1" 64679868 64690659 0.0268041237113402 0.0159771754636234 5820 3505 0.000495271573641155 0.0030061094611013 -0.0108269482477168
"344" "NM_001097644" "chr1" 64691344 64725642 0.149536588739798 0.172831765935214 7229 4785 0.000655663156952583 0.00379712429166787 0.0232951771954162
"345" "NM_022721" "chr1" 64730557 64737750 0.164954989222772 0.182458457136569 15774 9087 0.000439738756017047 0.002726223284477 0.0175034679137971
"346" "NM_001039493" "chr1" 64789120 64956824 0.137126185266229 0.109682498032013 6855 3811 3.87651478284458e-05 0.000355367085482325 -0.0274436872342164
"347" "NM_027582" "chr1" 65013077 65032759 0.906333630686887 0.92442645074224 1121 741 0.170759535783483 0.300846913597737 0.0180928200553535
"348" "NM_010497" "chr1" 65158615 65179142 0.0264550264550265 0.0420454545454545 1134 880 0.0541952756218021 0.128165583717114 0.0155904280904281
"349" "NM_001111320" "chr1" 65158615 65186479 0.0264550264550265 0.0420454545454545 1134 880 0.0541952756218021 0.128165583717114 0.0155904280904281
"350" "NM_001310624" "chr1" 65186684 65278696 0.10824230387289 0.099060014461316 2014 1383 0.388851724244916 0.538265022127903 -0.0091822894115738
"351" "NM_139270" "chr1" 65311256 65389244 0.400292184075968 0.443478260869565 1369 920 0.0401189383568339 0.101451252250164 0.0431860767935974
"352" "NM_008632" "chr1" 66175328 66442583 0.136848341232227 0.117587939698492 1688 995 0.149077048873817 0.272627564278017 -0.019260401533735
"353" "NM_001310634" "chr1" 66321723 66442583 0.958333333333333 1 192 96 0.0101910363244517 0.0350111595297041 0.0416666666666666
"354" "NM_001368824" "chr1" 66467933 66699150 0.159024714987102 0.150271575135788 12017 8285 0.0902269007382698 0.188401436084109 -0.00875313985131404
"355" "NM_001310644" "chr1" 66700830 66719805 0.0217983651226158 0.0115967885816235 1835 1121 0.0364656793503375 0.0939924988400523 -0.0102015765409923
"356" "NM_001122738" "chr1" 66719242 66817595 0.0393054595715273 0.0368397970052002 23152 15961 0.210844168223634 0.350529260088818 -0.00246566256632712
"357" "NM_001368830" "chr1" 66719247 66817595 0.0393054595715273 0.0368397970052002 23152 15961 0.210844168223634 0.350529260088818 -0.00246566256632712
"358" "NM_001357157" "chr1" 66719247 66808794 0.982532751091703 0.98300283286119 458 353 0.95933505625043 0.977298551241332 0.000470081769486819
"359" "NM_007381" "chr1" 66830838 66863309 0.477749172489886 0.480808080808081 2719 1980 0.835809810893892 0.897951483866771 0.00305890831819483
"360" "NM_021295" "chr1" 67000516 67038872 0.963963963963964 0.987421383647799 222 159 0.139653917625744 0.259363669190882 0.0234574196838347
"361" "NM_001190984" "chr1" 67000516 67038834 0.963963963963964 0.987421383647799 222 159 0.139653917625744 0.259363669190882 0.0234574196838347
"362" "NM_001080809" "chr1" 67123026 67231267 1 1 74 60 1 1 0
"363" "NM_010154" "chr1" 68032186 69108059 0.157365244096156 0.156768453955278 18886 12477 0.886953904567067 0.929931493884672 -0.000596790140878156
"364" "NM_011770" "chr1" 69531209 69685960 0.950413223140496 0.903703703703704 484 270 0.0155462306385294 0.0489182736054117 -0.0467095194367922
"365" "NM_029160" "chr1" 69826969 70725132 0.473411154345006 0.483234714003945 3855 2535 0.441842587784992 0.588248290951113 0.00982355965893833
"366" "NM_001271533" "chr1" 69826969 69926250 0.235875148162782 0.238153098420413 2531 1646 0.865645841305512 0.91755046276964 0.00227795025763161
"367" "NM_025728" "chr1" 69951614 70725132 0.927492447129909 0.937007874015748 1324 889 0.383384148741445 0.533376997125558 0.00951542688583862
"368" "NM_001310658" "chr1" 70725714 70885381 0.90938864628821 0.944444444444444 916 450 0.0202579330834844 0.0600605550292554 0.0350557981562348
"369" "NM_177164" "chr1" 70725714 70885397 0.90938864628821 0.944444444444444 916 450 0.0202579330834844 0.0600605550292554 0.0350557981562348
"370" "NM_007525" "chr1" 71027534 71102972 0.0389711613406079 0.0251515832023355 6415 4453 6.01701876862822e-05 0.000514471153393132 -0.0138195781382724
"371" "NM_026195" "chr1" 71557155 71579403 0.0176419965576592 0.0108055009823183 2324 1018 0.128394204955964 0.244123555859789 -0.00683649557534094
"372" "NM_001276409" "chr1" 71585472 71653234 0.711697429509682 0.717737183264585 8831 5091 0.447321480217031 0.593910901190408 0.00603975375490273
"373" "NM_001005423" "chr1" 72159232 72212307 0.168083418338434 0.152619589977221 17646 10975 0.000536124161944795 0.00321844401107568 -0.0154638283612127
"374" "NM_001357488" "chr1" 72159232 72212314 0.165026957923406 0.150076021822735 17991 11181 0.000665963250832476 0.00385142277479775 -0.0149509361006712
"375" "NR_155355" "chr1" 72243992 72274869 0.0127814972611077 0.0158259149357072 1643 1011 0.519096393692403 0.657652553983621 0.00304441767459949
"376" "NM_023523" "chr1" 72259172 72284321 0.0150812064965197 0.0251937984496124 862 516 0.188819293691682 0.32481033787283 0.0101125919530927
"377" "NM_175564" "chr1" 72284372 72302995 0.959770114942529 0.963414634146341 174 82 0.887695799013777 0.930381638954281 0.0036445192038127
"378" "NM_009533" "chr1" 72307420 72394953 0.974395448079659 0.964809384164223 703 341 0.392265410707089 0.54137199383386 -0.00958606391543571
"379" "NM_001045533" "chr1" 72427111 72537159 0.180243445692884 0.183732057416268 2136 1045 0.810627626765496 0.881711982893271 0.00348861172338405
"380" "NM_018817" "chr1" 72583250 72636790 0.745928338762215 0.614147909967846 614 311 4.21013748772853e-05 0.000378972669299458 -0.131780428794369
"381" "NM_009084" "chr1" 72711259 72713813 0.0237313809644029 0.0198830409356725 3961 2565 0.299677394784453 0.450434817508739 -0.00384834002873041
"382" "NM_008342" "chr1" 72824479 72852471 0.190898244417931 0.23101979453771 5867 3991 1.53704704698701e-06 2.19667004925023e-05 0.0401215501197791
"383" "NM_001310659" "chr1" 72825386 72852471 0.937272727272727 0.972651605231867 1100 841 0.00018303391447839 0.00130122063322628 0.0353788779591395
"384" "NM_010518" "chr1" 72858064 72874865 0.24524765729585 0.263421292083712 3735 2198 0.120169520374597 0.2329111362676 0.0181736347878624
"385" "NR_045311" "chr1" 73618380 73864466 0.960965588084232 0.965635738831615 1947 1164 0.503558408537766 0.644155353840102 0.00467015074738297
"386" "NM_001289895" "chr1" 73910230 74124449 0.558285844540688 0.556476916181085 21935 13386 0.739844545229223 0.833304907510342 -0.00180892835960367
"387" "NM_027884" "chr1" 73910230 74124447 0.558285844540688 0.556476916181085 21935 13386 0.739844545229223 0.833304907510342 -0.00180892835960367
"388" "NM_001170641" "chr1" 74125540 74148230 0.918333333333333 0.94413407821229 600 358 0.12854232315356 0.244316007256292 0.0258007448789571
"389" "NM_001034060" "chr1" 74125540 74148223 0.918333333333333 0.94413407821229 600 358 0.12854232315356 0.244316007256292 0.0258007448789571
"390" "NM_029711" "chr1" 74236516 74268209 0.0113378684807256 0.00880655936835712 4851 3293 0.262810629659519 0.410909063571352 -0.0025313091123685
"391" "NM_174985" "chr1" 74278599 74279589 0.97109375 0.973544973544973 1280 756 0.745036846450905 0.836665738048909 0.00245122354497351
"392" "NM_146110" "chr1" 74279839 74284738 0.811255411255411 0.876600698486612 1155 859 6.54530382760716e-05 0.000554408519739229 0.0653452872312011
"393" "NM_001039509" "chr1" 74285033 74353692 0.0686813186813187 0.0598161523309258 21476 15230 0.000654302249047044 0.00379063727576575 -0.00886516635039288
"394" "NM_027154" "chr1" 74288246 74304336 0.0962621607782898 0.0865182696346073 13671 9524 0.0113947120204725 0.038237029863618 -0.0097438911436825
"395" "NM_019999" "chr1" 74332609 74353692 0.0340501792114695 0.0204386839481555 2790 2006 0.00434211789739892 0.0178560707772057 -0.013611495263314
"396" "NM_013612" "chr1" 74375202 74386051 0.935894801725909 0.951037613488975 4867 3084 0.00451726469167121 0.0184515408739028 0.0151428117630661
"397" "NM_153088" "chr1" 74391608 74397285 0.093796711509716 0.089368977308051 10704 6434 0.330909034421083 0.482414577081936 -0.00442773420166502
"398" "NR_029743" "chr1" 74394309 74394394 0.966423357664234 0.950819672131147 685 427 0.199351264960504 0.337467081646115 -0.0156036855330861
"399" "NM_009509" "chr1" 74409383 74435560 0.953598484848485 0.95328798185941 4224 2205 0.955258938672684 0.975052929613143 -0.000310502989074424
"400" "NM_001310662" "chr1" 74435509 74505821 0.0241724738675958 0.0176829268292683 4592 3280 0.0478501489367859 0.116532673374919 -0.00648954703832753
"401" "NM_176972" "chr1" 74435509 74544286 0.0203498750446269 0.0203141003755548 8403 5858 0.988118369899884 0.99441789295358 -3.57746690721229e-05
"402" "NM_021383" "chr1" 74506059 74530842 0.0157438992390449 0.0236617532971296 3811 2578 0.0240629074884732 0.0684503485784732 0.00791785405808469
"403" "NM_001310668" "chr1" 74566425 74588028 0.491985054839098 0.464981670847 8297 5183 0.00226464051696138 0.0106375821577828 -0.0270033839920987
"404" "NM_001305652" "chr1" 74588288 74592443 0.0755764304013664 0.0413971539456662 2342 1546 9.23966958831974e-06 0.000104805114432128 -0.0341792764557001
"405" "NM_021313" "chr1" 74593747 74601397 0.0187063331079558 0.0149312377210216 4437 2545 0.239584425383433 0.384430977338256 -0.00377509538693422
"406" "NM_175031" "chr1" 74601454 74636893 0.974068071312804 0.955922865013774 617 363 0.129111087467792 0.245173401035849 -0.0181452062990298
"407" "NM_001014974" "chr1" 74661701 74701832 0.00968385075477072 0.0123318385650224 3511 2676 0.32078980484374 0.472488666397753 0.0026479878102517
"408" "NM_024264" "chr1" 74713534 74737897 0.951028403525955 0.966666666666667 1021 630 0.12176311482225 0.23493715200332 0.0156382631407117
"409" "NM_153744" "chr1" 74738921 74748955 0.967452300785634 0.94553706505295 891 661 0.034307253763168 0.08977272970779 -0.0219152357326841
"410" "NM_009526" "chr1" 74771891 74785319 0.0336570360094095 0.0270787746170678 16579 10968 0.0018927088461685 0.00917811827498559 -0.00657826139234166
"411" "NM_009518" "chr1" 74792018 74804175 0.211777301927195 0.156804733727811 4670 3042 1.27772092773486e-09 4.02173277510746e-08 -0.0549725681993842
"412" "NR_151618" "chr1" 74850894 74879953 0.0566984080831577 0.0655748031496063 27514 15875 0.000191303585792391 0.00134987904407587 0.00887639506644863
"413" "NM_009872" "chr1" 74855028 74857732 0.0414187555180223 0.0489888540345725 26051 14983 0.000358731243598782 0.00229502085442672 0.00757009851655017
"414" "NM_153111" "chr1" 74881508 74885408 0.0414036020469197 0.0425165182418845 15047 10443 0.662843416300823 0.77532661196027 0.00111291619496486
"415" "NM_021541" "chr1" 74889933 74893143 0.048429814604616 0.0389041095890411 2643 1825 0.126462631744911 0.241420234326039 -0.00952570501557488
"416" "NR_029876" "chr1" 74900657 74900721 0.0197157267308574 0.0142729705619982 2181 1121 0.254791426817293 0.401747178251376 -0.00544275616885919
"417" "NM_001039495" "chr1" 74902079 74935599 0.766262403528115 0.781119465329992 1814 1197 0.340697837672378 0.491990827501588 0.014857061801877
"418" "NM_010544" "chr1" 74945314 74951672 0.213986440161499 0.216990208840342 26254 17669 0.452709197625421 0.598851038021896 0.00300376867884264
"419" "NM_001313683" "chr1" 74947722 74951672 0.0458672437314767 0.0484513738376564 21257 14303 0.25922084374029 0.40703728116175 0.00258413010617975
"420" "NM_029342" "chr1" 74967345 75046639 0.921875 0.953488372093023 64 43 0.508262584423785 0.648035949227984 0.0316133720930233
"421" "NM_026977" "chr1" 75135761 75142711 0.0148629818857408 0.0113732097725358 4306 2374 0.232445581438005 0.375928949117022 -0.00348977211320502
"422" "NM_001305231" "chr1" 75142785 75147909 0.0146099660840073 0.0115964437572478 3833 2587 0.298889706630791 0.449542718136697 -0.00301352232675953
"423" "NM_001159906" "chr1" 75168645 75171626 0.0500666871858008 0.0450643776824034 9747 6058 0.151557995572081 0.276098439739067 -0.00500230950339733
"424" "NM_026846" "chr1" 75168734 75171626 0.0631387372252555 0.0576838397181858 7143 4542 0.228297541192555 0.371063640080286 -0.00545489750706967
"425" "NM_023732" "chr1" 75171640 75180392 0.973251028806584 0.991071428571429 486 560 0.0254760900933685 0.0715232133219508 0.0178203997648443
"426" "NR_109938" "chr1" 75180860 75192010 0.417954119850187 0.416909620991254 8544 4802 0.906514655001642 0.943414537322406 -0.0010444988589336
"427" "NM_026187" "chr1" 75192159 75199385 0.962962962962963 1 243 111 0.00872149675217318 0.0309907619074067 0.0370370370370371
"428" "NM_029010" "chr1" 75198234 75210778 0.427852348993289 0.372727272727273 596 330 0.101327852070755 0.205525985943572 -0.0551250762660159
"429" "NM_001277992" "chr1" 75210828 75215606 0.0389957264957265 0.0208136234626301 1872 1057 0.00580404894142578 0.0224835411400798 -0.0181821030330964
"430" "NM_001313724" "chr1" 75214971 75219294 0.0315480557593544 0.0241691842900302 1363 993 0.28344232917434 0.433294901706841 -0.00737887146932415
"431" "NM_001243090" "chr1" 75220094 75232093 0.0519877675840979 0.00460829493087558 327 217 0.000617831798449981 0.00361724113073961 -0.0473794726532223
"432" "NM_001159884" "chr1" 75236422 75245692 0.100358422939068 0.0831869711001118 9207 6263 0.00029002528652752 0.00190699176250361 -0.0171714518389563
"433" "NM_001159885" "chr1" 75236701 75245692 0.316926770708283 0.289750328515112 2499 1522 0.0692818518143228 0.154299481215802 -0.0271764421931716
"434" "NM_001359281" "chr1" 75247040 75263771 0.937179487179487 0.943609022556391 780 532 0.629585286011925 0.749081745253839 0.00642953537690383
"435" "NM_008985" "chr1" 75247040 75264208 0.937179487179487 0.943609022556391 780 532 0.629585286011925 0.749081745253839 0.00642953537690383
"436" "NR_138251" "chr1" 75272196 75278415 0.150602409638554 0.149253731343284 166 134 0.974051014625699 0.986358603866244 -0.00134867829527066
"437" "NM_016878" "chr1" 75308564 75317017 0.728457210541901 0.780898876404494 3377 2314 6.49573697471689e-06 7.82379603133965e-05 0.0524416658625934
"438" "NM_001110831" "chr1" 75308564 75317637 0.26890756302521 0.275610482430018 9520 6716 0.344561618020313 0.496276383126374 0.00670291940480777
"439" "NM_010043" "chr1" 75360291 75368579 0.178195728402933 0.21060382916053 6274 3395 0.000114444343423879 0.000879420273493354 0.0324081007575975
"440" "NM_007463" "chr1" 75375296 75432306 0.424018323337021 0.412105460921844 51519 31936 0.000697066570597169 0.00399691142860022 -0.0119128624151776
"441" "NM_001085371" "chr1" 75382113 75404565 0.178468167129656 0.198172370542913 17639 11162 2.99187606514042e-05 0.000285264876764127 0.0197042034132576
"442" "NM_001085370" "chr1" 75385609 75432304 0.528070357494941 0.515661938534279 38546 23688 0.0026208109912751 0.0119495144568405 -0.0124084189606621
"443" "NM_001173477" "chr1" 75400084 75404565 0.953260869565217 0.963993453355156 920 611 0.30312466578623 0.454059793250904 0.0107325837899381
"444" "NM_183022" "chr1" 75450509 75474340 0.199529564441561 0.222474174855127 12329 7938 9.07196103063624e-05 0.000727327633687446 0.0229446104135667
"445" "NM_001001566" "chr1" 75474568 75479471 0.0417672621921777 0.0313953488372093 20710 12040 1.58704004754416e-06 2.25728010038755e-05 -0.0103719133549684
"446" "NM_177056" "chr1" 75479531 75485693 0.234277054487842 0.226419237948831 14517 9107 0.162872415565695 0.291086072831493 -0.00785781653901127
"447" "NM_178884" "chr1" 75485824 75506452 0.114800104644802 0.122057327298881 42047 28503 0.00338893313467262 0.0146292106333486 0.00725722265407858
"448" "NM_001310679" "chr1" 75496337 75506452 0.05421503907732 0.0648234840557361 26358 18157 3.10016415950176e-06 4.07816417875872e-05 0.0106084449784161
"449" "NM_010564" "chr1" 75507076 75510366 0.899289099526066 0.936046511627907 844 516 0.0171733389423025 0.0529115575248792 0.0367574121018406
"450" "NM_001329843" "chr1" 75507608 75510366 0.899289099526066 0.936046511627907 844 516 0.0171733389423025 0.0529115575248792 0.0367574121018406
"451" "NM_027886" "chr1" 75521528 75537335 0.968869731800766 0.977067977067977 2088 1221 0.162447137276862 0.290550300380943 0.0081982452672108
"452" "NM_009208" "chr1" 75546265 75559431 0.418949110467522 0.392380458727485 12085 7717 0.000205482160924532 0.00142721059572816 -0.0265686517400369
"453" "NM_001357149" "chr1" 75546265 75559083 0.418949110467522 0.392380458727485 12085 7717 0.000205482160924532 0.00142721059572816 -0.0265686517400369
"454" "NM_001357150" "chr1" 75546461 75559083 0.547406277244987 0.520898641588297 9176 5742 0.00158477965874242 0.00792983617700623 -0.0265076356566901
"455" "NM_007936" "chr1" 77367184 77515088 0.11492149118582 0.0949272405820753 10381 7353 1.92747918432401e-05 0.00019582098373359 -0.0199942506037449
"456" "NM_008781" "chr1" 78101266 78197136 0.0700157338727804 0.0743300823785626 17796 10561 0.174147371810813 0.30542115869219 0.00431434850578223
"457" "NM_001004173" "chr1" 78310345 78420286 0.239504739794931 0.205212702216896 5169 3338 0.000208803803251657 0.00144594018440834 -0.034292037578035
"458" "NM_001278075" "chr1" 78417957 78488897 0.0380859375 0.0310606060606061 2048 1320 0.277245203248054 0.426501166487981 -0.00702533143939394
"459" "NM_011811" "chr1" 78424744 78488897 0.0380859375 0.0310606060606061 2048 1320 0.277245203248054 0.426501166487981 -0.00702533143939394
"460" "NM_026713" "chr1" 78511059 78538173 0.309369024856597 0.286760563380282 2615 1775 0.108223018849404 0.215690391560501 -0.0226084614763149
"461" "NM_001001981" "chr1" 78657824 78667601 0.0179772374547336 0.0124473381846036 7732 5222 0.0119088599925761 0.0396159253133275 -0.00552989927012997
"462" "NM_028817" "chr1" 78657824 78707743 0.0265214606021781 0.0208412277377795 7805 5278 0.0365433556948637 0.0941704057406566 -0.00568023286439863
"463" "NR_151519" "chr1" 78791622 79224511 0.937027027027027 0.952358036573628 3700 2078 0.0148671481186597 0.0471876261003064 0.0153310095466015
"464" "NM_021342" "chr1" 78816910 78820032 0.972273567467652 0.997252747252747 541 364 0.00164054008379449 0.00814484958923655 0.0249791797850948
"465" "NM_009129" "chr1" 79434668 79440090 0.104333868378812 0.106884057971014 2492 1656 0.793459960657489 0.86990030517837 0.0025501895922023
"466" "NM_001111279" "chr1" 79702261 79761769 0.0521987244041625 0.051332955190017 5958 3526 0.854127653019727 0.910123135053544 -0.000865769214145454
"467" "NM_027057" "chr1" 79726402 79761769 0.0521987244041625 0.051332955190017 5958 3526 0.854127653019727 0.910123135053544 -0.000865769214145454
"468" "NM_009255" "chr1" 79794320 79858665 0.0371918696843016 0.0299212598425197 6937 3810 0.046150661401626 0.113187539033155 -0.00727060984178188
"469" "NM_001313728" "chr1" 80264922 80340690 0.0124827902707664 0.012 21790 14500 0.682232290163687 0.789759679452264 -0.000482790270766406
"470" "NM_001285927" "chr1" 80501067 80665352 0.968085106382979 0.988372093023256 282 258 0.101219293589937 0.205410985569791 0.0202869866402771
"471" "NM_175291" "chr1" 80501067 80758553 0.147568645497776 0.150763358778626 6519 4716 0.638916188817568 0.756855976486167 0.00319471328085022
"472" "NM_001356399" "chr1" 81076949 81300096 0.928440366972477 0.837320574162679 545 418 8.8224914635541e-06 0.000100841609778429 -0.0911197928097977
"473" "NM_001356398" "chr1" 81077203 81300096 0.928440366972477 0.837320574162679 545 418 8.8224914635541e-06 0.000100841609778429 -0.0911197928097977
"474" "NM_001356400" "chr1" 81077307 81300096 0.928440366972477 0.837320574162679 545 418 8.8224914635541e-06 0.000100841609778429 -0.0911197928097977
"475" "NM_001356397" "chr1" 81077406 81341764 0.928440366972477 0.837320574162679 545 418 8.8224914635541e-06 0.000100841609778429 -0.0911197928097977
"476" "NM_010570" "chr1" 82233104 82291439 0.0905417814508724 0.0866047347917291 5445 3337 0.52882130248424 0.665353009896249 -0.00393704665914325
"477" "NM_029777" "chr1" 82316578 82445367 0.0132342697933596 0.00991379310344828 4307 2320 0.230486065233198 0.373542672572463 -0.00332047668991137
"478" "NM_007735" "chr1" 82450722 82586849 0.873905429071804 0.853894736842105 3426 2375 0.0284810024486118 0.0779977129846657 -0.0200106922296986
"479" "NM_007734" "chr1" 82586920 82722059 0.951703605689712 0.969469234382339 3023 2129 0.00128026677941636 0.006631016777147 0.0177656286926269
"480" "NM_001310699" "chr1" 82724889 82752389 0.0189087759815242 0.0200584225900682 6928 5135 0.651229317001062 0.766561138761221 0.00114964660854391
"481" "NM_010472" "chr1" 82839459 82901001 0.0350313892749317 0.0272288781702194 20867 12854 6.52569991957636e-05 0.000552972790663736 -0.00780251110471232
"482" "NM_001347077" "chr1" 82839459 82900995 0.0350313892749317 0.0272288781702194 20867 12854 6.52569991957636e-05 0.000552972790663736 -0.00780251110471232
"483" "NM_001356547" "chr1" 83255443 83408200 0.667506297229219 0.722627737226277 397 274 0.127785186977381 0.243439876543346 0.0551214399970582
"484" "NM_001003948" "chr1" 84036292 84284645 0.0426956263016959 0.0376487733786738 13444 8234 0.0668315660886254 0.150109878472425 -0.00504685292302214
"485" "NM_152915" "chr1" 84369838 84696221 0.456264261653809 0.46611071682044 9203 5636 0.242852393917029 0.388150290101184 0.00984645516663146
"486" "NM_133975" "chr1" 84721188 84839304 0.0189979825151311 0.0223804679552391 5948 3932 0.246063706573168 0.392019990355922 0.00338248544010793
"487" "NM_025386" "chr1" 84839840 84900486 0.106275500291432 0.121410736579276 5147 3204 0.0337502790991027 0.0887051672033302 0.015135236287844
"488" "NM_027921" "chr1" 84906704 84935083 0.250283768444949 0.260412454508694 3524 2473 0.375709830066729 0.526375477573007 0.010128686063745
"489" "NM_001313713" "chr1" 85649987 85701572 0.95 0.901098901098901 240 91 0.11783606693243 0.229643670657598 -0.0489010989010988
"490" "NM_013673" "chr1" 85649987 85709997 0.95 0.901098901098901 240 91 0.11783606693243 0.229643670657598 -0.0489010989010988
"491" "NM_001355046" "chr1" 85793440 85851577 0.0938728545402244 0.095435024654048 10429 6287 0.738137486995131 0.832202976817405 0.00156217011382366
"492" "NM_001355047" "chr1" 85794016 85851577 0.145784816022357 0.157681940700809 6441 3710 0.107077892862524 0.214083866203838 0.0118971246784519
"493" "NM_022417" "chr1" 85894509 85908698 0.436688311688312 0.477410071942446 4928 3475 0.000222861290573037 0.00152604689834715 0.0407217602541344
"494" "NM_001144993" "chr1" 86045862 86055456 0.0198102678571429 0.0165455489229172 21504 15412 0.0208099766268 0.0613099250442558 -0.00326471893422565
"495" "NM_027357" "chr1" 86064618 86139295 0.0733174583281113 0.0661934338952972 7979 5635 0.108419107673092 0.21597791076331 -0.00712402443281404
"496" "NM_008311" "chr1" 86099036 86111980 0.963114754098361 0.968553459119497 488 318 0.67848377086517 0.787388823921891 0.00543870502113619
"497" "NM_001310702" "chr1" 86154779 86278284 0.192178770949721 0.204639602319801 4475 2414 0.215400063886124 0.356044037061333 0.0124608313700805
"498" "NM_027456" "chr1" 86154779 86252491 0.192178770949721 0.204639602319801 4475 2414 0.215400063886124 0.356044037061333 0.0124608313700805
"499" "NR_151592" "chr1" 86303062 86304060 0.0221434131995502 0.017632241813602 11561 7940 0.0269931432886976 0.0747748107825834 -0.00451117138594819
"500" "NM_145222" "chr1" 86303220 86307305 0.0221434131995502 0.017632241813602 11561 7940 0.0269931432886976 0.0747748107825834 -0.00451117138594819
"501" "NM_010880" "chr1" 86344718 86359455 0.0114160516605166 0.00616057233704293 8672 5032 0.00157463348807861 0.00788717259401296 -0.00525547932347368
"502" "NR_015507" "chr1" 86359583 86368507 0.0419605715319226 0.0305493273542601 5529 3568 0.00460807775411564 0.0187389766125112 -0.0114112441776625
"503" "NM_001319227" "chr1" 86386241 86389361 0.963585434173669 0.960975609756098 357 205 0.875581888742646 0.923304646545066 -0.00260982441757196
"504" "NM_008972" "chr1" 86526556 86530711 0.0155659165167591 0.0160280029476787 27239 16284 0.708141929359557 0.809203258188255 0.000462086430919644
"505" "NM_008801" "chr1" 86543011 86582785 0.0340909090909091 0.0226912928759894 2464 1895 0.0248116836805403 0.0701018376747687 -0.0113996162149196
"506" "NM_172974" "chr1" 86582920 86606828 0.445190156599553 0.39924670433145 894 531 0.08968107259039 0.187562431954829 -0.0459434522681025
"507" "NM_010933" "chr1" 86666292 86670573 0.0216210677323496 0.0275948014954602 9759 5617 0.0204787340022225 0.0606474389431937 0.00597373376311058
"508" "NM_001172157" "chr1" 86703803 87050097 0.108826320784562 0.117363877822045 9483 6024 0.101350838719938 0.205532788143888 0.00853755703748331
"509" "NM_007433" "chr1" 87086690 87089928 0.95213228894691 0.959420289855072 1149 690 0.462923486378322 0.608614845458079 0.00728800090816206
"510" "NM_007432" "chr1" 87125007 87127912 0.236322188449848 0.284005979073244 1316 669 0.0215767396078767 0.0629772409594239 0.0476837906233956
"511" "NM_021306" "chr1" 87147654 87156356 0.0561993047508691 0.0534620382402079 8630 5387 0.489013322300983 0.631167653418334 -0.00273726651066115
"512" "NM_001277925" "chr1" 87147654 87156136 0.0580653081266879 0.0552377194712961 8146 5069 0.494527198490298 0.636352944787399 -0.00282758865539184
"513" "NM_027084" "chr1" 87183313 87188405 0.113694054776219 0.0968871595330739 7485 5140 0.0025469066436138 0.0116739757441665 -0.0168068952431452
"514" "NM_021600" "chr1" 87190596 87200070 0.943600867678959 0.924608819345661 1383 703 0.0953820076658611 0.196429619859018 -0.0189920483332974
"515" "NM_001347083" "chr1" 87213910 87240488 0.0161899622234215 0.0128552097428958 11118 7390 0.0639855971105363 0.145236153267129 -0.00333475248052567
"516" "NM_001039170" "chr1" 87213913 87228858 0.0161899622234215 0.0128552097428958 11118 7390 0.0639855971105363 0.145236153267129 -0.00333475248052567
"517" "NM_023314" "chr1" 87213913 87240488 0.0161899622234215 0.0128552097428958 11118 7390 0.0639855971105363 0.145236153267129 -0.00333475248052567
"518" "NM_001039169" "chr1" 87213938 87228858 0.0142246188174042 0.011914774320157 10756 7134 0.183871600386179 0.318402105646706 -0.00230984449724725
"519" "NR_151447" "chr1" 87264352 87310841 0.279226163058498 0.283588685916323 10855 6788 0.530620371220068 0.666859871840323 0.00436252285782451
"520" "NM_001110212" "chr1" 87326997 87450810 0.0157845868152275 0.0115407673860911 9693 6672 0.0219072356992921 0.0637009587309725 -0.00424381942913636
"521" "NM_001111314" "chr1" 87476828 87573870 0.150744630819878 0.14477473519793 31895 20487 0.0603980708189748 0.139139259442231 -0.00596989562194733
"522" "NM_019867" "chr1" 87476828 87510362 0.194812199666569 0.189763543849147 20394 13364 0.249861142935096 0.396448116435491 -0.00504865581742164
"523" "NM_001110193" "chr1" 87620311 87720510 0.967437316834907 0.959252971137521 3071 1767 0.142303105415205 0.26303289342115 -0.00818434569738602
"524" "NM_001205391" "chr1" 87756010 87792428 0.13514256899239 0.119831909990511 10907 7377 0.00235708195108351 0.0109728589398407 -0.0153106590018792
"525" "NM_009118" "chr1" 87803679 87845157 0.849090909090909 0.852646638054363 1100 699 0.836564329822178 0.898484147234922 0.00355572896345424
"526" "NM_177646" "chr1" 87853286 87944489 0.0264136904761905 0.0241379310344828 24192 14790 0.165487568427151 0.294245623629708 -0.00227575944170772
"527" "NR_136921" "chr1" 87853346 87854299 0.0129215591657284 0.00955939862692274 18651 11507 0.00736633018847036 0.0270709386485285 -0.00336216053880564
"528" "NM_001198573" "chr1" 87945120 88008551 0.0400763358778626 0.0276564774381368 1048 687 0.163312532278591 0.291497621645452 -0.0124198584397258
"529" "NM_201641" "chr1" 88055410 88220002 0.254644458680333 0.287630402384501 3122 2013 0.00932066930444244 0.0326411405540617 0.0329859437041676
"530" "NM_201644" "chr1" 88070778 88220002 0.254644458680333 0.287630402384501 3122 2013 0.00932066930444244 0.0326411405540617 0.0329859437041676
"531" "NM_201642" "chr1" 88095000 88220002 0.254644458680333 0.287630402384501 3122 2013 0.00932066930444244 0.0326411405540617 0.0329859437041676
"532" "NM_201410" "chr1" 88103256 88218998 0.254644458680333 0.287630402384501 3122 2013 0.00932066930444244 0.0326411405540617 0.0329859437041676
"533" "NM_145079" "chr1" 88134808 88220002 0.254644458680333 0.287630402384501 3122 2013 0.00932066930444244 0.0326411405540617 0.0329859437041676
"534" "NM_201643" "chr1" 88166011 88220002 0.254644458680333 0.287630402384501 3122 2013 0.00932066930444244 0.0326411405540617 0.0329859437041676
"535" "NM_013701" "chr1" 88200610 88220002 0.254644458680333 0.287630402384501 3122 2013 0.00932066930444244 0.0326411405540617 0.0329859437041676
"536" "NM_008299" "chr1" 88204731 88205748 0.12312427856868 0.14188772362739 2599 1621 0.0795399482416039 0.17153528270651 0.0187634450587102
"537" "NM_201645" "chr1" 88211958 88220002 0.908221797323136 0.89030612244898 523 392 0.371735554916355 0.522697466616647 -0.0179156748741562
"538" "NM_001281466" "chr1" 88227019 88262289 0.552795031055901 0.638025594149909 805 547 0.00173111358267216 0.00852143012571219 0.0852305630940079
"539" "NM_198652" "chr1" 88258855 88277579 0.184245660881175 0.192233009708738 749 515 0.720988184436812 0.818615453308078 0.00798734882756297
"540" "NR_040291" "chr1" 88263112 88269408 0.977611940298508 0.989473684210526 134 95 0.486500176738031 0.629210116236755 0.0118617439120188
"541" "NM_172505" "chr1" 88264827 88277557 0.184245660881175 0.192233009708738 749 515 0.720988184436812 0.818615453308078 0.00798734882756297
"542" "NM_134252" "chr1" 88306734 88388851 0.951776649746193 0.950769230769231 394 325 0.950200219777525 0.971924493584345 -0.0010074189769621
"543" "NM_029269" "chr1" 88407009 88426438 0.927863436123348 0.914120561519405 1816 1211 0.168301008438994 0.297673212192795 -0.0137428746039425
"544" "NM_177305" "chr1" 88698225 88702191 0.0151694714387296 0.0109800256979325 25314 17122 0.000202108473903485 0.00141055618269562 -0.00418944574079707
"545" "NM_133816" "chr1" 89070414 89155087 0.166461159062885 0.134313055365687 8921 5852 9.57383218777162e-08 1.88495646196536e-06 -0.0321481036971984
"546" "NM_178119" "chr1" 89454810 89895282 0.2850582630159 0.270954150054368 69684 44144 2.31066869496293e-07 4.15103878934211e-06 -0.0141041129615329
"547" "NM_010262" "chr1" 89927961 89931176 0.0670947451185952 0.0489108375050737 22893 14782 2.00415044063524e-13 1.31736538585225e-11 -0.0181839076135215
"548" "NM_139152" "chr1" 89952590 90014666 0.524096385542169 0.535440931780366 4814 3005 0.32826219084438 0.479696982300606 0.0113445462381974
"549" "NM_029122" "chr1" 90042131 90153401 0.935466946484785 0.939123979213066 1906 1347 0.67194339624657 0.78254440798065 0.00365703272828122
"550" "NM_001368722" "chr1" 90042131 90153436 0.935466946484785 0.939123979213066 1906 1347 0.67194339624657 0.78254440798065 0.00365703272828122
"551" "NM_133805" "chr1" 90603424 90613341 0.0188679245283019 0.00918273645546373 1643 1089 0.0352828300789406 0.0917083674144687 -0.00968518807283816
"552" "NM_001243009" "chr1" 90766859 90843971 0.949783432593395 0.947137637028015 7388 4105 0.538245365614295 0.673462586526761 -0.00264579556538014
"553" "NM_053015" "chr1" 90915099 90951142 0.029520295202952 0.0151515151515152 271 132 0.36391572761884 0.515493678884688 -0.0143687800514369
"554" "NM_008998" "chr1" 90958132 90969620 0.936329588014981 0.939393939393939 267 132 0.905154312574853 0.942846451265857 0.00306435137895822
"555" "NM_001159725" "chr1" 90958132 90967667 0.936329588014981 0.939393939393939 267 132 0.905154312574853 0.942846451265857 0.00306435137895822
"556" "NM_001111312" "chr1" 90998726 91128944 0.38186002084057 0.371393069170233 23032 14486 0.0416807493670554 0.104487701463106 -0.0104669516703363
"557" "NM_008515" "chr1" 91053443 91128944 0.948080808080808 0.950653594771242 4950 3060 0.610166791372037 0.733728383646071 0.0025727866904337
"558" "NM_001111311" "chr1" 91053443 91117322 0.938260869565217 0.935377358490566 3450 2120 0.667290333364349 0.77891035103428 -0.00288351107465135
"559" "NM_001033408" "chr1" 91145102 91170795 0.9375 0.952631578947368 832 570 0.22309775406217 0.365089759003646 0.0151315789473684
"560" "NM_001168392" "chr1" 91179821 91206790 0.167504630854723 0.153509372007115 11337 7309 0.0111250524654002 0.0374683155032031 -0.013995258847609
"561" "NM_016894" "chr1" 91179821 91225196 0.195489361702128 0.184404636459431 11750 7592 0.0551511715493647 0.12996889409343 -0.0110847252426967
"562" "NM_001355761" "chr1" 91250303 91286521 0.0517775114839225 0.0501452377312338 20028 13082 0.509310616445587 0.648884458262103 -0.00163227375268876
"563" "NM_001355764" "chr1" 91250565 91286521 0.101774854164081 0.0971840659340659 8057 5824 0.372751184926541 0.523741805934265 -0.00459078823001499
"564" "NM_016717" "chr1" 91298337 91321080 0.452025124539744 0.51704966641957 4617 2698 7.77936310500107e-08 1.56314936373103e-06 0.0650245418798256
"565" "NM_001033292" "chr1" 91322074 91348303 0.297879518072289 0.299146590136697 20750 13241 0.803397320735006 0.876521137764895 0.00126707206440752
"566" "NM_027551" "chr1" 91351072 91362404 0.973448017950636 0.967105263157895 2674 1672 0.228639632875646 0.371474778185562 -0.00634275479274105
"567" "NM_173395" "chr1" 91366429 91374217 0.0554210384718859 0.0579016107966913 3717 2297 0.685762961229574 0.792569905327008 0.00248057232480541
"568" "NM_001355152" "chr1" 91373860 91398823 0.0175557056043214 0.0101694915254237 1481 885 0.138989237935089 0.258738953758116 -0.00738621407889768
"569" "NM_023343" "chr1" 91375826 91398823 0.0175557056043214 0.0101694915254237 1481 885 0.138989237935089 0.258738953758116 -0.00738621407889768
"570" "NM_019479" "chr1" 91411482 91413222 0.0149812734082397 0.0144268999204817 13617 8803 0.736448441847778 0.831052054307184 -0.000554373487758046
"571" "NM_001360900" "chr1" 91411482 91414038 0.0149812734082397 0.0144268999204817 13617 8803 0.736448441847778 0.831052054307184 -0.000554373487758046
"572" "NM_011066" "chr1" 91415981 91459328 0.920459990416866 0.939814814814815 2087 1296 0.0323976753132035 0.086018139717281 0.0193548243979484
"573" "NM_028718" "chr1" 91494667 91529307 0.260497160413369 0.239566554400351 10741 6829 0.00180742348592395 0.0088242673101196 -0.0209306060130179
"574" "NM_001039126" "chr1" 91540564 91559590 0.0801240014307857 0.067295483402866 8387 5513 0.00472096212405543 0.0190472391584111 -0.0128285180279198
"575" "NM_023046" "chr1" 91541079 91559590 0.919275123558484 0.875 607 336 0.029907041554785 0.0809315616723447 -0.0442751235584844
"576" "NM_007855" "chr1" 91801460 91848034 0.0799659719268396 0.0817533129459735 7053 4905 0.724278328383042 0.821009004924243 0.00178734101913386
"577" "NM_207225" "chr1" 91928778 92180341 0.0703285761699303 0.0607782184585701 30130 18658 3.58238227292371e-05 0.000332153424800826 -0.00955035771136024
"578" "NM_024197" "chr1" 92439718 92473758 0.0727759197324415 0.0505250643946899 7475 5047 4.11641000416185e-07 6.92840349408081e-06 -0.0222508553377516
"579" "NM_147038" "chr1" 92479680 92480619 0.858208955223881 0.808743169398907 536 366 0.0489972303211799 0.118809601249849 -0.0494657858249735
"580" "NM_001011525" "chr1" 92490817 92491753 0.973451327433628 0.978021978021978 113 91 0.833115523620532 0.895934566767187 0.00457065058834971
"581" "NM_147039" "chr1" 92511047 92518515 0.974609375 0.978609625668449 512 374 0.697651853403752 0.801773692874196 0.00400025066844922
"582" "NM_016696" "chr1" 92831644 92860211 0.108781555141896 0.110317379324421 30621 19598 0.590807883291287 0.717697421100714 0.00153582418252478
"583" "NR_029559" "chr1" 92850377 92850443 0.256410256410256 0.207650273224044 312 183 0.215878985733061 0.356587805858827 -0.0487599831862127
"584" "NM_172850" "chr1" 92870128 92902906 0.930516431924883 0.937079407806191 5325 2972 0.249918800543031 0.39649444547854 0.0065629758813085
"585" "NM_175118" "chr1" 92906988 92908620 0.0187637969094923 0.021461716937355 2718 1724 0.531348168381862 0.667412248150754 0.00269792002786272
"586" "NR_138578" "chr1" 92908377 92910764 0.0518806744487678 0.0474137931034483 771 464 0.726759147404696 0.82332845943955 -0.00446688134531956
"587" "NM_181405" "chr1" 92910824 92920585 0.26530305309069 0.235472431937772 26596 17484 1.61702980831974e-12 8.89025069022652e-11 -0.0298306211529187
"588" "NR_015525" "chr1" 92933542 92950590 0.384805593451569 0.363179813816757 11728 8164 0.00193587087819806 0.00934392899907645 -0.0216257796348124
"589" "NM_011796" "chr1" 92934407 92947948 0.384805593451569 0.363179813816757 11728 8164 0.00193587087819806 0.00934392899907645 -0.0216257796348124
"590" "NM_001104529" "chr1" 92973118 92986391 0.958083832335329 0.970099667774086 501 301 0.377940174190946 0.52835554576429 0.0120158354387571
"591" "NM_001271766" "chr1" 92975346 92986391 0.958083832335329 0.970099667774086 501 301 0.377940174190946 0.52835554576429 0.0120158354387571
"592" "NM_001294149" "chr1" 93015454 93101874 0.807680677351074 0.781217750257998 3307 1938 0.0217592508390015 0.0633856437483955 -0.0264629270930756
"593" "NM_001294150" "chr1" 93015454 93082480 0.959153902261123 0.957665169980757 2742 1559 0.813998240623427 0.883354061760864 -0.00148873228036639
"594" "NM_001276710" "chr1" 93135239 93145421 0.929778933680104 0.918600368324125 4614 2715 0.0797948356345402 0.171995964634004 -0.0111785653559787
"595" "NM_172411" "chr1" 93151354 93160948 0.708010335917313 0.718354430379747 387 316 0.762951983608492 0.847918848069238 0.0103440944624342
"596" "NM_001159940" "chr1" 93151354 93160870 0.708010335917313 0.718354430379747 387 316 0.762951983608492 0.847918848069238 0.0103440944624342
"597" "NM_001310428" "chr1" 93168422 93231066 0.452167848424968 0.413050364269876 8603 6314 1.89903047760369e-06 2.63624903809647e-05 -0.0391174841550916
"598" "NM_172463" "chr1" 93235896 93296448 0.540042149631191 0.51267019667171 7592 5288 0.00220555460276161 0.0104187579364642 -0.0273719529594811
"599" "NM_001310756" "chr1" 93301204 93305879 0.029646017699115 0.0250421382133398 6780 4153 0.15305916851527 0.278152267081169 -0.00460387948577529
"600" "NR_151531" "chr1" 93305963 93317312 0.979690522243714 0.973544973544973 1034 567 0.432871035592814 0.580238738317111 -0.00614554869874029
"601" "NM_080850" "chr1" 93309436 93342788 0.302525252525253 0.25241592578276 3960 2587 9.83621985401771e-06 0.000110429586798581 -0.0501093267424926
"602" "NM_023200" "chr1" 93343627 93367616 0.019060773480663 0.0134882755758456 7240 4819 0.0182044504923898 0.0552309456770423 -0.00557249790481737
"603" "NM_001271884" "chr1" 93373895 93404304 0.914584543869843 0.922027290448343 1721 1026 0.491550052652799 0.633383959554409 0.00744274657849997
"604" "NM_001301364" "chr1" 93405939 93445701 0.0180013458950202 0.0149957877000842 17832 11870 0.0468967599753347 0.114653031515434 -0.00300555819493594
"605" "NM_133808" "chr1" 93405939 93478917 0.0172621176164624 0.0163662239089184 30761 21080 0.436154880465249 0.583135017276509 -0.000895893707543997
"606" "NM_001357556" "chr1" 93405939 93478377 0.0176422795682284 0.0172423669588131 25847 17457 0.755257700140584 0.843371098490319 -0.000399912609415336
"607" "NM_010891" "chr1" 93478992 93509732 0.0154475238527942 0.0134278254382693 4402 2681 0.490513566592285 0.632555463985855 -0.00201969841452488
"608" "NM_001159719" "chr1" 93479060 93509732 0.0146529562982005 0.0113493064312736 3890 2379 0.264242387428785 0.412593757129193 -0.00330364986692687
"609" "NM_145519" "chr1" 93512103 93621976 0.663824451410658 0.652827790722305 7975 4721 0.206556796888563 0.345704737089718 -0.0109966606883537
"610" "NM_021537" "chr1" 93620750 93635727 0.016015111695138 0.0160244648318043 12176 8175 0.995842988645445 0.998622664921562 9.35313666630341e-06
"611" "NM_016778" "chr1" 93685574 93695770 0.0183386093221264 0.0211535283424227 9161 6051 0.220647531063953 0.362018315336975 0.00281491902029634
"612" "NM_025920" "chr1" 93705390 93754838 0.10984393757503 0.100222135110414 11662 7653 0.0331198123976469 0.0873691552613987 -0.00962180246461579
"613" "NM_174874" "chr1" 93754904 93789602 0.0151798225128445 0.016966940703166 8564 5717 0.404391470316188 0.552943439003767 0.00178711819032153
"614" "NM_001105667" "chr1" 93792575 93801934 0.965543644716692 0.974326059050064 1306 779 0.257918536807066 0.405416568568459 0.00878241433337201
"615" "NM_025454" "chr1" 93803964 93822100 0.977049180327869 0.994047619047619 305 168 0.136524757658487 0.25547752743673 0.0169984387197503
"616" "NM_001310767" "chr1" 93825239 93852361 0.971887550200803 0.970909090909091 996 550 0.911942230790944 0.9470291683524 -0.000978459291712253
"617" "NM_199366" "chr1" 93861343 93876494 0.961538461538462 0.990740740740741 156 108 0.120183353512945 0.2329111362676 0.0292022792022791
"618" "NM_001039219" "chr1" 93990504 94011539 0.970976253298153 1 758 358 3.31440460601096e-05 0.000311371725768487 0.0290237467018469
"619" "NM_173772" "chr1" 94020492 94028330 0.962025316455696 0.983766233766234 869 616 0.0108100689150088 0.0366736252005922 0.0217409173105375
"620" "NM_026321" "chr1" 95313627 95335284 0.021903843504615 0.0215905001799208 7259 5558 0.904077162511998 0.942195450398245 -0.000313343324694126
"621" "NM_009183" "chr1" 95587681 95667594 0.177280550774527 0.165874524714829 2905 2104 0.290897479898861 0.440895460332599 -0.0114060260596978
"622" "NM_001159745" "chr1" 95627242 95667594 0.177280550774527 0.165874524714829 2905 2104 0.290897479898861 0.440895460332599 -0.0114060260596978
"623" "NR_040478" "chr1" 96612056 96662573 0.965909090909091 0.954545454545455 352 286 0.463326591265375 0.608871265907638 -0.0113636363636364
"624" "NM_172658" "chr1" 96818783 96872171 0.0248447204968944 0.0113636363636364 161 88 0.448225623149487 0.594684752882367 -0.013481084133258
"625" "NR_131964" "chr1" 96871125 96881234 0.0129589632829374 0.0031055900621118 463 322 0.121746344365989 0.234935041447872 -0.00985337322082556
"626" "NM_001355074" "chr1" 97643901 97661676 0.0125581965204607 0.00834289289811242 16324 9589 0.00134995455358585 0.00691640104083315 -0.00421530362234825
"627" "NM_133825" "chr1" 97643901 97662018 0.0123914424909977 0.00888290713324361 18884 11145 0.00437399145096552 0.0179694124337083 -0.00350853535775406
"628" "NM_173760" "chr1" 97706042 97770092 0.015625 0.00505050505050505 256 198 0.263244837530731 0.411433594331522 -0.0105744949494949
"629" "NM_001310773" "chr1" 97770171 97793708 0.103658536585366 0.0251046025104603 328 239 0.000127143581133645 0.000959540311510958 -0.0785539340749056
"630" "NM_001357127" "chr1" 97821093 98095646 0.0382682840176623 0.0355731225296443 19703 13409 0.202158747293161 0.340697332363927 -0.00269516148801802
"631" "NM_013626" "chr1" 97821093 98095632 0.0382682840176623 0.0355731225296443 19703 13409 0.202158747293161 0.340697332363927 -0.00269516148801802
"632" "NM_027584" "chr1" 98421123 98509380 0.93695652173913 0.947275922671353 920 569 0.408589074158087 0.556710294790561 0.0103194009322228
"633" "NM_172851" "chr1" 99772764 100485942 0.902684563758389 0.92051282051282 596 390 0.33606348284003 0.487507295456537 0.0178282567544312
"634" "NM_011800" "chr1" 104768519 104995481 0.474308300395257 0.424528301886792 759 424 0.0989124759801774 0.201726461975037 -0.0497799985084644
"635" "NM_001160368" "chr1" 105276916 105356710 0.174325506290789 0.17606648199446 14863 9025 0.731409412355849 0.827292255198069 0.00174097570367063
"636" "NR_151538" "chr1" 105356006 105361737 0.0174002047082907 0.019309462915601 12701 7820 0.321306223973342 0.472915009460516 0.00190925820731034
"637" "NM_013784" "chr1" 105518421 105663676 0.980557903634827 0.989247311827957 1183 651 0.146839863080102 0.26970224791084 0.00868940819313024
"638" "NM_029349" "chr1" 105663860 105755131 0.0219888414834263 0.020748987854251 3047 1976 0.766803527514365 0.850594909685824 -0.00123985362917531
"639" "NM_009399" "chr1" 105780722 105847981 0.14868409152573 0.163662790697674 11057 6880 0.00711049964024455 0.0263632528476469 0.0149786991719441
"640" "NM_001122675" "chr1" 105990405 106034079 0.0140145409086423 0.0142645329515824 30397 19559 0.817263782345669 0.885284125220248 0.00024999204294009
"641" "NM_133821" "chr1" 106171868 106394245 0.0318273276019755 0.0319922646823895 38269 23787 0.909500125468455 0.945464001490444 0.000164937080414047
"642" "NM_009741" "chr1" 106538175 106714290 0.153586756591048 0.11712158808933 3262 2015 0.000176681948714903 0.00126556265567977 -0.0364651685017184
"643" "NM_177410" "chr1" 106712164 106714290 0.0327811068029609 0.021570796460177 2837 1808 0.0224701086284327 0.0648579655756548 -0.0112103103427839
"644" "NM_027534" "chr1" 106720409 106759742 0.0351248786514871 0.0346497764530551 11331 8052 0.859031339594041 0.913339933825954 -0.000475102198431929
"645" "NM_001316750" "chr1" 106731201 106759742 0.0351248786514871 0.0346497764530551 11331 8052 0.859031339594041 0.913339933825954 -0.000475102198431929
"646" "NM_009190" "chr1" 106770787 106796725 0.0474431818181818 0.0463028584927947 7040 4233 0.781584632040585 0.861745758165579 -0.0011403233253871
"647" "NM_001356415" "chr1" 110888325 110977593 0.89041095890411 0.88663967611336 365 247 0.884306009420533 0.928270778785167 -0.00377128279074923
"648" "NM_001081316" "chr1" 111858701 111864918 0.014510575504181 0.0207317073170732 4066 2460 0.0615640950944691 0.141232087359182 0.00622113181289216
"649" "NM_001077425" "chr1" 115685136 116580674 0.86965811965812 0.914089347079038 468 291 0.056215692714491 0.131895776274276 0.0444312274209181
"650" "NM_011650" "chr1" 118298513 118311346 0.00811870100783875 0.0233644859813084 3572 1926 5.61854096841079e-06 6.87858626079763e-05 0.0152457849734697
"651" "NM_026472" "chr1" 118321842 118333831 0.980066445182724 0.955882352941177 301 204 0.120690942787169 0.233612371096725 -0.0241840922415477
"652" "NM_001359339" "chr1" 118389057 118609462 0.372578763127188 0.366419471382392 8570 5259 0.4663686545495 0.611793229340716 -0.00615929174479574
"653" "NM_023755" "chr1" 118627944 118685168 0.318072289156626 0.270334928229665 2905 2090 0.000263052705569031 0.0017556788039532 -0.0477373609269614
"654" "NM_001081125" "chr1" 118834060 119053619 0.348388873588543 0.315641199008339 14524 8874 2.51411549565719e-07 4.47366563475738e-06 -0.0327476745802041
"655" "NM_008381" "chr1" 119415462 119422248 0.0526871826329959 0.0501388295600171 29343 18728 0.217655281004679 0.35839617669945 -0.00254835307297886
"656" "NM_022327" "chr1" 119470304 119504782 0.364003461205653 0.327251090836969 3467 2521 0.0031665267502549 0.0138877958103686 -0.0367523703686838
"657" "NM_146103" "chr1" 119526153 119528983 0.0105540897097625 0.00551470588235294 1137 544 0.283462340880512 0.433294901706841 -0.00503938382740959
"658" "NR_126486" "chr1" 119529479 119536165 0.961904761904762 0.987179487179487 420 234 0.0493777937273649 0.119488510395741 0.0252747252747253
"659" "NM_145506" "chr1" 119545032 119649000 0.04745935700226 0.0474166121648136 13717 9174 0.988104894165434 0.99441789295358 -4.27448374463665e-05
"660" "NM_001113416" "chr1" 119594823 119649000 0.0132485426603074 0.0135700554110596 13209 8843 0.838726751039722 0.899925299248954 0.000321512750752229
"661" "NM_019933" "chr1" 119658092 119837071 0.195076637250348 0.16794425087108 2153 1435 0.0391657223278322 0.0995113742624136 -0.0271323863792682
"662" "NM_175106" "chr1" 119907900 119913183 0.0252583237657865 0.0290590405904059 3484 2168 0.391223331475723 0.54036328768127 0.00380071682461945
"663" "NM_001115074" "chr1" 119923518 119995210 0.980609418282548 0.935153583617747 361 293 0.00286775691478383 0.0128368805203192 -0.045455834664801
"664" "NM_001311077" "chr1" 120006979 120063532 0.175737538148525 0.172886519421173 3932 2626 0.765603829040019 0.849974654568584 -0.00285101872735202
"665" "NM_019432" "chr1" 120067376 120073780 0.0491329479768786 0.0214592274678112 346 233 0.0765620759060622 0.166735365348518 -0.0276737205090675
"666" "NM_007830" "chr1" 120113279 120121096 0.345210550670986 0.304190751445087 4322 2768 0.000324397138580106 0.00210051683548591 -0.0410197992258989
"667" "NM_001037999" "chr1" 120113279 120120919 0.622922880272688 0.590523338048091 2347 1414 0.0486471436333015 0.118128485244972 -0.032399542224598
"668" "NM_001172074" "chr1" 120121186 120188189 0.627890841813136 0.666790766939687 4324 2686 0.000928510646012795 0.00506026477937818 0.0388999251265513
"669" "NM_001085409" "chr1" 120226415 120271082 0.185777287761852 0.134490238611714 1814 1383 9.10152307055151e-05 0.000729417062388776 -0.0512870491501386
"670" "NM_133186" "chr1" 120226415 120265280 0.288272157564906 0.227832512315271 1117 812 0.00277313244193107 0.0125172285055037 -0.060439645249635
"671" "NM_207233" "chr1" 120340581 120343174 0.0398947829899167 0.0363826920197634 11405 6679 0.2348262503246 0.378774052496338 -0.00351209097015327
"672" "NM_010766" "chr1" 120474537 120505024 0.876826722338205 0.884615384615385 479 364 0.729793753449046 0.825957983847578 0.00778866227718
"673" "NM_010133" "chr1" 120602486 120607991 0.037309082429754 0.0418193576201768 8577 4639 0.202895056212162 0.341493216183611 0.00451027519042277
"674" "NR_038008" "chr1" 121087404 121120975 0.175946547884187 0.154966887417219 898 755 0.253076298359156 0.399708241409061 -0.0209796604669686
"675" "NM_001271531" "chr1" 121304352 121327678 0.0109356014580802 0.0279569892473118 823 465 0.0273019196784342 0.0754996815314575 0.0170213877892316
"676" "NM_001271532" "chr1" 121304352 121328024 0.020066889632107 0.0165001161980014 7176 4303 0.168698089349556 0.297996107814233 -0.00356677343410563
"677" "NM_178082" "chr1" 121304352 121332589 0.020066889632107 0.0165001161980014 7176 4303 0.168698089349556 0.297996107814233 -0.00356677343410563
"678" "NM_029955" "chr1" 121431066 121506460 0.308695085386521 0.280412371134021 7671 5335 0.000505173314273442 0.00306132580327414 -0.0282827142525001
"679" "NM_025860" "chr1" 121553834 121567980 0.0222610213880402 0.0214797136038186 2291 1676 0.868060123604461 0.918907173112485 -0.000781307784221544
"680" "NM_199021" "chr1" 123332137 124045559 0.961857379767827 0.97 603 300 0.527397271629651 0.664090944461388 0.00814262023217249
"681" "NM_001205385" "chr1" 125392904 125435727 0.0225315991939916 0.0225294418842806 5459 3906 0.999446542809033 1 -2.15730971097824e-06
"682" "NM_001356294" "chr1" 125560594 125595834 0.0203180212014134 0.0215652173913043 4528 2875 0.714606431086585 0.813808504375098 0.00124719618989092
"683" "NM_028787" "chr1" 125561001 125595834 0.0168498168498168 0.0188976377952756 2730 1905 0.603942757249728 0.728564829949475 0.00204782094545874
"684" "NM_027677" "chr1" 125676995 125873861 0.91726618705036 0.922131147540984 556 244 0.815978001414039 0.884510678585266 0.0048649604906239
"685" "NM_001311089" "chr1" 125867621 125912928 0.201340140395661 0.138219380226267 3134 2033 3.92068266496622e-09 1.08062519431086e-07 -0.0631207601693939
"686" "NM_145100" "chr1" 125867621 125912214 0.201340140395661 0.138219380226267 3134 2033 3.92068266496622e-09 1.08062519431086e-07 -0.0631207601693939
"687" "NM_001311090" "chr1" 125867621 125911387 0.920552677029361 0.921810699588477 579 243 0.951318324164109 0.972488973031453 0.00125802255911645
"688" "NM_176957" "chr1" 125913635 126830632 0.514364261168385 0.501421031262688 7275 4926 0.160571481896445 0.288082289033518 -0.0129432299056971
"689" "NM_172484" "chr1" 125913635 126492927 0.219811320754717 0.219624629568653 4240 3037 0.984867707291095 0.992824790364032 -0.000186691186063709
"690" "NM_145128" "chr1" 127204985 127482972 0.454265791632486 0.467130919220056 4876 3590 0.240513665578515 0.385654732563257 0.0128651275875701
"691" "NM_028135" "chr1" 127490341 127678021 0.020900842514582 0.0226917057902973 12344 7668 0.398148668270758 0.547136041730382 0.00179086327571536
"692" "NM_001033041" "chr1" 127729412 127767564 0.962419798350137 0.974388824214203 1091 859 0.133869365431285 0.251595198655334 0.0119690258640651
"693" "NM_028399" "chr1" 127774163 127804837 0.0212392206962632 0.01620029455081 6262 4074 0.0655801419241924 0.147952946868168 -0.00503892614545316
"694" "NM_001285945" "chr1" 127954178 128103047 0.0087719298245614 0.0116550116550117 684 429 0.639145010023288 0.756954903595274 0.00288308183045025
"695" "NM_001357573" "chr1" 127954178 128103001 0.0131868131868132 0.0174825174825175 455 286 0.640864038292801 0.758387322007445 0.0042957042957043
"696" "NM_181750" "chr1" 128103305 128237735 0.0160213618157543 0.0211827007943513 3745 2266 0.148251506363691 0.27145137417401 0.00516133897859694
"697" "NM_001356529" "chr1" 128244136 128279378 0.0525515376816492 0.0556205328135153 11836 7695 0.353669851789815 0.505031184263181 0.00306899513186606
"698" "NM_001313695" "chr1" 128331574 128359705 0.0151128742797771 0.0100454107609743 10587 7267 0.00291460914695681 0.0130157974271623 -0.00506746351880282
"699" "NM_177445" "chr1" 128363706 128417416 0.0139500734214391 0.0206896551724138 2724 1885 0.0818685457213591 0.175522132246134 0.00673958175097473
"700" "NM_145507" "chr1" 128412117 128417416 0.0139500734214391 0.0206896551724138 2724 1885 0.0818685457213591 0.175522132246134 0.00673958175097473
"701" "NM_001356509" "chr1" 128588198 128592299 0.0555421976436643 0.0375126732004055 4159 2959 0.000382719910492444 0.00242101909058924 -0.0180295244432588
"702" "NM_172485" "chr1" 129273303 130219278 0.234634430527236 0.216663304417995 6866 4957 0.021156782136287 0.0620382591294417 -0.0179711261092409
"703" "NM_007827" "chr1" 130388527 130423043 0.942016806722689 0.868924889543446 1190 679 9.00032102540842e-08 1.78439285638854e-06 -0.0730919171792428
"704" "NR_151525" "chr1" 130422823 130437914 0.942945258288358 0.876 1297 750 1.76018690465085e-07 3.25150838051505e-06 -0.0669452582883577
"705" "NM_010016" "chr1" 130439025 130462744 0.0180675569520817 0.0153846153846154 1273 975 0.623435568675226 0.744059049457912 -0.00268294156746631
"706" "NM_001162415" "chr1" 130689042 130729253 0.0198828333037458 0.0215025906735751 5633 3860 0.585563016084517 0.712988755107408 0.00161975736982934
"707" "NM_178691" "chr1" 130717326 130722057 0.0198828333037458 0.0215025906735751 5633 3860 0.585563016084517 0.712988755107408 0.00161975736982934
"708" "NM_011082" "chr1" 130826683 130852249 0.738197424892704 0.744525547445255 233 137 0.893255920642697 0.934423094454133 0.00632812255255155
"709" "NM_026976" "chr1" 130865776 130880790 0.01875 0.0182049881667577 8640 5493 0.814676175921849 0.88358941717135 -0.000545011833242307
"710" "NM_008551" "chr1" 131053700 131097843 0.115691370194462 0.108121957468614 11159 7806 0.103954283079075 0.209641951623374 -0.00756941272584798
"711" "NM_145508" "chr1" 131128440 131138234 0.489102503093176 0.490327613104524 10507 6410 0.877109965068402 0.924464259602864 0.00122511001134817
"712" "NM_010709" "chr1" 131153206 131172234 0.0402542372881356 0.049167327517843 1888 1261 0.233825377462972 0.377515836835267 0.00891309022970739
"713" "NM_001136070" "chr1" 131153206 131173471 0.0402542372881356 0.049167327517843 1888 1261 0.233825377462972 0.377515836835267 0.00891309022970739
"714" "NM_001311094" "chr1" 131176409 131200185 0.888636363636364 0.876965772432932 1760 1081 0.346845266623516 0.498362943721102 -0.0116705912034312
"715" "NM_018750" "chr1" 131176409 131245178 0.240073090167967 0.241427798810168 14229 9245 0.812487970528499 0.882772543638666 0.00135470864220083
"716" "NM_019777" "chr1" 131254601 131279563 0.94179523141655 0.926211453744493 1426 908 0.137254646513227 0.256605398417731 -0.0155837776720563
"717" "NM_001081011" "chr1" 131285250 131527361 0.19912929389313 0.180394431554524 16768 12068 6.35939039971077e-05 0.00054041850635715 -0.0187348623386054
"718" "NM_175382" "chr1" 131527902 131539035 0.00424929178470255 0 706 348 0.120669168708726 0.233612371096725 -0.00424929178470255
"719" "NM_011924" "chr1" 131599113 131612000 0.921962095875139 0.907020872865275 897 527 0.328345978203144 0.47978577474186 -0.0149412230098642
"720" "NM_177243" "chr1" 131744021 131770405 0.424242424242424 0.348837209302326 561 301 0.0304023651799559 0.0819187836538201 -0.0754052149400987
"721" "NM_178079" "chr1" 131797394 131818115 0.963736263736264 0.989754098360656 910 488 0.00206603282732095 0.00984898787986427 0.026017834624392
"722" "NM_001357478" "chr1" 131797397 131821472 0.963736263736264 0.989754098360656 910 488 0.00206603282732095 0.00984898787986427 0.026017834624392
"723" "NM_173865" "chr1" 131828011 131848864 0.544625587178779 0.539316918189039 3619 2518 0.681373458584245 0.789243304199686 -0.0053086689897397
"724" "NM_144875" "chr1" 131867276 131872889 0.0620767494356659 0.0386690647482014 1772 1112 0.00532890327242308 0.0210061872677907 -0.0234076846874645
"725" "NM_001145804" "chr1" 131910457 131936321 0.0170276529083231 0.0145708582834331 7341 5010 0.283238619769057 0.433194591906036 -0.00245679462488998
"726" "NM_001177628" "chr1" 131962914 131982972 0.137833847805664 0.116623416272325 29804 19653 4.72046265892497e-12 2.41671450673267e-10 -0.0212104315333388
"727" "NM_145977" "chr1" 131970608 131982972 0.910346498667313 0.909565217391304 4127 2300 0.916445167973579 0.950116969321109 -0.000781281276008405
"728" "NM_007923" "chr1" 132007604 132025684 0.015232606010704 0.00737463126843658 7287 4746 6.93843820638354e-05 0.000582264345172831 -0.00785797474226742
"729" "NM_172510" "chr1" 132026620 132068062 0.0678138942001275 0.0642115203021719 7845 5295 0.415020417726088 0.562832355466136 -0.0036023738979556
"730" "NM_001114662" "chr1" 132036782 132068062 0.0678138942001275 0.0642115203021719 7845 5295 0.415020417726088 0.562832355466136 -0.0036023738979556
"731" "NM_008795" "chr1" 132113546 132139685 0.0894945697577277 0.086620145631068 9576 6592 0.52638605884349 0.663318871227353 -0.0028744241266597
"732" "NM_001311104" "chr1" 132191435 132257382 0.254980746693454 0.211337369290039 5973 3634 9.77764755888594e-07 1.46257603865403e-05 -0.0436433774034154
"733" "NR_132336" "chr1" 132226313 132257382 0.584226646248086 0.552538370720189 1306 847 0.146844420947778 0.26970224791084 -0.0316882755278969
"734" "NM_144810" "chr1" 132298625 132307357 0.0251169347087845 0.026435194318406 15607 10138 0.51390548383783 0.652862368414148 0.00131825960962148
"735" "NM_001195025" "chr1" 132316124 132333488 0.884912280701754 0.838375350140056 5700 3570 1.97999177961073e-10 7.5149524065116e-09 -0.0465369305616984
"736" "NM_001311108" "chr1" 132356314 132367948 0.971468336812804 0.977507598784195 2874 1645 0.217244834235093 0.358042443324894 0.00603926197139015
"737" "NM_178874" "chr1" 132356314 132391386 0.662893081761006 0.655010340289528 8745 5319 0.338819484171397 0.490412725179175 -0.00788274147147816
"738" "NM_001311107" "chr1" 132356314 132390318 0.868083823307704 0.865033741564609 6633 4001 0.653961140190579 0.768687932096024 -0.00305008174309507
"739" "NM_172516" "chr1" 132417452 132466959 0.116878267363704 0.117647058823529 10712 7327 0.874746886282401 0.922986426893066 0.000768791459825155
"740" "NM_001357486" "chr1" 132477366 132505665 0.0160194174757282 0.0106316447779862 2060 1599 0.15892059237534 0.285714269484467 -0.00538777269774191
"741" "NM_177129" "chr1" 132509424 132542940 0.895378508647576 0.91187270501836 7054 4085 0.00458543672132436 0.0186578295181089 0.016494196370784
"742" "NM_001160318" "chr1" 132564689 132707326 0.778493993554058 0.802860974519446 3413 2237 0.0278769336569061 0.0767942446600942 0.0243669809653877
"743" "NM_001160316" "chr1" 132564689 132642858 0.752720079129575 0.715142428785607 1011 667 0.0876566513312094 0.184364756615364 -0.0375776503439675
"744" "NM_001160317" "chr1" 132564689 132741797 0.37614334043353 0.385838697463082 7981 5282 0.260271693023602 0.408103037665196 0.00969535702955254
"745" "NM_010732" "chr1" 132880354 132940005 0.224264022311745 0.222936351863399 32270 20849 0.719903163236005 0.817784561541113 -0.00132767044834595
"746" "NM_008575" "chr1" 132986104 133025416 0.146530204692961 0.108688005627858 4006 2843 3.91230133025074e-06 5.03213721101449e-05 -0.0378421990651027
"747" "NM_001302802" "chr1" 132986104 133030587 0.146530204692961 0.108688005627858 4006 2843 3.91230133025074e-06 5.03213721101449e-05 -0.0378421990651027
"748" "NM_001099276" "chr1" 133046011 133108688 0.231192862650072 0.201585874274503 18158 12233 8.30663203881521e-10 2.7129356080375e-08 -0.0296069883755682
"749" "NM_133819" "chr1" 133131165 133139800 0.0189176688251619 0.0122477876106195 21620 14125 7.03845299831226e-07 1.09857861517478e-05 -0.00666988121454242
"750" "NM_001160268" "chr1" 133246096 133303435 0.915254237288136 0.949356223175966 4071 2330 2.02183035325482e-07 3.66656910972765e-06 0.0341019858878301
"751" "NR_037984" "chr1" 133249851 133269808 0.933649289099526 0.974025974025974 844 539 0.000477097290849099 0.00291106185927458 0.040376684926448
"752" "NM_026680" "chr1" 133309822 133323026 0.72710103871577 0.631666666666667 1059 600 5.76095070275735e-05 0.000496447186903866 -0.0954343720491029
"753" "NM_178260" "chr1" 133327211 133329722 0.104069139359021 0.112460063897764 2777 1565 0.39209115109628 0.541167338901317 0.00839092453874306
"754" "NM_175443" "chr1" 133363571 133380319 0.0463858850313034 0.0438844232022594 7028 4603 0.525477584627264 0.66279518346721 -0.00250146182904396
"755" "NM_011439" "chr1" 133382299 133424212 0.348228722622372 0.356186201404474 20409 13813 0.13045935859315 0.246968443263875 0.00795747878210157
"756" "NM_009227" "chr1" 133603870 133610280 0.0100614868641699 0.00754716981132075 3578 2120 0.328163805898557 0.479593639850802 -0.00251431705284917
"757" "NM_001357228" "chr1" 133619861 133661399 0.509309309309309 0.569905699056991 3330 2439 5.06725696691383e-06 6.27743361590865e-05 0.0605963897476813
"758" "NM_001276767" "chr1" 133619870 133661399 0.509309309309309 0.569905699056991 3330 2439 5.06725696691383e-06 6.27743361590865e-05 0.0605963897476813
"759" "NM_213616" "chr1" 133702673 133753747 0.967332699016809 0.979682854311199 3153 2018 0.00719756095323937 0.0266197333302536 0.0123501552943898
"760" "NM_054076" "chr1" 133897193 133907173 0.907216494845361 0.920634920634921 291 126 0.655049764663416 0.769276444022521 0.0134184257895598
"761" "NM_001160420" "chr1" 133897193 133907999 0.907216494845361 0.920634920634921 291 126 0.655049764663416 0.769276444022521 0.0134184257895598
"762" "NM_001160422" "chr1" 133900833 133907173 0.907216494845361 0.920634920634921 291 126 0.655049764663416 0.769276444022521 0.0134184257895598
"763" "NM_021355" "chr1" 134037253 134048280 0.520014295925661 0.449392712550607 2798 1482 1.08521743962875e-05 0.000119517313898225 -0.0706215833750539
"764" "NM_007570" "chr1" 134074864 134079155 0.0333946078431373 0.0328515111695138 6528 3805 0.881757669142927 0.92728295911634 -0.000543096673623455
"765" "NM_007695" "chr1" 134182403 134190031 0.948356807511737 1 213 91 0.00467416942866604 0.0189007701116077 0.0516431924882629
"766" "NM_016749" "chr1" 134193447 134201232 0.931828650391525 0.931730023273856 2171 1289 0.991123461568743 0.996287306127063 -9.86271176689479e-05
"767" "NM_001357515" "chr1" 134193447 134201237 0.931828650391525 0.931730023273856 2171 1289 0.991123461568743 0.996287306127063 -9.86271176689479e-05
"768" "NM_001291928" "chr1" 134199214 134234856 0.352315214265171 0.372463768115942 3477 2070 0.130863773494998 0.247396883352864 0.0201485538507709
"769" "NM_001291930" "chr1" 134199214 134235457 0.200669914738124 0.201588877855015 6568 4028 0.908791956757944 0.94507650860734 0.000918963116890659
"770" "NM_031189" "chr1" 134290003 134292548 0.791666666666667 0.832 720 375 0.106352160549049 0.213065158477143 0.0403333333333333
"771" "NM_001144855" "chr1" 134296782 134332928 0.22620064946163 0.188829787234043 23404 15040 1.34795787587513e-18 2.11183445560978e-16 -0.0373708622275879
"772" "NR_151737" "chr1" 134346095 134362006 0.0566521910777734 0.058893339267171 10132 6741 0.540844046011873 0.675795597670269 0.00224114818939766
"773" "NM_020588" "chr1" 134346096 134361999 0.0576478859094105 0.0599607310074007 9957 6621 0.535020512750407 0.670844608019253 0.00231284509799023
"774" "NM_028057" "chr1" 134405780 134411738 0.0265753424657534 0.0196640721015977 3650 2441 0.0794888545208579 0.171460586092248 -0.00691127036415572
"775" "NM_028320" "chr1" 134415377 134433350 0.0361628324229496 0.0382109746930594 25081 15964 0.284534452557474 0.43420739665419 0.00204814227010974
"776" "NM_001306069" "chr1" 134415663 134433350 0.0667290594291062 0.0738823529411765 10685 6375 0.0764174925896624 0.16645528884495 0.00715329351207024
"777" "NM_001311136" "chr1" 134455530 134490873 0.0214073760067825 0.0188278165806256 4718 3293 0.419164808734242 0.566783719636301 -0.00257955942615697
"778" "NM_145510" "chr1" 134494638 134507889 0.18711385701677 0.186006825938567 7931 5274 0.872939306906577 0.921824262011573 -0.00110703107820309
"779" "NM_152895" "chr1" 134560177 134632878 0.0261762598519226 0.0277133009777028 20935 14217 0.381957725178394 0.532115606040128 0.00153704112578014
"780" "NM_009307" "chr1" 134646611 134753149 0.158325464274473 0.138981223609739 15885 11131 1.11537902725271e-05 0.000122386270620667 -0.0193442406647342
"781" "NM_001355726" "chr1" 134709299 134753149 0.242835876442129 0.229161153744377 5374 3779 0.129479618634294 0.245738848117568 -0.0136747226977519
"782" "NM_001368827" "chr1" 134754665 134955940 0.977809937288953 0.969750889679715 2073 1124 0.169266371962309 0.298804310734788 -0.00805904760923781
"783" "NM_001033409" "chr1" 134986352 135105276 0.612749003984064 0.633564668769716 12550 7925 0.0027651440509597 0.0124874960099366 0.0208156647856523
"784" "NM_007955" "chr1" 135108497 135132575 0.741858617950755 0.738010657193606 3777 2252 0.741742370877956 0.834720554222509 -0.00384796075714888
"785" "NM_177081" "chr1" 135132699 135145326 0.985007496251874 0.983529411764706 667 425 0.847941325895137 0.905986740215207 -0.00147808448716824
"786" "NM_001356382" "chr1" 135133308 135145326 0.985007496251874 0.983529411764706 667 425 0.847941325895137 0.905986740215207 -0.00147808448716824
"787" "NM_026823" "chr1" 135146833 135156268 0.0258546133187674 0.0225654897494305 21969 14048 0.0480573633294776 0.116955300128045 -0.00328912356933683
"788" "NM_134438" "chr1" 135160249 135167681 0.95045045045045 0.953271028037383 444 321 0.857364312217454 0.912416558000045 0.00282057758693277
"789" "NM_001159624" "chr1" 135262698 135284084 0.0661836271223099 0.0560012108369911 9247 6607 0.00841382948033906 0.0300873459553501 -0.0101824162853189
"790" "NM_053106" "chr1" 135324812 135368065 0.888778154275463 0.829205069124424 5017 3472 5.20564585503498e-15 4.46378776466518e-13 -0.0595730851510395
"791" "NM_001357575" "chr1" 135382311 135430499 0.136934673366834 0.138834571763786 3980 2557 0.827841773047697 0.892381739523791 0.00189989839695151
"792" "NM_153774" "chr1" 135382314 135430491 0.147977192506109 0.150232754972493 3683 2363 0.810090790751666 0.881362876299732 0.00225556246638342
"793" "NM_173437" "chr1" 135434579 135585355 0.9178278297385 0.928648648648649 10478 6475 0.0102918463034811 0.0352657788892675 0.0108208189101489
"794" "NR_049188" "chr1" 135454602 135454683 0.918518518518519 0.872549019607843 135 102 0.248042082398423 0.394340827328253 -0.0459694989106754
"795" "NM_001360782" "chr1" 135720062 135752229 0.564880952380952 0.577190542420028 6720 4314 0.202413768880751 0.340934096044638 0.0123095900390754
"796" "NM_007791" "chr1" 135729166 135752229 0.614163020580133 0.632866242038217 6171 3925 0.0587350024552488 0.136172190144742 0.0187032214580837
"797" "NM_013750" "chr1" 135766084 135769134 0.0225339763261727 0.0251293422025129 11405 8118 0.240455222540682 0.385590693557041 0.0025953658763402
"798" "NM_021467" "chr1" 135799420 135810989 0.9328165374677 0.885714285714286 387 280 0.0344616255601526 0.0900748735319745 -0.0471022517534145
"799" "NM_001112702" "chr1" 135799510 135810989 0.9328165374677 0.885714285714286 387 280 0.0344616255601526 0.0900748735319745 -0.0471022517534145
"800" "NM_133664" "chr1" 135818597 135833341 0.423736075407027 0.394538914323087 9336 6116 0.000307676181576068 0.00201036330997194 -0.0291971610839396
"801" "NM_019645" "chr1" 135871393 135919207 0.20046783625731 0.175411719647645 4275 2611 0.00994478232791375 0.0343533536748572 -0.0250561166096654
"802" "NM_177642" "chr1" 135953577 136006342 0.958006894390473 0.943013698630137 3191 1825 0.0175263148198779 0.0536658077739597 -0.0149931957603362
"803" "NM_001160145" "chr1" 136008218 136035030 0.979591836734694 0.965853658536585 294 205 0.347856910648148 0.499434606709534 -0.0137381781981085
"804" "NM_025439" "chr1" 136018000 136035030 0.979591836734694 0.965853658536585 294 205 0.347856910648148 0.499434606709534 -0.0137381781981085
"805" "NM_001160146" "chr1" 136018155 136035030 0.979591836734694 0.965853658536585 294 205 0.347856910648148 0.499434606709534 -0.0137381781981085
"806" "NM_001270609" "chr1" 136050803 136051370 0.0893992932862191 0.0892961023851076 5660 3438 0.986651814946852 0.993583838217718 -0.000103190901111466
"807" "NM_001081023" "chr1" 136052810 136119822 0.931013051584835 0.946118721461187 1609 1095 0.109182957125032 0.21691888611883 0.015105669876352
"808" "NR_153829" "chr1" 136131389 136178001 0.462068356442639 0.467688937568456 11323 6391 0.471344426746424 0.616087448049126 0.00562058112581676
"809" "NM_028872" "chr1" 136213521 136234280 0.570164545172307 0.532155477031802 6442 4245 0.000110085253023693 0.000852511252142325 -0.0380090681405046
"810" "NM_001101516" "chr1" 136258913 136260873 0.0375756015956762 0.0369774919614148 7771 4976 0.86198584778794 0.915220336833493 -0.000598109634261441
"811" "NM_001347109" "chr1" 136268122 136346104 0.0154758658303791 0.0106088120042053 14668 10463 0.000823012660862803 0.00457431710173332 -0.00486705382617376
"812" "NR_024328" "chr1" 136411915 136415519 0.0138642019196587 0.0108996539792388 8439 5780 0.1172842551629 0.228825095957803 -0.00296454794041997
"813" "NM_026500" "chr1" 136415270 136440220 0.0492629945694337 0.0443008767881864 12890 8668 0.0911685000693441 0.189872867160912 -0.00496211778124724
"814" "NM_001287179" "chr1" 136467847 136530819 0.96734693877551 0.985879332477535 1470 779 0.00595025291708464 0.0229220595365673 0.0185323937020251
"815" "NM_177643" "chr1" 136624900 136630391 0.0143528829497649 0.016265209833623 12123 8054 0.277443764193867 0.426649130221964 0.00191232688385813
"816" "NR_037986" "chr1" 136696210 136725728 0.764496439471007 0.695359281437126 1966 1336 1.0440242791456e-05 0.000115776125090777 -0.0691371580338813
"817" "NM_001159769" "chr1" 136843583 136953630 0.121887887582099 0.118937644341801 13094 7794 0.526488847375974 0.663351688867674 -0.00295024324029729
"818" "NM_030676" "chr1" 136843583 136960448 0.121134932427652 0.121102417377087 14133 8563 0.994193647273711 0.997736985418404 -3.25150505641192e-05
"819" "NM_001268286" "chr1" 138062858 138175305 0.959432048681542 0.97172619047619 986 672 0.178841930409503 0.311634830568893 0.0122941417946489
"820" "NM_001111316" "chr1" 138062858 138175126 0.959432048681542 0.97172619047619 986 672 0.178841930409503 0.311634830568893 0.0122941417946489
"821" "NM_021605" "chr1" 138483836 138619757 0.032915048301962 0.0297476385168476 20082 14186 0.0977697391186519 0.199943866327937 -0.00316740978511436
"822" "NM_010714" "chr1" 138825185 138847579 0.171820330969267 0.151515151515152 10575 8184 0.000181589627611717 0.00129183443856106 -0.0203051794541156
"823" "NM_001025565" "chr1" 138825185 138842444 0.215864577504197 0.191245538230321 7148 5323 0.000739611773685974 0.00419926172433096 -0.0246190392738757
"824" "NM_001042577" "chr1" 138830943 138842444 0.215864577504197 0.191245538230321 7148 5323 0.000739611773685974 0.00419926172433096 -0.0246190392738757
"825" "NM_001166501" "chr1" 138963708 139176042 0.198717296141708 0.212333566923616 9823 5708 0.0426619908345671 0.106518038121387 0.0136162707819077
"826" "NM_181347" "chr1" 138967720 139176042 0.964546402502607 0.97444352844188 1918 1213 0.118055024046802 0.229962843419951 0.00989712593927272
"827" "NM_133239" "chr1" 139198253 139377076 0.941666666666667 0.872093023255814 240 172 0.0144203693334374 0.0461208343516247 -0.0695736434108527
"828" "NM_172643" "chr1" 139422382 139453007 0.0187729560603999 0.0180427534810747 7351 5099 0.765781460529222 0.850108907316139 -0.000730202579325226
"829" "NM_009791" "chr1" 139454772 139494088 0.0144439094848339 0.0143456962911127 4154 2858 0.972937301321287 0.986093416393387 -9.82131937212281e-05
"830" "NM_001081027" "chr1" 140245717 140614045 0.964129907901115 0.969782813975449 2063 1059 0.404617606700031 0.553101265029691 0.00565290607433366
"831" "NM_145991" "chr1" 143603275 143702893 0.00986436498150432 0.00862688713156003 2433 1391 0.701246341840632 0.804579856204116 -0.00123747784994429
"832" "NM_001038593" "chr1" 143739348 143749678 0.0466942862074918 0.0508570619067857 11586 7059 0.199753611952193 0.337955993199727 0.00416277569929386
"833" "NM_001038592" "chr1" 143739567 143749678 0.0556153184165232 0.0593145089682117 9296 5631 0.345932480600871 0.497528651178931 0.00369919055168845
"834" "NM_023505" "chr1" 143739614 143749678 0.0899512195121951 0.103436880370126 5125 3026 0.0458845065147368 0.112733812315478 0.0134856608579305
"835" "NM_001038594" "chr1" 143740446 143749678 0.966751918158568 0.996363636363636 391 275 0.00344459243781246 0.0148111788334086 0.0296117182050686
"836" "NM_013835" "chr1" 143750790 143777051 0.0212804005722461 0.0164056674123788 5592 4023 0.0835235596135939 0.178071165466727 -0.00487473315986724
"837" "NM_001159866" "chr1" 143777277 143807466 0.0175012153621779 0.0152467291645204 14399 9707 0.176929486801762 0.308948270886476 -0.00225448619765748
"838" "NM_001357571" "chr1" 146495628 146902471 0.526166328600406 0.659455687369156 2465 1433 3.25411176064174e-16 3.35672904735108e-14 0.13328935876875
"839" "NM_153539" "chr1" 146495665 146902472 0.526166328600406 0.659455687369156 2465 1433 3.25411176064174e-16 3.35672904735108e-14 0.13328935876875
"840" "NM_001145807" "chr1" 146497686 146902472 0.526166328600406 0.659455687369156 2465 1433 3.25411176064174e-16 3.35672904735108e-14 0.13328935876875
"841" "NM_001357572" "chr1" 146497686 146902471 0.526166328600406 0.659455687369156 2465 1433 3.25411176064174e-16 3.35672904735108e-14 0.13328935876875
"842" "NM_001305632" "chr1" 149829618 149922439 0.972602739726027 0.99112426035503 1095 676 0.00440116951183964 0.018056927876789 0.0185215206290021
"843" "NM_008869" "chr1" 149829618 149961290 0.953086419753086 0.963888888888889 1215 720 0.251384245887531 0.397988095241917 0.0108024691358025
"844" "NR_015466" "chr1" 150074872 150099874 0.0490506329113924 0.0494997367035282 3160 1899 0.943019275535996 0.967393296787296 0.000449103792135773
"845" "NM_001357579" "chr1" 150361304 150393080 0.00948660714285714 0.0253475061324612 1792 1223 0.000727188001599869 0.00414340070804935 0.015860898989604
"846" "NM_001077237" "chr1" 150361310 150393055 0.0194285714285714 0.0578358208955224 875 536 0.000150363745194033 0.00110243819796202 0.038407249466951
"847" "NM_133780" "chr1" 150392837 150449935 0.107727016356458 0.0982488972062558 10638 7481 0.0389639758883144 0.0990958581209335 -0.00947811915020214
"848" "NM_001024720" "chr1" 150562501 150993435 0.555508830950379 0.50282131661442 2378 1595 0.00110292063344008 0.0058566659630456 -0.0526875143359584
"849" "NM_001359262" "chr1" 151344485 151364444 0.0139096806387226 0.0137677441422952 16032 11694 0.920426956891725 0.952706596828418 -0.00014193649642736
"850" "NM_054102" "chr1" 151344497 151364445 0.0139096806387226 0.0137677441422952 16032 11694 0.920426956891725 0.952706596828418 -0.00014193649642736
"851" "NM_001039511" "chr1" 151344497 151356798 0.0139096806387226 0.0137677441422952 16032 11694 0.920426956891725 0.952706596828418 -0.00014193649642736
"852" "NM_025819" "chr1" 151367698 151428435 0.0155939892259711 0.013787160706592 10581 6963 0.331299599375062 0.482848832075133 -0.00180682851937909
"853" "NM_026876" "chr1" 151428541 151458183 0.980609418282548 0.996363636363636 361 275 0.0572184624874573 0.133522152060172 0.0157542180810879
"854" "NM_001360847" "chr1" 151469397 151500991 0.0176684082479161 0.0147987497607961 25073 15677 0.0261314064475364 0.072969728778788 -0.00286965848712001
"855" "NM_022018" "chr1" 151571372 151719347 0.46809579634902 0.439841230463905 5971 4031 0.00537548403573888 0.0211457354828565 -0.0282545658851155
"856" "NM_001311165" "chr1" 151755373 151822328 0.0153950262222974 0.0131131617289947 11822 8236 0.180641937421304 0.313826584129373 -0.00228186449330275
"857" "NM_197990" "chr1" 151884523 152090320 0.125904263506234 0.124639076034649 6497 4156 0.847436857946333 0.905890712136857 -0.00126518747158495
"858" "NM_025677" "chr1" 152370735 152386682 0.0218228498074454 0.0203421174294961 3116 2163 0.712910152866972 0.812453995585709 -0.00148073237794937
"859" "NM_177756" "chr1" 152399866 152510695 0.184571530375913 0.163647528400368 5613 3257 0.0124033264014305 0.0408936886434505 -0.0209240019755446
"860" "NM_016846" "chr1" 152516762 152625217 0.220664797757309 0.204642638973732 7491 4911 0.0331070587637958 0.0873691552613987 -0.0160221587835763
"861" "NM_001346117" "chr1" 152516762 152766305 0.278934790030727 0.287538647667697 11716 7439 0.197564616772006 0.335478275582942 0.00860385763697008
"862" "NM_026369" "chr1" 152766541 152775580 0.0152061979692989 0.013803019410496 20781 13910 0.284686433849365 0.434356829619917 -0.00140317855880283
"863" "NM_010877" "chr1" 152800152 152836990 0.974347014925373 0.980848153214774 2144 1462 0.196466480840341 0.334169829740069 0.00650113828940113
"864" "NM_001005507" "chr1" 152836994 152902646 0.0224875930521092 0.0166898470097357 6448 4314 0.0339495578290029 0.0890931137185984 -0.00579774604237344
"865" "NM_001160257" "chr1" 152836994 152902645 0.0224875930521092 0.0166898470097357 6448 4314 0.0339495578290029 0.0890931137185984 -0.00579774604237344
"866" "NM_175460" "chr1" 152955100 153119261 0.324354940213971 0.310939357907253 7945 5046 0.109564124736468 0.217530983052289 -0.0134155823067178
"867" "NM_008485" "chr1" 153122755 153186447 0.263810198300283 0.252267106347898 5648 3639 0.214812580619699 0.355326644627505 -0.0115430919523855
"868" "NM_010683" "chr1" 153218921 153332786 0.0892486918748149 0.0860344705298248 20258 14099 0.300247465783296 0.451031392439372 -0.00321422134499008
"869" "NM_001033162" "chr1" 153425208 153452574 0.0374109263657957 0.0246808510638298 1684 1175 0.0540727943801039 0.127919484161924 -0.0127300753019659
"870" "NM_007842" "chr1" 153455757 153487660 0.017947717518533 0.0201183431952663 2563 1690 0.611404090339359 0.734368632142104 0.0021706256767333
"871" "NM_028749" "chr1" 153503015 153549714 0.960084033613445 0.954716981132075 476 265 0.727953578076848 0.824323064311031 -0.00536705248136993
"872" "NM_026380" "chr1" 153653036 153697665 0.108571428571429 0.116704805491991 525 437 0.690982258079312 0.796701931806033 0.00813337692056228
"873" "NM_011267" "chr1" 153740352 153745468 0.0923366834170854 0.0662983425414365 4776 3801 9.44179482826603e-06 0.000106807100345591 -0.026038340875649
"874" "NM_011882" "chr1" 153749425 153764221 0.961111111111111 0.992063492063492 180 126 0.0715167300852605 0.157864648125001 0.030952380952381
"875" "NM_001243223" "chr1" 153779386 153844141 0.934065934065934 0.932786885245902 819 610 0.923553356836359 0.95453361589732 -0.00127904882003249
"876" "NM_178243" "chr1" 153849541 153851195 0.971698113207547 0.967340590979782 848 643 0.627166289123516 0.747398568285198 -0.00435752222776487
"877" "NM_008131" "chr1" 153899928 153909723 0.115044736551419 0.124272509414584 18106 11684 0.0164374389895034 0.0511356996453095 0.00922777286316463
"878" "NM_001204908" "chr1" 154201186 154205674 0.237373737373737 0.274017467248908 2574 1832 0.00591402213433513 0.0228204591135446 0.0366437298751709
"879" "NM_009782" "chr1" 154392518 154725920 0.52914798206278 0.548701298701299 2453 1540 0.227660183641723 0.370284715527936 0.0195533166385184
"880" "NM_010500" "chr1" 155096366 155099636 0.0193267630871624 0.0214048839312632 15626 9951 0.250339585840987 0.396980665918466 0.00207812084410077
"881" "NM_021433" "chr1" 155158702 155203517 0.0146305097381418 0.0107586206896552 10731 7250 0.0233072305590263 0.0667931182998804 -0.00387188904848666
"882" "NM_011273" "chr1" 155275656 155417444 0.0872724235844329 0.0958855098389982 11974 8385 0.035726653178117 0.092545533599257 0.00861308625456528
"883" "NR_132128" "chr1" 155520172 155527111 0.870307167235495 0.894736842105263 586 380 0.250475779630964 0.397157219360516 0.0244296748697683
"884" "NM_026683" "chr1" 155558119 155572287 0.0321026149812203 0.0266189464265742 14111 8941 0.0165414435295674 0.0514131949322189 -0.00548366855464611
"885" "NM_028250" "chr1" 155558119 155687233 0.0451558786523137 0.0433062211475049 14306 9098 0.50260413029567 0.643211046736941 -0.00184965750480877
"886" "NM_001145781" "chr1" 155558119 155587794 0.0451558786523137 0.0433062211475049 14306 9098 0.50260413029567 0.643211046736941 -0.00184965750480877
"887" "NM_010712" "chr1" 155701693 155742027 0.182070542129327 0.162734034367787 12248 7798 0.000417896623818008 0.00260944319763136 -0.0193365077615406
"888" "NM_023268" "chr1" 155778154 155812899 0.243708609271523 0.242904841402337 2265 1198 0.958183651505166 0.976603049619113 -0.000803767869185956
"889" "NM_001039184" "chr1" 155844963 155973255 0.222781456953642 0.216188732967256 7550 4917 0.384916838033441 0.534994404589167 -0.00659272398638591
"890" "NM_001160018" "chr1" 156004598 156036480 0.0147014701470147 0.0125621565035331 6666 3821 0.364653565378376 0.516117806126153 -0.00213931364348159
"891" "NM_172843" "chr1" 156035663 156068859 0.0664544369279745 0.0578054690204223 5026 2889 0.125831503128691 0.240548143662703 -0.00864896790755224
"892" "NM_001160180" "chr1" 156035726 156053736 0.00847191716347662 0.010880829015544 3187 1930 0.390534701575303 0.539752818138557 0.00240891185206742
"893" "NM_001160182" "chr1" 156036035 156053736 0.00853311661926046 0.012624584717608 2461 1505 0.216603713553623 0.357381548762122 0.00409146809834751
"894" "NM_001358627" "chr1" 156040839 156068859 0.960992907801418 0.965034965034965 282 143 0.835165701313078 0.897654819263384 0.00404205723354656
"895" "NM_177838" "chr1" 156075955 156205026 0.0960662525879917 0.0894495412844037 9660 6540 0.154720354340839 0.280534982892453 -0.00661671130358804
"896" "NM_001134741" "chr1" 156255295 156303348 0.0995717344753747 0.134803921568627 1868 1224 0.00272272134062898 0.012319944533048 0.0352321870932527
"897" "NM_001277730" "chr1" 156255295 156303606 0.0432559425096739 0.0513744930148716 7236 4438 0.0440789460641691 0.109315996088918 0.00811855050519771
"898" "NM_130456" "chr1" 156310718 156328035 0.172413793103448 0.148979591836735 725 490 0.27595535840505 0.425160616391449 -0.0234342012667136
"899" "NM_001346967" "chr1" 156330414 156420915 0.27156444735979 0.236216489630754 3049 1977 0.00497052222742831 0.019883043127841 -0.0353479577290364
"900" "NM_009230" "chr1" 156428107 156474328 0.00759109311740891 0.0105777054515867 1976 1229 0.382087663743682 0.532147465876873 0.00298661233417775
"901" "NM_001136104" "chr1" 156558786 156649619 0.0272911051212938 0.0143698468786808 5936 4245 6.79978968353083e-06 8.12426706626903e-05 -0.012921258242613
"902" "NM_023141" "chr1" 156653616 156674339 0.120689655172414 0.100418410041841 4408 3107 0.00586820143242644 0.0226814530230884 -0.0202712451305728
"903" "NM_145413" "chr1" 156678570 156718910 0.0413573700954401 0.0407103825136612 11316 7320 0.827906671081539 0.89238240330885 -0.000646987581778884
"904" "NM_001357391" "chr1" 156804165 156939626 0.860414866032844 0.905113986444855 2314 1623 1.84817072626224e-05 0.000188406719291225 0.0446991204120116
"905" "NM_001357392" "chr1" 156804165 156939387 0.860414866032844 0.905113986444855 2314 1623 1.84817072626224e-05 0.000188406719291225 0.0446991204120116
"906" "NM_001305062" "chr1" 157099146 157108680 0.0256410256410256 0.0234375 273 128 0.894489296151642 0.935233706125244 -0.00220352564102564
"907" "NM_001305061" "chr1" 157099146 157108650 0.0256410256410256 0.0234375 273 128 0.894489296151642 0.935233706125244 -0.00220352564102564
"908" "NM_177644" "chr1" 157135182 157412595 0.0457296888300388 0.0461978740801308 21146 14676 0.835127434362835 0.897654819263384 0.000468185250092047
"909" "NR_027984" "chr1" 157412351 157420236 0.0128187264873903 0.0153760652093368 7177 5398 0.227278796939156 0.36984055383219 0.00255733872194652
"910" "NM_001356419" "chr1" 157458567 157489062 0.034639175257732 0.0318379160636758 2425 1382 0.643464996930251 0.760601324088703 -0.00280125919405613
"911" "NR_027641" "chr1" 157506795 157568424 0.968051118210863 0.921052631578947 313 152 0.0306109878757582 0.0823552168324306 -0.0469984866319153
"912" "NM_207583" "chr1" 158245268 158356260 0.563964158479974 0.59207252044081 9263 5626 0.000762199202748299 0.00429938949314194 0.0281083619608364
"913" "NM_001205204" "chr1" 158362303 158691786 0.600295803290812 0.625034848062448 5409 3587 0.018389571268031 0.0557357813108309 0.0247390447716361
"914" "NM_001085376" "chr1" 158711730 158957438 0.956603773584906 0.967955801104972 2650 1810 0.0513197526906347 0.123069362045662 0.0113520275200667
"915" "NM_001360878" "chr1" 159232199 159354872 0.00781822623992182 0.0055497745404093 4093 2883 0.253363904044221 0.400071511713355 -0.00226845169951252
"916" "NM_022312" "chr1" 159523768 159924922 0.851421765669198 0.747716092761771 6717 4269 6.36954464447354e-41 8.29513760980595e-38 -0.103705672907427
"917" "NR_028111" "chr1" 160044379 160072782 0.0634328358208955 0.0331858407079646 536 452 0.0265968169698795 0.0738930500268505 -0.0302469951129309
"918" "NM_001162896" "chr1" 160044379 160078586 0.0634328358208955 0.0331858407079646 536 452 0.0265968169698795 0.0738930500268505 -0.0302469951129309
"919" "NM_177839" "chr1" 160085031 160153575 0.944504896626768 0.937310414560162 1838 989 0.437662646302353 0.584502905795275 -0.00719448206660644
"920" "NM_025474" "chr1" 160195214 160201186 0.0187870797626895 0.0153671030165054 3034 1757 0.380254935577688 0.53052374239252 -0.00341997674618411
"921" "NM_009786" "chr1" 160202366 160212892 0.0152085529287758 0.0104800540906018 13282 8874 0.00226453177823474 0.0106375821577828 -0.00472849883817403
"922" "NM_001038621" "chr1" 160219173 160351571 0.990243902439024 0.981818181818182 205 110 0.534095053204044 0.670054706701948 -0.00842572062084257
"923" "NM_013862" "chr1" 160256571 160792938 0.071163454675232 0.061717044017929 14010 8701 0.00555691414168708 0.0217485762528801 -0.00944641065730301
"924" "NM_001024952" "chr1" 160906410 160974976 0.161272825890436 0.18170701883101 5531 4089 0.00848104409678993 0.030270557698666 0.0204341929405743
"925" "NR_151479" "chr1" 161008791 161034849 0.0785004304609846 0.0705484416525731 12777 8278 0.0321286531599183 0.0853909114659717 -0.0079519888084115
"926" "NM_173424" "chr1" 161017755 161034849 0.0785004304609846 0.0705484416525731 12777 8278 0.0321286531599183 0.0853909114659717 -0.0079519888084115
"927" "NR_153813" "chr1" 161034915 161038539 0.0194624652455978 0.00354609929078014 1079 564 0.00366603184872289 0.0155199320666068 -0.0159163659548176
"928" "NR_131028" "chr1" 161070766 161086724 0.0304740406320542 0.0176470588235294 1772 1190 0.0258954418838237 0.0725051494938504 -0.0128269818085248
"929" "NM_001039482" "chr1" 161088377 161131479 0.982222222222222 0.959302325581395 450 172 0.112778981180851 0.222240933503442 -0.0229198966408268
"930" "NM_001368766" "chr1" 161142696 161170507 0.482536764705882 0.545665634674923 2176 1292 0.000321908068852658 0.0020872581535828 0.0631288699690402
"931" "NM_028664" "chr1" 161142711 161170507 0.482536764705882 0.545665634674923 2176 1292 0.000321908068852658 0.0020872581535828 0.0631288699690402
"932" "NM_007453" "chr1" 161240111 161251210 0.0180394018514123 0.0172829581993569 4213 2488 0.820469878988635 0.887741762825121 -0.000756443652055381
"933" "NM_009452" "chr1" 161395437 161418206 0.0997652582159624 0.0493601462522852 852 547 0.000473914215715462 0.00289497705829351 -0.0504051119636772
"934" "NM_172645" "chr1" 161816111 161876682 0.0170767925328808 0.0113745594360782 9428 6242 0.00326940842492574 0.0142371292267874 -0.0057022330968026
"935" "NM_001204904" "chr1" 161942088 161979636 0.101827330508475 0.0711654062439403 7552 5157 1.71463487019892e-09 5.18546397537516e-08 -0.0306619242645343
"936" "NM_001039045" "chr1" 161969187 161973435 0.101827330508475 0.0711654062439403 7552 5157 1.71463487019892e-09 5.18546397537516e-08 -0.0306619242645343
"937" "NM_172646" "chr1" 161987301 162478034 0.475809087937234 0.509970674486804 6118 3410 0.00138454096969743 0.00706061678550791 0.0341615865495692
"938" "NM_144877" "chr1" 162533671 162548345 0.666042446941323 0.585610200364299 1602 1098 2.12437333408322e-05 0.000212406752218292 -0.0804322465770246
"939" "NM_001356526" "chr1" 162570514 162599080 0.0173179396092362 0.0078069552874379 2252 1409 0.0120939581098041 0.0400957526068399 -0.00951098432179834
"940" "NM_001347125" "chr1" 162570827 162599080 0.0219256434699714 0.013136288998358 1049 609 0.19107312478874 0.327659509606038 -0.00878935447161344
"941" "NM_016796" "chr1" 162570827 162599078 0.0219256434699714 0.013136288998358 1049 609 0.19107312478874 0.327659509606038 -0.00878935447161344
"942" "NM_010865" "chr1" 162639149 162649694 0.805479452054795 0.745980707395498 365 311 0.0638803023752074 0.145107801220124 -0.0594987446592962
"943" "NM_001177581" "chr1" 162647242 162658219 0.805479452054795 0.745980707395498 365 311 0.0638803023752074 0.145107801220124 -0.0594987446592962
"944" "NM_001081290" "chr1" 162671784 162740556 0.0159899011150852 0.0207308503162333 4753 2846 0.133607290630007 0.251193279333886 0.0047409492011481
"945" "NM_030071" "chr1" 163024301 163085670 0.939873417721519 0.991836734693878 316 245 0.000452312585790379 0.00278594068877154 0.0519633169723586
"946" "NM_175686" "chr1" 163245118 163313650 0.0272394633419162 0.030065109153581 7379 5222 0.348196746829179 0.499681516093636 0.00282564581166476
"947" "NM_001025570" "chr1" 163255276 163313650 0.0272394633419162 0.030065109153581 7379 5222 0.348196746829179 0.499681516093636 0.00282564581166476
"948" "NM_001313738" "chr1" 163384902 163403669 0.0470914127423823 0.0418410041841004 361 239 0.760405037370049 0.846352212151045 -0.00525040855828186
"949" "NM_001305643" "chr1" 163779582 163917107 0.407859973579921 0.420670391061452 3028 1790 0.382967819076637 0.533023875900066 0.0128104174815317
"950" "NM_001286002" "chr1" 163929099 163955126 0.0262540104859535 0.0245806824754193 25558 17290 0.280729269651343 0.430264727711707 -0.0016733280105342
"951" "NM_001286003" "chr1" 163929764 163955126 0.0262540104859535 0.0245806824754193 25558 17290 0.280729269651343 0.430264727711707 -0.0016733280105342
"952" "NM_027279" "chr1" 163994888 163997246 0.0354131534569983 0.0553846153846154 1186 975 0.0253780812692084 0.0712960872868404 0.0199714619276171
"953" "NM_011347" "chr1" 164115263 164150026 0.979452054794521 0.968871595330739 584 257 0.364930982608476 0.516370153783296 -0.0105804594637813
"954" "NM_007976" "chr1" 164151834 164220277 0.943298969072165 0.923076923076923 194 91 0.51951189682773 0.658012293487598 -0.0202220459952418
"955" "NM_001276455" "chr1" 164249045 164265385 0.243816254416961 0.225431965442765 5377 3704 0.0423335923451534 0.105907679636926 -0.0183842889741966
"956" "NM_029115" "chr1" 164275597 164287847 0.764206054168879 0.788028169014084 1883 1420 0.104189380553264 0.210042001024415 0.023822114845205
"957" "NM_001357052" "chr1" 164289798 164307487 0.132986627043091 0.137592137592138 1346 814 0.761548689339478 0.847404728826548 0.00460551054904695
"958" "NM_001160209" "chr1" 164289799 164307484 0.132986627043091 0.137592137592138 1346 814 0.761548689339478 0.847404728826548 0.00460551054904695
"959" "NM_001293313" "chr1" 164307671 164437300 0.974014336917563 0.98931909212283 2232 1498 0.000622771018842762 0.00364308807401085 0.0153047552052678
"960" "NM_178071" "chr1" 164307671 164349435 0.979335793357934 0.990466101694915 1355 944 0.03117838985221 0.0834721970127843 0.0111303083369817
"961" "NM_009721" "chr1" 164437098 164458355 0.0197424892703863 0.0252252252252252 1165 555 0.469633557279246 0.61464445908094 0.00548273595483896
"962" "NM_019759" "chr1" 164796662 164824273 0.974372856885039 0.97893935549353 5541 3941 0.147446794651589 0.270596165241779 0.00456649860849068
"963" "NR_040480" "chr1" 165066616 165091930 0.957575757575758 0.977011494252874 330 174 0.246888683169577 0.39300111787904 0.0194357366771161
"964" "NR_151712" "chr1" 165174340 165194438 0.315942028985507 0.251646903820817 1035 759 0.00286838391815551 0.0128368805203192 -0.0642951251646904
"965" "NM_145512" "chr1" 165174340 165194433 0.315942028985507 0.251646903820817 1035 759 0.00286838391815551 0.0128368805203192 -0.0642951251646904
"966" "NM_001310429" "chr1" 165295765 165326745 0.91321540062435 0.94064914992272 4805 3235 3.80162396386463e-06 4.90156270803725e-05 0.0274337492983706
"967" "NM_001310430" "chr1" 165302622 165326745 0.91321540062435 0.94064914992272 4805 3235 3.80162396386463e-06 4.90156270803725e-05 0.0274337492983706
"968" "NM_028759" "chr1" 165329500 165460463 0.0153433636228214 0.0168487102021845 13426 8606 0.385463270868407 0.535459878339 0.00150534657936313
"969" "NM_027430" "chr1" 165461259 165481218 0.0156720916214587 0.00954032957502168 1659 1153 0.152632756576136 0.277667954319622 -0.00613176204643703
"970" "NM_001357427" "chr1" 165485182 165576773 0.946708463949843 0.948632974316487 1595 1207 0.820857792109529 0.88789444767565 0.00192451036664387
"971" "NM_001347128" "chr1" 165592175 165634541 0.0406499493984032 0.0352726005922313 17786 11482 0.0189915251184736 0.0571094635102286 -0.00537734880617192
"972" "NM_001083897" "chr1" 165592180 165634541 0.0406499493984032 0.0352726005922313 17786 11482 0.0189915251184736 0.0571094635102286 -0.00537734880617192
"973" "NM_001038846" "chr1" 165648944 165708094 0.585757707338254 0.557862190812721 6909 4528 0.00318271457365676 0.0139470501727205 -0.0278955165255337
"974" "NM_011804" "chr1" 165763757 165775309 0.00833965125094769 0.0100965759438104 3957 2278 0.482343660183648 0.62569849014796 0.00175692469286267
"975" "NM_001113391" "chr1" 165788680 165862112 0.0994453248811411 0.100411039342337 5048 3406 0.884523506876205 0.928270778785167 0.000965714461196004
"976" "NM_001113393" "chr1" 165788680 165871153 0.0994453248811411 0.100411039342337 5048 3406 0.884523506876205 0.928270778785167 0.000965714461196004
"977" "NM_031162" "chr1" 165788680 165867436 0.0994453248811411 0.100411039342337 5048 3406 0.884523506876205 0.928270778785167 0.000965714461196004
"978" "NM_011137" "chr1" 165865153 166002634 0.0231202115397654 0.0175293875025779 14749 9698 0.00251623608109157 0.0115588208160725 -0.00559082403718756
"979" "NM_001160049" "chr1" 166098147 166127898 0.953619114546732 0.967821782178218 2846 2020 0.012161922586568 0.0402698205841916 0.0142026676314856
"980" "NM_001360925" "chr1" 166130220 166166510 0.342082616179002 0.293006993006993 2324 1430 0.00173190365031264 0.0085233057065575 -0.0490756231720087
"981" "NM_001360926" "chr1" 166130220 166154136 0.362969004893964 0.297120418848168 1226 764 0.00241233326766429 0.0111826002888367 -0.0658485860457966
"982" "NM_175296" "chr1" 166201384 166238744 0.948226661231146 0.947612732095491 2453 1508 0.932692390684682 0.96091527044236 -0.000613929135654834
"983" "NM_001357428" "chr1" 166254138 166316832 0.044315168106767 0.0445365095805282 11689 7724 0.941593222753628 0.966644232276561 0.000221341473761176
"984" "NM_030245" "chr1" 166379166 166393620 0.0599411717942603 0.0496005723142959 12579 8387 0.0012972165757859 0.00668896357081186 -0.0103405994799643
"985" "NM_001142948" "chr1" 166393611 166409828 0.0391673949312783 0.0375948237394021 12587 8964 0.553866817445223 0.686265259862408 -0.00157257119187625
"986" "NR_037988" "chr1" 166974022 166999730 0.943349753694581 0.834821428571429 406 224 1.48706377685173e-05 0.000155943371506087 -0.108528325123153
"987" "NM_175461" "chr1" 167001416 167091302 0.139467778134017 0.141299267798723 9357 6419 0.744903881229999 0.836613671859401 0.00183148966470523
"988" "NM_030724" "chr1" 167226083 167285127 0.113905209557383 0.103269299606252 25530 16762 0.000594067398167289 0.00350568744707216 -0.0106359099511312
"989" "NM_001039483" "chr1" 167308669 167333978 0.103250478011472 0.0871080139372822 5230 3444 0.012366685090854 0.0407922458822423 -0.01614246407419
"990" "NM_019993" "chr1" 167349990 167368530 0.197451780937632 0.16282450674974 14206 9630 9.47454906499034e-12 4.58054831644089e-10 -0.0346272741878916
"991" "NM_025569" "chr1" 167371965 167393841 0.961685823754789 0.992592592592593 261 135 0.0490017619206796 0.118809601249849 0.0309067688378033
"992" "NM_001013382" "chr1" 167445674 167466780 0.935483870967742 0.926760563380282 527 355 0.615108678205098 0.737373117464022 -0.00872330758746021
"993" "NM_009107" "chr1" 167598361 167639623 0.92814371257485 0.928571428571429 501 266 0.982561087220714 0.991139855506955 0.000427715996578315
"994" "NM_033652" "chr1" 167689557 167848733 0.142397252924133 0.164924048135727 9319 5069 0.000329030720593698 0.00212649072061881 0.0225267952115935
"995" "NM_008783" "chr1" 168119363 168432169 0.593231674692349 0.617410387710315 7476 4101 0.0109432933794874 0.0370111027671446 0.0241787130179657
"996" "NM_001291509" "chr1" 168153526 168432169 0.593231674692349 0.617410387710315 7476 4101 0.0109432933794874 0.0370111027671446 0.0241787130179657
"997" "NM_023284" "chr1" 169497933 169531464 0.239105504587156 0.186234817813765 1744 988 0.00121720447119639 0.00636579528057149 -0.0528706867733908
"998" "NM_001033185" "chr1" 169928938 169934653 0.923679060665362 0.952618453865337 511 401 0.0717429844517723 0.158184713620667 0.0289393931999746
"999" "NM_001347138" "chr1" 169929918 169934653 0.923679060665362 0.952618453865337 511 401 0.0717429844517723 0.158184713620667 0.0289393931999746
"1000" "NM_010476" "chr1" 169949536 169969205 0.359089212392684 0.309375 2679 1600 0.00086349854879947 0.0047599786405647 -0.0497142123926838
"1001" "NM_022563" "chr1" 169972306 170088944 0.978021978021978 0.94017094017094 182 117 0.0946820973763014 0.19531639075636 -0.0378510378510378
"1002" "NM_001305046" "chr1" 170141222 170174964 0.0970729710367414 0.0985258724428399 19542 13296 0.663433806841546 0.775973630825557 0.00145290140609856
"1003" "NM_001360809" "chr1" 170193421 170214734 0.899253731343284 0.958904109589041 268 146 0.0244764267127383 0.0693426653179237 0.0596503782457575
"1004" "NM_010633" "chr1" 170193421 170215407 0.0418814432989691 0.0393685051958433 7760 5004 0.483060779070266 0.62619991623038 -0.00251293810312574
"1005" "NR_151590" "chr1" 170254048 170255739 0.294939759036145 0.354545454545455 2075 1320 0.000290276706167877 0.00190804281590538 0.05960569550931
"1006" "NM_001039593" "chr1" 170308818 170312125 0.958371040723982 0.969754253308129 1105 529 0.250607803820523 0.397194402389005 0.0113832125841467
"1007" "NM_001109985" "chr1" 170315466 170589849 0.210684110111747 0.225573770491803 14676 9150 0.00673738285563739 0.0252812617617353 0.0148896603800562
"1008" "NR_154593" "chr1" 170315466 170557110 0.908420138888889 0.914227365554799 2304 1469 0.541051136355215 0.675892237903694 0.00580722666591038
"1009" "NM_177068" "chr1" 170644531 170682789 0.0295544772827525 0.0250655785485281 4534 3431 0.224138388942235 0.366476115065077 -0.00448889873422441
"1010" "NM_001081304" "chr1" 170704456 170867771 0.680899908172635 0.661147250147841 4356 3382 0.066493890060512 0.149528727303139 -0.019752658024794
"1011" "NM_001356486" "chr1" 170874186 170885540 0.0175654853620955 0.0176470588235294 3245 2380 0.981662745891772 0.990600350435704 8.15734614338787e-05
"1012" "NM_023173" "chr1" 170874187 170885540 0.0175654853620955 0.0176470588235294 3245 2380 0.981662745891772 0.990600350435704 8.15734614338787e-05
"1013" "NM_001029984" "chr1" 170907272 170912941 0.0452245899126169 0.0384150761053395 6523 4139 0.0876784000413418 0.18437327900509 -0.00680951380727744
"1014" "NM_010187" "chr1" 170960558 170976071 0.953098827470687 0.991017964071856 597 334 0.000645763081923501 0.00375649506924623 0.0379191366011695
"1015" "NM_010188" "chr1" 171051168 171059403 0.948314606741573 0.961538461538462 445 182 0.472298907189208 0.616931565264639 0.0132238547968885
"1016" "NM_001356511" "chr1" 171051168 171059394 0.948314606741573 0.961538461538462 445 182 0.472298907189208 0.616931565264639 0.0132238547968885
"1017" "NM_025321" "chr1" 171129156 171150603 0.366259711431743 0.280272108843537 901 735 0.000216799791777474 0.00149238759870077 -0.0859876025882051
"1018" "NM_008623" "chr1" 171150712 171161130 0.365326633165829 0.422557585385226 1990 1259 0.00112673694759029 0.0059648927278808 0.0572309522193972
"1019" "NM_001315500" "chr1" 171155517 171161130 0.394072447859495 0.462147887323944 1822 1136 0.0002686569688962 0.00178564761112923 0.0680754394644486
"1020" "NM_025557" "chr1" 171173263 171196268 0.159108850100868 0.153156822810591 11401 7365 0.272955203587004 0.422082937079213 -0.00595202729027772
"1021" "NM_001243063" "chr1" 171213969 171218845 0.976004799040192 0.986449864498645 1667 738 0.0850400612205133 0.180299120436695 0.010445065458453
"1022" "NM_001037170" "chr1" 171217802 171222514 0.644670050761421 0.738476011288805 1576 1063 3.20106183866737e-07 5.53531332218356e-06 0.0938059605273839
"1023" "NM_001305585" "chr1" 171221563 171226379 0.28030888030888 0.340694006309148 1295 634 0.00688295928913348 0.0257163748803432 0.060385126000268
"1024" "NM_001305549" "chr1" 171225053 171226379 0.943333333333333 0.918269230769231 300 208 0.270015329409976 0.418873542206348 -0.0250641025641026
"1025" "NM_153064" "chr1" 171234852 171247122 0.335843373493976 0.310820803549421 6640 4057 0.00730404008487949 0.0268942009628263 -0.0250225699445552
"1026" "NM_172845" "chr1" 171250128 171262267 0.77463976945245 0.69770253929867 1735 827 3.17235663175791e-05 0.000299648210045057 -0.0769372301537797
"1027" "NM_020579" "chr1" 171270327 171276895 0.525732666190136 0.491305890702626 8394 5636 6.35106156242276e-05 0.000539930925239507 -0.0344267754875098
"1028" "NM_013919" "chr1" 171281952 171287961 0.276710554716167 0.227576503693282 9266 5686 2.0335007615146e-11 9.23138461169494e-10 -0.0491340510228849
"1029" "NM_025388" "chr1" 171288563 171295002 0.185860524632118 0.212881022615536 3126 2034 0.0173550973639228 0.053361098387496 0.0270204979834182
"1030" "NM_001357550" "chr1" 171328807 171342352 0.0183457711442786 0.0144360166381209 6432 4087 0.124917627745098 0.239303908184666 -0.00390975450615774
"1031" "NM_001357551" "chr1" 171328900 171342352 0.0183457711442786 0.0144360166381209 6432 4087 0.124917627745098 0.239303908184666 -0.00390975450615774
"1032" "NM_011615" "chr1" 171329144 171342501 0.0183457711442786 0.0144360166381209 6432 4087 0.124917627745098 0.239303908184666 -0.00390975450615774
"1033" "NM_001357553" "chr1" 171329568 171342352 0.0321769733534439 0.0293663060278207 1989 1294 0.649066723367453 0.764773024129933 -0.00281066732562323
"1034" "NM_001360825" "chr1" 171344953 171359254 0.336173001310616 0.346465816917729 1526 863 0.610155751119379 0.733728383646071 0.0102928156071129
"1035" "NM_011070" "chr1" 171345674 171359254 0.336173001310616 0.346465816917729 1526 863 0.610155751119379 0.733728383646071 0.0102928156071129
"1036" "NM_027893" "chr1" 171370172 171388287 0.461329715061058 0.483161053684562 4422 2999 0.0644812554201588 0.146170139163387 0.0218313386235032
"1037" "NM_001005508" "chr1" 171388959 171410239 0.967592592592593 0.980629539951574 648 413 0.193943470426558 0.331218760206392 0.0130369473589813
"1038" "NM_001305678" "chr1" 171411312 171418759 0.0189267423736362 0.017527386541471 13473 9585 0.434142201571786 0.581395757895472 -0.00139935583216511
"1039" "NM_009480" "chr1" 171411680 171418759 0.0176797991924042 0.0170212765957447 9163 6345 0.757602235911574 0.844766832005643 -0.000658522596659553
"1040" "NM_172647" "chr1" 171437560 171464593 0.0115384615384615 0.00723589001447178 2340 1382 0.190758744034958 0.327308954994764 -0.00430257152398976
"1041" "NM_019484" "chr1" 171503477 171504750 0.0196933815281067 0.016868840030326 8023 5276 0.235230063712946 0.379342840150659 -0.00282454149778069
"1042" "NM_018729" "chr1" 171559192 171585316 0.068359375 0.0251046025104603 1024 717 2.32654527983348e-05 0.000230545983796868 -0.0432547724895398
"1043" "NM_144539" "chr1" 171632402 171653037 0.98371335504886 0.976363636363636 614 550 0.3686297641942 0.519944384790804 -0.00734971868522361
"1044" "NM_001347184" "chr1" 171632404 171648999 0.98371335504886 0.976363636363636 614 550 0.3686297641942 0.519944384790804 -0.00734971868522361
"1045" "NM_013730" "chr1" 171767131 171801184 0.964788732394366 0.897435897435897 142 78 0.0485759645351434 0.118024413831481 -0.0673528349584688
"1046" "NM_001360898" "chr1" 171767131 171793129 0.964788732394366 0.897435897435897 142 78 0.0485759645351434 0.118024413831481 -0.0673528349584688
"1047" "NR_151536" "chr1" 171913531 171919356 0.96 0.973684210526316 175 114 0.526867221370853 0.663645115130795 0.0136842105263159
"1048" "NM_033509" "chr1" 172000959 172027295 0.091499835904168 0.0994714587737844 15235 9460 0.0379397714813976 0.096964432522738 0.00797162286961632
"1049" "NM_010916" "chr1" 172052291 172057596 0.0546677880571909 0.0473864191499756 3567 2047 0.233967984468845 0.377679198699203 -0.00728136890721534
"1050" "NM_009938" "chr1" 172082528 172122332 0.319927699954812 0.327969348659004 2213 1305 0.622378565569978 0.742882635663724 0.00804164870419138
"1051" "NM_153555" "chr1" 172148014 172196393 0.0218917802560925 0.0234439834024896 7263 4820 0.57410545176473 0.702651118850025 0.0015522031463971
"1052" "NM_011063" "chr1" 172196727 172206804 0.239344262295082 0.208027621924903 4270 2317 0.00365650773066194 0.0154901011343141 -0.0313166403701791
"1053" "NM_013734" "chr1" 172223507 172258424 0.560538116591928 0.75968992248062 223 129 0.000145557639513527 0.00107476418658517 0.199151805888692
"1054" "NM_178405" "chr1" 172271708 172298064 0.95662368112544 0.979557069846678 853 587 0.0149480177033982 0.0473878670105303 0.0229333887212384
"1055" "NM_080419" "chr1" 172312366 172319843 0.975345760673482 0.982332155477032 3326 1698 0.105828149756543 0.21235951044656 0.00698639480355012
"1056" "NM_008429" "chr1" 172320507 172329322 0.986486486486487 0.979899497487437 296 199 0.572507270796119 0.701176564406194 -0.0065869889990493
"1057" "NM_001039484" "chr1" 172341209 172374085 0.885678391959799 0.880597014925373 2388 1474 0.63272791213162 0.751619149711337 -0.0050813770344259
"1058" "NM_026234" "chr1" 172376530 172384099 0.0139444000355271 0.0136223817196426 11259 6827 0.857172663745668 0.912416558000045 -0.000322018315884539
"1059" "NM_001145800" "chr1" 172482212 172498877 0.947909967845659 0.966065747613998 3110 1886 0.0022704725763225 0.0106529693926665 0.0181557797683387
"1060" "NM_033608" "chr1" 172482316 172498877 0.947909967845659 0.966065747613998 3110 1886 0.0022704725763225 0.0106529693926665 0.0181557797683387
"1061" "NM_178598" "chr1" 172500245 172507375 0.0271317829457364 0.0180824222035324 4128 2378 0.0186679502163441 0.0563826755555823 -0.00904936074220405
"1062" "NM_027972" "chr1" 172521129 172545870 0.870088211708099 0.850835833690527 3741 2333 0.0347207728474531 0.0905591117564627 -0.0192523780175723
"1063" "NR_040558" "chr1" 172541619 172550806 0.567682494684621 0.426247288503254 1411 922 2.21405609233326e-11 9.94273422326469e-10 -0.141435206181367
"1064" "NM_177723" "chr1" 172555937 172563717 0.0790216368767639 0.0828998699609883 5315 3076 0.52986199017436 0.666268438191005 0.00387823308422441
"1065" "NR_027644" "chr1" 172559905 172563717 0.0790216368767639 0.0828998699609883 5315 3076 0.52986199017436 0.666268438191005 0.00387823308422441
"1066" "NM_029084" "chr1" 172581376 172590568 0.958874458874459 0.973404255319149 462 188 0.358114516756928 0.509453908254034 0.0145297964446901
"1067" "NM_026725" "chr1" 172630768 172632974 0.0228263363156687 0.0211572367366565 8718 6239 0.492905195818076 0.634657700380723 -0.00166909957901221
"1068" "NM_053199" "chr1" 173334253 173367695 0.127151799687011 0.100325540100621 5112 3379 0.000143718266244966 0.00106457785771289 -0.0268262595863895
"1069" "NM_019445" "chr1" 174501824 174822729 0.110298916590523 0.127962085308057 7661 4642 0.00327731478567481 0.0142655960286413 0.0176631687175334
"1070" "NM_011825" "chr1" 174833784 174921819 0.954761904761905 0.941747572815534 840 515 0.290890499909482 0.440895460332599 -0.0130143319463708
"1071" "NM_011880" "chr1" 175059075 175492545 0.0567036149947084 0.049596809156334 17953 11533 0.00805928555993364 0.0290991740101087 -0.00710680583837441
"1072" "NM_010209" "chr1" 175601377 175625635 0.12477415240727 0.132999827496981 9409 5797 0.141031007960352 0.261260945312042 0.00822567508971156
"1073" "NM_010098" "chr1" 175662420 175692632 0.129830725007985 0.13254919701425 6262 4421 0.681797878791997 0.789524422106307 0.00271847200626549
"1074" "NM_029453" "chr1" 175698592 175815733 0.904231625835189 0.875502008032129 898 498 0.0981705297520258 0.200535461835888 -0.0287296178030608
"1075" "NM_012012" "chr1" 175880777 175911396 0.0928305014504766 0.0872608492767149 7239 4286 0.313245745874343 0.464496271476209 -0.00556965217376169
"1076" "NM_001290692" "chr1" 175920328 175922225 0.922924901185771 0.943076923076923 1012 650 0.109974076127802 0.217983674018698 0.0201520218911523
"1077" "NM_176916" "chr1" 175962305 176275312 0.364697026721867 0.472060535506403 2657 1718 1.82233144690158e-12 9.96638329634861e-11 0.107363508784536
"1078" "NM_001357845" "chr1" 175962305 176213942 0.958730158730159 0.983830845771144 945 804 0.00154498432592062 0.00775170681416037 0.0251006870409856
"1079" "NM_001368872" "chr1" 176733652 176813953 0.0644740276690159 0.0484120836560806 3831 2582 0.00640959782782138 0.0243177612582358 -0.0160619440129354
"1080" "NM_001368873" "chr1" 176733652 176797308 0.979274611398964 0.980769230769231 193 104 0.930145445054931 0.959239823737173 0.00149461937026696
"1081" "NM_001099637" "chr1" 176733652 176807124 0.979274611398964 0.980769230769231 193 104 0.930145445054931 0.959239823737173 0.00149461937026696
"1082" "NM_029756" "chr1" 176814659 177020432 0.696042617960426 0.71640625 6570 3840 0.0278691912650698 0.0767830673529365 0.0203636320395738
"1083" "NM_001357390" "chr1" 176814659 177020438 0.696042617960426 0.71640625 6570 3840 0.0278691912650698 0.0767830673529365 0.0203636320395738
"1084" "NR_151682" "chr1" 176814659 176956360 0.622156862745098 0.621071428571429 5100 2800 0.924190593068542 0.954941951193554 -0.00108543417366946
"1085" "NR_037996" "chr1" 176834623 176836133 0.123990498812352 0.112576956904134 2105 1137 0.337835991345349 0.4893119280516 -0.0114135419082178
"1086" "NM_011785" "chr1" 177020075 177248767 0.969111969111969 0.938325991189427 777 454 0.0110887495920989 0.0373756511243229 -0.0307859779225418
"1087" "NM_001355099" "chr1" 177442350 177450766 0.0122796879514591 0.00868878357030016 6922 5064 0.0570525333074137 0.133273950283249 -0.00359090438115896
"1088" "NM_001355098" "chr1" 177442350 177450764 0.0122796879514591 0.00868878357030016 6922 5064 0.0570525333074137 0.133273950283249 -0.00359090438115896
"1089" "NM_007422" "chr1" 177763177 177796509 0.0187039278248432 0.0153319197520796 9089 6131 0.115519417510115 0.226279174605 -0.00337200807276362
"1090" "NM_001368823" "chr1" 177808418 177962253 0.974741676234214 0.982116244411326 871 671 0.323611686358515 0.474832526487739 0.00737456817711279
"1091" "NR_155538" "chr1" 177991397 178172705 0.951749095295537 0.968606111343658 4145 2389 0.000843400631178716 0.00467405095032946 0.0168570160481217
"1092" "NM_001034899" "chr1" 177991434 178048291 0.967213114754098 0.985549132947977 610 346 0.074039393464785 0.162293166592229 0.0183360181938785
"1093" "NM_024282" "chr1" 178187416 178252597 0.119565217391304 0.0953367875647668 1380 965 0.0627812962273861 0.143345810814162 -0.0242284298265375
"1094" "NM_025511" "chr1" 178319152 178322693 0.0259235255994815 0.00731930466605672 1543 1093 0.000192845517289044 0.00135937822860346 -0.0186042209334248
"1095" "NR_149827" "chr1" 178321107 178337815 0.015630325753518 0.0145348837209302 20537 13072 0.422379615849192 0.569467748654132 -0.00109544203258781
"1096" "NM_016805" "chr1" 178326733 178337815 0.015630325753518 0.0145348837209302 20537 13072 0.422379615849192 0.569467748654132 -0.00109544203258781
"1097" "NM_026626" "chr1" 178406017 178484513 0.0183416540047753 0.00924892361664806 9214 6271 1.96263918165176e-06 2.7191165311222e-05 -0.00909273038812728
"1098" "NM_001161665" "chr1" 178529124 178932857 0.257366398243045 0.247694054207464 21856 14094 0.0394091786453317 0.100020591404723 -0.00967234403558123
"1099" "NM_027188" "chr1" 178951959 179518041 0.793078844095612 0.786030402155089 8409 5197 0.326854450747833 0.478277120100604 -0.00704844194052234
"1100" "NM_001331055" "chr1" 179528053 179546276 0.0300884955752212 0.04136460554371 3390 2345 0.0227822530813727 0.0655863232186465 0.0112761099684888
"1101" "NM_146105" "chr1" 179546528 179627473 0.501489788179208 0.485764974233336 18459 11837 0.00756087381906016 0.0276225778706021 -0.0157248139458718
"1102" "NM_178653" "chr1" 179668230 179687184 0.0155912688894219 0.01074016563147 12507 7728 0.0034017525665821 0.0146693539383012 -0.00485110325795194
"1103" "NM_026375" "chr1" 179744903 179804015 0.025090387732203 0.0248670403909731 32084 20871 0.872163695980145 0.921285356034588 -0.000223347341229845
"1104" "NM_001359549" "chr1" 179960759 180165603 0.971212121212121 0.993920972644377 660 329 0.00975811842925868 0.0338601021999106 0.0227088514322558
"1105" "NM_001033285" "chr1" 179961088 180165602 0.971212121212121 0.993920972644377 660 329 0.00975811842925868 0.0338601021999106 0.0227088514322558
"1106" "NM_023341" "chr1" 180165237 180196020 0.094930317107655 0.0686359687228497 4951 3453 1.57691801946508e-05 0.000163392544861232 -0.0262943483848053
"1107" "NM_001163290" "chr1" 180165237 180193485 0.969849246231156 0.984615384615385 398 195 0.261624524194128 0.409607800032538 0.0147661383842289
"1108" "NM_001359268" "chr1" 180166613 180196020 0.094930317107655 0.0686359687228497 4951 3453 1.57691801946508e-05 0.000163392544861232 -0.0262943483848053
"1109" "NM_011183" "chr1" 180227003 180245950 0.982102908277405 0.971186440677966 894 590 0.167635767936589 0.2970260626271 -0.0109164675994388
"1110" "NM_001128605" "chr1" 180227003 180256300 0.0856308061132754 0.0822349892981863 13348 8877 0.371494053544133 0.52249892633811 -0.00339581681508908
"1111" "NM_001081175" "chr1" 180330475 180423659 0.22106289614822 0.202274509803922 20510 12750 4.62612607498918e-05 0.000410364363663472 -0.0187883863442988
"1112" "NM_001081227" "chr1" 180432372 180483504 0.194025957086024 0.207467687888942 15333 10445 0.00811275165665899 0.0292617978656402 0.0134417308029185
"1113" "NM_007415" "chr1" 180568890 180600999 0.165534112530579 0.0838994565217391 3679 2944 1.23328849801137e-23 3.21225405413287e-21 -0.0816346560088398
"1114" "NR_120498" "chr1" 180641149 180690687 0.0149253731343284 0.0170335850875783 9715 6223 0.299127708983427 0.449833969866151 0.00210821195324998
"1115" "NM_013729" "chr1" 180693047 180697034 0.0569723277265328 0.0586569579288026 3686 2472 0.781180681764777 0.861514865350517 0.00168463020226976
"1116" "NM_133225" "chr1" 180726042 180754204 0.0120315581854043 0.0151374729687983 5070 3237 0.230571455534382 0.37362294260595 0.00310591478339393
"1117" "NM_008210" "chr1" 180802559 180813605 0.0180238979817251 0.0147048326076094 19918 14009 0.0179011806974934 0.0545491228712592 -0.00331906537411568
"1118" "NM_145943" "chr1" 180851150 180868114 0.0130680130680131 0.00828247602441151 3367 2294 0.0862815305012911 0.18229648672166 -0.00478553704360156
"1119" "NM_177099" "chr1" 180893107 180899107 0.184236780844696 0.240701381509033 3007 1882 2.36119051020952e-06 3.19688932171773e-05 0.0564646006643372
"1120" "NM_133705" "chr1" 180904273 180908088 0.191251271617497 0.173982992415537 6881 4351 0.0211793642848463 0.0620892688513115 -0.0172682792019608
"1121" "NM_010094" "chr1" 180935021 180938401 0.2644406531806 0.243935770413393 4103 2927 0.0517456124072395 0.123857804868805 -0.020504882767207
"1122" "NM_144794" "chr1" 180942517 180975104 0.393611261505143 0.40720311486048 9235 6164 0.0916199499708337 0.190527434884457 0.0135918533553367
"1123" "NM_010145" "chr1" 180989555 181017569 0.380165289256198 0.346938775510204 1573 1078 0.0807839700255124 0.173771332464706 -0.0332265137459943
"1124" "NM_026171" "chr1" 181087137 181144204 0.0177195685670262 0.00773694390715667 2596 1551 0.00565492886516996 0.0220782748292199 -0.00998262465986952
"1125" "NM_030131" "chr1" 181150930 181168994 0.0169843366672957 0.0137249519626681 5299 3643 0.219132802936262 0.359986614221294 -0.00325938470462759
"1126" "NM_145514" "chr1" 181173225 181211978 0.0177762871038068 0.0167058632714297 17889 12331 0.482692326749506 0.62593009095122 -0.00107042383237708
"1127" "NM_001160211" "chr1" 181352627 181460641 0.240288703268186 0.243496231461221 12331 8226 0.598729697102352 0.724616988936616 0.00320752819303463
"1128" "NM_133815" "chr1" 181815314 181842401 0.196538586251621 0.19481589454338 24672 15779 0.670152515518989 0.781026229983175 -0.00172269170824083
"1129" "NM_008680" "chr1" 181896385 182019980 0.0165959089154766 0.00996529940386155 18137 11239 1.55314046485476e-06 2.21511210583017e-05 -0.00663060951161509
"1130" "NM_012058" "chr1" 182124736 182132415 0.0330180712717446 0.0333639826612374 11842 7613 0.895400524290038 0.936008665260198 0.00034591138949272
"1131" "NM_007853" "chr1" 182275963 182282801 0.0202742294620884 0.0122810186021311 8533 5537 0.000264496711354406 0.00176249375583363 -0.00799321085995724
"1132" "NM_001360783" "chr1" 182275963 182282195 0.0223577235772358 0.0426136363636364 492 352 0.09606929525538 0.197493676522924 0.0202559127864006
"1133" "NR_015458" "chr1" 182300833 182303289 0.950980392156863 1 204 106 0.00347168457828427 0.0148998305733364 0.0490196078431373
"1134" "NM_175127" "chr1" 182313101 182341606 0.0147806994055588 0.0125389280445829 18673 12202 0.0978504352674869 0.200069622183164 -0.00224177136097597
"1135" "NM_173378" "chr1" 182409166 182462436 0.0179264461282573 0.0145244416679681 10822 6403 0.0887645977082143 0.186137542443273 -0.00340200446028911
"1136" "NM_009794" "chr1" 182467252 182517610 0.351303870436453 0.318258252942738 18215 11299 5.13141614640217e-09 1.37610448188651e-07 -0.0330456174937152
"1137" "NM_130890" "chr1" 182565006 182632352 0.966585167074165 0.972508591065292 1227 873 0.437095860116061 0.583913686219826 0.00592342399112744
"1138" "NM_001145806" "chr1" 182565006 182606526 0.966078697421981 0.971428571428571 737 525 0.590925332483981 0.717798248395052 0.00534987400659037
"1139" "NM_001033547" "chr1" 182747125 182749180 0.952849528495285 0.935247403787416 2439 1637 0.0157957467872855 0.0495239205246266 -0.0176021247078689
"1140" "NM_001356462" "chr1" 182764043 182896589 0.236392892122569 0.254747724463423 14294 8899 0.00156979693618781 0.00786483740306451 0.0183548323408539
"1141" "NM_001356464" "chr1" 182764215 182896589 0.683493077742279 0.70391061452514 4695 3043 0.0571525979308211 0.133462813300966 0.0204175367828607
"1142" "NM_001356463" "chr1" 182764895 182896589 0.886255924170616 0.894271272114575 3587 2374 0.332898021508567 0.484432996310776 0.00801534794395842
"1143" "NM_016928" "chr1" 182954787 182976044 0.973885637100405 0.954757152361943 2221 1503 0.00173335591828421 0.00852642522882153 -0.0191284847384624
"1144" "NM_001278219" "chr1" 183086263 183221529 0.0582731451083388 0.0487255483106106 12184 8435 0.00279214701344207 0.0125767330996741 -0.00954759679772825
"1145" "NM_001357242" "chr1" 183276351 183297293 0.0290943219145941 0.0237906423473434 2131 1261 0.353766625018255 0.505031184263181 -0.00530367956725071
"1146" "NM_027861" "chr1" 183276351 183297008 0.0290943219145941 0.0237906423473434 2131 1261 0.353766625018255 0.505031184263181 -0.00530367956725071
"1147" "NM_181732" "chr1" 183297059 183324501 0.0330268981954375 0.0347593582887701 2937 1870 0.74599146186594 0.837421834441364 0.00173246009333253
"1148" "NM_177389" "chr1" 183326235 183369565 0.181355362374526 0.177069437618479 20821 14243 0.304227872560418 0.455434742477292 -0.00428592475604644
"1149" "NM_021466" "chr1" 183388884 183410206 0.282560706401766 0.299019607843137 1359 612 0.456072331168721 0.601886070337744 0.0164589014413712
"1150" "NM_001277958" "chr1" 183388984 183410206 0.738095238095238 0.598639455782313 504 294 4.75331609545026e-05 0.000418971436044404 -0.139455782312925
"1151" "NM_030175" "chr1" 183418469 183437053 0.994152046783626 1 342 135 0.248069278908612 0.394340827328253 0.00584795321637432
"1152" "NM_001308052" "chr1" 183419247 183437053 0.994152046783626 1 342 135 0.248069278908612 0.394340827328253 0.00584795321637432
"1153" "NM_028516" "chr1" 184033031 184033998 0.0181688635553972 0.016597510373444 16842 10845 0.329488133126466 0.480982501748365 -0.00157135318195324
"1154" "NM_022019" "chr1" 184034380 184075636 0.655252918287938 0.674556213017751 2570 1521 0.206443682778209 0.345598699931674 0.0193032947298137
"1155" "NR_040627" "chr1" 184712496 184718989 0.020875150541951 0.0200752823086575 2491 1594 0.860316610419704 0.913820523592566 -0.00079986823329356
"1156" "NM_008250" "chr1" 184727144 184732493 0.230229266911973 0.200226244343891 17665 10608 2.97685686409874e-09 8.4392879560851e-08 -0.0300030225680814
"1157" "NM_001290273" "chr1" 184786766 184811300 0.20576346329378 0.196814085097464 7669 4771 0.226384286842916 0.368961234645745 -0.0089493781963163
"1158" "NM_133684" "chr1" 184813065 184845908 0.124843684868695 0.0928594300352225 4798 3123 8.44328320477869e-06 9.73617554720385e-05 -0.0319842548334728
"1159" "NM_001368286" "chr1" 184813065 184846451 0.124843684868695 0.0928594300352225 4798 3123 8.44328320477869e-06 9.73617554720385e-05 -0.0319842548334728
"1160" "NM_178692" "chr1" 184871925 184883036 0.0827197346600332 0.0888664195034266 15075 8901 0.100097941344 0.203586218036595 0.00614668484339341
"1161" "NM_145515" "chr1" 184896423 184999549 0.225628140703518 0.229062746127593 11940 7618 0.576182247786693 0.704375494002741 0.00343460542407495
"1162" "NM_001163754" "chr1" 185204167 185286746 0.175115207373272 0.18034188034188 2170 1170 0.706041928118353 0.807798884330439 0.00522667296860846
"1163" "NM_198653" "chr1" 185286641 185329401 0.268694613163397 0.274141429322913 20086 13307 0.273047736860956 0.422194693749759 0.00544681615951537
"1164" "NR_029580" "chr1" 185313318 185313385 0.973684210526316 0.967741935483871 266 217 0.699319520934552 0.802769791214882 -0.00594227504244482
"1165" "NM_011794" "chr1" 185332158 185357769 0.0888888888888889 0.00746268656716418 180 134 0.000420457730858163 0.0026230771670334 -0.0814262023217247
"1166" "NM_001347212" "chr1" 185332158 185357777 0.0888888888888889 0.00746268656716418 180 134 0.000420457730858163 0.0026230771670334 -0.0814262023217247
"1167" "NM_001357474" "chr1" 185363043 185428360 0.0164681664461109 0.0111683848797251 13602 9312 0.000762789275726274 0.00430038964781071 -0.00529978156638578
"1168" "NR_038006" "chr1" 185429356 185441819 0.923763179237632 0.921546961325967 1233 905 0.849624904874692 0.907230668995476 -0.00221621791166493
"1169" "NR_040305" "chr1" 185447115 185455568 0.0333687244046716 0.0284620904089931 6593 4181 0.15257037010432 0.277602934148071 -0.00490663399567855
"1170" "NM_001033286" "chr1" 185454847 185468761 0.0454874392639305 0.047276296417471 9673 6113 0.602399291403041 0.727536894161315 0.00178885715354044
"1171" "NR_030555" "chr1" 185537335 185988795 0.91701030927835 0.923856817711566 7760 4833 0.167972126527788 0.297280582719954 0.00684650843321588
"1172" "NM_001329107" "chr1" 186622791 186705989 0.0275862068965517 0.0255536626916525 6525 4109 0.526219409851 0.663274835775587 -0.00203254420489925
"1173" "NM_026041" "chr1" 186721086 186749358 0.947727272727273 0.93579766536965 880 514 0.356396211477451 0.507741546462167 -0.0119296073576229
"1174" "NM_033077" "chr1" 186967415 186970627 0.963592233009709 0.979002624671916 824 381 0.140091963324766 0.259926973635167 0.0154103916622073
"1175" "NM_028848" "chr1" 187048406 187215446 0.95 0.962897526501767 660 566 0.270010148824198 0.418873542206348 0.0128975265017668
"1176" "NM_029067" "chr1" 187135292 187215446 0.95 0.962897526501767 660 566 0.270010148824198 0.418873542206348 0.0128975265017668
"1177" "NM_001357648" "chr1" 187215510 187234341 0.078447736282078 0.0658840021026809 9586 5707 0.00378062040181804 0.0158952355352467 -0.0125637341793971
"1178" "NM_001357647" "chr1" 187215510 187238738 0.078447736282078 0.0658840021026809 9586 5707 0.00378062040181804 0.0158952355352467 -0.0125637341793971
"1179" "NM_026367" "chr1" 187215510 187351429 0.0934021453147136 0.0806204192943583 9882 5867 0.00605222540702242 0.0232461236508988 -0.0127817260203553
"1180" "NM_001357645" "chr1" 187215742 187351429 0.268938140919616 0.224917309812569 3023 1814 0.000602512617769435 0.00354448204869049 -0.0440208311070474
"1181" "NM_001243792" "chr1" 187609005 188214884 0.259260308913136 0.252878091486102 35285 22845 0.0851687376172927 0.180516833051727 -0.00638221742703388
"1182" "NM_001357534" "chr1" 187651757 188214885 0.327831957989497 0.316731104540975 19995 13191 0.0342641699125573 0.0896843786761182 -0.0111008534485225
"1183" "NM_001357535" "chr1" 187652240 188214885 0.778598694742027 0.781165573137785 8121 5182 0.727541143146739 0.824052266343184 0.00256687839575787
"1184" "NM_011935" "chr1" 187997826 188214884 0.862860506180106 0.86395233366435 1699 1007 0.936291874602823 0.963290070167334 0.00109182748424363
"1185" "NM_001357536" "chr1" 187997826 188214885 0.862860506180106 0.86395233366435 1699 1007 0.936291874602823 0.963290070167334 0.00109182748424363
"1186" "NM_021408" "chr1" 188262837 188965039 0.892406810860561 0.90292260243795 10865 6809 0.0250086629853592 0.0705054134252375 0.0105157915773884
"1187" "NM_001359577" "chr1" 188971095 189007840 0.196656050955414 0.179662674162796 6280 4091 0.0306402503110202 0.0824020257783593 -0.0169933767926176
"1188" "NM_172650" "chr1" 188971097 189007840 0.196656050955414 0.179662674162796 6280 4091 0.0306402503110202 0.0824020257783593 -0.0169933767926176
"1189" "NM_001357119" "chr1" 189207929 189343353 0.61046974522293 0.556873479318735 5024 3288 1.22545174899006e-06 1.77818510401851e-05 -0.0535962659041952
"1190" "NM_001281848" "chr1" 189207929 189402273 0.308900523560209 0.285418695228822 12797 8216 0.000281346615222873 0.00185754734518346 -0.0234818283313876
"1191" "NM_010607" "chr1" 189207929 189343707 0.336874677668902 0.309863572212639 9695 6377 0.000344630657649581 0.00221364642831206 -0.0270111054562623
"1192" "NM_001281847" "chr1" 189207929 189344192 0.276669414674361 0.259504132231405 12130 7865 0.00747361283483644 0.0273830966484063 -0.0171652824429561
"1193" "NM_008976" "chr1" 189728267 189876693 0.597879153761352 0.607214765100671 19049 11920 0.102416572084297 0.207028920500631 0.00933561133931893
"1194" "NM_026796" "chr1" 189880491 189922291 0.41976679622432 0.472217060026017 9005 5381 8.87367253154607e-10 2.87918196196403e-08 0.0524502638016976
"1195" "NM_001360827" "chr1" 190118034 190169515 0.760539629005059 0.715596330275229 1779 1090 0.0077072012985243 0.0280491940554962 -0.0449432987298296
"1196" "NM_008937" "chr1" 190118034 190170827 0.291744258224705 0.284476784476784 4833 2886 0.495281830838445 0.637245292323598 -0.00726747374792069
"1197" "NR_151620" "chr1" 190170295 190217279 0.0285183332142091 0.0240127461021964 13991 8787 0.0389715121071387 0.0991029287010556 -0.00450558711201271
"1198" "NM_178775" "chr1" 190772878 190911770 0.67934548586192 0.670435153583618 6967 4688 0.31382418884742 0.465023085124 -0.00891033227830273
"1199" "NM_001199020" "chr1" 190925107 190946491 0.0245307276934945 0.0232106752931662 19445 12365 0.452572016816209 0.598707581385268 -0.00132005240032828
"1200" "NM_001357134" "chr1" 190928489 190946963 0.0245307276934945 0.0232106752931662 19445 12365 0.452572016816209 0.598707581385268 -0.00132005240032828
"1201" "NM_021421" "chr1" 190928504 190946491 0.0245307276934945 0.0232106752931662 19445 12365 0.452572016816209 0.598707581385268 -0.00132005240032828
"1202" "NM_001357133" "chr1" 190928821 190946963 0.0275229357798165 0.0267727930535456 13407 8292 0.741232195661475 0.834372638004231 -0.000750142726270928
"1203" "NM_144879" "chr1" 190947645 190978998 0.206813530757193 0.14046706169397 8307 5738 2.35854557494457e-24 6.7321937185096e-22 -0.0663464690632227
"1204" "NR_027352" "chr1" 190947645 190979296 0.10381774093498 0.0757354833176087 17733 11659 2.12283611383325e-16 2.28007918061564e-14 -0.0280822576173713
"1205" "NM_001313747" "chr1" 191005831 191026190 0.0185249912617966 0.0202682563338301 14305 10065 0.330562283089225 0.482043970377926 0.00174326507203353
"1206" "NM_198025" "chr1" 191024908 191026190 0.0185249912617966 0.0202682563338301 14305 10065 0.330562283089225 0.482043970377926 0.00174326507203353
"1207" "NR_027298" "chr1" 191025350 191029781 0.0190896695019804 0.0199576933688954 15401 10873 0.616232860257707 0.73838091484703 0.000868023866915039
"1208" "NM_026895" "chr1" 191045829 191062932 0.862289831865492 0.858203916272789 2498 1481 0.719209639896483 0.817219504118389 -0.00408591559270366
"1209" "NM_001357166" "chr1" 191045829 191062910 0.862289831865492 0.858203916272789 2498 1481 0.719209639896483 0.817219504118389 -0.00408591559270366
"1210" "NM_198654" "chr1" 191063020 191084558 0.0110202037067958 0.00897112419400056 5989 3567 0.331731421418676 0.483258557162979 -0.00204907951279523
"1211" "NM_030060" "chr1" 191098413 191108943 0.299612569952647 0.325597749648383 2323 1422 0.095604783246898 0.196732852904959 0.0259851796957351
"1212" "NM_007498" "chr1" 191170296 191183333 0.0224330021077989 0.0143344709897611 6642 4395 0.00199892172878974 0.00958961839246019 -0.00809853111803776
"1213" "NR_151547" "chr1" 191224453 191225687 0.245208568207441 0.273905996758509 1774 1234 0.0770279352244292 0.167399988138447 0.0286974285510681
"1214" "NM_025424" "chr1" 191306786 191318131 0.118523401450231 0.0831206707983959 7585 5486 3.5398202095443e-11 1.53665070221405e-09 -0.0354027306518348
"1215" "NM_025864" "chr1" 191325901 191351284 0.0744653439835094 0.0611306137271517 11643 8261 0.000232750842672951 0.00158129419914453 -0.0133347302563577
"1216" "NM_144880" "chr1" 191351980 191397041 0.0345094664371773 0.0393626358787388 23240 14811 0.0141288902645855 0.0454607298398962 0.00485316944156149
"1217" "NR_151615" "chr1" 191436339 191465048 0.309135399673736 0.259310344827586 1226 725 0.0185866434945024 0.0562104340340997 -0.0498250548461495
"1218" "NM_029766" "chr1" 191537355 191575544 0.0180710233242278 0.0265035677879715 4759 2943 0.0138408758575874 0.0447343462454704 0.00843254446374368
"1219" "NM_001306204" "chr1" 191575635 191623690 0.949843260188088 0.969924812030075 638 399 0.110270804884776 0.218393000796889 0.0200815518419875
"1220" "NM_172266" "chr1" 191718023 191784257 0.0164941913484794 0.0153547254951116 25221 15956 0.368779805900347 0.520050407115967 -0.00113946585336788
"1221" "NM_001134829" "chr1" 191718394 191784257 0.0155026742113014 0.0171295094731378 12901 7706 0.371348006789102 0.52236403277287 0.00162683526183637
"1222" "NM_010892" "chr1" 191821472 191833049 0.0837682323029573 0.0505744768157571 14946 9748 3.18707738104304e-24 8.9742069444316e-22 -0.0331937554872002
"1223" "NR_030669" "chr1" 191894071 191907527 0.0134717749884997 0.0139110119995752 15217 9417 0.772986746007559 0.854921699923541 0.000439237011075531
"1224" "NM_009579" "chr1" 191906780 191913247 0.0134234234234234 0.0141098353852538 11100 7229 0.696439273931587 0.800822534678687 0.000686411961830415
"1225" "NM_001177900" "chr1" 191977369 191988282 0.96927374301676 0.978683966635774 1790 1079 0.126817444158312 0.24196457136954 0.00941022361901411
"1226" "NM_001303132" "chr1" 191978253 191988282 0.96927374301676 0.978683966635774 1790 1079 0.126817444158312 0.24196457136954 0.00941022361901411
"1227" "NM_011633" "chr1" 191997202 192092599 0.0679603767456967 0.0669028477994277 12316 7339 0.774958955378345 0.856421095370914 -0.00105752894626894
"1228" "NM_001290278" "chr1" 192098545 192138040 0.0232668566001899 0.0194592380172061 14742 9764 0.0440513714717642 0.10928663261783 -0.00380761858298387
"1229" "NM_001290280" "chr1" 192101383 192138040 0.0232668566001899 0.0194592380172061 14742 9764 0.0440513714717642 0.10928663261783 -0.00380761858298387
"1230" "NR_033536" "chr1" 192136897 192151025 0.0187901971499433 0.016368187945311 23789 15579 0.0743096573044972 0.162778117197956 -0.00242200920463225
"1231" "NM_010600" "chr1" 192190776 192510159 0.21256992431721 0.181845476381105 15195 9992 2.15471591491485e-09 6.40482389715844e-08 -0.0307244479361047
"1232" "NM_144881" "chr1" 192512827 192771219 0.531360946745562 0.552382223408515 10985 7493 0.00486711333123407 0.0195256142631737 0.0210212766629525
"1233" "NR_155503" "chr1" 192833118 192835213 0.204962492787074 0.204121863799283 8665 5580 0.903367128834224 0.941643865108491 -0.000840628987791275
"1234" "NM_198247" "chr1" 192844487 192855752 0.082337155403757 0.0736566713624472 8198 4969 0.0723098771612298 0.159255988839292 -0.00868048404130983
"1235" "NM_001177794" "chr1" 192844487 192851747 0.387545787545788 0.380894800483676 1365 827 0.756362891228615 0.844034470416019 -0.00665098706211165
"1236" "NR_131748" "chr1" 192854927 192856855 0.0213668959461437 0.0123128923225495 6833 4142 0.000375329890353237 0.00238147044010061 -0.00905400362359422
"1237" "NM_001301370" "chr1" 192891233 193035775 0.0496141124586549 0.0553892215568862 907 668 0.61100305074435 0.734140846981895 0.00577510909823132
"1238" "NR_151719" "chr1" 193104399 193130270 0.369445251234389 0.358208955223881 3443 2010 0.40552279582692 0.553691009543642 -0.011236296010508
"1239" "NM_001368818" "chr1" 193104402 193129983 0.582005623242737 0.526392961876833 2134 1364 0.00123850128847101 0.0064597375088537 -0.0556126613659038
"1240" "NM_145415" "chr1" 193104402 193130251 0.369445251234389 0.358208955223881 3443 2010 0.40552279582692 0.553691009543642 -0.011236296010508
"1241" "NM_001368819" "chr1" 193115655 193130251 0.18690881573969 0.141042780748663 2643 1496 0.000136497977581181 0.00101906426329598 -0.0458660349910266
"1242" "NM_016851" "chr1" 193153111 193172035 0.0993529534543937 0.0913227169320767 4791 3077 0.23715653768419 0.38176999194418 -0.00803023652231696
"1243" "NM_153137" "chr1" 193175503 193201546 0.934736842105263 0.973063973063973 475 297 0.013534322926601 0.04396175944218 0.0383271309587099
"1244" "NM_008288" "chr1" 193221640 193264045 0.979591836734694 0.963979416809606 882 583 0.0727279519555629 0.159956970118014 -0.0156124199250883
"1245" "NM_001044751" "chr1" 193221640 193242360 0.979591836734694 0.963979416809606 882 583 0.0727279519555629 0.159956970118014 -0.0156124199250883
"1246" "NM_008484" "chr1" 193301993 193343878 0.57002546380502 0.576945244956772 2749 1735 0.648184800093109 0.764229427914905 0.00691978115175229
"1247" "NM_001277928" "chr1" 193302242 193343878 0.57002546380502 0.576945244956772 2749 1735 0.648184800093109 0.764229427914905 0.00691978115175229
"1248" "NM_008882" "chr1" 194619828 194816868 0.0956906077348066 0.11424045062489 9050 5681 0.000332998592325188 0.0021475368827855 0.0185498428900834
"1249" "NM_133654" "chr1" 194938820 194961292 0.023549934583515 0.013531799729364 2293 1478 0.0264916295777311 0.0736892384876762 -0.010018134854151
"1250" "NR_033564" "chr1" 194955758 194976959 0.0116383169203223 0.00957854406130268 3351 1566 0.51339710767238 0.652375627062409 -0.00205977285901961
"1251" "NM_001355060" "chr1" 195098710 195131570 0.0254751314193288 0.018413597733711 2473 1412 0.150453079324052 0.274541624824878 -0.0070615336856177
"1252" "NM_013499" "chr1" 195103787 195131570 0.0254751314193288 0.018413597733711 2473 1412 0.150453079324052 0.274541624824878 -0.0070615336856177
"1253" "NM_001204916" "chr10" 3256207 3267771 0.882978723404255 0.912242686890574 1692 923 0.0188650819512879 0.0568549956457017 0.0292639634863189
"1254" "NM_133485" "chr10" 3366149 3464975 0.0276779295470884 0.0288758059994393 5564 3567 0.735986417525961 0.830620645723255 0.00119787645235088
"1255" "NM_001159942" "chr10" 3740376 3967302 0.505275672462476 0.506054960409874 6729 4294 0.936394999566796 0.963348603040058 0.000779287947398344
"1256" "NM_001033253" "chr10" 3872666 3967302 0.976519916142558 0.98155737704918 2385 1464 0.291221733133508 0.441258526272753 0.00503746090662271
"1257" "NM_001170785" "chr10" 3973074 4167081 0.252007013010981 0.257160745030521 10837 6389 0.453096505256286 0.599146902135361 0.00515373201954034
"1258" "NM_001170786" "chr10" 3973074 4156130 0.252007013010981 0.257160745030521 10837 6389 0.453096505256286 0.599146902135361 0.00515373201954034
"1259" "NM_031185" "chr10" 4266328 4359471 0.106446314925067 0.104106972301815 9742 6282 0.637717399007863 0.755822617776398 -0.00233934262325201
"1260" "NM_001033466" "chr10" 4367073 4388108 0.0518184435274926 0.048808916733445 41684 27454 0.0767742956185589 0.167057852736415 -0.00300952679404753
"1261" "NM_001359811" "chr10" 4367073 4387475 0.109763759738628 0.104470452801228 15916 10424 0.17464319859049 0.30611039106915 -0.00529330693739986
"1262" "NM_025343" "chr10" 4403168 4432388 0.592878338278932 0.572473708276177 3370 2187 0.131713467875156 0.248664812006398 -0.0204046300027544
"1263" "NR_002891" "chr10" 4403170 4429166 0.96044921875 0.99341021416804 2048 1214 6.17479943566537e-10 2.07523057807999e-08 0.0329609954180395
"1264" "NM_024261" "chr10" 4432604 4455140 0.719478098788444 0.69078104993598 2146 1562 0.0582354913346665 0.135324292733405 -0.028697048852464
"1265" "NM_001195672" "chr10" 4509871 4561111 0.965652600588813 0.963350785340314 1019 764 0.794743472551359 0.870757689428577 -0.00230181524849837
"1266" "NM_001302532" "chr10" 4611988 5005633 0.355683836589698 0.324989741485433 6756 4874 0.000570247480747181 0.00338622022123939 -0.0306940951042651
"1267" "NR_126357" "chr10" 4611988 4893083 0.254773782900396 0.234498834498834 5813 4290 0.0191858113404414 0.0576044309655298 -0.0202749484015612
"1268" "NM_001302531" "chr10" 4710157 5005633 0.402435216984077 0.345248474280732 3203 2294 1.56497077251542e-05 0.000162558803523947 -0.0571867427033451
"1269" "NM_001302533" "chr10" 4710157 4967336 0.243016759776536 0.19091400757166 2506 1849 3.81708206048671e-05 0.000351309800770148 -0.052102752204876
"1270" "NM_001347732" "chr10" 5020195 5550692 0.324011713030747 0.307961068130771 6830 4007 0.0829158146225532 0.177292645386367 -0.0160506448999755
"1271" "NM_001079686" "chr10" 5020195 5194707 0.5644128113879 0.529904306220096 1405 836 0.112340047001687 0.22166740208043 -0.0345085051678047
"1272" "NM_001347711" "chr10" 5020195 5488314 0.360704294882343 0.356362562739888 6077 3387 0.672911724106279 0.783356957798615 -0.00434173214245542
"1273" "NM_153399" "chr10" 5336948 5550692 0.448671931083991 0.369739478957916 1393 998 0.000108740812905203 0.000845459820337957 -0.0789324521260756
"1274" "NM_026793" "chr10" 5593727 5606791 0.888888888888889 0.873873873873874 171 111 0.702581682267204 0.805460270857325 -0.015015015015015
"1275" "NM_001313969" "chr10" 5639217 5647616 0.0658682634730539 0.0556309362279511 835 737 0.396584057855921 0.545483376462099 -0.0102373272451027
"1276" "NM_025995" "chr10" 5799157 5805465 0.0176452692424703 0.0219047619047619 3287 2100 0.271119913444626 0.419963002799257 0.00425949266229157
"1277" "NM_175374" "chr10" 5811886 5823943 0.0156133828996283 0.00662251655629139 2690 1812 0.00472760444371541 0.01906873670029 -0.00899086634333686
"1278" "NM_001161822" "chr10" 5825663 5922400 0.0206896551724138 0.0147313691507799 1595 1154 0.243407949545467 0.388769848587988 -0.0059582860216339
"1279" "NM_001302796" "chr10" 6758592 7038209 0.727626459143969 0.699430199430199 1028 702 0.202259843863909 0.340729918877214 -0.0281962597137694
"1280" "NM_001302794" "chr10" 6758592 6850572 0.953488372093023 0.949664429530201 430 298 0.812937612593665 0.882892788158772 -0.00382394256282192
"1281" "NM_001304955" "chr10" 6788569 7038209 0.727626459143969 0.699430199430199 1028 702 0.202259843863909 0.340729918877214 -0.0281962597137694
"1282" "NM_001304938" "chr10" 6788569 6841380 0.953488372093023 0.949664429530201 430 298 0.812937612593665 0.882892788158772 -0.00382394256282192
"1283" "NM_001304937" "chr10" 6788569 6830639 0.953488372093023 0.949664429530201 430 298 0.812937612593665 0.882892788158772 -0.00382394256282192
"1284" "NM_001302793" "chr10" 6788569 6850572 0.953488372093023 0.949664429530201 430 298 0.812937612593665 0.882892788158772 -0.00382394256282192
"1285" "NM_001039652" "chr10" 6788575 7038209 0.727626459143969 0.699430199430199 1028 702 0.202259843863909 0.340729918877214 -0.0281962597137694
"1286" "NM_001347225" "chr10" 6885800 6980281 0.565217391304348 0.514851485148515 598 404 0.116429148207605 0.227412276078165 -0.0503659061558329
"1287" "NM_001170800" "chr10" 6886364 6980465 0.565217391304348 0.514851485148515 598 404 0.116429148207605 0.227412276078165 -0.0503659061558329
"1288" "NM_001033391" "chr10" 6911542 7023185 0.0421455938697318 0 261 191 0.000457368390980113 0.00280758177442591 -0.0421455938697318
"1289" "NM_001170802" "chr10" 6917553 6980465 0.0421455938697318 0 261 191 0.000457368390980113 0.00280758177442591 -0.0421455938697318
"1290" "NM_172546" "chr10" 7119061 7212237 0.262602917810198 0.230750487329435 6923 4104 0.000180530558378981 0.00128693645054493 -0.0318524304807632
"1291" "NM_029975" "chr10" 7444872 7473477 0.974468085106383 0.975609756097561 235 123 0.947629564942018 0.970212128768516 0.00114167099117801
"1292" "NM_001359742" "chr10" 7589799 7625477 0.0375962107756069 0.0307169755593295 20268 13543 0.00066295468150439 0.00383721852736305 -0.00687923521627733
"1293" "NM_001358649" "chr10" 7627844 7681158 0.0156079854809437 0.015932651499339 22040 14373 0.807887623094305 0.87965482585651 0.000324666018395299
"1294" "NM_001358657" "chr10" 7627844 7663608 0.0149860682280292 0.0146620574561926 13279 8389 0.847612415314119 0.905910869929784 -0.000324010771836586
"1295" "NR_030698" "chr10" 7663370 7664623 0.0231155778894472 0.0160832544938505 1990 1057 0.185274521737901 0.320219410206756 -0.00703232339559672
"1296" "NM_145706" "chr10" 7667503 7678886 0.0311284046692607 0.0114678899082569 771 436 0.0233235301349086 0.0668122624994626 -0.0196605147610038
"1297" "NM_010690" "chr10" 7681208 7716461 0.0222870788007429 0.0197014925373134 7538 5025 0.322847871249396 0.474307896627406 -0.00258558626342947
"1298" "NM_001346750" "chr10" 7767946 7780917 0.0157580919931857 0.0148123765635286 4696 3038 0.740840399207686 0.834201102312377 -0.000945715429657051
"1299" "NM_026141" "chr10" 7792893 7822563 0.0172592336900242 0.0147232037691402 2897 1698 0.509516657549363 0.648948569276043 -0.002536029920884
"1300" "NM_172785" "chr10" 7832469 7870397 0.434697159192425 0.51839258114374 5597 3235 3.07974845527237e-14 2.36799699492658e-12 0.0836954219513158
"1301" "NM_138667" "chr10" 7905647 7956123 0.0172658467360454 0.0121179236751673 16912 11058 0.00048910988914297 0.0029756446014809 -0.00514792306087811
"1302" "NM_177387" "chr10" 8204752 8518825 0.312207012938309 0.298055467006694 10666 6274 0.0535300070192371 0.12692361814518 -0.0141515459316144
"1303" "NM_175155" "chr10" 8722218 8886070 0.439744197063003 0.434401724257804 21110 14383 0.31918343156989 0.470588350924913 -0.00534247280519895
"1304" "NM_177271" "chr10" 9627258 9675208 0.0292808219178082 0.0389389145777561 5840 4109 0.00859014255568592 0.030623233606985 0.00965809265994793
"1305" "NM_001081344" "chr10" 9755546 9901040 0.346861471861472 0.35336856010568 11088 7570 0.360141953793584 0.511573924002789 0.00650708824420843
"1306" "NM_001127353" "chr10" 10335702 10472399 0.971332209106239 0.995121951219512 593 410 0.00301216059325809 0.0133711952027522 0.0237897421132728
"1307" "NM_026405" "chr10" 10545038 10558207 0.0279114533205005 0.0187207488299532 1039 641 0.227278588734048 0.36984055383219 -0.00919070449054728
"1308" "NM_016976" "chr10" 10686058 11082331 0.448603351955307 0.46283185840708 1790 1130 0.452045533301031 0.598200989292111 0.0142285064517724
"1309" "NM_001284354" "chr10" 11149429 11209611 0.0169553999262809 0.0162468054034319 8139 5478 0.751143417653259 0.840546049037867 -0.000708594522848962
"1310" "NM_001077707" "chr10" 11149429 11215273 0.0169553999262809 0.0162468054034319 8139 5478 0.751143417653259 0.840546049037867 -0.000708594522848962
"1311" "NM_172937" "chr10" 11149429 11209615 0.0169553999262809 0.0162468054034319 8139 5478 0.751143417653259 0.840546049037867 -0.000708594522848962
"1312" "NM_027968" "chr10" 11281329 11297969 0.0219662469863381 0.0255536626916525 3733 2348 0.369605664963044 0.520841003759044 0.0035874157053144
"1313" "NM_001168297" "chr10" 11281586 11297969 0.0463038180341186 0.0465657741559953 1231 859 0.977659020997943 0.988379443153999 0.000261956121876745
"1314" "NM_010146" "chr10" 11343444 11457477 0.0708952842830706 0.0578199926226485 15671 10844 2.07185400947685e-05 0.000207853740950742 -0.0130752916604222
"1315" "NM_011682" "chr10" 12382187 12861735 0.845675815639565 0.854315122723674 1931 1263 0.504099481999186 0.644649619885665 0.00863930708410887
"1316" "NR_038027" "chr10" 12916645 12923127 0.0146148129799356 0.0115816767502161 8074 5785 0.122198904620664 0.235568375944192 -0.00303313622971952
"1317" "NM_001163590" "chr10" 12939982 12964259 0.0130383247728171 0.013590391908976 5062 3164 0.831554346962414 0.894671241165685 0.000552067136158912
"1318" "NM_175102" "chr10" 13008449 13009183 0.0196179659266908 0.0256201708011387 3874 2459 0.115119087863845 0.22574218274223 0.00600220487444791
"1319" "NM_001364643" "chr10" 13090831 13131694 0.473154964984737 0.511856412943797 11138 7633 1.88259164060046e-07 3.45313045908379e-06 0.0387014479590598
"1320" "NR_131912" "chr10" 13090844 13095900 0.473354809019788 0.514009920900925 10865 7459 6.34496172177324e-08 1.31290930880426e-06 0.0406551118811367
"1321" "NM_181470" "chr10" 13178637 13193137 0.0716671727907683 0.0566171266808209 6586 4239 0.00186659694675497 0.0090741431221313 -0.0150500461099474
"1322" "NM_001195096" "chr10" 13207716 13324289 0.0848773343097766 0.07857779759251 13655 8972 0.0909880120851804 0.18957276350554 -0.0062995367172666
"1323" "NM_001195066" "chr10" 13207716 13388970 0.0848773343097766 0.07857779759251 13655 8972 0.0909880120851804 0.18957276350554 -0.0062995367172666
"1324" "NM_001195065" "chr10" 13207716 13474396 0.117325356538555 0.115567452808418 33096 21667 0.530664466709812 0.666875067416461 -0.00175790373013618
"1325" "NM_001330198" "chr10" 13501027 13515628 0.990909090909091 1 110 69 0.322858272695537 0.474307896627406 0.00909090909090904
"1326" "NM_025799" "chr10" 13501027 13519035 0.990909090909091 1 110 69 0.322858272695537 0.474307896627406 0.00909090909090904
"1327" "NM_025748" "chr10" 13552906 13563376 0.015034836817015 0.0134886572654813 2727 1631 0.677576899722375 0.786562254802326 -0.00154617955153374
"1328" "NM_001347362" "chr10" 13647054 13868957 0.076064610866373 0.0717522658610272 10215 6620 0.2966020599561 0.447231863615693 -0.00431234500534579
"1329" "NM_025446" "chr10" 13652450 13868957 0.076064610866373 0.0717522658610272 10215 6620 0.2966020599561 0.447231863615693 -0.00431234500534579
"1330" "NM_001358783" "chr10" 13966074 14151378 0.254667609618105 0.262070514260049 14140 8906 0.211083309251802 0.350749104375206 0.00740290464194476
"1331" "NM_010437" "chr10" 13966378 14151378 0.292640905734679 0.294762329552695 12189 7847 0.747571683830499 0.838292496823599 0.0021214238180165
"1332" "NM_001002268" "chr10" 14402584 14545036 0.523531049846839 0.535436473638721 3591 2314 0.370929163603595 0.521915793234392 0.0119054237918815
"1333" "NM_025418" "chr10" 14655332 14705489 0.0409090909090909 0.0291970802919708 440 274 0.409787711138742 0.55794214172752 -0.0117120106171201
"1334" "NR_038020" "chr10" 16951093 17095782 0.977272727272727 0.996763754045307 572 309 0.0127917063124802 0.0419221114238991 0.0194910267725802
"1335" "NM_010828" "chr10" 17723227 17725674 0.0237631476431632 0.0141475386170059 10268 6927 6.09256120365583e-06 7.36800335464751e-05 -0.00961560902615731
"1336" "NM_138628" "chr10" 17796218 17845663 0.978886756238004 0.976939203354298 1563 954 0.746578851933785 0.837925293338931 -0.00194755288370607
"1337" "NM_001033432" "chr10" 17900465 17948067 0.015316225500101 0.0121244069583553 24745 17073 0.00593534321512583 0.0228857784185005 -0.00319181854174573
"1338" "NM_028440" "chr10" 18011259 18023252 0.0663484486873508 0.0545007032348805 4190 2844 0.0411320622669529 0.103410808573419 -0.0118477454524704
"1339" "NM_001359559" "chr10" 18011260 18023252 0.0663484486873508 0.0545007032348805 4190 2844 0.0411320622669529 0.103410808573419 -0.0118477454524704
"1340" "NM_001359560" "chr10" 18011260 18023090 0.0686378035902851 0.058891454965358 3788 2598 0.11800836687834 0.229936444795584 -0.00974634862492714
"1341" "NM_001111065" "chr10" 18055939 18125155 0.0140321037525247 0.015041888804265 9407 5252 0.623687657123831 0.744232030207838 0.00100978505174033
"1342" "NM_001195036" "chr10" 18129021 18210890 0.938958707360862 0.965413533834587 1114 665 0.0117944260093489 0.03930280741353 0.0264548264737248
"1343" "NM_144820" "chr10" 18213675 18234981 0.988571428571429 1 175 116 0.15287601270382 0.277964875803621 0.0114285714285715
"1344" "NM_001346751" "chr10" 18216926 18234981 0.988571428571429 1 175 116 0.15287601270382 0.277964875803621 0.0114285714285715
"1345" "NM_173390" "chr10" 18407674 18533891 0.417037210390826 0.416170808540427 4273 2857 0.942029650024089 0.966996985937827 -0.000866401850399101
"1346" "NM_001163592" "chr10" 18469980 18533891 0.675359712230216 0.665973665973666 2224 1443 0.554532585751392 0.68681568015228 -0.00938604625654982
"1347" "NM_019487" "chr10" 18540122 18546076 0.0371421201960279 0.0376884422110553 3877 2786 0.907708551765621 0.944279735054431 0.000546322015027419
"1348" "NM_001033258" "chr10" 18588010 18743758 0.623934659090909 0.665382498624106 2816 1817 0.00402955752952526 0.0167860636230943 0.0414478395331966
"1349" "NR_152783" "chr10" 18743470 18837997 0.12627235213205 0.0948741007194245 3635 2224 0.000210312598001032 0.00145301180522132 -0.031398251412625
"1350" "NM_022032" "chr10" 18845070 18857072 0.0119047619047619 0.0162241887905605 4956 2712 0.121062647458632 0.234072029929441 0.00431942688579857
"1351" "NM_009397" "chr10" 19000909 19015410 0.156724511930586 0.173727993809247 7376 5169 0.0114859747653312 0.0384842026347011 0.0170034818786618
"1352" "NM_001166402" "chr10" 19000909 19011963 0.976058931860037 0.989607390300231 1086 866 0.0212505846858729 0.0622695026156003 0.0135484584401941
"1353" "NM_010511" "chr10" 19591948 19610227 0.023440770196735 0.0168509741969458 2389 1899 0.127428393036767 0.242930048097631 -0.00658979599978927
"1354" "NM_172786" "chr10" 19712586 19760053 0.0186915887850467 0.0231578947368421 4387 2850 0.192555814895631 0.329551171661622 0.00446630595179538
"1355" "NM_029529" "chr10" 19847916 19851459 0.0238423645320197 0.0192384769539078 15225 9980 0.014062742603106 0.0452997132713192 -0.00460388757811189
"1356" "NM_001161825" "chr10" 19860089 19907674 0.0597696712346394 0.0682841650583586 15543 10881 0.00529290562621079 0.0209095310144647 0.00851449382371922
"1357" "NM_008580" "chr10" 19934525 20142750 0.291819764068845 0.28102750244311 10342 7163 0.120554032596628 0.233434102519834 -0.010792261625735
"1358" "NM_001198635" "chr10" 20148919 20281590 0.245077367243001 0.237988660101462 30827 20106 0.0677917290125924 0.151904049899137 -0.00708870714153903
"1359" "NM_001358787" "chr10" 20171021 20281590 0.852866009492516 0.857226448215331 8217 5127 0.486675069694426 0.629280076154065 0.004360438722815
"1360" "NM_153787" "chr10" 20312468 20342501 0.0103145951521403 0.00655594405594406 3878 2288 0.120921296101272 0.233910202049625 -0.00375865109619622
"1361" "NM_027930" "chr10" 20347818 20361669 0.0161015637095526 0.00700770847932726 6459 4281 1.56637435529141e-05 0.000162623529851555 -0.0090938552302253
"1362" "NM_001347366" "chr10" 20397051 20548328 0.755307855626327 0.788118811881188 1884 1010 0.0454883483695861 0.112023060168351 0.0328109562548612
"1363" "NM_013875" "chr10" 20397051 20725078 0.729840546697039 0.731270358306189 2195 1228 0.927948172465543 0.957778578008665 0.00142981160915023
"1364" "NM_026203" "chr10" 20952546 21080429 0.190866928291117 0.188290086493679 8409 6012 0.697136399894026 0.801415732643517 -0.00257684179743733
"1365" "NM_001177776" "chr10" 21040819 21080429 0.839754816112084 0.885915492957747 1142 710 0.00514087933553189 0.0204311468080256 0.0461606768456625
"1366" "NM_010848" "chr10" 21124929 21160984 0.139994191112402 0.122599544320278 13772 9217 0.000132700771547368 0.000995709750353799 -0.0173946467921242
"1367" "NM_019702" "chr10" 21295978 21368889 0.171213093709884 0.157905460472698 6232 4908 0.0601562745658756 0.138689565515507 -0.0133076332371868
"1368" "NM_001145209" "chr10" 21295978 21313545 0.0184902783072817 0.0157517899761337 5246 4190 0.30871351765719 0.45983726981363 -0.00273848833114809
"1369" "NM_178713" "chr10" 21377299 21396578 0.923356643356643 0.945993802567508 3575 2259 0.000683470713630452 0.00393411029279495 0.0226371592108644
"1370" "NM_001161845" "chr10" 21882183 21999902 0.249233513573778 0.236404895048221 17939 12339 0.0105644653651053 0.0360104310179451 -0.0128286185255567
"1371" "NM_001161847" "chr10" 21978671 21999902 0.147232037691402 0.137269650244453 15282 10636 0.0240201290439727 0.0683692432263115 -0.00996238744694883
"1372" "NM_001161848" "chr10" 21986103 21999902 0.124216485812496 0.114387932701605 14837 10342 0.018037492162197 0.0548361867790631 -0.00982855311089069
"1373" "NM_001161849" "chr10" 21992222 21999902 0.117289442467378 0.109269106453967 13488 9591 0.0583380555233762 0.135487077902429 -0.00802033601341115
"1374" "NM_001161850" "chr10" 21993889 21999902 0.126305562302648 0.115221751727212 12351 8974 0.0142820046106921 0.0458330710107794 -0.0110838105754356
"1375" "NM_011361" "chr10" 21994665 21999902 0.472593582887701 0.436645396536007 2992 2194 0.0102169355199916 0.0350725346672265 -0.0359481863516932
"1376" "NM_001254744" "chr10" 22113049 22149270 0.107518547226221 0.115981380915438 9031 5156 0.123226821457236 0.237001779463211 0.00846283368921752
"1377" "NM_001254745" "chr10" 22144303 22149270 0.0212842067608657 0.0203771289537713 5591 3288 0.772778732623499 0.854782378791584 -0.000907077807094387
"1378" "NM_001359808" "chr10" 22158568 22183914 0.0453941120607787 0.0526972248207047 5265 3207 0.129849806519973 0.246237854265158 0.00730311275992598
"1379" "NM_009016" "chr10" 22158608 22374139 0.154288764978052 0.170079635949943 16858 10548 0.000547464499843475 0.00327802235150531 0.0157908709718912
"1380" "NM_009017" "chr10" 22173874 22374113 0.196981069135185 0.214776632302405 11991 7566 0.00268560334702335 0.012186393062266 0.0177955631672208
"1381" "NM_009018" "chr10" 22173901 22374139 0.196981069135185 0.214776632302405 11991 7566 0.00268560334702335 0.012186393062266 0.0177955631672208
"1382" "NM_001177775" "chr10" 22273473 22288848 0.106957562857523 0.103049187625195 7517 4493 0.499269348508085 0.640635224759097 -0.0039083752323282
"1383" "NM_178934" "chr10" 22645010 22703880 0.125154894671623 0.151340996168582 3228 1566 0.0132612688780802 0.0432027923096556 0.0261861014969591
"1384" "NM_011603" "chr10" 22703876 22731447 0.021223577934353 0.0212765957446809 11638 7520 0.980175922288964 0.98986699426817 5.30178103278697e-05
"1385" "NM_011545" "chr10" 22817275 22820143 0.0639097744360902 0.0232558139534884 532 258 0.00911764922797461 0.0321028146271218 -0.0406539604826019
"1386" "NM_010167" "chr10" 23102961 23349943 0.411842980705256 0.404967602591793 1503 926 0.737786514716029 0.832156414806642 -0.0068753781134635
"1387" "NM_001347372" "chr10" 23102961 23349890 0.411842980705256 0.404967602591793 1503 926 0.737786514716029 0.832156414806642 -0.0068753781134635
"1388" "NM_011295" "chr10" 23785182 23787209 0.0171480144404332 0.0193511667615253 2216 1757 0.605849766433962 0.730265030553854 0.00220315232109211
"1389" "NM_001358813" "chr10" 23796985 23827968 0.145416428435296 0.167588675561341 5247 3073 0.00705488606702076 0.0262130279918886 0.0221722471260443
"1390" "NM_001358563" "chr10" 24149288 24188961 0.242730720606827 0.220454545454545 791 440 0.375275654295335 0.5261855222262 -0.0222761751522813
"1391" "NM_016797" "chr10" 24149316 24188961 0.242730720606827 0.220454545454545 791 440 0.375275654295335 0.5261855222262 -0.0222761751522813
"1392" "NM_021509" "chr10" 24223516 24302783 0.0212513003418041 0.0197818919604362 6729 3943 0.605777806152289 0.73022053377272 -0.00146940838136791
"1393" "NM_010217" "chr10" 24595441 24598682 0.0186513629842181 0.0230547550432277 697 347 0.636767160376076 0.754782258419494 0.00440339205900959
"1394" "NM_001308327" "chr10" 24637913 24712159 0.850191570881226 0.905362776025237 2610 1902 2.40430474515504e-08 5.50532944777973e-07 0.0551712051440105
"1395" "NM_134005" "chr10" 24773813 24836195 0.977099236641221 0.983351831298557 1310 901 0.300734586005134 0.451604363836912 0.00625259465733585
"1396" "NM_001166416" "chr10" 24869985 24913529 0.37036153203675 0.372616388936609 8381 5821 0.784458890884099 0.863439327523743 0.00225485689985899
"1397" "NM_007482" "chr10" 24915206 24927470 0.97463768115942 0.987096774193548 276 155 0.367636096265842 0.518929233023394 0.0124590930341281
"1398" "NM_018747" "chr10" 25169089 25299163 0.189666893269884 0.164643272908698 17652 12026 3.10546750087746e-08 6.88389641657273e-07 -0.0250236203611866
"1399" "NM_001347460" "chr10" 25169089 25200170 0.0518754988028731 0.0430830039525692 3759 2530 0.108647031590877 0.216291328937688 -0.00879249485030394
"1400" "NM_001358755" "chr10" 25359797 25523518 0.199891186071817 0.228949416342412 9190 6425 1.29190468654223e-05 0.000138048297197336 0.0290582302705953
"1401" "NM_013511" "chr10" 25408367 25523518 0.965793304221252 0.984976525821596 1374 1065 0.00230806108825039 0.0107783659560451 0.0191832216003444
"1402" "NM_001195596" "chr10" 25527942 25536272 0.951601908657123 0.988558352402746 1467 874 2.9321774309945e-07 5.12995643405813e-06 0.0369564437456227
"1403" "NM_001358814" "chr10" 25991182 26078963 0.118622034449139 0.09857936998147 12308 8095 7.05920867851374e-06 8.35279564078312e-05 -0.0200426644676687
"1404" "NM_029881" "chr10" 25991182 26079052 0.118622034449139 0.09857936998147 12308 8095 7.05920867851374e-06 8.35279564078312e-05 -0.0200426644676687
"1405" "NR_028030" "chr10" 26078254 26079447 0.0353369335524771 0.0364927344782034 8518 6056 0.711599710638958 0.811804170302982 0.00115580092572633
"1406" "NM_172787" "chr10" 26274467 26375219 0.0353328999907141 0.0338532307913462 21538 13913 0.456942556434827 0.602805447827318 -0.00147966919936787
"1407" "NM_001347467" "chr10" 26274467 26374072 0.113160621761658 0.109978375038616 4825 3237 0.656529321404553 0.770232614723646 -0.00318224672304203
"1408" "NM_176837" "chr10" 26772511 26918648 0.981719175418125 0.977011494252874 2571 1827 0.277101981690971 0.426406764086461 -0.00470768116525166
"1409" "NM_001359356" "chr10" 28074819 28597397 0.385544247024323 0.37466307277628 5797 4081 0.272701899751831 0.421785145867644 -0.0108811742480426
"1410" "NM_026138" "chr10" 29143995 29199628 0.095480541219138 0.0725779228085968 14338 8887 1.10071659656442e-09 3.5123478901398e-08 -0.0229026184105411
"1411" "NM_001110195" "chr10" 29313165 29346661 0.0112474437627812 0.014278429372769 2934 1961 0.352130941950821 0.503661766631617 0.00303098560998781
"1412" "NM_026518" "chr10" 29344175 29362442 0.0148968235566891 0.011301044634378 17252 10530 0.010849562926449 0.0367716887928459 -0.00359577892231111
"1413" "NM_028351" "chr10" 29453106 29535867 0.103541185527329 0.145210494203783 2598 1639 5.49820741081439e-05 0.000475378206718421 0.0416693086764541
"1414" "NM_001109747" "chr10" 30196008 30200540 0.0164439876670093 0.00153374233128834 973 652 0.00105996632655297 0.00567047967814742 -0.0149102453357209
"1415" "NM_028604" "chr10" 30534224 30600700 0.109285714285714 0.101397348620566 4200 2791 0.293196828262541 0.443445039595454 -0.00788836566514818
"1416" "NM_025798" "chr10" 30608206 30618366 0.0137812230835487 0.00736377025036819 1161 679 0.196312787273993 0.334005842118739 -0.00641745283318048
"1417" "NM_001358841" "chr10" 30645581 30803326 0.0181084057261715 0.0174860386340749 16346 10923 0.70343030618426 0.806006743238565 -0.000622367092096652
"1418" "NM_013904" "chr10" 30832358 30842783 0.0104808877928483 0.0100334448160535 1622 897 0.9150904550378 0.949304979170698 -0.000447442976794823
"1419" "NM_027168" "chr10" 31313404 31328086 0.0208120791675168 0.00921658986175115 4901 3255 2.46992342429012e-05 0.000242078054524615 -0.0115954893057657
"1420" "NM_001359366" "chr10" 31332372 31445958 0.0189804772234273 0.0174358974358974 1844 975 0.770923950394986 0.853389855595141 -0.0015445797875299
"1421" "NM_001146349" "chr10" 31501886 31609725 0.0159879336349925 0.0175145082867151 29835 19127 0.198273022470826 0.336274932872857 0.00152657465172266
"1422" "NM_001013411" "chr10" 31689318 32889915 0.931875 0.934394283858396 4800 3079 0.662440536933737 0.774985877720975 0.00251928385839562
"1423" "NM_001025286" "chr10" 31950578 32889915 0.919043238270469 0.922799794132784 3261 1943 0.627460521046855 0.747620933042848 0.00375655586231516
"1424" "NM_175448" "chr10" 33512285 33624684 0.950537634408602 0.908411214953271 930 535 0.00197691840319844 0.00950462592696031 -0.0421264194553311
"1425" "NM_025614" "chr10" 33996554 34019616 0.0135860979462875 0.0185799601857996 6330 4521 0.0402107715628232 0.101584850515828 0.00499386223951208
"1426" "NM_172508" "chr10" 34151388 34207235 0.0695718654434251 0.0670834741466712 9156 5918 0.554541776785619 0.68681568015228 -0.00248839129675389
"1427" "NM_009433" "chr10" 34282189 34284885 0.0147730325006715 0.0150778210116732 3723 2056 0.927074348919865 0.957067390430204 0.000304788511001651
"1428" "NM_030203" "chr10" 34297420 34301320 0.0250783699059561 0.0284463894967177 638 457 0.73293530572252 0.828253862212709 0.00336801959076161
"1429" "NM_001347463" "chr10" 34303608 34418551 0.133812697299193 0.0931208053691275 5702 3576 2.05248468892921e-09 6.11840106769927e-08 -0.0406918919300657
"1430" "NM_001159544" "chr10" 34483399 34611230 0.428490351872872 0.438162544169611 1762 1132 0.608318347355319 0.732409983368207 0.0096721922967396
"1431" "NM_001253356" "chr10" 36506806 36834394 0.0537294563843236 0.0501259445843829 6328 3970 0.422998867193091 0.570044457101439 -0.00360351179994077
"1432" "NM_008229" "chr10" 36974543 37001888 0.0147560975609756 0.0149957877000842 8200 5935 0.907489775273128 0.944146417383971 0.000239690139108637
"1433" "NM_008538" "chr10" 37133242 37138926 0.0151929049882124 0.0120495753959146 26723 17428 0.00548263524340845 0.0214941995422205 -0.00314332959229778
"1434" "NM_010681" "chr10" 38965514 39110188 0.888143176733781 0.932806324110672 894 506 0.00516019508230591 0.0204805685580968 0.0446631473768913
"1435" "NM_028006" "chr10" 39134022 39151058 0.0175025244025581 0.00989583333333333 2971 1920 0.0259033743199578 0.0725176153036358 -0.00760669106922473
"1436" "NM_001127376" "chr10" 39150970 39163794 0.959798994974874 0.955941255006676 1194 749 0.679786100643494 0.788336290669509 -0.00385773996819883
"1437" "NM_001122892" "chr10" 39369798 39565374 0.34762118491921 0.35299051551713 22280 15499 0.281859188489897 0.431464877355568 0.00536933059792005
"1438" "NR_152259" "chr10" 39556070 39613682 0.967023675310034 0.968100358422939 3548 2790 0.810244981791244 0.881438586487635 0.00107668311290521
"1439" "NR_038037" "chr10" 39621410 39732007 0.0158588882595679 0.0180868679149153 12359 7851 0.230739254180051 0.37386577288878 0.00222797965534737
"1440" "NM_011264" "chr10" 39732159 39875205 0.0140502698235208 0.0135929744177167 20569 13095 0.7262201352876 0.822852036921573 -0.000457295405804145
"1441" "NR_033628" "chr10" 39892759 39899238 0.0122038765254846 0.00367647058823529 1393 816 0.0287690400726421 0.0785045164999533 -0.00852740593724927
"1442" "NR_160808" "chr10" 39946907 39960153 0.019795062878435 0.0157692307692308 4294 2600 0.221850420501035 0.363619697316138 -0.00402583210920426
"1443" "NM_001113388" "chr10" 39958060 39986646 0.019795062878435 0.0157692307692308 4294 2600 0.221850420501035 0.363619697316138 -0.00402583210920426
"1444" "NM_144821" "chr10" 40001572 40025268 0.0299579103738549 0.0247349823321555 4039 2547 0.206870479224168 0.346013310209023 -0.00522292804169944
"1445" "NM_001114332" "chr10" 40033534 40142254 0.456394346776973 0.412604781123875 5802 3221 5.84687218496618e-05 0.000502604272764605 -0.0437895656530989
"1446" "NM_028247" "chr10" 40075401 40142254 0.456394346776973 0.412604781123875 5802 3221 5.84687218496618e-05 0.000502604272764605 -0.0437895656530989
"1447" "NM_001359491" "chr10" 40247700 40257712 0.873913043478261 0.852272727272727 1150 880 0.15903406085646 0.28584427896714 -0.0216403162055335
"1448" "NM_001359493" "chr10" 40247700 40257562 0.873913043478261 0.852272727272727 1150 880 0.15903406085646 0.28584427896714 -0.0216403162055335
"1449" "NM_009665" "chr10" 40287457 40302188 0.0365770438105637 0.031957928802589 7327 4944 0.168447224647476 0.297798020425528 -0.00461911500797467
"1450" "NM_007444" "chr10" 40287464 40302186 0.0365770438105637 0.031957928802589 7327 4944 0.168447224647476 0.297798020425528 -0.00461911500797467
"1451" "NM_001168304" "chr10" 40349307 40483818 0.344911474523584 0.363926576217079 7399 5012 0.0297116713213753 0.0806017569748077 0.0190151016934947
"1452" "NM_001316719" "chr10" 40630010 40641568 0.738766184310739 0.706918238993711 1313 795 0.112739268597192 0.22218368861815 -0.0318479453170282
"1453" "NM_001316717" "chr10" 40630010 40674915 0.738766184310739 0.706918238993711 1313 795 0.112739268597192 0.22218368861815 -0.0318479453170282
"1454" "NM_027442" "chr10" 40630010 40649931 0.738766184310739 0.706918238993711 1313 795 0.112739268597192 0.22218368861815 -0.0318479453170282
"1455" "NR_133568" "chr10" 40630010 40681847 0.738766184310739 0.706918238993711 1313 795 0.112739268597192 0.22218368861815 -0.0318479453170282
"1456" "NM_177793" "chr10" 40683281 40811083 0.383945686900958 0.404804872546808 12520 8866 0.00209848480117527 0.00998313420139019 0.0208591856458495
"1457" "NM_027879" "chr10" 40831621 40883143 0.977124183006536 0.972332015810277 612 253 0.680731678709647 0.788942988446127 -0.00479216719625919
"1458" "NM_031877" "chr10" 40883533 40938569 0.0972270449923111 0.103823870220162 20159 12945 0.0511711605505855 0.122811964108794 0.0065968252278511
"1459" "NM_133999" "chr10" 41188171 41303241 0.970725995316159 0.98121387283237 854 692 0.180486292740266 0.31358232984482 0.0104878775162107
"1460" "NM_001277230" "chr10" 41450357 41453468 0.0158568519057317 0.0113509904295571 6874 4493 0.0433113238573895 0.107810044163133 -0.00450586147617465
"1461" "NM_001277229" "chr10" 41450357 41465582 0.0158568519057317 0.0113509904295571 6874 4493 0.0433113238573895 0.107810044163133 -0.00450586147617465
"1462" "NM_138315" "chr10" 41476313 41487030 0.285125968992248 0.259649122807018 4128 2565 0.0229712689838197 0.066003529424093 -0.0254768461852306
"1463" "NM_001358839" "chr10" 41478009 41487030 0.970253718285214 0.944954128440367 1143 654 0.0089294226561766 0.0315680997432561 -0.0252995898448474
"1464" "NM_009213" "chr10" 41487171 41490340 0.0228509249183896 0.0217917675544794 1838 1239 0.845461121792322 0.904356950451058 -0.00105915736391014
"1465" "NM_028430" "chr10" 41490438 41514288 0.555641721597518 0.576683291770574 2579 1604 0.181907069056414 0.31565602914128 0.0210415701730551
"1466" "NM_016898" "chr10" 41519499 41531042 0.0298507462686567 0.0213675213675214 603 468 0.383891155091088 0.533845435039576 -0.00848322490113535
"1467" "NM_001358562" "chr10" 41538843 41716463 0.796203796203796 0.826383623957544 2002 1319 0.0299021872216159 0.0809289355938187 0.0301798277537474
"1468" "NM_001243075" "chr10" 41718839 41809663 0.968446601941748 0.982352941176471 412 170 0.330469261759536 0.482023121900894 0.013906339234723
"1469" "NM_001243074" "chr10" 41718839 41809868 0.968446601941748 0.982352941176471 412 170 0.330469261759536 0.482023121900894 0.013906339234723
"1470" "NM_001162908" "chr10" 41810573 41908436 0.0549474136080704 0.0583333333333333 4659 3360 0.517162136486808 0.655677722431679 0.00338591972526293
"1471" "NM_001013370" "chr10" 41887438 41908436 0.027645788336933 0.0283400809716599 2315 1729 0.894620913481757 0.935240616808117 0.000694292634726874
"1472" "NM_001034858" "chr10" 41914989 42018382 0.712280701754386 0.688699360341151 855 469 0.369701166460761 0.520841003759044 -0.0235813414132345
"1473" "NM_019740" "chr10" 42185785 42276742 0.236511919698871 0.220999891079403 15940 9181 0.00486307590199879 0.0195131739976794 -0.0155120286194676
"1474" "NM_145743" "chr10" 42312584 42478565 0.289595697329377 0.324625770472556 10784 6814 8.92501747923129e-07 1.35054894128353e-05 0.0350300731431796
"1475" "NM_017472" "chr10" 42502053 42535369 0.0150548354935194 0.014383441501491 10030 5701 0.737024418254906 0.831399999380165 -0.000671393992028474
"1476" "NM_152229" "chr10" 42561963 42583590 0.0509911319770475 0.0479028936815867 15336 9227 0.280168265953147 0.429760465081399 -0.00308823829546082
"1477" "NM_172416" "chr10" 42678915 42702462 0.0136952800195647 0.0162448054401209 4089 2647 0.398307732379233 0.547246354977322 0.00254952542055621
"1478" "NM_001359285" "chr10" 42761495 42832514 0.0168004012036108 0.0147783251231527 3988 2842 0.509361250755804 0.648895074711668 -0.00202207608045812
"1479" "NM_001359265" "chr10" 42860511 42960782 0.941544232572679 0.961607371384694 6398 3907 4.58085595486337e-06 5.76048856556958e-05 0.0200631388120152
"1480" "NM_001359266" "chr10" 42860511 42934360 0.968095089146074 0.980681240467717 3197 1967 0.00563876525829021 0.0220273915881426 0.0125861513216429
"1481" "NM_175407" "chr10" 43002499 43174530 0.112202635632381 0.114272053550084 58430 37647 0.322936818041007 0.474309894799497 0.00206941791770304
"1482" "NR_102361" "chr10" 43174698 43176565 0.0246201463140124 0.0204763894692854 7108 4786 0.136371321726838 0.255238411104115 -0.00414375684472696
"1483" "NM_001168289" "chr10" 43221485 43464882 0.701385235840786 0.649021864211738 5703 3476 1.91512178609673e-07 3.50662501378713e-06 -0.052363371629048
"1484" "NM_027772" "chr10" 43221485 43440248 0.701385235840786 0.649021864211738 5703 3476 1.91512178609673e-07 3.50662501378713e-06 -0.052363371629048
"1485" "NM_199028" "chr10" 43479139 43515417 0.272565608665194 0.241168197236701 18557 12087 8.19694951403867e-10 2.68553202867962e-08 -0.0313974114284932
"1486" "NM_001359601" "chr10" 43492638 43515417 0.977674979887369 0.985989492119089 4972 2855 0.00838205097795294 0.0299966072944715 0.00831451223172008
"1487" "NM_001359600" "chr10" 43493164 43515417 0.977674979887369 0.985989492119089 4972 2855 0.00838205097795294 0.0299966072944715 0.00831451223172008
"1488" "NM_026411" "chr10" 43525118 43541018 0.0159276374004523 0.0172584523977932 10171 7069 0.500516133373777 0.641760794480917 0.00133081499734091
"1489" "NM_009846" "chr10" 43579168 43584265 0.0208518189884649 0.0137931034482759 2254 1305 0.121843015240702 0.235034522178347 -0.00705871554018909
"1490" "NR_033558" "chr10" 43593426 43630913 0.933468765871 0.928818244644091 1969 1447 0.595495385895719 0.721721646295357 -0.00465052122690923
"1491" "NR_040581" "chr10" 43746157 43765836 0.839285714285714 0.91304347826087 280 92 0.0661529119957146 0.148935471845799 0.0737577639751552
"1492" "NR_131055" "chr10" 43825906 43833301 0.986686390532544 0.997663551401869 676 428 0.0391495831962478 0.099489373091688 0.0109771608693248
"1493" "NM_001081054" "chr10" 43874189 43901736 0.0232383808095952 0.0129431626336522 2668 1777 0.0118511485828248 0.0394602721349187 -0.010295218175943
"1494" "NM_130892" "chr10" 43901806 43947863 0.968724939855654 0.971882640586797 1247 818 0.679750590568828 0.788336290669509 0.00315770073114352
"1495" "NM_172393" "chr10" 43950306 44004846 0.0551480051480051 0.0386650386650387 15540 9828 1.67861792085362e-09 5.11364935918522e-08 -0.0164829664829665
"1496" "NM_001368306" "chr10" 43950630 44022275 0.09953457073964 0.0835886214442013 17833 11425 4.15627219622768e-06 5.30338296097956e-05 -0.0159459492954387
"1497" "NM_001368305" "chr10" 43950630 44148828 0.131890331890332 0.117382841742776 20790 13358 7.66255817233721e-05 0.000630836525630148 -0.014507490147556
"1498" "NM_001314013" "chr10" 44268338 44364299 0.0407062946488745 0.0429067999131002 14838 9206 0.406790434501304 0.554912751797294 0.00220050526422564
"1499" "NM_007548" "chr10" 44437173 44458748 0.348538939574243 0.353762268266085 7563 4585 0.558729475012891 0.689856199960719 0.005223328691842
"1500" "NM_011156" "chr10" 45067215 45162751 0.538275162071901 0.543916647994622 15271 8926 0.395497590315224 0.54439051898394 0.00564148592272151
"1501" "NM_024286" "chr10" 45289304 45318450 0.0525633907088654 0.0421836228287841 5403 3627 0.0231689786362929 0.066471940260282 -0.0103797678800813
"1502" "NM_024285" "chr10" 45335734 45372481 0.027794134966435 0.0239718495711458 8491 4547 0.191621187842488 0.328383147551108 -0.00382228539528924
"1503" "NM_001031772" "chr10" 45376618 45470201 0.963414634146341 0.950381679389313 410 262 0.413787173913501 0.561662650174947 -0.0130329547570285
"1504" "NM_172473" "chr10" 45577828 45712345 0.440930979133226 0.476975169300226 6230 4430 0.000231873295574699 0.00157738944168789 0.0360441901669994
"1505" "NM_001111268" "chr10" 49093680 49788766 0.0513030987071619 0.0469407575267077 4873 3089 0.380812283248798 0.5309988846045 -0.00436234118045424
"1506" "NM_001358866" "chr10" 49093680 49787937 0.0840155105557949 0.0796703296703297 2321 1456 0.635695478878826 0.75382580017743 -0.00434518088546525
"1507" "NM_198007" "chr10" 50592668 50851202 0.136708279084016 0.11389346512905 13057 9105 4.68392271828927e-07 7.72143177855962e-06 -0.0228148139549662
"1508" "NM_011376" "chr10" 50895650 50989152 0.0751853767891016 0.0643949557284679 5799 3727 0.0441197747010409 0.109377808565784 -0.0107904210606336
"1509" "NM_153071" "chr10" 51614822 51631458 0.903061224489796 0.976190476190476 196 84 0.0190451768665024 0.0572069122628385 0.0731292517006803
"1510" "NM_153786" "chr10" 52022501 52028471 0.0357218796512864 0.0231288146482493 4703 3113 0.00130572584658152 0.0067228587756904 -0.0125930650030371
"1511" "NM_025705" "chr10" 52233618 52321378 0.0404593403658699 0.0274029478928794 7489 4817 0.000100133325277855 0.0007885404757425 -0.0130563924729906
"1512" "NM_053187" "chr10" 52337023 52382124 0.0170340681362725 0.0179856115107914 998 556 0.890816857732709 0.932433358345128 0.000951543374518821
"1513" "NM_030250" "chr10" 52417546 52440192 0.0163807415605977 0.0176142309033833 9035 5734 0.571400788175818 0.700331179850889 0.00123348934278565
"1514" "NR_037920" "chr10" 52542319 52545739 0.878048780487805 0.873493975903614 738 498 0.811688754197918 0.882410318319091 -0.00455480458419044
"1515" "NM_178675" "chr10" 52690500 53111622 0.0877919389273468 0.102055647840532 15457 9632 0.0001698110215574 0.00122012146765226 0.0142637089131847
"1516" "NR_152766" "chr10" 53235186 53260736 0.970149253731343 0.976923076923077 402 260 0.597053031758651 0.723376446760002 0.00677382319173359
"1517" "NM_001204983" "chr10" 53273442 53379883 0.0183055620746304 0.0160530448438318 8522 5731 0.311065648830314 0.46215150978091 -0.00225251723079858
"1518" "NM_027830" "chr10" 53536315 53629957 0.040967391997958 0.0370161857846587 31342 21315 0.0216737808701977 0.06316689539721 -0.00395120621329932
"1519" "NM_025541" "chr10" 53596960 53609215 0.0122539918306721 0.0113916461261741 21544 15011 0.453442743627724 0.599364783619061 -0.000862345704497974
"1520" "NM_001081428" "chr10" 53633144 53750909 0.945402298850575 0.966183574879227 696 414 0.105035043724412 0.211195137130713 0.0207812760286523
"1521" "NM_008548" "chr10" 53904784 54075737 0.0282766526557126 0.0310969637610186 13085 8168 0.23771340170396 0.382296994174154 0.00282031110530596
"1522" "NR_038016" "chr10" 54075921 54081081 0.0189125295508274 0.0104166666666667 1269 768 0.123793298806905 0.237784012466766 -0.00849586288416076
"1523" "NM_001033385" "chr10" 56014293 56228689 0.199082042455536 0.237694704049844 5229 3210 2.90264517855861e-05 0.000277697050439053 0.0386126615943078
"1524" "NM_001163833" "chr10" 56106916 56116880 0.0358298659269533 0.0450980392156863 4326 2550 0.0580931754920249 0.135054483026195 0.00926817328873297
"1525" "NM_010288" "chr10" 56377299 56390419 0.958981612446959 0.976076555023923 707 418 0.119868517714353 0.232497159741756 0.0170949425769644
"1526" "NR_045353" "chr10" 57478382 57486353 0.402290622763064 0.497129735935706 1397 871 9.74284296360233e-06 0.000109736010179774 0.0948391131726424
"1527" "NM_008297" "chr10" 57486384 57513143 0.0165189968463733 0.0112305854241338 6659 4185 0.0224504049060821 0.0648280331247274 -0.00528841142223952
"1528" "NM_019760" "chr10" 57515774 57532529 0.0139036016949153 0.0164473684210526 7552 5472 0.239853330319408 0.384832820810465 0.00254376672613738
"1529" "NM_008863" "chr10" 57631980 57741112 0.241126070991432 0.264957264957265 817 585 0.311011212465948 0.462103582013189 0.0238311939658329
"1530" "NM_001039053" "chr10" 57645868 57741112 0.962962962962963 1 162 116 0.0103428162571252 0.035417134322057 0.0370370370370371
"1531" "NM_021272" "chr10" 57784922 57788450 0.953846153846154 0.984375 65 64 0.306258083875611 0.457439725079232 0.0305288461538461
"1532" "NM_020561" "chr10" 57794543 57811830 0.0297500991669972 0.0151832460732984 2521 1910 0.00117276693540916 0.00617406382847921 -0.0145668530936988
"1533" "NM_027375" "chr10" 58255525 58305592 0.02 0.015625 200 128 0.770823400444356 0.853344341465256 -0.004375
"1534" "NM_026148" "chr10" 58323546 58424691 0.035195530726257 0.0443541261707015 8950 5659 0.00553884750404701 0.0216819397786638 0.00915859544444456
"1535" "NM_001359116" "chr10" 58351962 58424691 0.621917808219178 0.567901234567901 365 324 0.149220061276366 0.272865152857887 -0.0540165736512769
"1536" "NM_011240" "chr10" 58446851 58494154 0.0165111270638909 0.014168765743073 4179 3176 0.418725558540593 0.566336781988208 -0.00234236132081784
"1537" "NM_001162956" "chr10" 58497936 58576244 0.0336812144212524 0.0285296269202634 2108 1367 0.39389022137116 0.543074872143907 -0.00515158750098902
"1538" "NM_010100" "chr10" 58600787 58675696 0.636216914138154 0.653941497273178 6196 4034 0.0671967934895505 0.150816413823973 0.0177245831350243
"1539" "NM_172788" "chr10" 58813358 59138916 0.610027671629991 0.604931794333683 15178 9530 0.424557707252779 0.571627613467703 -0.00509587729630767
"1540" "NM_001024910" "chr10" 59141626 59221847 0.0204486494735236 0.0165372087196191 6553 3991 0.149520898391441 0.273223446442379 -0.00391144075390443
"1541" "NM_001024911" "chr10" 59164111 59221847 0.0204486494735236 0.0165372087196191 6553 3991 0.149520898391441 0.273223446442379 -0.00391144075390443
"1542" "NM_172939" "chr10" 59221921 59226433 0.0178571428571429 0.0110236220472441 952 635 0.265020939783944 0.413496167898019 -0.00683352080989876
"1543" "NM_001316370" "chr10" 59323295 59373304 0.0898609461253581 0.0867651374351951 14311 10223 0.399694470816755 0.548500638066961 -0.00309580869016296
"1544" "NM_023530" "chr10" 59403684 59421976 0.91497975708502 0.934328358208955 494 335 0.301530471016132 0.452534602748713 0.019348601123935
"1545" "NM_001033259" "chr10" 59446983 59616692 0.31655427103404 0.2984404536862 12456 8464 0.0053477107789922 0.0210603382161898 -0.0181138173478395
"1546" "NM_001359267" "chr10" 59702562 59864134 0.514376996805112 0.474250325945241 4695 3068 0.00054510348934731 0.00326527356405906 -0.0401266708598707
"1547" "NM_019965" "chr10" 59879590 59898016 0.1821875 0.214858590122415 3200 2369 0.00246187269266117 0.0113616924245805 0.0326710901224145
"1548" "NM_029083" "chr10" 59949674 59951770 0.0123283833006444 0.00843694493783304 3569 2252 0.155364364959784 0.281213279418609 -0.0038914383628114
"1549" "NM_001347451" "chr10" 59987408 60003135 0.4200103323575 0.360523385300668 5807 3592 9.4204252470903e-09 2.35929568357717e-07 -0.0594869470568314
"1550" "NM_026937" "chr10" 60002804 60099990 0.497789566755084 0.502305665349144 4524 3036 0.700247450339265 0.80364926871113 0.00451609859405955
"1551" "NM_001199187" "chr10" 60003326 60099990 0.942675159235669 0.948189762796504 2355 1602 0.454036738679991 0.599959637508718 0.00551460356083555
"1552" "NM_052994" "chr10" 60106256 60133913 0.229258436047686 0.218009176650523 24745 15692 0.0081958339787616 0.0295103840704087 -0.0112492593971638
"1553" "NM_016803" "chr10" 60181527 60219260 0.195554041393408 0.211593414069941 11741 7349 0.00733260833534559 0.026975557889053 0.0160393726765338
"1554" "NM_001146122" "chr10" 60277627 60302600 0.975865687303253 0.983676975945017 1906 1164 0.137559294534021 0.257046275688762 0.00781128864176428
"1555" "NM_001146124" "chr10" 60284460 60302600 0.975865687303253 0.983676975945017 1906 1164 0.137559294534021 0.257046275688762 0.00781128864176428
"1556" "NR_045556" "chr10" 60302749 60696490 0.568879437869823 0.564867685884448 54080 32574 0.248328379716526 0.394572094567123 -0.00401175198537485
"1557" "NM_028732" "chr10" 60346850 60372684 0.223400835744134 0.207282913165266 3111 2142 0.162855607703034 0.291080999974964 -0.0161179225788676
"1558" "NM_001164374" "chr10" 60399725 60403558 0.975734951003266 0.977884615384615 2143 1040 0.706155432954717 0.807798884330439 0.00214966438134889
"1559" "NM_023596" "chr10" 60712071 60752782 0.971094710947109 0.972067039106145 3252 1969 0.837737716811118 0.899188214350861 0.000972328159035807
"1560" "NM_001359273" "chr10" 60762593 60831581 0.361060773480663 0.345014206467325 22625 14782 0.001504763930176 0.00757178604517683 -0.0160465670133379
"1561" "NR_033616" "chr10" 60928225 60938132 0.583766909469303 0.597337770382696 1922 1202 0.453031486461995 0.599146902135361 0.0135708609133928
"1562" "NM_001316673" "chr10" 61098641 61147684 0.0193665094172312 0.0159553911555237 28193 18113 0.00667987350791006 0.0251152154969906 -0.00341111826170757
"1563" "NM_001017433" "chr10" 61171963 61188841 0.76949826130154 0.822324966974901 2013 1514 0.000118779486203308 0.000906596393413306 0.0528267056733609
"1564" "NM_001017441" "chr10" 61171963 61180680 0.695652173913043 0.766169154228856 828 603 0.00300766186686711 0.013354069959495 0.0705169803158122
"1565" "NR_157278" "chr10" 61197111 61273419 0.604392568547552 0.635758651286602 14479 9016 1.47512220349871e-06 2.11542473188593e-05 0.0313660827390499
"1566" "NM_011073" "chr10" 61297835 61304263 0.946524064171123 0.931506849315068 561 365 0.348172901173941 0.499681516093636 -0.0150172148560546
"1567" "NM_013753" "chr10" 61319656 61383523 0.347747404514716 0.354841190494501 20998 13003 0.182899444103344 0.317061207718916 0.00709378597978555
"1568" "NM_013611" "chr10" 61417971 61425338 0.149703331811958 0.165198237885463 4382 2724 0.0807025932408121 0.17366517973343 0.0154949060735045
"1569" "NM_010124" "chr10" 61432496 61452669 0.0185825964372677 0.012994923857868 7803 4925 0.0141511288524276 0.0455090289181252 -0.0055876725793997
"1570" "NM_153542" "chr10" 61475832 61582228 0.476279817743232 0.483864337101747 7462 4865 0.410017359261041 0.558108944011126 0.00758451935851484
"1571" "NM_001177511" "chr10" 61595483 61626385 0.903592034245301 0.909140667761357 5373 3654 0.3747722662615 0.525831911123216 0.00554863351605683
"1572" "NM_026438" "chr10" 61648620 61674165 0.012202380952381 0.0230414746543779 3360 1953 0.00308378423791142 0.0136142814247754 0.0108390937019969
"1573" "NR_126477" "chr10" 61674526 61680290 0.0444018291783449 0.0423139820114473 6779 4892 0.58496171539623 0.712464768746273 -0.00208784716689763
"1574" "NM_001358488" "chr10" 61680284 61693297 0.0221904866527518 0.0183169172282703 9103 5787 0.102855079059255 0.207770218621116 -0.00387356942448158
"1575" "NM_001272092" "chr10" 61695513 61702773 0.148089295403457 0.167942583732057 25802 16720 3.9309468744069e-08 8.47920704161661e-07 0.0198532883286003
"1576" "NR_073587" "chr10" 61695585 61702773 0.148089295403457 0.167942583732057 25802 16720 3.9309468744069e-08 8.47920704161661e-07 0.0198532883286003
"1577" "NM_001284300" "chr10" 61715262 61738652 0.683968058968059 0.683260126891166 3256 2049 0.956948617174934 0.976012644937547 -0.00070793207689257
"1578" "NM_178058" "chr10" 61715262 61739260 0.683968058968059 0.683260126891166 3256 2049 0.956948617174934 0.976012644937547 -0.00070793207689257
"1579" "NM_153779" "chr10" 61720648 61738652 0.882665094339623 0.870967741935484 1696 1023 0.367715683063865 0.519006413872638 -0.0116973524041387
"1580" "NM_207000" "chr10" 61738646 61783864 0.1094874349607 0.10264752075387 27099 17828 0.0213691873901872 0.0624940010735903 -0.00683991420682933
"1581" "NM_007731" "chr10" 61838233 61979108 0.450942408376963 0.429355879020309 19100 11473 0.000232386105015724 0.00157984641768764 -0.0215865293566548
"1582" "NM_027251" "chr10" 62107655 62111050 0.14598345342941 0.120548961424332 3747 2696 0.00308836436913573 0.0136281762726982 -0.0254344920050778
"1583" "NM_001358253" "chr10" 62107655 62110968 0.962546816479401 0.946708463949843 534 319 0.277572788733795 0.426816043011297 -0.0158383525295575
"1584" "NM_009719" "chr10" 62133089 62134763 0.0824453168816601 0.0710347064547519 5349 3083 0.0586420966607543 0.136071867273957 -0.0114106104269083
"1585" "NM_197996" "chr10" 62185395 62231218 0.569675925925926 0.597346859149434 4320 2563 0.0244159483086102 0.0692183829804776 0.0276709332235083
"1586" "NM_009314" "chr10" 62252437 62265990 0.79978813559322 0.865615615615616 1888 1332 8.64647793775785e-07 1.31508511524862e-05 0.0658274800223952
"1587" "NM_010438" "chr10" 62268854 62379908 0.516603343465046 0.524453815966731 26320 17073 0.10980089080128 0.217835014912527 0.00785047250168558
"1588" "NM_001146100" "chr10" 62268854 62340421 0.494235265661533 0.501335652606076 24806 16097 0.160583375107948 0.288082289033518 0.00710038694454224
"1589" "NR_038038" "chr10" 62340606 62349866 0.868904876099121 0.901425178147268 1251 842 0.0224562731192494 0.0648359932085075 0.0325203020481477
"1590" "NM_145419" "chr10" 62383136 62422457 0.887771141150582 0.902397260273973 3181 1752 0.109577285909444 0.21753638590845 0.0146261191233911
"1591" "NM_181423" "chr10" 62429220 62449738 0.0160074083873528 0.0102661596958175 7559 5260 0.00508740310014413 0.0202727516537967 -0.00574124869153533
"1592" "NR_027926" "chr10" 62449159 62451353 0.0160074083873528 0.0102661596958175 7559 5260 0.00508740310014413 0.0202727516537967 -0.00574124869153533
"1593" "NM_001358543" "chr10" 62454842 62486805 0.0265143789516622 0.0249637155297533 4903 3445 0.659843763274951 0.77277228503598 -0.00155066342190898
"1594" "NM_001113355" "chr10" 62454842 62486598 0.0265143789516622 0.0249637155297533 4903 3445 0.659843763274951 0.77277228503598 -0.00155066342190898
"1595" "NM_001358965" "chr10" 62493832 62527445 0.431847133757962 0.370967741935484 785 558 0.0249443889331946 0.0703813449155012 -0.0608793918224779
"1596" "NM_011157" "chr10" 62493832 62507757 0.0407673860911271 0.0278637770897833 417 323 0.339371390487909 0.491041015457022 -0.0129036090013438
"1597" "NM_028197" "chr10" 62558469 62578457 0.014574477314132 0.00960614793467819 11527 7287 0.00248344277447119 0.011440967740804 -0.00496832937945384
"1598" "NM_019553" "chr10" 62580246 62602298 0.0189661584232057 0.0106707317073171 2689 1968 0.0207092882420518 0.0611130773402682 -0.00829542671588858
"1599" "NM_001358819" "chr10" 62615791 62651218 0.0167459897761326 0.0206002034587996 5673 3932 0.168346119563325 0.297677197330364 0.00385421368266704
"1600" "NM_001033260" "chr10" 62659043 62726094 0.412358133669609 0.301867219917012 3965 2892 4.19877157183826e-21 8.49415565460133e-19 -0.110490913752597
"1601" "NM_026201" "chr10" 62743927 62792368 0.0163800163800164 0.0138356005115684 13431 8601 0.131876601261025 0.248905139535868 -0.00254441586844796
"1602" "NM_001253857" "chr10" 62804569 62887324 0.121913816899249 0.107795214818626 6521 3887 0.0291901159264179 0.0794350849626186 -0.0141186020806224
"1603" "NM_175194" "chr10" 62920632 62946494 0.0293526336952151 0.0234042553191489 2487 1880 0.225243720436947 0.367591118636017 -0.00594837837606618
"1604" "NM_177372" "chr10" 62947028 62974188 0.377604166666667 0.392792792792793 2304 1110 0.39275600767752 0.541905504699807 0.0151886261261261
"1605" "NR_152862" "chr10" 62947028 62974183 0.377604166666667 0.392792792792793 2304 1110 0.39275600767752 0.541905504699807 0.0151886261261261
"1606" "NM_027425" "chr10" 62980251 63017209 0.16642250219748 0.151685393258427 3413 2136 0.144653402158914 0.266478909096038 -0.0147371089390533
"1607" "NM_001079824" "chr10" 63014663 63023849 0.0144724556489262 0.00907258064516129 6426 3968 0.0135620252956229 0.0440339013071214 -0.00539987500376495
"1608" "NM_026085" "chr10" 63024511 63058812 0.958620689655172 0.988372093023256 580 430 0.00313664692952369 0.0137944938941505 0.0297514033680834
"1609" "NM_016864" "chr10" 63099784 63101281 0.0156143923964698 0.016547468798205 10311 7131 0.62975102354215 0.749150609588249 0.00093307640173523
"1610" "NM_182992" "chr10" 63115794 63203952 0.879146459747818 0.891433950423596 5155 3187 0.0875619730174067 0.184221408699889 0.0122874906757782
"1611" "NM_030114" "chr10" 63243796 63317881 0.0180204410973642 0.0137463697967086 7436 5165 0.0597414794331031 0.137962230627016 -0.00427407130065556
"1612" "NM_019812" "chr10" 63319004 63339035 0.0117627971120305 0.0117611761176118 24654 16665 0.998803752928806 1 -1.62099441874085e-06
"1613" "NM_001253685" "chr10" 63382442 63408840 0.0192175703500343 0.0301744460160302 2914 2121 0.0124889814258343 0.0410915689199604 0.0109568756659959
"1614" "NM_013888" "chr10" 63386562 63408840 0.0192175703500343 0.0301744460160302 2914 2121 0.0124889814258343 0.0410915689199604 0.0109568756659959
"1615" "NM_177612" "chr10" 63430097 65003667 0.552354181307098 0.507432005060089 9961 6324 2.14365385782584e-08 4.97963382781683e-07 -0.0449221762470091
"1616" "NM_001164376" "chr10" 63457510 65003667 0.689906871381827 0.644457904300424 7946 4953 9.48819030211943e-08 1.87043917999302e-06 -0.0454489670814034
"1617" "NM_001164519" "chr10" 63821054 65003667 0.591330049261084 0.525508607198748 5075 3195 4.2254493689488e-09 1.15722125419567e-07 -0.0658214420623358
"1618" "NM_178678" "chr10" 63928496 64090255 0.0477147162230035 0.0328212290502793 1991 1432 0.029106346281526 0.0792588783936432 -0.0148934871727242
"1619" "NR_110511" "chr10" 67005074 67041326 0.448945147679325 0.419950738916256 1185 812 0.199222787192345 0.337304397231404 -0.0289944087630687
"1620" "NM_001204915" "chr10" 67009188 67096988 0.0630764653376971 0.0683453237410072 26888 16958 0.0298683359896827 0.0808478198255415 0.00526885840331008
"1621" "NM_207221" "chr10" 67127257 67256326 0.0108970831040176 0.00494350282485876 9085 5664 7.52565510546294e-05 0.000622764398064064 -0.00595358027915885
"1622" "NM_001036293" "chr10" 67266688 67285281 0.0185983827493261 0.0245700245700246 3710 2442 0.112542556423463 0.221942953643355 0.00597164182069842
"1623" "NM_010118" "chr10" 67537868 67542188 0.0532051282051282 0.0497056899934598 4680 3058 0.496181976766928 0.637891402387246 -0.00349943821166843
"1624" "NM_001347458" "chr10" 67537929 67542188 0.0532051282051282 0.0497056899934598 4680 3058 0.496181976766928 0.637891402387246 -0.00349943821166843
"1625" "NM_001005419" "chr10" 67544510 67548955 0.051508495091227 0.0457677165354331 22307 14224 0.013036407857181 0.042576744595624 -0.0057407785557939
"1626" "NM_178679" "chr10" 67886104 67912662 0.0240519303040656 0.0202331961591221 14635 8748 0.0555278868788378 0.130590810258955 -0.00381873414494351
"1627" "NM_001359319" "chr10" 67979569 68043864 0.50297619047619 0.521816246896062 5040 2819 0.1090274588146 0.216705345408185 0.018840056419872
"1628" "NM_023598" "chr10" 68095592 68278726 0.594019682059046 0.568322618351841 13210 8555 0.000173662249457171 0.00124521689330319 -0.0256970637072051
"1629" "NM_028491" "chr10" 68430955 68541875 0.97131931166348 0.976683937823834 523 386 0.615967858685895 0.738233191731162 0.00536462616035427
"1630" "NM_177794" "chr10" 68723745 68782654 0.540370615486433 0.529642332190103 3022 2041 0.452779931302986 0.598906584686111 -0.0107282832963299
"1631" "NR_155866" "chr10" 69020739 69033888 0.971264367816092 1 174 50 0.109700190894196 0.217697416920225 0.0287356321839081
"1632" "NM_001252636" "chr10" 69208551 69291784 0.516889835666464 0.509022556390977 6572 3990 0.432874751026515 0.580238738317111 -0.00786727927548625
"1633" "NM_001331193" "chr10" 69209761 69213098 0.0351851851851852 0.039039039039039 540 333 0.769342344960096 0.852405249981548 0.00385385385385385
"1634" "NM_001081347" "chr10" 69212656 69291784 0.560013262599469 0.551818430407438 6032 3657 0.431263293485037 0.578488042123582 -0.00819483219203165
"1635" "NM_001252638" "chr10" 69213193 69291784 0.655071330857925 0.653246753246753 5117 3080 0.866415391038734 0.918086914306863 -0.00182457761117127
"1636" "NM_007659" "chr10" 69335145 69352912 0.0915987950463015 0.0890864714086471 8963 5736 0.604412097664806 0.728887574117232 -0.00251232363765432
"1637" "NM_146005" "chr10" 69533707 70027436 0.715338209385511 0.696109264084823 18731 11129 0.000417717003481339 0.00260910347768005 -0.0192289453006872
"1638" "NM_170687" "chr10" 69925531 70027436 0.825386386057218 0.816465490560198 6082 3231 0.284669477642178 0.434356829619917 -0.00892089549701991
"1639" "NM_001111121" "chr10" 70097120 70193200 0.474841472453265 0.442494069806845 24286 14755 5.01647645787863e-10 1.74213866588028e-08 -0.0323474026464201
"1640" "NM_025807" "chr10" 70245275 70285951 0.399208182118113 0.323408624229979 3031 1948 5.6775909858988e-08 1.18659943202782e-06 -0.0757995578881334
"1641" "NM_001143777" "chr10" 70440667 70558732 0.115019455252918 0.099712368168744 6425 4172 0.0130558795163285 0.0426136217859862 -0.0153070870841743
"1642" "NM_001143776" "chr10" 70440909 70558732 0.302867383512545 0.283642224012893 2232 1241 0.233416677830906 0.377148209984693 -0.019225159499652
"1643" "NM_178621" "chr10" 70557685 70599291 0.0482631417153397 0.0377453447408153 3253 1987 0.0695837113260608 0.154713605485661 -0.0105177969745244
"1644" "NR_045292" "chr10" 70601048 70655963 0.954545454545455 0.986301369863014 110 73 0.210639161354205 0.350286369125105 0.0317559153175591
"1645" "NM_031397" "chr10" 70922829 71159690 0.577534292405487 0.549585553582001 11956 6756 0.000212120448474171 0.0014645307438225 -0.0279487388234856
"1646" "NR_038040" "chr10" 71168736 71182040 0.932673267326733 0.93167701863354 505 322 0.955682733877658 0.975143011202802 -0.00099624869319237
"1647" "NM_009360" "chr10" 71225476 71238044 0.431635388739946 0.504945340968246 2611 1921 1.00330258788858e-06 1.49114236974568e-05 0.0733099522282993
"1648" "NM_145420" "chr10" 71254979 71285262 0.0186888596875456 0.0146232650363516 20547 12104 0.00574956137038548 0.022355590646524 -0.00406559465119401
"1649" "NM_134007" "chr10" 71330493 71344849 0.0263091956903032 0.0172672672672673 3991 2664 0.0135950636155284 0.0440766050345051 -0.00904192842303592
"1650" "NM_001347191" "chr10" 71347762 71385885 0.015240527884206 0.017971442639094 11745 8124 0.137432459992704 0.256859411120148 0.002730914754888
"1651" "NR_040646" "chr10" 72973302 73086705 0.936842105263158 1 190 118 0.000563009716742495 0.00334896758999811 0.0631578947368421
"1652" "NM_001142735" "chr10" 73821866 74634765 0.92775974025974 0.915625 1232 960 0.293154422785006 0.443425059291514 -0.0121347402597403
"1653" "NM_001142743" "chr10" 73821866 74644727 0.93107849393746 0.923076923076923 1567 1144 0.4280218492631 0.575250985106761 -0.00800157086053699
"1654" "NM_001142760" "chr10" 73821866 74649732 0.93107849393746 0.923076923076923 1567 1144 0.4280218492631 0.575250985106761 -0.00800157086053699
"1655" "NM_001142747" "chr10" 73821866 74507600 0.925084175084175 0.916114790286976 1188 906 0.451329278732498 0.597632700873733 -0.00896938479719933
"1656" "NM_001163534" "chr10" 74957476 75032553 0.396860778304077 0.358168558754981 21534 13301 4.72369387373393e-13 2.82027533659008e-11 -0.0386922195490965
"1657" "NM_001163533" "chr10" 74957476 75032586 0.396860778304077 0.358168558754981 21534 13301 4.72369387373393e-13 2.82027533659008e-11 -0.0386922195490965
"1658" "NM_010311" "chr10" 74967176 75016906 0.470487038025746 0.411670134291659 16857 10574 1.33545601349165e-21 2.83947928093117e-19 -0.0588169037340872
"1659" "NM_001358848" "chr10" 74967230 75016906 0.483359746434231 0.426374057019692 16406 10207 1.11877255352744e-19 2.04490032437292e-17 -0.056985689414539
"1660" "NM_001359270" "chr10" 75037057 75054748 0.85889175257732 0.915103652517275 1552 1013 1.16957628590202e-05 0.000126929484736148 0.0562118999399559
"1661" "NM_001359272" "chr10" 75037225 75054748 0.85889175257732 0.915103652517275 1552 1013 1.16957628590202e-05 0.000126929484736148 0.0562118999399559
"1662" "NM_001081412" "chr10" 75060895 75184923 0.191056735449963 0.195464982778416 23213 13936 0.297320841567504 0.447764843577774 0.00440824732845224
"1663" "NM_153406" "chr10" 75212072 75312400 0.0868138902224356 0.0862846830588766 12498 8866 0.892186661516094 0.933585771406159 -0.000529207163558976
"1664" "NM_001145826" "chr10" 75212389 75312400 0.455238095238095 0.50252343186734 2100 1387 0.0062078657948229 0.0237258436476018 0.0472853366292444
"1665" "NM_009630" "chr10" 75316876 75334792 0.108834423516432 0.111492484317671 12689 8449 0.545291577741506 0.679478567479952 0.00265806080123918
"1666" "NM_001331095" "chr10" 75317599 75334792 0.393156875403486 0.364736387208297 3098 2314 0.0330389185866948 0.0872426747675783 -0.0284204881951888
"1667" "NM_001331096" "chr10" 75324857 75334792 0.905063291139241 0.973451327433628 158 113 0.018558105634622 0.0561567306286116 0.0683880362943877
"1668" "NM_133995" "chr10" 75406910 75441679 0.604982206405694 0.573807721423164 1967 1321 0.0747021055172763 0.163505018136921 -0.0311744849825297
"1669" "NM_175133" "chr10" 75506813 75517381 0.223729993041058 0.180842711332112 5748 3821 3.30280783210081e-07 5.70179012406666e-06 -0.0428872817089457
"1670" "NM_001347201" "chr10" 75506813 75517972 0.19382478948146 0.1584674676944 6769 4411 1.69555219292883e-06 2.39526922332597e-05 -0.0353573217870592
"1671" "NM_026095" "chr10" 75518041 75535440 0.948009748172218 0.961038961038961 1231 847 0.1623296999583 0.29039010628701 0.0130292128667433
"1672" "NM_198860" "chr10" 75550124 75560330 0.047685086409217 0.0459514861633071 18748 11708 0.48628409164216 0.62904777859124 -0.00173360024590984
"1673" "NM_001305992" "chr10" 75568661 75586191 0.967836257309941 0.940298507462687 342 201 0.130959125058973 0.247531434778177 -0.0275377498472549
"1674" "NM_008116" "chr10" 75573494 75586191 0.967836257309941 0.940298507462687 342 201 0.130959125058973 0.247531434778177 -0.0275377498472549
"1675" "NM_011820" "chr10" 75589380 75617200 0.965591397849462 0.989827060020346 1395 983 6.70087013801329e-05 0.000565516529225528 0.0242356621708836
"1676" "NM_027890" "chr10" 75636618 75644008 0.947706422018349 0.948148148148148 2180 1215 0.95572158059143 0.975143011202802 0.000441726129799536
"1677" "NM_172549" "chr10" 75646109 75764357 0.290548098434004 0.269001105786952 21456 13565 1.2284901888784e-05 0.000132289664422012 -0.0215469926470528
"1678" "NM_010027" "chr10" 75771232 75773374 0.0464396284829721 0.0266094420600858 1615 1165 0.00600644751604838 0.0231128987796676 -0.0198301864228863
"1679" "NM_001346523" "chr10" 75774116 75781422 0.184072126220887 0.202933985330073 3993 2454 0.0622522968754364 0.142403239652373 0.0188618591091868
"1680" "NM_133994" "chr10" 75774121 75781414 0.184072126220887 0.202933985330073 3993 2454 0.0622522968754364 0.142403239652373 0.0188618591091868
"1681" "NM_010798" "chr10" 75859352 75860277 0.0331718225866567 0.0255697609783213 2683 1799 0.140618301849328 0.260740125824813 -0.00760206160833544
"1682" "NM_001358984" "chr10" 75893397 75895941 0.0463320463320463 0.0216919739696312 1295 922 0.00158505387902438 0.00792983617700623 -0.0246400723624151
"1683" "NM_011418" "chr10" 75896768 75921614 0.0516856322450282 0.0550382440971068 9403 6014 0.365742921513847 0.51706257246652 0.00335261185207857
"1684" "NM_008606" "chr10" 75923221 75932502 0.531326897596063 0.542260523699039 5283 3017 0.336650507958011 0.488154950196316 0.0109336261029759
"1685" "NM_175329" "chr10" 75933129 75937750 0.0188209244395239 0.0191570881226054 3613 2349 0.925938366271959 0.956368481114743 0.000336163683081422
"1686" "NM_198635" "chr10" 75954513 76009589 0.941102980546136 0.958236057068742 5603 3855 0.000187530144896492 0.00132729810774735 0.017133076522606
"1687" "NM_177475" "chr10" 76032611 76042969 0.571873502635362 0.573960463531016 4174 2934 0.860984881278554 0.914390518409849 0.00208696089565397
"1688" "NM_023219" "chr10" 76058620 76111018 0.857142857142857 0.897435897435897 189 78 0.365141544125023 0.516485043294588 0.0402930402930404
"1689" "NM_133184" "chr10" 76147450 76189265 0.936605316973415 0.910876132930514 978 662 0.0523617086241212 0.124892504876467 -0.0257291840429015
"1690" "NM_133182" "chr10" 76207225 76237865 0.971656976744186 0.982620320855615 1376 748 0.108690288436379 0.216312546857658 0.010963344111429
"1691" "NM_001081419" "chr10" 76263048 76345291 0.414580152671756 0.38358458961474 13100 8358 6.19911488188968e-06 7.48817140834407e-05 -0.0309955630570154
"1692" "NM_001282992" "chr10" 76351253 76442912 0.514062719729996 0.539592382225192 14222 8979 0.000148631764977252 0.00109243036572522 0.0255296624951964
"1693" "NR_040580" "chr10" 76389014 76401507 0.982465462274176 0.984813971146545 1882 1317 0.606924366916032 0.731179638843048 0.00234850887236882
"1694" "NM_172550" "chr10" 76459566 76469114 0.158991228070175 0.144036697247706 1824 1090 0.276688583006956 0.425896432305234 -0.014954530822469
"1695" "NM_019434" "chr10" 76468901 76515859 0.753371868978805 0.765115267507612 3633 2299 0.302982065798194 0.453928480373668 0.0117433985288067
"1696" "NM_146006" "chr10" 76531604 76557139 0.969808995686999 0.978866474543708 1623 1041 0.150641727195157 0.274837726080508 0.0090574788567086
"1697" "NR_045354" "chr10" 76545870 76562226 0.964705882352941 0.993039443155452 510 431 0.00183972539238261 0.00896919934512788 0.0283335608025113
"1698" "NM_029661" "chr10" 76562271 76570200 0.959214964734744 0.944940476190476 3261 2016 0.0174861541161134 0.0536216325706336 -0.0142744885442678
"1699" "NM_001359186" "chr10" 76562271 76570201 0.959214964734744 0.944940476190476 3261 2016 0.0174861541161134 0.0536216325706336 -0.0142744885442678
"1700" "NR_152752" "chr10" 76564764 76570532 0.959214964734744 0.944940476190476 3261 2016 0.0174861541161134 0.0536216325706336 -0.0142744885442678
"1701" "NM_080845" "chr10" 76575647 76590338 0.731304347826087 0.775337837837838 1150 592 0.0440080474247356 0.109218161528015 0.0440334900117508
"1702" "NM_146007" "chr10" 76595755 76623404 0.65308326787117 0.648704971717773 10184 6718 0.55893712202436 0.689898507872016 -0.00437829615339724
"1703" "NM_001347207" "chr10" 76597834 76623630 0.601281757839322 0.608308106289943 8738 5946 0.392655317648273 0.541838334691196 0.00702634845062033
"1704" "NM_009933" "chr10" 76708791 76726044 0.925378387891587 0.930181418361737 2841 1819 0.53705739684687 0.672488782427542 0.00480303047014974
"1705" "NR_152849" "chr10" 76761853 76822812 0.967857142857143 0.971739130434783 2520 1380 0.499344259756995 0.640652443849302 0.0038819875776398
"1706" "NR_152850" "chr10" 76761853 76816741 0.967857142857143 0.971739130434783 2520 1380 0.499344259756995 0.640652443849302 0.0038819875776398
"1707" "NM_021568" "chr10" 76761853 76961947 0.675027716186253 0.678903345724907 7216 4304 0.66700264701582 0.778862481912092 0.00387562953865428
"1708" "NM_001199271" "chr10" 77032738 77050432 0.734277620396601 0.644051130776795 1765 1017 6.47061806712679e-07 1.01988100351529e-05 -0.0902264896198061
"1709" "NM_031196" "chr10" 77033211 77050432 0.734277620396601 0.644051130776795 1765 1017 6.47061806712679e-07 1.01988100351529e-05 -0.0902264896198061
"1710" "NM_001109991" "chr10" 77052178 77113705 0.964729905327641 0.975023270245113 10774 6446 0.000140489620716785 0.00104447335771177 0.0102933649174727
"1711" "NM_009929" "chr10" 77052178 77166530 0.784140127388535 0.788201160541586 15700 9306 0.449120228017628 0.5954643796897 0.00406103315305106
"1712" "NM_030262" "chr10" 77259299 77269586 0.406193675241684 0.421527596128695 12206 7646 0.032748798075776 0.0866984845216705 0.0153339208870103
"1713" "NM_130895" "chr10" 77290726 77418273 0.176202006226219 0.159842183834506 14455 9378 0.000980661282557751 0.00529379252452224 -0.016359822391713
"1714" "NM_133998" "chr10" 77486654 77515813 0.207339449541284 0.212486602357985 5995 3732 0.544265063625319 0.678677032603758 0.00514715281670058
"1715" "NM_008404" "chr10" 77530369 77565708 0.950299663791843 0.943126870826618 6841 4343 0.0988419103524976 0.201602279367168 -0.00717279296522577
"1716" "NM_145925" "chr10" 77581654 77598732 0.211560693641619 0.193258426966292 4325 2670 0.0645181328164033 0.146206017780902 -0.0183022666753264
"1717" "NM_019929" "chr10" 77606096 77618331 0.0161698811611144 0.0120153796859981 10266 6242 0.0287383606844684 0.0784619001024984 -0.00415450147511628
"1718" "NM_001301671" "chr10" 77606597 77618331 0.00679611650485437 0.0139165009940358 1030 503 0.182392808661776 0.316419861300927 0.00712038448918142
"1719" "NM_019803" "chr10" 77622320 77645990 0.0184044105724015 0.0174793008279669 12334 7609 0.632905484850548 0.751744375980782 -0.000925109744434608
"1720" "NM_001287074" "chr10" 77686568 77886769 0.909027656983823 0.919843049327354 5749 3568 0.0701815566683966 0.155770461898102 0.010815392343531
"1721" "NM_001205034" "chr10" 77798386 77799191 0.794732765298218 0.778514588859416 1291 754 0.387145704766278 0.536794986040388 -0.016218176438802
"1722" "NM_145152" "chr10" 77897575 77902536 0.387591495294528 0.36986301369863 2869 1825 0.222357189158856 0.36422111080128 -0.0177284815958976
"1723" "NM_138301" "chr10" 77907721 77969872 0.949780923491742 0.92696348174087 2967 1999 0.000943523323871509 0.00512253189264388 -0.0228174417508721
"1724" "NM_026431" "chr10" 77978649 77985438 0.176160990712074 0.225958702064897 3230 1695 3.08207051426906e-05 0.000291914105935565 0.0497977113528225
"1725" "NM_008826" "chr10" 77986948 78009807 0.339981447124304 0.296361245067953 6468 4562 1.29675597400963e-06 1.87642390489158e-05 -0.0436202020563516
"1726" "NM_001271553" "chr10" 78030021 78043610 0.943969610636277 0.967145790554415 1053 487 0.042037755691005 0.105243387640691 0.0231761799181375
"1727" "NM_001081695" "chr10" 78042286 78063622 0.942800788954635 0.923469387755102 507 196 0.351834585206112 0.503411196315303 -0.0193314011995331
"1728" "NM_019448" "chr10" 78049841 78063622 0.942800788954635 0.923469387755102 507 196 0.351834585206112 0.503411196315303 -0.0193314011995331
"1729" "NM_001284197" "chr10" 78049958 78063622 0.942800788954635 0.923469387755102 507 196 0.351834585206112 0.503411196315303 -0.0193314011995331
"1730" "NM_001284199" "chr10" 78055334 78063622 0.942800788954635 0.923469387755102 507 196 0.351834585206112 0.503411196315303 -0.0193314011995331
"1731" "NM_015790" "chr10" 78069367 78079525 0.0170663692136085 0.0130212915713532 8965 5683 0.0508041911523287 0.122170447898566 -0.00404507764225532
"1732" "NM_138601" "chr10" 78162065 78169755 0.0538734600125287 0.0328253223915592 4789 3412 4.10620314151458e-06 5.25236064209572e-05 -0.0210481376209695
"1733" "NM_029546" "chr10" 78170909 78185149 0.893904448105437 0.925357331921652 3035 1889 0.000191884133187049 0.00135351715748766 0.0314528838162151
"1734" "NM_001081055" "chr10" 78185422 78244645 0.193485876127301 0.18869006652902 13417 8718 0.375381352421585 0.526225863859565 -0.00479580959828077
"1735" "NM_053014" "chr10" 78271562 78351700 0.790027872406318 0.790257445734478 6458 3962 0.977712795044653 0.988379443153999 0.00022957332815976
"1736" "NM_010925" "chr10" 78400361 78413043 0.0336206896551724 0.00602409638554217 1160 664 3.54389375474501e-05 0.000329514119444987 -0.0275965932696302
"1737" "NM_007793" "chr10" 78425669 78427622 0.0514893617021277 0.0585585585585586 2350 1776 0.323297059309065 0.474558435651803 0.0070691968564309
"1738" "NM_172134" "chr10" 78436746 78464948 0.184089750127486 0.153516295025729 1961 1166 0.0276865725684349 0.0763404939272832 -0.030573455101757
"1739" "NM_027875" "chr10" 78584502 78591964 0.574778931180315 0.559192580469176 2601 1833 0.302245379973373 0.453183203749383 -0.0155863507111391
"1740" "NM_027630" "chr10" 78746923 78753067 0.955801104972376 0.932038834951456 181 103 0.396605708758497 0.545483376462099 -0.0237622700209194
"1741" "NR_155762" "chr10" 78747129 78767585 0.949554896142433 0.945273631840796 337 201 0.829297923726993 0.893379428108562 -0.00428126430163722
"1742" "NM_009200" "chr10" 78780495 78814825 0.148325358851675 0.122 1045 500 0.158479504751073 0.285068839822004 -0.0263253588516746
"1743" "NM_001359715" "chr10" 79064373 79097600 0.0167173252279635 0.00324675324675325 658 308 0.0486425816770171 0.118128485244972 -0.0134705719812103
"1744" "NM_001302390" "chr10" 79526423 79533787 0.173859432799014 0.121845425867508 7299 5072 1.25070995988586e-15 1.14806358740712e-13 -0.0520140069315057
"1745" "NR_105874" "chr10" 79531028 79531090 0.975460122699387 1 163 105 0.0450473504720341 0.111175132273573 0.0245398773006135
"1746" "NM_001316699" "chr10" 79540244 79555128 0.0909813269765594 0.0820707070707071 17619 11088 0.0090395415657032 0.0318762781527429 -0.00891061990585232
"1747" "NM_199226" "chr10" 79576476 79587136 0.885886953430501 0.929625425652667 2813 1762 7.17497502091414e-07 1.11487661827582e-05 0.0437384722221661
"1748" "NM_198614" "chr10" 79606853 79614018 0.0379928315412186 0.0297781237835734 8370 5138 0.0106816490285869 0.036362280805206 -0.00821470775764526
"1749" "NM_001168624" "chr10" 79606853 79614025 0.0379928315412186 0.0297781237835734 8370 5138 0.0106816490285869 0.036362280805206 -0.00821470775764526
"1750" "NM_001024539" "chr10" 79617937 79637918 0.0536649214659686 0.0523236375794049 20628 11964 0.602551160080281 0.72755163253131 -0.0013412838865637
"1751" "NM_001033473" "chr10" 79639525 79645738 0.933574879227053 0.951004016064257 1656 1245 0.0466516582710234 0.114134155617391 0.0174291368372038
"1752" "NM_148934" "chr10" 79669409 79676126 0.184118236472946 0.17355479989537 11976 7646 0.059893575178291 0.138221555652902 -0.0105634365775758
"1753" "NM_001359818" "chr10" 79682194 79688398 0.0152925941912808 0.0155867693701858 16217 11035 0.84664089060351 0.905293592523494 0.000294175178905018
"1754" "NR_126325" "chr10" 79689019 79695261 0.950076413652573 0.957649092480553 1963 1157 0.331444875644664 0.482959221944606 0.00757267882798063
"1755" "NM_001302499" "chr10" 79693825 79695261 0.953703703703704 0.909090909090909 756 418 0.00302655298448048 0.0134150786083003 -0.0446127946127947
"1756" "NR_038088" "chr10" 79697304 80369637 0.244808880991997 0.237737217309484 531292 333713 7.42464634431412e-14 5.28011453503322e-12 -0.00707166368251239
"1757" "NM_009768" "chr10" 79704357 79711979 0.966950425638458 0.974798387096774 1997 992 0.232245281185955 0.375692486924287 0.00784796145831657
"1758" "NM_008226" "chr10" 79716633 79736108 0.34344089051712 0.323431591416465 35485 21949 7.81558345456683e-07 1.20275710814482e-05 -0.0200092991006545
"1759" "NM_172551" "chr10" 79736124 79746581 0.178841870824053 0.142454160789845 4490 2836 3.77323354133363e-05 0.000347734928353688 -0.0363877100342086
"1760" "NM_001368662" "chr10" 79755108 79757522 0.417949462677897 0.426258205689278 3443 2285 0.532940745197757 0.668883866796979 0.00830874301138074
"1761" "NR_027505" "chr10" 79758514 79766952 0.135050777974471 0.152318369757826 21466 13544 6.93353961002493e-06 8.25095173352881e-05 0.0172675917833551
"1762" "NM_031380" "chr10" 79777273 79782630 0.112264995523724 0.0824883529734174 5585 3649 2.54466947028006e-06 3.42085662917585e-05 -0.0297766425503069
"1763" "NM_001042710" "chr10" 79781473 79788985 0.949790794979079 0.955128205128205 239 156 0.807774517918045 0.879600736132779 0.0053374101491257
"1764" "NM_023128" "chr10" 79793571 79820896 0.421085792292345 0.421367676401233 9523 5513 0.973088829670344 0.986121762781939 0.00028188410888863
"1765" "NM_030218" "chr10" 79821020 79830452 0.925608953258723 0.943018480492813 3038 1948 0.0157927833403348 0.0495220807317617 0.0174095272340903
"1766" "NR_029447" "chr10" 79851376 79854971 0.0184012066365008 0.0153172866520788 3315 2285 0.379307788630836 0.529698840004071 -0.00308391998442198
"1767" "NM_008956" "chr10" 79854431 79864435 0.118216691616766 0.0990832416574991 21376 13635 2.17954581711133e-08 5.05174596119564e-07 -0.0191334499592674
"1768" "NM_001170935" "chr10" 79860474 79874634 0.180787059867837 0.159412780656304 10139 5790 0.000567408913691026 0.00337320956764049 -0.0213742792115331
"1769" "NR_033210" "chr10" 79864780 79874634 0.0119206909135142 0.00852922820886208 8221 4807 0.0646268289750766 0.146356834621636 -0.00339146270465209
"1770" "NM_011178" "chr10" 79879666 79883172 0.0274914089347079 0.0286396181384248 582 419 0.913542208273654 0.948359854214733 0.00114820920371692
"1771" "NM_001291915" "chr10" 79890852 79892655 0.931348221670802 0.923661071143085 3627 2502 0.253175225680817 0.399834180499559 -0.00768715052771685
"1772" "NM_001359629" "chr10" 79894705 79908938 0.740764331210191 0.723867595818815 1570 1148 0.325453507845197 0.476750651058264 -0.0168967353913757
"1773" "NM_001163276" "chr10" 79894706 79908938 0.740764331210191 0.723867595818815 1570 1148 0.325453507845197 0.476750651058264 -0.0168967353913757
"1774" "NM_177994" "chr10" 79910052 79916930 0.026911576249466 0.0198697068403909 4682 3070 0.0455172045109278 0.112056000755459 -0.00704186940907516
"1775" "NM_053244" "chr10" 79916970 79922272 0.444118058469716 0.520786656708987 7149 4017 6.85148406472096e-15 5.77993414804011e-13 0.0766685982392708
"1776" "NM_007880" "chr10" 79927042 79955018 0.400328107911046 0.414306400231683 27430 17265 0.00339899069035619 0.0146635132536132 0.0139782923206363
"1777" "NM_001288625" "chr10" 79927340 79955018 0.459271145644187 0.468871981475356 23681 15115 0.0644193181282578 0.146074395638945 0.00960083583116828
"1778" "NM_130455" "chr10" 79970723 79977190 0.327246846316203 0.309460866778819 20373 12483 0.000787160772477212 0.00441628137213454 -0.0177859795373836
"1779" "NM_001359632" "chr10" 79977119 79984260 0.41794506612411 0.428410893707033 24575 15128 0.0403531204824771 0.101895052289551 0.0104658275829235
"1780" "NM_007725" "chr10" 79988599 79995400 0.0584615384615385 0.0485157288435977 7150 4514 0.0203874033204154 0.0603941317866783 -0.00994580961794077
"1781" "NM_001347081" "chr10" 79997607 80015572 0.871021775544389 0.864253393665158 5373 3094 0.375675488696199 0.526375477573007 -0.00676838187923023
"1782" "NM_013850" "chr10" 79997614 80015572 0.871021775544389 0.864253393665158 5373 3094 0.375675488696199 0.526375477573007 -0.00676838187923023
"1783" "NM_001142701" "chr10" 80016671 80031471 0.953963666391412 0.959331993196227 9688 6467 0.10123172293594 0.205410985569791 0.00536832680481492
"1784" "NM_001347074" "chr10" 80016914 80031470 0.953963666391412 0.959331993196227 9688 6467 0.10123172293594 0.205410985569791 0.00536832680481492
"1785" "NM_027521" "chr10" 80019674 80031471 0.953963666391412 0.959331993196227 9688 6467 0.10123172293594 0.205410985569791 0.00536832680481492
"1786" "NM_025554" "chr10" 80035952 80039659 0.357142857142857 0.410216718266254 1400 646 0.0214963658559461 0.0627690268133897 0.0530738611233967
"1787" "NR_110342" "chr10" 80047165 80056439 0.0138649087008842 0.0126796280642434 19113 11830 0.376700101468336 0.52713890925727 -0.00118528063664077
"1788" "NM_008162" "chr10" 80053564 80056439 0.0138649087008842 0.0126796280642434 19113 11830 0.376700101468336 0.52713890925727 -0.00118528063664077
"1789" "NM_001367995" "chr10" 80053658 80056439 0.0138649087008842 0.0126796280642434 19113 11830 0.376700101468336 0.52713890925727 -0.00118528063664077
"1790" "NM_001037741" "chr10" 80054010 80056439 0.0092210628488231 0.00997842502696872 12363 7416 0.596278845221434 0.722490102801595 0.000757362178145616
"1791" "NM_183426" "chr10" 80056991 80102702 0.115436669055012 0.120480245707106 12561 7163 0.290512736790625 0.440600763993467 0.00504357665209441
"1792" "NM_001359635" "chr10" 80056991 80101187 0.636919938806731 0.640833333333333 1961 1200 0.824098344684239 0.890069477087787 0.00391339452660211
"1793" "NM_001359636" "chr10" 80062415 80075439 0.97495183044316 0.980132450331126 519 302 0.630331508100328 0.749669956294894 0.00518061988796592
"1794" "NM_001359637" "chr10" 80080409 80102702 0.0244829414884214 0.0183529411764706 11314 6375 0.00712559487598569 0.0264051254545463 -0.00613000031195084
"1795" "NM_001301853" "chr10" 80115802 80128512 0.0562333560413699 0.0454913880445795 16147 9870 0.000136406719469111 0.00101874796185586 -0.0107419679967904
"1796" "NM_011492" "chr10" 80115802 80130685 0.0562333560413699 0.0454913880445795 16147 9870 0.000136406719469111 0.00101874796185586 -0.0107419679967904
"1797" "NR_036582" "chr10" 80130433 80139367 0.241603610779238 0.216594751361675 22599 14137 2.98108204068484e-08 6.62932833316436e-07 -0.025008859417563
"1798" "NM_001195268" "chr10" 80130433 80137387 0.943477480710569 0.952117263843648 5573 3070 0.0849579864830833 0.180198449139659 0.00863978313307945
"1799" "NM_001347092" "chr10" 80142274 80145828 0.0596440596440596 0.0384870603848706 2079 1507 0.00384861723634309 0.0161322947804629 -0.021156999259189
"1800" "NM_025313" "chr10" 80142314 80145818 0.0596440596440596 0.0384870603848706 2079 1507 0.00384861723634309 0.0161322947804629 -0.021156999259189
"1801" "NM_001347117" "chr10" 80148271 80158368 0.0575995940116722 0.0423748017221845 27587 17652 5.0475863035983e-13 2.98797033545675e-11 -0.0152247922894877
"1802" "NM_001305799" "chr10" 80149681 80158368 0.14239662072032 0.113665863155943 8996 5393 6.42907892525614e-07 1.01563849556908e-05 -0.0287307575643772
"1803" "NR_152857" "chr10" 80167838 80172786 0.23246380429356 0.244269619269619 16024 10296 0.0281532275409709 0.0773202586359839 0.0118058149760596
"1804" "NM_007705" "chr10" 80167838 80171656 0.151483638380477 0.157585004359198 14424 9176 0.205911246601755 0.345012274480602 0.00610136597872091
"1805" "NM_027207" "chr10" 80172943 80175119 0.0207322452580503 0.0179163901791639 4534 3014 0.385039543481346 0.535085298620836 -0.00281585507888638
"1806" "NM_007909" "chr10" 80179481 80190010 0.218397291196388 0.191234191016136 7088 4586 0.000390361383756084 0.00246259768493052 -0.0271631001802522
"1807" "NM_023431" "chr10" 80226597 80245144 0.266740331491713 0.221791559000861 4525 2322 4.37083990150686e-05 0.000390378015549501 -0.0449487724908514
"1808" "NM_029272" "chr10" 80249448 80256794 0.0576015108593012 0.0497159090909091 1059 704 0.472600377869115 0.617165760363388 -0.00788560176839214
"1809" "NM_001347119" "chr10" 80258150 80261012 0.0222016651248844 0.0368932038834951 2162 1545 0.00839764266363668 0.0300346172643662 0.0146915387586108
"1810" "NM_001122604" "chr10" 80264990 80288413 0.140738255033557 0.160342115611483 14900 10172 1.94747135200329e-05 0.000197375134817078 0.0196038605779255
"1811" "NM_009091" "chr10" 80292430 80294114 0.0320209445171685 0.0345949142519219 9931 6764 0.362253206182388 0.513802331850957 0.00257396973475348
"1812" "NM_001310726" "chr10" 80292508 80294114 0.0388300554715078 0.0415033843961525 7932 5614 0.434562851418685 0.581715671014463 0.00267332892464466
"1813" "NM_011789" "chr10" 80301819 80318256 0.746051678338566 0.733856088560886 20705 13008 0.0129009915749007 0.0421873762470505 -0.01219558977768
"1814" "NM_025521" "chr10" 80318254 80320548 0.00971502590673575 0.00606673407482305 1544 989 0.313187065009332 0.464442308276951 -0.0036482918319127
"1815" "NM_008793" "chr10" 80321282 80329473 0.96943231441048 0.941176470588235 229 85 0.265882697307305 0.414189426120837 -0.0282558438222451
"1816" "NM_001204931" "chr10" 80330144 80336441 0.445857795172864 0.423504658851818 6132 3327 0.0362907813338325 0.0936923566662209 -0.0223531363210452
"1817" "NM_001285435" "chr10" 80339792 80348448 0.0605563427548661 0.0518518518518519 13409 8100 0.0073856291334709 0.0271179478861908 -0.00870449090301428
"1818" "NM_001347124" "chr10" 80356458 80365489 0.122774133083411 0.121611721611722 4268 2730 0.884865906062222 0.928349573768618 -0.00116241147168983
"1819" "NM_198615" "chr10" 80380354 80387651 0.113544752561799 0.119753175001794 20591 13937 0.0776234545372468 0.16846577670999 0.00620842243999495
"1820" "NM_013595" "chr10" 80392538 80399531 0.171207403563397 0.172878878479835 23124 15051 0.672351226145931 0.782829095906449 0.0016714749164379
"1821" "NM_025650" "chr10" 80402996 80406821 0 0.0403225806451613 199 124 0.00184239491166138 0.00898011292965804 0.0403225806451613
"1822" "NM_001164148" "chr10" 80409164 80433653 0.574603174603175 0.601056266504164 15435 9846 3.10557861315787e-05 0.000293750686340681 0.0264530919009895
"1823" "NM_139226" "chr10" 80494905 80517260 0.0476149878511445 0.0464586497307745 23459 14486 0.605410070034018 0.729819475227008 -0.00115633812037001
"1824" "NM_026094" "chr10" 80519584 80539124 0.73853848291192 0.731446540880503 7198 4770 0.389263572756442 0.538548905486088 -0.00709194203141683
"1825" "NM_025852" "chr10" 80540925 80561560 0.151527924130664 0.163893249607535 4745 3185 0.138127139161504 0.257760630369718 0.0123653254768715
"1826" "NM_078477" "chr10" 80567120 80577296 0.088647560890986 0.08169211676469 28822 18533 0.00821143184180988 0.0295614383703857 -0.00695544412629603
"1827" "NR_155863" "chr10" 80578123 80579496 0.0240583711299546 0.0193548387096774 5071 3100 0.158208911744568 0.284631246246033 -0.00470353242027722
"1828" "NM_145421" "chr10" 80583648 80590341 0.613539270456786 0.617944824095166 12172 7902 0.530732662946671 0.666920546244107 0.0044055536383798
"1829" "NM_001100606" "chr10" 80602879 80607654 0.19761931004078 0.191237205961573 9073 5569 0.343707019472235 0.49538792036681 -0.00638210407920736
"1830" "NM_019575" "chr10" 80602881 80615783 0.229909301835056 0.228478521307548 9482 5843 0.837839167234042 0.899250784364671 -0.00143078052750839
"1831" "NM_134002" "chr10" 80622779 80640771 0.600578273440727 0.685401459854015 7263 4110 1.34652869321465e-19 2.4187602052167e-17 0.0848231864132876
"1832" "NM_001159591" "chr10" 80629655 80640771 0.967198382385981 0.963192294461644 4451 2907 0.358303232069643 0.509656935397307 -0.00400608792433632
"1833" "NM_145361" "chr10" 80642616 80657071 0.233027834351663 0.211252268602541 11784 8265 0.000264308855137981 0.00176236915664323 -0.0217755657491224
"1834" "NM_021462" "chr10" 80665317 80676293 0.0426250263768728 0.0376602564102564 9478 6240 0.121427833227902 0.234515873664824 -0.00496476996661635
"1835" "NM_172457" "chr10" 80685252 80701820 0.663429752066116 0.648724418278666 4840 3567 0.160532931858962 0.288041393364779 -0.0147053337874501
"1836" "NM_027829" "chr10" 80702692 80705382 0.0542717086834734 0.0463065049614112 2856 1814 0.225820245011647 0.368272399257079 -0.00796520372206214
"1837" "NM_007460" "chr10" 80706955 80742275 0.0628818737270876 0.0502835538752363 3928 2645 0.0305665348384691 0.0822597127734131 -0.0125983198518513
"1838" "NM_199322" "chr10" 80755202 80795461 0.22271568385558 0.187590832867524 12159 8945 4.44722866754242e-10 1.55220944297456e-08 -0.0351248509880565
"1839" "NM_023900" "chr10" 80796098 80798626 0.0188702215729243 0.0120680197476687 8214 5469 0.00164228597782414 0.00815157525486459 -0.0068022018252556
"1840" "NM_013651" "chr10" 80798734 80804922 0.319000367511944 0.336671117044949 8163 4494 0.0425563747554776 0.106350105634431 0.0176707495330047
"1841" "NM_007445" "chr10" 80805239 80807679 0.0106744298884037 0.0120481927710843 2061 1494 0.7023090966339 0.805305670622968 0.00137376288268065
"1842" "NM_028001" "chr10" 80808495 80813498 0.0553921568627451 0.0575679172056921 2040 1546 0.77975528310484 0.860352705006913 0.00217576034294701
"1843" "NM_008753" "chr10" 80826655 80829290 0.148478928272397 0.109338338808071 3583 2131 2.10150472427446e-05 0.000210322065032213 -0.0391405894643261
"1844" "NR_027656" "chr10" 80826695 80829217 0.257552483358935 0.179927667269439 1953 1106 6.64875775689094e-07 1.04243916764738e-05 -0.0776248160894956
"1845" "NM_001359746" "chr10" 80832800 80843798 0.848129851799577 0.85718993738328 14170 9103 0.0572548518699389 0.133556795300205 0.00906008558370364
"1846" "NM_001013758" "chr10" 80832800 80844039 0.647400074511682 0.656411109263263 18789 12026 0.105345253028788 0.211635078804557 0.0090110347515806
"1847" "NM_025349" "chr10" 80852824 80855209 0.946428571428571 0.929292929292929 168 99 0.572594542550426 0.701176564406194 -0.0171356421356421
"1848" "NM_001359149" "chr10" 80852824 80855156 0.946428571428571 0.929292929292929 168 99 0.572594542550426 0.701176564406194 -0.0171356421356421
"1849" "NM_001358803" "chr10" 80855274 80868708 0.0224366337391837 0.0183111733146723 13059 8574 0.0361304145094984 0.0933593064402799 -0.00412546042451144
"1850" "NM_001081688" "chr10" 80879815 80899494 0.808156547183614 0.809806835066865 5468 3365 0.848071527124186 0.90607939346186 0.00165028788325106
"1851" "NM_013895" "chr10" 80899449 80900969 0.0201017195446839 0.0234875444839858 8258 5620 0.17866561603407 0.311457829942435 0.00338582493930182
"1852" "NM_010722" "chr10" 80901362 80918245 0.393067451820128 0.359391965255157 7472 4605 0.000208609298306448 0.00144507711064211 -0.033675486564971
"1853" "NM_001347140" "chr10" 80901362 80906412 0.972117558402411 0.977225672877847 2654 1449 0.321487664877807 0.473052402145254 0.00510811447543535
"1854" "NM_010319" "chr10" 80948623 81014925 0.69269696368327 0.662008733624454 10078 5725 7.13846786424953e-05 0.000595691849769192 -0.0306882300588164
"1855" "NM_001038655" "chr10" 80948623 81001365 0.653411710465652 0.62522450608661 8676 5011 0.000929261269419241 0.00506222668519967 -0.0281872043790429
"1856" "NM_145217" "chr10" 81019589 81025377 0.329343971631206 0.288039631988677 4512 2826 0.000196888110306869 0.00138226332697582 -0.0413043396425291
"1857" "NM_134135" "chr10" 81028537 81037331 0.653965785381026 0.651034482758621 1286 725 0.894540326455276 0.935233706125244 -0.00293130262240582
"1858" "NM_001358550" "chr10" 81044070 81060271 0.967391304347826 0.982456140350877 92 114 0.486180411516522 0.628952705952057 0.0150648360030511
"1859" "NM_001358549" "chr10" 81044070 81060176 0.967391304347826 0.982456140350877 92 114 0.486180411516522 0.628952705952057 0.0150648360030511
"1860" "NM_022653" "chr10" 81070082 81082360 0.470435588507878 0.443228026274632 5395 3197 0.014411351129449 0.0460990671606277 -0.0272075622332452
"1861" "NM_145365" "chr10" 81084332 81098872 0.927098150782361 0.955165692007797 2812 2052 4.09605789445248e-05 0.000370923765087815 0.0280675412254359
"1862" "NM_023138" "chr10" 81105914 81124697 0.0167083631165118 0.0115622479161065 11192 7438 0.00367680430603487 0.0155497404759181 -0.00514611520040531
"1863" "NM_010731" "chr10" 81136270 81151657 0.253549240810102 0.234641883163485 44587 27868 8.4618021150978e-09 2.13719479602779e-07 -0.0189073576466166
"1864" "NM_021501" "chr10" 81153965 81167720 0.646276595744681 0.622943905525095 4512 2371 0.0559089074978966 0.131309051570522 -0.0233326902195859
"1865" "NM_007907" "chr10" 81176630 81182509 0.181357006975269 0.204113924050633 3154 1896 0.0466439350184282 0.114134155617391 0.0227569170753634
"1866" "NM_001190474" "chr10" 81183006 81193197 0.258637873754153 0.240593534711182 6020 3774 0.0448122816086956 0.110713008285557 -0.018044339042971
"1867" "NM_001190473" "chr10" 81183262 81193197 0.352738941095576 0.324431613136052 4363 2771 0.0138593099096898 0.0447730915640628 -0.0283073279595245
"1868" "NM_007828" "chr10" 81183917 81193197 0.352738941095576 0.324431613136052 4363 2771 0.0138593099096898 0.0447730915640628 -0.0283073279595245
"1869" "NR_015477" "chr10" 81194690 81208370 0.834101382488479 0.886524822695035 434 282 0.0486896240421873 0.118190318751987 0.0524234402065561
"1870" "NM_027120" "chr10" 81198169 81202037 0.776978417266187 0.805970149253731 139 134 0.555485959558718 0.687453877729109 0.0289917319875442
"1871" "NM_178662" "chr10" 81204503 81230786 0.801606621226874 0.750551470588235 8216 5440 2.03299874390674e-12 1.10604686231814e-10 -0.0510551506386391
"1872" "NM_001034895" "chr10" 81233162 81252123 0.541974169741697 0.54398347391978 8672 5809 0.811959564533184 0.882612626959047 0.00200930417808221
"1873" "NM_001285855" "chr10" 81252934 81262981 0.166242362525458 0.13895486935867 7856 5052 2.68069539422841e-05 0.000259923917773556 -0.0272874931667884
"1874" "NM_001285853" "chr10" 81257298 81262981 0.183096462050197 0.15047975661128 6614 4273 8.65013121540182e-06 9.93040087738158e-05 -0.0326167054389164
"1875" "NM_018758" "chr10" 81268171 81273247 0.566660451239978 0.535047444138353 5363 3267 0.00417384562903392 0.0172613987764245 -0.0316130071016244
"1876" "NM_001282095" "chr10" 81273187 81291581 0.655477475216464 0.621459227467811 15938 9320 5.4617945451234e-08 1.14609680701648e-06 -0.0340182477486527
"1877" "NM_013769" "chr10" 81273187 81291267 0.655477475216464 0.621459227467811 15938 9320 5.4617945451234e-08 1.14609680701648e-06 -0.0340182477486527
"1878" "NM_001282096" "chr10" 81273187 81285781 0.952660242982824 0.945309458933437 9548 5138 0.0525825278574099 0.125290123838176 -0.00735078404938649
"1879" "NM_001146687" "chr10" 81292962 81319974 0.738958035025884 0.76008930104757 9079 5823 0.00370552163291061 0.0156331148542131 0.0211312660216861
"1880" "NM_027381" "chr10" 81321102 81326251 0.266931724705237 0.266950153555398 7294 4233 0.998279676336816 0.999770377211686 1.84288501609009e-05
"1881" "NM_001358512" "chr10" 81328267 81335174 0.966981943250215 0.967078189300412 5815 3159 0.980545170575025 0.989904056166269 9.62460501966467e-05
"1882" "NM_009325" "chr10" 81328702 81335174 0.966981943250215 0.967078189300412 5815 3159 0.980545170575025 0.989904056166269 9.62460501966467e-05
"1883" "NM_148951" "chr10" 81335261 81343359 0.257202052091555 0.266990291262136 10136 6386 0.163379649335635 0.291592441388148 0.00978823917058108
"1884" "NM_010440" "chr10" 81346045 81350427 0.0254058827525304 0.0202833226014166 14721 9318 0.00982195873369309 0.0340193075355656 -0.00512256015111379
"1885" "NM_001163165" "chr10" 81346045 81350426 0.0254058827525304 0.0202833226014166 14721 9318 0.00982195873369309 0.0340193075355656 -0.00512256015111379
"1886" "NM_001163166" "chr10" 81346045 81350457 0.0240234499458357 0.0196017423771002 15693 9642 0.019690520937853 0.0588062755886545 -0.00442170756873554
"1887" "NM_028657" "chr10" 81357490 81366225 0.305799546274213 0.303583568029523 17191 10297 0.699261674195444 0.802769791214882 -0.00221597824469005
"1888" "NM_001014836" "chr10" 81364023 81365820 0.964543457797302 0.975862068965517 3187 1740 0.026413214349039 0.0735300130114797 0.0113186111682156
"1889" "NM_019757" "chr10" 81366878 81378370 0.443557582668187 0.438102684388845 6139 3837 0.593440441353922 0.719930046372361 -0.00545489827934154
"1890" "NM_133964" "chr10" 81384427 81388352 0.755358673906831 0.746660305343511 3499 2096 0.466222696893722 0.611640265389063 -0.00869836856331907
"1891" "NM_008688" "chr10" 81396190 81427173 0.367581475128645 0.366076391646153 17490 12593 0.789305371397964 0.866987665989425 -0.00150508348249229
"1892" "NM_001311127" "chr10" 81459226 81473131 0.685754755159854 0.60803186193163 4942 3013 1.71749785706197e-12 9.41776390726325e-11 -0.0777228932282247
"1893" "NM_001311126" "chr10" 81459226 81474844 0.657541412380122 0.597582037996546 5735 3474 7.51738691709963e-09 1.92668869854373e-07 -0.0599593743835763
"1894" "NM_001311124" "chr10" 81459226 81482709 0.485418016850292 0.43716044911264 9258 5522 1.24979386980606e-08 3.04584267428642e-07 -0.0482575677376513
"1895" "NM_176954" "chr10" 81459227 81482709 0.485418016850292 0.43716044911264 9258 5522 1.24979386980606e-08 3.04584267428642e-07 -0.0482575677376513
"1896" "NM_134009" "chr10" 81486458 81496363 0.966873706004141 0.979759299781182 2898 1828 0.00766626049785825 0.0279332623394294 0.0128855937770408
"1897" "NM_010102" "chr10" 81497744 81500137 0.0334788937409025 0.0249879865449303 2748 2081 0.0832963975544954 0.177771334372743 -0.00849090719597215
"1898" "NM_010304" "chr10" 81502313 81524225 0.511247443762781 0.505785920925747 3423 2074 0.694611016386049 0.799646947427409 -0.00546152283703383
"1899" "NM_010301" "chr10" 81528723 81545162 0.0875156838143036 0.0843502271310234 19128 11227 0.342453730136351 0.494025780590636 -0.00316545668328021
"1900" "NR_074087" "chr10" 81559443 81566371 0.0268438655166344 0.0237837837837838 11362 7400 0.192970713447093 0.330017297775532 -0.00306008173285061
"1901" "NM_019725" "chr10" 81575286 81590845 0.491125564987322 0.43829468960359 9071 5348 8.0634045986089e-10 2.64593955308998e-08 -0.0528308753837321
"1902" "NM_001252401" "chr10" 81575286 81590473 0.491125564987322 0.43829468960359 9071 5348 8.0634045986089e-10 2.64593955308998e-08 -0.0528308753837321
"1903" "NM_001359135" "chr10" 81590903 81597367 0.675813008130081 0.801054018445323 984 759 3.60307121182191e-09 1.00481570686732e-07 0.125241010315241
"1904" "NM_001359134" "chr10" 81590903 81597590 0.675813008130081 0.801054018445323 984 759 3.60307121182191e-09 1.00481570686732e-07 0.125241010315241
"1905" "NM_001346695" "chr10" 81590903 81600900 0.710286062081558 0.795268425841674 1643 1099 4.51484861165376e-07 7.48416074152978e-06 0.0849823637601161
"1906" "NM_053254" "chr10" 81590904 81600900 0.710286062081558 0.795268425841674 1643 1099 4.51484861165376e-07 7.48416074152978e-06 0.0849823637601161
"1907" "NM_181586" "chr10" 81621785 81627608 0.323383084577114 0.283524904214559 2010 1044 0.0232829703896959 0.0667511356645698 -0.0398581803625551
"1908" "NM_001163430" "chr10" 81621785 81627322 0.958020989505247 0.932038834951456 667 309 0.0914670425018756 0.190307116674585 -0.025982154553791
"1909" "NM_027480" "chr10" 81628539 81647612 0.132129714811408 0.161835748792271 8696 5382 1.19283904442263e-06 1.73569742797727e-05 0.029706033980863
"1910" "NM_001142963" "chr10" 81649068 81667361 0.036036036036036 0.00887573964497041 444 338 0.00955214261087345 0.0332950812282988 -0.0271602963910656
"1911" "NM_001319203" "chr10" 82048122 82061586 0.0194059405940594 0.0167872648335745 5050 3455 0.374436923204981 0.525467549085547 -0.00261867576048488
"1912" "NM_001024626" "chr10" 82048126 82061586 0.0194059405940594 0.0167872648335745 5050 3455 0.374436923204981 0.525467549085547 -0.00261867576048488
"1913" "NM_001105557" "chr10" 82224855 82241275 0.102803738317757 0.0142857142857143 107 140 0.00155120535490427 0.0077810462157295 -0.0885180240320427
"1914" "NM_001135568" "chr10" 82619850 82623228 0.0345323741007194 0.0183299389002037 695 491 0.0868650761118535 0.183156932612319 -0.0162024352005158
"1915" "NM_011561" "chr10" 82629837 82650799 0.221052631578947 0.157446808510638 855 470 0.00486218422013582 0.0195131739976794 -0.0636058230683091
"1916" "NR_037190" "chr10" 82629841 82650277 0.221052631578947 0.157446808510638 855 470 0.00486218422013582 0.0195131739976794 -0.0636058230683091
"1917" "NM_001081218" "chr10" 82699006 82741392 0.014495300008785 0.010371318822023 11383 7810 0.0115391100932189 0.0386063643244064 -0.00412398118676198
"1918" "NM_001368720" "chr10" 82699113 82742428 0.014495300008785 0.010371318822023 11383 7810 0.0115391100932189 0.0386063643244064 -0.00412398118676198
"1919" "NM_010914" "chr10" 82748699 82764141 0.0173258003766478 0.0164239001189061 21240 13456 0.525470673746943 0.66279518346721 -0.00090190025774177
"1920" "NR_038042" "chr10" 82812122 82824242 0.237113402061856 0.231470923603193 2619 1754 0.665992092803354 0.778179624165507 -0.00564247845866295
"1921" "NM_001042523" "chr10" 82833950 82897724 0.0190073917634636 0.0170949134766649 14205 9535 0.278616418917762 0.427947097227584 -0.00191247828679865
"1922" "NM_001042513" "chr10" 82859205 82897724 0.0200033338889815 0.0168088628549599 11998 7853 0.102362514368857 0.20695980127148 -0.00319447103402161
"1923" "NM_001042514" "chr10" 82860340 82897724 0.0198542612736297 0.0156349712827058 9469 6268 0.0503182791370481 0.121338037539483 -0.00421928999092393
"1924" "NM_021439" "chr10" 82985496 83195891 0.28324889170361 0.278612716763006 18948 12110 0.375364758577178 0.526225863859565 -0.00463617494060409
"1925" "NM_177388" "chr10" 83231138 83337817 0.277092337917485 0.303181044639351 12725 7639 6.98893105392546e-05 0.000585322975766257 0.0260887067218654
"1926" "NM_026579" "chr10" 83360220 83368835 0.0227396960752159 0.0208974566661267 9147 6173 0.444476657719417 0.590999943647469 -0.00184223940908924
"1927" "NM_153543" "chr10" 83487446 83534140 0.289086364898639 0.245171462357115 3601 2537 0.00013076672351133 0.000983460137769089 -0.0439149025415246
"1928" "NM_001033375" "chr10" 83543940 83596473 0.0108554763447829 0.00952380952380952 6172 3360 0.53739796490882 0.67269983147934 -0.00133166682097337
"1929" "NM_145220" "chr10" 83600033 83648664 0.973070017953321 0.976658476658477 5013 3256 0.309433305992769 0.460618489928993 0.00358845870515523
"1930" "NM_001145198" "chr10" 83722864 83762762 0.0766283524904215 0.015625 261 128 0.00674028264860627 0.0252875890437539 -0.0610033524904215
"1931" "NR_152790" "chr10" 84036559 84100697 0.964102564102564 1 195 164 0.00325007660798014 0.0141855564056309 0.0358974358974359
"1932" "NM_001004363" "chr10" 84370899 84440668 0.20148401826484 0.211082122002733 14016 8049 0.0896052203579826 0.187447760121815 0.00959810373789308
"1933" "NM_175451" "chr10" 84526304 84533888 0.0601145038167939 0.0643018654607123 9432 7076 0.269916617808938 0.418813952288691 0.00418736164391838
"1934" "NM_146008" "chr10" 84576946 84614355 0.23892817268329 0.237998647734956 2687 1479 0.946291035589076 0.969255976156199 -0.000929524948333871
"1935" "NM_027423" "chr10" 84622297 84727178 0.123907863383638 0.0950847457627119 8813 5900 4.40770259638866e-08 9.42949681734604e-07 -0.0288231176209259
"1936" "NM_001024918" "chr10" 84756047 84906536 0.263376302313262 0.259414225941423 11326 7409 0.546259789693262 0.680105851623725 -0.00396207637183893
"1937" "NM_027689" "chr10" 84838147 84906538 0.96551724137931 0.988826815642458 232 179 0.112219238036953 0.221494009943733 0.0233095742631477
"1938" "NM_183172" "chr10" 84917612 85018337 0.0367700072098053 0.0251889168765743 1387 1191 0.0904665234830987 0.188698027249858 -0.011581090333231
"1939" "NM_010214" "chr10" 85097018 85102495 0.0231829573934837 0.0151133501259446 1596 1191 0.124595172675954 0.238883843673983 -0.00806960726753912
"1940" "NM_001013028" "chr10" 85102626 85117747 0.0100213569903072 0.0116265944237499 12174 8859 0.265477191293706 0.413845203209348 0.00160523743344265
"1941" "NM_007771" "chr10" 85131699 85185054 0.105573877285127 0.119682921650506 24561 14129 2.25125595949469e-05 0.000223804486774766 0.0141090443653792
"1942" "NM_028709" "chr10" 85386813 85660292 0.125041054755314 0.114273927392739 21313 14544 0.00206185837497789 0.0098358385896095 -0.0107671273625744
"1943" "NM_001017525" "chr10" 85598410 85660292 0.201730491908348 0.187936655798789 6241 4294 0.0792226545012633 0.170992588755213 -0.013793836109559
"1944" "NM_133993" "chr10" 85871830 85889103 0.0259291270527226 0.00981767180925666 2314 1426 0.000302061573548595 0.00197739774050646 -0.0161114552434659
"1945" "NM_001302886" "chr10" 85891967 85916986 0.0156401621097095 0.0104132502459823 17519 12196 9.65787852091315e-05 0.00076634125948312 -0.00522691186372717
"1946" "NM_001302887" "chr10" 85891967 85916729 0.0206711409395973 0.0132568262762169 7450 5054 0.00167980536571999 0.00830220692730253 -0.00741431466338046
"1947" "NM_001163614" "chr10" 85928490 85929647 0.0192365494439435 0.0201224846894138 9981 5715 0.700300806397833 0.80366623907648 0.000885935245470332
"1948" "NM_145422" "chr10" 85938636 85957793 0.964426877470356 0.973214285714286 506 224 0.531585128456978 0.667589158730596 0.00878740824392998
"1949" "NM_153195" "chr10" 86021928 86048328 0.0407358738501971 0.0328855303666387 11415 7146 0.00585842949655839 0.0226478841224095 -0.00785034348355843
"1950" "NM_001310745" "chr10" 86022153 86048328 0.0623891188645772 0.050187617260788 6764 4264 0.0069437736537721 0.0258925217651484 -0.0122015016037892
"1951" "NM_001347151" "chr10" 86022153 86051873 0.0623891188645772 0.050187617260788 6764 4264 0.0069437736537721 0.0258925217651484 -0.0122015016037892
"1952" "NM_013722" "chr10" 86048745 86498896 0.489490603363007 0.463934426229508 8088 5490 0.00343323580220984 0.0147714917222066 -0.0255561771334987
"1953" "NM_001164495" "chr10" 86291592 86498896 0.426850014176354 0.415105740181269 7054 4965 0.199157441592569 0.337275976143073 -0.0117442739950849
"1954" "NM_011595" "chr10" 86300411 86349505 0.0229533282325937 0.0170278637770898 2614 1938 0.158602411376099 0.285240673730691 -0.00592546445550395
"1955" "NR_015572" "chr10" 86685526 86689954 0.0778097982708934 0.0482456140350877 347 228 0.154849499652386 0.28057382819624 -0.0295641842358057
"1956" "NM_011631" "chr10" 86690840 86705444 0.0234724742891712 0.0266244647179296 8265 5371 0.248621270811148 0.394886913628469 0.00315199042875842
"1957" "NM_001003939" "chr10" 86705810 86724584 0.953314659197012 0.976543209876543 1071 810 0.00659775954765201 0.0248693045756919 0.023228550679531
"1958" "NM_001003910" "chr10" 86705810 86776843 0.955629139072848 0.973285841495993 1510 1123 0.0155936935467502 0.0490334518824342 0.0176567024231452
"1959" "NM_153595" "chr10" 86712764 86731651 0.953314659197012 0.976543209876543 1071 810 0.00659775954765201 0.0248693045756919 0.023228550679531
"1960" "NM_175331" "chr10" 86779004 86838389 0.0767731294047083 0.0504366812227074 6669 4580 2.034909793124e-08 4.76420397295783e-07 -0.0263364481820009
"1961" "NM_138673" "chr10" 86841209 87007942 0.97961657117673 0.990532544378698 9076 5915 7.38989732765949e-08 1.49935044417177e-06 0.0109159732019684
"1962" "NM_029685" "chr10" 87058045 87230599 0.037117903930131 0.0162962962962963 916 675 0.010633137021013 0.0362208069489696 -0.0208216076338347
"1963" "NM_008553" "chr10" 87490818 87493660 0.0215757575757576 0.0178571428571429 12375 8008 0.0628431639719765 0.143435082381273 -0.00371861471861472
"1964" "NM_008777" "chr10" 87521794 87584137 0.540540540540541 0.46969696969697 259 132 0.184947364122952 0.319842342288115 -0.0708435708435708
"1965" "NM_001314010" "chr10" 87858264 87937047 0.94661921708185 0.965811965811966 281 117 0.398717457451135 0.547535229178507 0.0191927487301153
"1966" "NM_010512" "chr10" 87859051 87937047 0.94661921708185 0.965811965811966 281 117 0.398717457451135 0.547535229178507 0.0191927487301153
"1967" "NM_001111274" "chr10" 87861110 87937047 0.94661921708185 0.965811965811966 281 117 0.398717457451135 0.547535229178507 0.0191927487301153
"1968" "NM_029249" "chr10" 88091397 88146941 0.266952789699571 0.252360515021459 3495 2330 0.213606546442815 0.353893584179768 -0.0145922746781116
"1969" "NM_027191" "chr10" 88146991 88178395 0.0212856534695615 0.0130533484676504 2349 1762 0.044512208955717 0.110167584987561 -0.00823230500191112
"1970" "NM_028334" "chr10" 88147070 88178395 0.0185643564356436 0.0161290322580645 808 496 0.74423939472172 0.836212875532175 -0.00243532417757905
"1971" "NM_027487" "chr10" 88201096 88225362 0.0286407766990291 0.0182291666666667 2060 1152 0.0629512491374444 0.143576530021555 -0.0104116100323625
"1972" "NM_001122960" "chr10" 88201096 88246158 0.152613827993255 0.163850110213079 2372 1361 0.364588433787392 0.516098936963158 0.011236282219824
"1973" "NM_027878" "chr10" 88322803 88357075 0.222462203023758 0.193593314763231 1389 718 0.122657676009842 0.236251512700255 -0.0288688882605269
"1974" "NM_001364707" "chr10" 88379267 88447323 0.10561028552346 0.103827361563518 11978 7368 0.694190914441886 0.799384143919624 -0.00178292395994176
"1975" "NM_011517" "chr10" 88459586 88473236 0.926845637583893 0.965637740244613 2980 1717 1.58326107694343e-08 3.79200127129544e-07 0.0387921026607201
"1976" "NM_001146690" "chr10" 88472812 88503970 0.015024414673845 0.0104324415278479 7987 5943 0.0169732151688012 0.0524500792632821 -0.00459197314599711
"1977" "NM_144807" "chr10" 88473475 88503970 0.015024414673845 0.0104324415278479 7987 5943 0.0169732151688012 0.0524500792632821 -0.00459197314599711
"1978" "NM_175418" "chr10" 88518278 88605152 0.95911214953271 0.977210574293528 1712 1097 0.00788847584901486 0.0285964111457764 0.0180984247608175
"1979" "NM_025859" "chr10" 88731413 88743202 0.0209451498887289 0.02138093369949 7639 5098 0.866993041489394 0.91847750294954 0.000435783810761103
"1980" "NM_175158" "chr10" 88746606 88826814 0.0527328714395689 0.043956043956044 2598 1456 0.212863842049783 0.353112322011888 -0.00877682748352494
"1981" "NM_145423" "chr10" 88885991 88929515 0.115100316789863 0.0824622531939605 947 861 0.0200666581683567 0.0596219814992226 -0.0326380635959022
"1982" "NM_001277188" "chr10" 88948993 89257790 0.0733727810650888 0.0787589498806683 845 419 0.733334007078436 0.828569607715724 0.0053861688155795
"1983" "NM_001284344" "chr10" 89408822 89443967 0.323711340206186 0.372759856630824 2910 1674 0.000773084295384865 0.00434905158407157 0.0490485164246388
"1984" "NM_001358843" "chr10" 89638719 89686294 0.253473684210526 0.207878398629844 7125 4671 9.52108827980882e-09 2.37309708715761e-07 -0.0455952855806826
"1985" "NR_130956" "chr10" 89686362 89700866 0.0331569664902998 0.0274611398963731 2835 1930 0.261258238398252 0.409126552946368 -0.00569582659392677
"1986" "NM_029166" "chr10" 89744990 89819869 0.0882737317333967 0.0847145488029466 8417 4887 0.481741326890714 0.625267474051439 -0.0035591829304501
"1987" "NM_001128086" "chr10" 89873508 90973300 0.306288032454361 0.31766693163752 15283 10064 0.0556316129753155 0.130760961034027 0.0113788991831588
"1988" "NM_001177397" "chr10" 90575726 90973300 0.265388356259553 0.283759791122715 14394 9575 0.00178516834187835 0.00873797339434325 0.0183714348631628
"1989" "NM_001177398" "chr10" 90576690 90973300 0.265388356259553 0.283759791122715 14394 9575 0.00178516834187835 0.00873797339434325 0.0183714348631628
"1990" "NM_001347054" "chr10" 90829653 90973300 0.160897875257025 0.141618882517669 11672 7499 0.000283545633364024 0.00186733260505884 -0.0192789927393563
"1991" "NM_001347053" "chr10" 90829842 90973300 0.160897875257025 0.141618882517669 11672 7499 0.000283545633364024 0.00186733260505884 -0.0192789927393563
"1992" "NM_001282947" "chr10" 90989310 91082743 0.0625097916340279 0.0468598513411613 12766 9283 4.73820556175934e-07 7.79857735311053e-06 -0.0156499402928666
"1993" "NM_133668" "chr10" 91116573 91123967 0.0173711638679792 0.0123006833712984 3454 2195 0.125844186498398 0.240548143662703 -0.00507048049668075
"1994" "NM_001080129" "chr10" 91147570 91171619 0.0146262847412273 0.0129212419538054 32886 21128 0.0977055880193744 0.199891312121699 -0.00170504278742189
"1995" "NM_011605" "chr10" 91160416 91171619 0.0146262847412273 0.0129212419538054 32886 21128 0.0977055880193744 0.199891312121699 -0.00170504278742189
"1996" "NR_046027" "chr10" 92171300 92375373 0.948474855729596 0.946880790611489 2426 1619 0.823394176622479 0.889750788688616 -0.00159406511810745
"1997" "NM_008682" "chr10" 92684744 92722418 0.0947862932940309 0.0669338677354709 10856 7485 1.17404710033057e-11 5.53475552705612e-10 -0.02785242555856
"1998" "NM_001347060" "chr10" 92775608 93081622 0.814335394126739 0.818818040435459 5176 2572 0.631321950556673 0.750548039239424 0.00448264630871997
"1999" "NM_146239" "chr10" 93160875 93241342 0.018212478920742 0.0180324126911664 11860 8762 0.923669582163058 0.95453361589732 -0.000180066229575591
"2000" "NM_001282967" "chr10" 93247415 93311159 0.235298989564353 0.21877649909146 12074 8255 0.00578532414675924 0.0224402083481054 -0.0165224904728934
"2001" "NR_038014" "chr10" 93336210 93348879 0.975460122699387 0.981018981018981 1630 1001 0.344454118829685 0.496184189808969 0.00555885831959446
"2002" "NM_008517" "chr10" 93453395 93484896 0.0813008130081301 0.075353734781178 4182 3039 0.353495818363781 0.50485211564401 -0.00594707822695206
"2003" "NM_010401" "chr10" 93488767 93516761 0.969719909159728 0.990857142857143 1321 875 0.000436572495233231 0.00271103351203617 0.0211372336974154
"2004" "NM_027908" "chr10" 93523337 93540033 0.0576360444704506 0.0483290488431877 3418 1945 0.144769386618371 0.266645426409175 -0.0093069956272629
"2005" "NM_175488" "chr10" 93540631 93584326 0.876184459886292 0.872384937238494 1583 956 0.779513412901085 0.860222486210142 -0.00379952264779815
"2006" "NM_001359749" "chr10" 93554880 93584326 0.876184459886292 0.872384937238494 1583 956 0.779513412901085 0.860222486210142 -0.00379952264779815
"2007" "NM_027246" "chr10" 93583028 93589658 0.0201780415430267 0.0192970365265334 1685 1451 0.85965791474486 0.913559239322361 -0.000881005016493283
"2008" "NR_045810" "chr10" 93589412 93605245 0.0201780415430267 0.0192970365265334 1685 1451 0.85965791474486 0.913559239322361 -0.000881005016493283
"2009" "NM_021320" "chr10" 93641048 93745972 0.168877531847732 0.16304347826087 26611 17204 0.109125396837038 0.216847637636848 -0.00583405358686256
"2010" "NR_038017" "chr10" 93674217 93683322 0.31651376146789 0.300376647834275 1744 1062 0.369622606788983 0.520841003759044 -0.0161371136336149
"2011" "NM_001206851" "chr10" 93831554 93860210 0.0408314042259765 0.037344398340249 20303 13255 0.107595122977963 0.214788233137748 -0.00348700588572749
"2012" "NM_019648" "chr10" 93858489 93891202 0.458139534883721 0.477508650519031 430 289 0.609772191274883 0.733550207816796 0.0193691156353102
"2013" "NM_001304572" "chr10" 93961521 94035799 0.152509652509653 0.160326086956522 518 368 0.75213739787559 0.841169785646868 0.00781643444686922
"2014" "NM_001304720" "chr10" 93961521 94035742 0.236526946107784 0.234126984126984 334 252 0.945946008516114 0.96905983183138 -0.00239996198080031
"2015" "NM_053072" "chr10" 94036000 94145339 0.441533082058035 0.440115546996519 22021 13501 0.793937961047159 0.870241204331386 -0.00141753506151671
"2016" "NM_011629" "chr10" 94147930 94197214 0.162355343771273 0.153789187854851 5876 4051 0.250508102608593 0.397157219360516 -0.00856615591642232
"2017" "NM_025551" "chr10" 94199034 94221438 0.0288534548215642 0.0162059103908484 1317 1049 0.0391751117279157 0.0995113742624136 -0.0126475444307157
"2018" "NM_001359762" "chr10" 94311948 94590954 0.198418024928092 0.189486903480445 41720 27870 0.00352100626540343 0.0150496836004536 -0.00893112144764713
"2019" "NM_172051" "chr10" 94514856 94590954 0.0946080052927555 0.0845906677842973 21161 14316 0.00120957306076753 0.00633189191393022 -0.0100173375084582
"2020" "NM_001359761" "chr10" 94550871 94590954 0.906377998829725 0.833768494342907 1709 1149 9.48741188464592e-09 2.37037411799001e-07 -0.0726095044868181
"2021" "NM_001359760" "chr10" 94550919 94590954 0.906377998829725 0.833768494342907 1709 1149 9.48741188464592e-09 2.37037411799001e-07 -0.0726095044868181
"2022" "NM_001168684" "chr10" 94575256 94590954 0.922120961060481 0.836173001310616 1207 763 5.64668272967356e-09 1.50652916822289e-07 -0.0859479597498646
"2023" "NM_177026" "chr10" 94576262 94590954 0.922120961060481 0.836173001310616 1207 763 5.64668272967356e-09 1.50652916822289e-07 -0.0859479597498646
"2024" "NR_015524" "chr10" 94673492 94688613 0.0172910662824208 0.0106257378984652 1388 847 0.194622881860106 0.33206232711513 -0.00666532838395558
"2025" "NM_029852" "chr10" 94688789 94790336 0.0548749361919347 0.0538810659839404 11754 8593 0.757526085607859 0.844766832005643 -0.000993870207994248
"2026" "NM_018797" "chr10" 94790865 94944578 0.171748332018079 0.171060204903879 13939 8687 0.893743146098235 0.934745065263712 -0.000688127114199411
"2027" "NM_001330141" "chr10" 95174739 95324137 0.79121540312876 0.807262569832402 6648 4296 0.0409014942280935 0.103005128744354 0.0160471667036417
"2028" "NM_001330138" "chr10" 95174739 95323709 0.79121540312876 0.807262569832402 6648 4296 0.0409014942280935 0.103005128744354 0.0160471667036417
"2029" "NM_001168656" "chr10" 95411489 95415484 0.0308109440473256 0.0230473751600512 4057 2343 0.0657648630366398 0.148289411437557 -0.00776356888727439
"2030" "NM_001168657" "chr10" 95411489 95415283 0.029774678111588 0.0220553730642891 3728 2131 0.0749693058935781 0.163917673337302 -0.00771930504729892
"2031" "NM_001168655" "chr10" 95411489 95416212 0.0330503882969117 0.0281391830559758 5537 3305 0.195727368056854 0.333309183409665 -0.00491120524093589
"2032" "NM_007706" "chr10" 95411489 95416857 0.020775698399783 0.0215915026989378 18435 11486 0.633389222474286 0.751933183038781 0.000815804299154815
"2033" "NR_045338" "chr10" 95417374 95428640 0.0430278884462151 0.0317725752508361 2510 1794 0.0555470543352462 0.130621145602474 -0.011255313195379
"2034" "NM_001359477" "chr10" 95480804 95501949 0.0348583877995643 0.0249843847595253 2295 1601 0.0758351012508016 0.165463455996121 -0.00987400304003898
"2035" "NM_080560" "chr10" 95515161 95545658 0.0330138955438428 0.0312235692134198 20870 14188 0.351103176864269 0.502672659467748 -0.00179032633042304
"2036" "NM_027722" "chr10" 95547006 95564146 0.0149352804513774 0.0145480808914569 15065 9692 0.805200834569434 0.877646586280446 -0.000387199559920493
"2037" "NM_001001932" "chr10" 95940662 96045518 0.084424571489407 0.0923267765373029 9393 5643 0.0977197511143373 0.199891312121699 0.00790220504789585
"2038" "NM_007569" "chr10" 96617000 96622811 0.0289017341040462 0.0243055555555556 2076 1440 0.405845020022144 0.553985763655514 -0.00459617854849069
"2039" "NR_045358" "chr10" 97035767 97061059 0.925925925925926 0.902834008097166 243 247 0.360440595737224 0.511823680889773 -0.02309191782876
"2040" "NM_001190451" "chr10" 97479499 97518163 0.979848866498741 0.94300518134715 397 193 0.022053753271004 0.0639485189128738 -0.0368436851515903
"2041" "NM_007833" "chr10" 97482330 97518163 0.979848866498741 0.94300518134715 397 193 0.022053753271004 0.0639485189128738 -0.0368436851515903
"2042" "NR_033537" "chr10" 97681413 97967090 0.928139366077909 0.951777686963629 4133 2447 0.000103316815252843 0.00080841625213049 0.0236383208857195
"2043" "NM_025724" "chr10" 97693058 97694926 0.926921620598258 0.962308598351001 2641 1698 7.00136439300024e-07 1.09442933125991e-05 0.0353869777527429
"2044" "NM_001359509" "chr10" 98914641 99026143 0.0925353222970105 0.0959133386024455 32982 21509 0.186796637452794 0.322182065607472 0.00337801630543499
"2045" "NM_026482" "chr10" 98915151 99026143 0.121584241408215 0.128173575129534 23860 15440 0.0534188279359666 0.12681874418386 0.00658933372131909
"2046" "NM_027740" "chr10" 99107081 99198074 0.218112313573467 0.206096752816435 18573 12072 0.0119907058720444 0.0398358319923134 -0.0120155607570321
"2047" "NM_015737" "chr10" 99108134 99113247 0.161869618696187 0.134337113805241 8130 5114 1.47036322530098e-05 0.000154737164270689 -0.0275325048909464
"2048" "NM_026268" "chr10" 99263230 99267489 0.0677937730164044 0.0868392664509169 5974 3708 0.000603571129773639 0.00354870531351392 0.0190454934345125
"2049" "NM_027945" "chr10" 99757704 99759658 0.964968152866242 0.968565815324165 1570 1018 0.618495870741457 0.739561486206802 0.00359766245792303
"2050" "NR_155868" "chr10" 99759505 99830579 0.868148148148148 0.893822393822394 675 518 0.175161310222613 0.306631624053482 0.0256742456742457
"2051" "NM_013598" "chr10" 100015820 100100415 0.039344262295082 0.0304526748971193 1830 1215 0.191703156680584 0.328496601624451 -0.00889158739796263
"2052" "NM_001110013" "chr10" 100443901 100487347 0.00647948164146868 0.00110741971207087 1389 903 0.0361027505362862 0.0932993938887009 -0.00537206192939781
"2053" "NM_001033332" "chr10" 100448183 100487347 0.00647948164146868 0.00110741971207087 1389 903 0.0361027505362862 0.0932993938887009 -0.00537206192939781
"2054" "NM_146009" "chr10" 100487581 100575671 0.0204081632653061 0.0192793931731985 4312 3164 0.729694604761742 0.825935492390701 -0.00112877009210764
"2055" "NM_175128" "chr10" 100572273 100589259 0.0270090030010003 0.0258166491043203 2999 1898 0.800032973429289 0.874388197656582 -0.00119235389667999
"2056" "NM_001081246" "chr10" 100592385 100618391 0.983442265795207 0.978849407783418 2295 1182 0.341860251064237 0.493306236248303 -0.0045928580117891
"2057" "NM_001205098" "chr10" 101681486 102391468 0.902840059790732 0.92877094972067 1338 716 0.0448101482059938 0.110713008285557 0.025930889929938
"2058" "NM_001162368" "chr10" 102158857 102391468 0.806532663316583 0.853080568720379 398 211 0.147494635735049 0.270622612969043 0.0465479054037963
"2059" "NM_001162369" "chr10" 102159078 102391468 0.806532663316583 0.853080568720379 398 211 0.147494635735049 0.270622612969043 0.0465479054037963
"2060" "NM_172553" "chr10" 103007846 103028777 0.0138592750533049 0.00497512437810945 938 402 0.126768196221941 0.241937067656767 -0.00888415067519545
"2061" "NM_177368" "chr10" 105187663 105574479 0.299547662925113 0.3169595314164 11938 7512 0.0104065740475269 0.0355945146796319 0.0174118684912873
"2062" "NM_207522" "chr10" 105763184 105841380 0.0641262794425946 0.0662889518413598 8109 5295 0.619857540997281 0.740509779942686 0.00216267239876512
"2063" "NM_001359640" "chr10" 105763190 105841380 0.0641262794425946 0.0662889518413598 8109 5295 0.619857540997281 0.740509779942686 0.00216267239876512
"2064" "NM_025602" "chr10" 105841478 105847510 0.0179415855354659 0.00935339568930459 7190 4918 6.46303583664408e-05 0.000548331749707462 -0.00858818984616133
"2065" "NM_001359672" "chr10" 106470309 106933468 0.446590223295112 0.373983739837398 1657 1107 0.000143996381872939 0.00106588014532378 -0.0726064834577133
"2066" "NM_001359677" "chr10" 106632527 106933468 0.446590223295112 0.373983739837398 1657 1107 0.000143996381872939 0.00106588014532378 -0.0726064834577133
"2067" "NM_001142804" "chr10" 106936163 107123664 0.219590958019376 0.224932249322493 1858 1107 0.734995455175674 0.829682014166289 0.00534129130311756
"2068" "NM_198636" "chr10" 106965081 107123664 0.0451827242524917 0.0925531914893617 1505 940 4.1906997818654e-06 5.3407713366807e-05 0.04737046723687
"2069" "NM_001039354" "chr10" 107271830 107425143 0.0350148367952522 0.0294890510948905 5055 3425 0.158425170890981 0.284995708007889 -0.00552578570036171
"2070" "NM_001081432" "chr10" 107517359 107720027 0.912466843501326 0.950980392156863 377 204 0.0808786145120989 0.173882345293913 0.0385135486555365
"2071" "NM_001177567" "chr10" 107762309 107912134 0.965853658536585 0.949438202247191 410 178 0.356344684413204 0.507702850537978 -0.0164154562893943
"2072" "NR_131147" "chr10" 107946644 107977832 0.973709834469328 0.975949367088608 1027 790 0.762745483019603 0.847915473200996 0.00223953261927945
"2073" "NM_001368736" "chr10" 108162097 108279985 0.0460021349057083 0.0450521770421015 19673 13895 0.680984144454875 0.789191691768979 -0.000949957863606854
"2074" "NM_054056" "chr10" 108332188 108414391 0.0180929095354523 0.0181500872600349 38855 25785 0.957438787543309 0.976416993737272 5.71777245825834e-05
"2075" "NR_155870" "chr10" 108417250 108451616 0.823812387251954 0.816777041942605 1663 1359 0.616197486982087 0.73838091484703 -0.00703534530934946
"2076" "NM_001252342" "chr10" 108497649 109010975 0.9295489102889 0.932818532818533 1973 1295 0.718177901046688 0.816469672031287 0.00326962252963259
"2077" "NM_001358501" "chr10" 108497649 109009111 0.9295489102889 0.932818532818533 1973 1295 0.718177901046688 0.816469672031287 0.00326962252963259
"2078" "NM_001081035" "chr10" 109681259 110000390 0.987012987012987 0.993710691823899 231 159 0.505944806245475 0.646374734993069 0.00669770481091236
"2079" "NM_001358560" "chr10" 110745438 110787384 0.522023442319556 0.51523656776263 16210 9976 0.285769124268995 0.435594092347699 -0.0067868745569255
"2080" "NR_045979" "chr10" 110801173 110896507 0.974645030425964 0.978328173374613 986 646 0.631815585217226 0.750920679281961 0.00368314294864946
"2081" "NM_007792" "chr10" 110920175 110939514 0.877428307123034 0.886535552193646 2162 1322 0.41936654710317 0.566976485107571 0.00910724507061178
"2082" "NM_172554" "chr10" 110941779 111010066 0.0208446128857607 0.0116038126813096 3694 2413 0.00532992811272302 0.0210061872677907 -0.00924080020445112
"2083" "NM_001359622" "chr10" 110941779 111010009 0.0208446128857607 0.0116038126813096 3694 2413 0.00532992811272302 0.0210061872677907 -0.00924080020445112
"2084" "NM_175489" "chr10" 111164801 111297247 0.0452369426066376 0.0430594900849858 18591 12355 0.361491238577705 0.512870586151638 -0.00217745252165178
"2085" "NM_015781" "chr10" 111473226 111498150 0.0151999053702389 0.011194714626537 16908 10898 0.00441038977902483 0.0180832923702362 -0.00400519074370196
"2086" "NM_009344" "chr10" 111506285 111508649 0.0175287165526857 0.0149284677586564 15061 9646 0.115404981242958 0.22617509350635 -0.00260024879402931
"2087" "NM_178610" "chr10" 111972694 111988430 0.0226144511858798 0.0206896551724138 5439 3480 0.542948755408254 0.677531633515498 -0.00192479601346596
"2088" "NM_001033474" "chr10" 112925427 112929026 0.0146081542237921 0.0112179487179487 16703 11232 0.0141266752251704 0.0454606226512551 -0.00339020550584341
"2089" "NM_146241" "chr10" 114398820 114801370 0.185058107360266 0.163364485981308 9035 5350 0.000934771293779073 0.00508825220702052 -0.0216936213789572
"2090" "NR_155864" "chr10" 114801725 114816831 0.0408436061191148 0.0432143724204904 6733 4119 0.54985727815228 0.683369682980977 0.0023707663013756
"2091" "NM_173391" "chr10" 115078640 115185022 0.661237785016287 0.79559748427673 614 318 1.33157276780391e-05 0.000141705812305012 0.134359699260443
"2092" "NM_025706" "chr10" 115197870 115251493 0.165626204238921 0.153357126923935 12975 8966 0.014769412833423 0.0469345817512192 -0.0122690773149861
"2093" "NM_024454" "chr10" 115289861 115315591 0.269390581717452 0.253885074087459 8664 5534 0.0404877687527677 0.102167378402059 -0.0155055076299921
"2094" "NM_133683" "chr10" 115340739 115362267 0.13200628601362 0.0995128740431454 1909 1437 0.00368436645653408 0.0155690821039953 -0.0324934119704742
"2095" "NM_001359470" "chr10" 115340739 115362249 0.13200628601362 0.0995128740431454 1909 1437 0.00368436645653408 0.0155690821039953 -0.0324934119704742
"2096" "NM_001359472" "chr10" 115340739 115362501 0.0465939250958419 0.0418410041841004 6782 4541 0.228590010949471 0.371423117448076 -0.00475292091174152
"2097" "NM_025780" "chr10" 115368397 115384435 0.681498829039813 0.708029197080292 427 274 0.45704998153952 0.602870827710259 0.0265303680404794
"2098" "NM_001033261" "chr10" 115384958 115432771 0.023697890123331 0.0177017928738936 19622 13219 0.000189906098347785 0.00134229083150366 -0.00599609724943732
"2099" "NM_010195" "chr10" 115450313 115587780 0.188814913448735 0.15885860306644 3755 2348 0.00271560785980954 0.0122957672696331 -0.0299563103822955
"2100" "NM_001168680" "chr10" 115817283 115849893 0.975409836065574 0.998281786941581 854 582 7.49823962434353e-05 0.000621235861043524 0.022871950876007
"2101" "NM_011217" "chr10" 116018362 116274929 0.757294884998284 0.675049636002647 2913 1511 7.07303649027679e-09 1.82402056123635e-07 -0.0822452489956363
"2102" "NM_001161837" "chr10" 116143897 116274929 0.875348837209302 0.843260188087774 2150 957 0.0167593305748415 0.0519354805455044 -0.0320886491215281
"2103" "NM_001161839" "chr10" 116177257 116274929 0.875348837209302 0.843260188087774 2150 957 0.0167593305748415 0.0519354805455044 -0.0320886491215281
"2104" "NM_001161838" "chr10" 116177350 116274929 0.875348837209302 0.843260188087774 2150 957 0.0167593305748415 0.0519354805455044 -0.0320886491215281
"2105" "NM_029928" "chr10" 116301373 116389538 0.604688882335594 0.593125870877845 6782 4306 0.225898574060898 0.36833760079816 -0.0115630114577494
"2106" "NM_021452" "chr10" 116417867 116473523 0.551680136112293 0.592567102546456 2351 1453 0.0133004206782698 0.043303260261423 0.040886966434163
"2107" "NR_130644" "chr10" 116473162 116474986 0.0154581511237669 0.0189651997790462 9833 5431 0.108690903949689 0.216312546857658 0.00350704865527931
"2108" "NM_001359247" "chr10" 116485159 116581511 0.0137795275590551 0.011949215832711 2032 1339 0.645137439922459 0.761757173211553 -0.00183031172634414
"2109" "NM_028082" "chr10" 116485160 116581511 0.0137795275590551 0.011949215832711 2032 1339 0.645137439922459 0.761757173211553 -0.00183031172634414
"2110" "NM_001037848" "chr10" 116509790 116581511 0.0137795275590551 0.011949215832711 2032 1339 0.645137439922459 0.761757173211553 -0.00183031172634414
"2111" "NM_001033333" "chr10" 116776544 116896879 0.558259241927936 0.541125541125541 2137 1617 0.296049234569541 0.446745637329127 -0.0171337008023953
"2112" "NM_001359645" "chr10" 116905779 116950453 0.0713200773267053 0.0493106089620835 14484 10444 6.58839360683397e-13 3.84544419007281e-11 -0.0220094683646218
"2113" "NR_038026" "chr10" 116950561 116963279 0.942363112391931 0.972972972972973 347 259 0.0634436143667915 0.144484997191764 0.0306098605810422
"2114" "NM_001007583" "chr10" 116986313 117025040 0.937132519222071 0.949932341001353 2211 1478 0.0996932257386422 0.203020694362401 0.0127998217792817
"2115" "NM_146242" "chr10" 117045340 117046768 0.595384060584205 0.577946768060836 5546 3945 0.0890347408183423 0.186566461628298 -0.0174372925233683
"2116" "NM_007636" "chr10" 117050996 117063852 0.0182366000634317 0.0158562367864693 12612 8514 0.190652003040264 0.327160223952508 -0.00238036327696231
"2117" "NM_177798" "chr10" 117070126 117148474 0.10861166275501 0.10347857548974 27695 19347 0.0753677203291419 0.164625852657025 -0.00513308726526991
"2118" "NM_026570" "chr10" 117215140 117224507 0.395604395604396 0.281169830682401 2457 1949 1.5234332996121e-15 1.38016433321814e-13 -0.114434564921994
"2119" "NM_001310609" "chr10" 117344666 117376973 0.145771174572246 0.158412887828162 16423 10056 0.00536436211400782 0.0211139428352061 0.012641713255916
"2120" "NM_001013391" "chr10" 117344667 117376973 0.145771174572246 0.158412887828162 16423 10056 0.00536436211400782 0.0211139428352061 0.012641713255916
"2121" "NR_152734" "chr10" 117446022 117447435 0.968503937007874 0.987171263630532 2540 1559 8.23036348297536e-05 0.000670430351425948 0.0186673266226585
"2122" "NM_027468" "chr10" 117629499 117687352 0.37384140061792 0.340568862275449 5826 4008 0.000719902830424655 0.00410638250138476 -0.0332725383424706
"2123" "NM_001288586" "chr10" 117688874 117710758 0.0188496858385694 0.0121608980355472 14483 9621 4.07793318418836e-05 0.000369603713609973 -0.00668878780302212
"2124" "NM_029875" "chr10" 117733677 117746358 0.0544747081712062 0 257 122 0.000849366765789891 0.00470073181906081 -0.0544747081712062
"2125" "NM_134010" "chr10" 117750642 117792705 0.979915927136852 0.992609016999261 2141 1353 0.00165772586517447 0.00821451459040199 0.0126930898624089
"2126" "NM_024457" "chr10" 117814596 117845974 0.0122850122850123 0.013152220784821 20350 13914 0.481231072570917 0.62491660595539 0.00086720849980876
"2127" "NR_045342" "chr10" 117925458 117948307 0.783870967741935 0.84037558685446 310 213 0.104769193152748 0.210802981626478 0.0565046191125247
"2128" "NM_148922" "chr10" 118141786 118168999 0.198304785449408 0.155628236576724 5663 3669 1.40809535501662e-07 2.65045012759542e-06 -0.0426765488726845
"2129" "NM_016971" "chr10" 118204963 118210046 0.934673366834171 0.904109589041096 398 219 0.1771265299312 0.309266424013443 -0.0305637777930751
"2130" "NR_104123" "chr10" 118502034 118556525 0.968379446640316 0.924107142857143 759 448 0.00066962183455182 0.00386828671099425 -0.0442723037831733
"2131" "NM_001014390" "chr10" 118859348 118868903 0.169363699930077 0.191340996168582 20022 13050 3.56924304601571e-07 6.0910988820499e-06 0.0219772962385055
"2132" "NM_027994" "chr10" 119198811 119240055 0.0193028180485421 0.0165472956285503 12278 8098 0.147690784762406 0.270781599832315 -0.00275552241999185
"2133" "NR_126085" "chr10" 119320233 119331862 0.924812030075188 0.872549019607843 133 102 0.183683639277896 0.318194717883493 -0.0522630104673448
"2134" "NR_040578" "chr10" 119413443 119426864 0.942857142857143 1 70 31 0.0829820306076075 0.17734587856492 0.0571428571428572
"2135" "NM_001358809" "chr10" 119454033 120077156 0.514688649129187 0.519272773994604 24747 15566 0.36986495751684 0.520841003759044 0.00458412486541626
"2136" "NM_001277293" "chr10" 119454033 120087260 0.514688649129187 0.519272773994604 24747 15566 0.36986495751684 0.520841003759044 0.00458412486541626
"2137" "NM_001277292" "chr10" 119454033 120077161 0.514688649129187 0.519272773994604 24747 15566 0.36986495751684 0.520841003759044 0.00458412486541626
"2138" "NM_001358811" "chr10" 119819388 120077161 0.953389830508475 0.968195513893539 4484 2987 0.00128247816921353 0.006631016777147 0.0148056833850641
"2139" "NM_001358810" "chr10" 119819388 120087260 0.953389830508475 0.968195513893539 4484 2987 0.00128247816921353 0.006631016777147 0.0148056833850641
"2140" "NM_001277295" "chr10" 119992921 120077161 0.949771689497717 0.968911917098446 876 579 0.0712537221325484 0.157456518476318 0.0191402276007288
"2141" "NR_102387" "chr10" 119992921 120087260 0.949771689497717 0.968911917098446 876 579 0.0712537221325484 0.157456518476318 0.0191402276007288
"2142" "NM_080446" "chr10" 120083607 120112965 0.982116244411326 0.989213738291229 4697 3523 0.00742298108030809 0.0272167265124722 0.00709749387990266
"2143" "NM_001359184" "chr10" 120141647 120202130 0.329811151079137 0.341142020497804 4448 2732 0.323338310949395 0.474558435651803 0.0113308694186671
"2144" "NM_028679" "chr10" 120141647 120201597 0.329811151079137 0.341142020497804 4448 2732 0.323338310949395 0.474558435651803 0.0113308694186671
"2145" "NM_026617" "chr10" 120208825 120224897 0.00909357582868876 0.00887021475256769 3409 2142 0.931604167986924 0.960250251459104 -0.000223361076121071
"2146" "NM_001347170" "chr10" 120361267 120476469 0.0767341209498187 0.0694139302891752 25647 16841 0.00462686728795351 0.0187787365950696 -0.00732019066064347
"2147" "NM_177092" "chr10" 120781100 120898971 0.0968214136344626 0.0879941434846266 9564 6830 0.0545948642054988 0.128949578944681 -0.00882727014983593
"2148" "NM_001081193" "chr10" 120923410 120979330 0.083503139684784 0.101251276813075 24047 15664 2.07161068179456e-09 6.16659311093617e-08 0.0177481371282906
"2149" "NM_011915" "chr10" 121034003 121100642 0.336809176225235 0.365942028985507 959 552 0.25290595182117 0.399565585568042 0.0291328527602727
"2150" "NM_001361015" "chr10" 121263819 121351644 0.104238300336603 0.0995356037151703 27629 19380 0.0972678200212382 0.199230272857814 -0.00470269662143256
"2151" "NM_029057" "chr10" 121263819 121311396 0.164334665905197 0.17175030064502 14008 9147 0.139862044311487 0.259626317801198 0.00741563473982321
"2152" "NM_029364" "chr10" 121365089 121397254 0.416742770167428 0.39239263803681 6570 4075 0.0128720328876028 0.0421125057746868 -0.0243501321306179
"2153" "NM_138956" "chr10" 121410350 121476250 0.261960055736182 0.227054272652678 12918 8531 6.10506666959386e-09 1.60823355492196e-07 -0.0349057830835036
"2154" "NM_019786" "chr10" 121546455 121586794 0.195124492134597 0.171024567501382 19198 12659 5.47553368199616e-08 1.14782389669773e-06 -0.0240999246332149
"2155" "NM_001359618" "chr10" 121587379 121626332 0.35427226647357 0.377679528403001 11048 7464 0.00117523876385499 0.00618239084131444 0.0234072619294312
"2156" "NM_177335" "chr10" 121641700 121693914 0.0782968168664737 0.0628491620111732 12095 7876 3.25446376629846e-05 0.000306569898274688 -0.0154476548553006
"2157" "NM_173022" "chr10" 121739929 121752865 0.115770821027761 0.108673469387755 3386 1960 0.428746471491372 0.575853437312474 -0.00709735164000627
"2158" "NM_001242411" "chr10" 121780990 122047315 0.893847530066594 0.8996114996115 10061 6435 0.235776603101783 0.379959557527599 0.00576396954490588
"2159" "NM_153059" "chr10" 122080938 122097170 0.0110539845758355 0.0128676470588235 3890 2176 0.531487169822479 0.667546603833091 0.00181366248298805
"2160" "NM_016847" "chr10" 122448498 122453453 0.0116959064327485 0.0170132325141777 1710 1058 0.248281559986636 0.394527786581373 0.00531732608142916
"2161" "NM_176919" "chr10" 122678761 122921974 0.1928208386277 0.178471176925267 37776 24581 6.81729729702627e-06 8.14051712195624e-05 -0.0143496617024327
"2162" "NM_001110218" "chr10" 122678761 122945793 0.196119780683256 0.181810816285193 37936 24685 7.98479645307939e-06 9.32096379231458e-05 -0.0143089643980626
"2163" "NR_106182" "chr10" 122679314 122679415 0.0292226767971946 0.0165530671859786 1711 1027 0.0326674647550628 0.0865689893299306 -0.012669609611216
"2164" "NM_153395" "chr10" 122992060 123076505 0.088950660180681 0.0704389212057113 14390 9455 2.60584468484052e-07 4.6171756545937e-06 -0.0185117389749698
"2165" "NM_001301628" "chr10" 123105005 123197019 0.104776008885598 0.0950136819702037 10804 6578 0.0376673163116548 0.0964574007602251 -0.00976232691539422
"2166" "NM_182807" "chr10" 123264075 123741204 0.083851554663992 0.0792529025744573 24925 15848 0.0984514636972492 0.201002660107739 -0.00459865208953464
"2167" "NM_001358915" "chr10" 125219269 125308816 0.970930232558139 1 172 131 0.0167136536982693 0.0518324753848546 0.0290697674418605
"2168" "NM_011391" "chr10" 125219269 125328963 0.970930232558139 1 172 131 0.0167136536982693 0.0518324753848546 0.0290697674418605
"2169" "NM_177152" "chr10" 125966218 126015359 0.15142675967026 0.132243397504111 15770 10337 1.43856808500184e-05 0.000151851282609845 -0.0191833621661485
"2170" "NM_026858" "chr10" 126868427 126901371 0.443722943722944 0.475234131113423 13398 9610 2.23243717924549e-06 3.05632677424037e-05 0.0315111873904798
"2171" "NM_001159559" "chr10" 126887247 126901371 0.422281208525256 0.459589996780079 12809 9317 3.37646596069021e-08 7.42183309499306e-07 0.0373087882548238
"2172" "NM_001113470" "chr10" 126978716 126999975 0.0296678338222769 0.028397427124675 21134 14614 0.482127925468202 0.625574418268941 -0.00127040669760193
"2173" "NM_146012" "chr10" 126995612 126999975 0.92018779342723 1 213 139 2.67002690273026e-05 0.000259010011974816 0.07981220657277
"2174" "NM_009635" "chr10" 127000708 127020994 0.923671738588177 0.934808853118712 4009 2485 0.0896675024006058 0.187552875679725 0.0111371145305357
"2175" "NM_025537" "chr10" 127022331 127030814 0.0213130555853058 0.0169851380042463 9337 6123 0.0554848147364903 0.13050424254027 -0.00432791758105949
"2176" "NM_001205036" "chr10" 127032904 127041394 0.753246753246753 0.808285946385053 1848 1231 0.000307336175005005 0.00200877160557694 0.0550391931382995
"2177" "NM_010792" "chr10" 127041931 127045461 0.348038771627865 0.318719353908278 11039 6934 4.99469659331104e-05 0.000438392977737246 -0.0293194177195868
"2178" "NM_010009" "chr10" 127048245 127053006 0.0655793408086986 0.0539811066126856 5886 3705 0.0199910391295595 0.0594566489213006 -0.011598234196013
"2179" "NM_001033262" "chr10" 127056049 127060184 0.0678439310392964 0.0556629300347893 28654 18109 1.05826641443631e-07 2.04555633373e-06 -0.0121810010045071
"2180" "NM_009870" "chr10" 127063534 127067288 0.0875346260387812 0.0858324715615305 1805 967 0.879396394851326 0.926014891829244 -0.00170215447725065
"2181" "NM_001301014" "chr10" 127078906 127093170 0.936013860676305 0.943928885415649 16738 10237 0.00804859649157512 0.0290706543759665 0.00791502473934369
"2182" "NM_177614" "chr10" 127094258 127121160 0.893893537475521 0.915291800049249 5617 4061 0.000415380909799717 0.00259762665591137 0.0213982625737282
"2183" "NM_008080" "chr10" 127165155 127172340 0.0167754389190183 0.0122312542733419 21758 13163 0.000608836088190943 0.00356958851143351 -0.00454418464567635
"2184" "NM_001244617" "chr10" 127165155 127168523 0.0157667491388929 0.0122290161200667 20613 12593 0.00798421172795966 0.0288731377604123 -0.00353773301882623
"2185" "NM_027739" "chr10" 127165830 127172340 0.0295043273013375 0.020655737704918 5084 3050 0.0139109362935795 0.0449050626722412 -0.00884858959641949
"2186" "NM_001244618" "chr10" 127165830 127168523 0.0279258695100279 0.0225806451612903 3939 2480 0.185128525174335 0.320045662115298 -0.0053452243487376
"2187" "NM_177615" "chr10" 127171392 127180582 0.0529867892016083 0.04860088365243 6964 4074 0.312005858862267 0.463147220747278 -0.00438590554917823
"2188" "NM_001358557" "chr10" 127182520 127188772 0.0827008222643896 0.0644774688398849 6324 4172 0.000483214512362449 0.00294579894502526 -0.0182233534245047
"2189" "NM_001166413" "chr10" 127182520 127189823 0.0678419995536711 0.0549267643142477 8962 6008 0.00128485979201193 0.00663838916096025 -0.0129152352394234
"2190" "NM_028027" "chr10" 127182520 127190054 0.0858485898070262 0.0745926372963187 12126 8285 0.0037024902819358 0.0156234892678607 -0.0112559525107076
"2191" "NM_001358558" "chr10" 127182520 127190083 0.0858485898070262 0.0745926372963187 12126 8285 0.0037024902819358 0.0156234892678607 -0.0112559525107076
"2192" "NM_001368332" "chr10" 127190372 127195728 0.0200865265760198 0.011743450767841 3236 2214 0.0158773956906403 0.04969358508433 -0.00834307580817877
"2193" "NM_030714" "chr10" 127190377 127195709 0.0200865265760198 0.011743450767841 3236 2214 0.0158773956906403 0.04969358508433 -0.00834307580817877
"2194" "NR_045715" "chr10" 127195248 127202643 0.120951132746677 0.109164033323758 5341 3481 0.0903655288281761 0.188597785623404 -0.0117870994229191
"2195" "NM_054097" "chr10" 127197066 127211622 0.184450227716331 0.191699604743083 6148 4048 0.359128933436925 0.510520769794243 0.00724937702675249
"2196" "NM_001039000" "chr10" 127225694 127263363 0.91351083181743 0.927882296189098 6047 4146 0.00847229059975856 0.0302444953275945 0.0143714643716678
"2197" "NM_008447" "chr10" 127229049 127263363 0.956219596942321 0.967741935483871 5756 3968 0.00358595644448289 0.0152460360486673 0.0115223385415499
"2198" "NM_001190453" "chr10" 127266261 127281959 0.0230839208551285 0.0224112547030918 8794 6113 0.786532836869918 0.864833449040318 -0.000672666152036726
"2199" "NM_033072" "chr10" 127281955 127289018 0.506565988181221 0.435399905347847 3046 2113 4.73467603593692e-07 7.79857735311053e-06 -0.0711660828333746
"2200" "NM_001290183" "chr10" 127290792 127296288 0.0349500713266762 0.0162907268170426 1402 798 0.00803510198194606 0.0290269452145995 -0.0186593445096336
"2201" "NM_001171582" "chr10" 127296220 127311786 0.0590894413948983 0.051317752362009 15485 10055 0.00800461252277381 0.0289368686913668 -0.00777168903288934
"2202" "NM_001285785" "chr10" 127321963 127329947 0.51202976436544 0.591282551176716 12095 7181 1.06563556430059e-26 4.47952228902139e-24 0.0792527868112761
"2203" "NM_001359656" "chr10" 127323706 127329947 0.51202976436544 0.591282551176716 12095 7181 1.06563556430059e-26 4.47952228902139e-24 0.0792527868112761
"2204" "NM_001359657" "chr10" 127325641 127329947 0.51202976436544 0.591282551176716 12095 7181 1.06563556430059e-26 4.47952228902139e-24 0.0792527868112761
"2205" "NM_010296" "chr10" 127329881 127341579 0.710373567495163 0.641022519780889 13438 8215 2.67759598481255e-26 1.052699387463e-23 -0.0693510477142744
"2206" "NM_008382" "chr10" 127349401 127351848 0.917737789203085 0.955555555555556 389 270 0.0502737365959759 0.121259725533033 0.0378177663524708
"2207" "NM_001359244" "chr10" 127380667 127499384 0.183564711150918 0.190844395784864 22330 14614 0.0792721337761627 0.17106394485231 0.00727968463394579
"2208" "NM_001168292" "chr10" 127390310 127499384 0.949911905361188 0.958653494328577 3973 2733 0.0928416690288883 0.192434284050029 0.00874158896738864
"2209" "NM_027900" "chr10" 127420866 127499384 0.949911905361188 0.958653494328577 3973 2733 0.0928416690288883 0.192434284050029 0.00874158896738864
"2210" "NM_001098789" "chr10" 127514938 127517156 0.164705882352941 0.131818181818182 340 220 0.285938984252838 0.435821126097314 -0.0328877005347594
"2211" "NM_001252316" "chr10" 127517122 127522444 0.957160342717258 0.956302521008403 817 595 0.937629944132178 0.964095492024781 -0.000857821708854845
"2212" "NM_183297" "chr10" 127525472 127534559 0.039237668161435 0.0396450386078138 12488 8677 0.880942149706993 0.926752742638694 0.000407370446378778
"2213" "NM_008512" "chr10" 127538157 127621148 0.909543302030661 0.906063035835441 24918 16213 0.232876157092391 0.376479205937944 -0.00348026619521991
"2214" "NM_009284" "chr10" 127642985 127660987 0.689711934156379 0.710743801652893 1215 726 0.328144641915936 0.479593639850802 0.021031867496514
"2215" "NM_008668" "chr10" 127660917 127666703 0.328791946308725 0.282143233836093 14900 9481 1.3622639755312e-14 1.09174978685168e-12 -0.0466487124726316
"2216" "NR_045171" "chr10" 127667122 127668851 0.0252409362092703 0.0357664233576642 2179 1370 0.0732971183877665 0.161042574464754 0.0105254871483939
"2217" "NM_173732" "chr10" 127677064 127695166 0.204577968526466 0.210310048561823 4194 2677 0.567546780506402 0.697173405264896 0.00573208003535658
"2218" "NM_001113211" "chr10" 127677064 127701047 0.204577968526466 0.210310048561823 4194 2677 0.567546780506402 0.697173405264896 0.00573208003535658
"2219" "NM_001081219" "chr10" 127705255 127720940 0.937880104257168 0.929219600725953 2302 1102 0.340608054410972 0.491990827501588 -0.00866050353121495
"2220" "NM_001199971" "chr10" 127724477 127731768 0.723154362416107 0.700258397932817 596 387 0.438339829357277 0.585042725103611 -0.0228959644832909
"2221" "NM_009312" "chr10" 127725391 127731768 0.723154362416107 0.700258397932817 596 387 0.438339829357277 0.585042725103611 -0.0228959644832909
"2222" "NM_198035" "chr10" 127739529 127747339 0.226716576345047 0.211768790140601 17899 11522 0.00250755657585075 0.0115240309596387 -0.0149477862044466
"2223" "NM_009040" "chr10" 127801152 127815839 0.959259259259259 0.956043956043956 540 364 0.813637600902251 0.883284708242169 -0.00321530321530317
"2224" "NM_145424" "chr10" 127866475 127877319 0.942355889724311 0.976689976689977 798 429 0.00377648746151199 0.015884269123037 0.034334086965666
"2225" "NM_017473" "chr10" 127884026 127888699 0.957605985037406 0.934959349593496 401 246 0.209524441620548 0.348989671466616 -0.0226466354439105
"2226" "NM_001150749" "chr10" 127884026 127888733 0.957605985037406 0.934959349593496 401 246 0.209524441620548 0.348989671466616 -0.0226466354439105
"2227" "NM_027301" "chr10" 127898534 127911759 0.940594059405941 0.971084337349398 1111 830 0.00119133265082058 0.00624889119638021 0.030490277943457
"2228" "NM_001359377" "chr10" 127990932 128007611 0.889830508474576 0.942583732057416 354 209 0.0297635331045113 0.0807014183482326 0.0527532235828401
"2229" "NM_013786" "chr10" 127990932 128007508 0.889830508474576 0.942583732057416 354 209 0.0297635331045113 0.0807014183482326 0.0527532235828401
"2230" "NM_008921" "chr10" 128015214 128030030 0.0228658536585366 0.0470219435736677 656 319 0.0469702962694207 0.114805872535592 0.0241560899151311
"2231" "NM_001282976" "chr10" 128035345 128048637 0.0230978260869565 0.00589622641509434 1472 848 0.000778648344223034 0.00437795346696583 -0.0172015996718622
"2232" "NM_019766" "chr10" 128058981 128077254 0.0140637775960752 0.0108531044926805 6115 3962 0.157104351379812 0.283279973148247 -0.00321067310339476
"2233" "NM_016774" "chr10" 128083306 128090388 0.0188094965018924 0.0166545981173063 8719 5524 0.34329612307021 0.49486415194839 -0.00215489838458612
"2234" "NM_054078" "chr10" 128092782 128129303 0.0203922333886233 0.0153739851442391 10249 5789 0.0218869033227381 0.0636596042065736 -0.00501824824438421
"2235" "NM_019711" "chr10" 128129469 128176568 0.959798994974874 0.991150442477876 199 113 0.0822353147309623 0.176090561406748 0.0313514475030017
"2236" "NM_001039080" "chr10" 128129469 128180297 0.959798994974874 0.991150442477876 199 113 0.0822353147309623 0.176090561406748 0.0313514475030017
"2237" "NM_001285777" "chr10" 128194634 128210004 0.010702875399361 0.010793054903801 6260 4262 0.964868772331804 0.980728528411613 9.01795044400099e-05
"2238" "NM_025716" "chr10" 128209909 128211794 0.171983356449376 0.183990442054958 1442 837 0.469492652016681 0.614498642592436 0.0120070856055823
"2239" "NM_008600" "chr10" 128225809 128231812 0.91 0.884057971014493 100 69 0.583727332859549 0.71129394355523 -0.0259420289855072
"2240" "NM_001164080" "chr10" 128232062 128252941 0.431909071774363 0.443228454172367 4751 2924 0.331612403673743 0.483135761106823 0.0113193823980033
"2241" "NM_011589" "chr10" 128238065 128252941 0.974193548387097 0.985279685966634 1550 1019 0.0517399058266335 0.123857804868805 0.0110861375795371
"2242" "NM_133997" "chr10" 128268698 128271250 0.0196078431372549 0.0205479452054795 408 146 0.944490351752275 0.968126849082883 0.000940102068224549
"2243" "NM_019963" "chr10" 128270497 128292853 0.428374655647383 0.550151975683891 726 329 0.000240703993660189 0.00162631294289798 0.121777320036508
"2244" "NM_031252" "chr10" 128296139 128298084 0.909765142150804 0.891364902506964 809 718 0.229744023894433 0.372804004819586 -0.0184002396438397
"2245" "NM_001358822" "chr10" 128303334 128321358 0.973684210526316 0.968533668974198 2546 1589 0.334206598820959 0.485828303309077 -0.00515054155211825
"2246" "NM_019953" "chr10" 128322458 128327187 0.0469116497263487 0.0456475583864119 1279 942 0.888584744116886 0.93103234842679 -0.00126409133993682
"2247" "NM_026444" "chr10" 128337726 128362482 0.0148107515085025 0.015678391959799 7292 4975 0.699895321797343 0.803289386961787 0.000867640451296526
"2248" "NM_001081040" "chr10" 128363096 128370037 0.0174084555355458 0.0156059166779753 11661 7369 0.342640415556582 0.494226660594802 -0.00180253885757053
"2249" "NM_172790" "chr10" 128377123 128394006 0.084340095737406 0.082434254888739 8774 5932 0.681825739889767 0.789524422106307 -0.00190584084866693
"2250" "NM_027257" "chr10" 128401394 128409850 0.0284876413908672 0.00926497838171711 2387 1619 9.92965374500553e-06 0.000111119331409603 -0.0192226630091501
"2251" "NM_001358972" "chr10" 128401394 128410551 0.0284876413908672 0.00926497838171711 2387 1619 9.92965374500553e-06 0.000111119331409603 -0.0192226630091501
"2252" "NM_026259" "chr10" 128411615 128441441 0.27430138865078 0.213984835720303 5833 3561 4.48860895339035e-11 1.88947767195545e-09 -0.0603165529304767
"2253" "NM_198160" "chr10" 128459235 128490174 0.116295051924252 0.114655466000681 13096 8809 0.70972252060653 0.810239325108386 -0.00163958592357057
"2254" "NR_131151" "chr10" 128499246 128504242 0.634715025906736 0.561290322580645 386 310 0.0493293645737924 0.119409383088303 -0.0734247033260906
"2255" "NM_011843" "chr10" 128510249 128525859 0.209783740025442 0.206287170773152 8647 5885 0.610289534189209 0.733811578642197 -0.00349656925229025
"2256" "NM_134003" "chr10" 128543559 128547746 0.191216584833606 0.173168411037108 3666 2102 0.0879458767340638 0.184843133817228 -0.0180481737964986
"2257" "NM_011119" "chr10" 128557765 128565934 0.0179409617189945 0.0113171958503615 9587 6362 0.000671747168117393 0.00387733954073743 -0.00662376586863295
"2258" "NM_010153" "chr10" 128567522 128589635 0.543432715551974 0.554914809960682 6205 3815 0.262061283070207 0.410045126930533 0.0114820944087073
"2259" "NM_013765" "chr10" 128624528 128626506 0.0161252074934788 0.0134038800705467 4217 2835 0.353964801431546 0.505244866928971 -0.00272132742293204
"2260" "NM_001358537" "chr10" 128630842 128645993 0.967483296213808 0.983576642335766 2245 1096 0.00508238325546135 0.02026437426216 0.016093346121958
"2261" "NM_173733" "chr10" 128669886 128673918 0.971776779987171 0.971197119711971 1559 1111 0.929294748987085 0.95865146885948 -0.000579660275200067
"2262" "NM_016756" "chr10" 128697938 128705051 0.0222508038585209 0.0183142100617829 7775 4532 0.136424986516466 0.255315919170434 -0.00393659379673802
"2263" "NM_016811" "chr10" 128720135 128744076 0.118437631247375 0.148514851485149 4762 2828 0.000181081965090879 0.0012886628779367 0.0300772202377735
"2264" "NM_001358746" "chr10" 128720135 128745084 0.118437631247375 0.148514851485149 4762 2828 0.000181081965090879 0.0012886628779367 0.0300772202377735
"2265" "NM_001253705" "chr10" 128747878 128766568 0.35132117603275 0.344056706652127 2687 1834 0.6145848334383 0.737014902419801 -0.00726446938062375
"2266" "NM_001253704" "chr10" 128748454 128766568 0.386081193040597 0.364872856298048 2414 1691 0.167367092599487 0.296751881253873 -0.021208336742548
"2267" "NM_001358267" "chr10" 128800035 128803967 0.973111395646607 0.983985765124555 781 562 0.175405123866541 0.306955283951214 0.0108743694779483
"2268" "NM_178066" "chr10" 128800035 128804447 0.973111395646607 0.983985765124555 781 562 0.175405123866541 0.306955283951214 0.0108743694779483
"2269" "NM_001359825" "chr10" 128805553 128819448 0.00980392156862745 0.0100308641975309 1938 1296 0.949089939015919 0.97127778887455 0.000226942628903413
"2270" "NM_010272" "chr10" 128880523 128891718 0.0186406001363946 0.0277665995975855 4399 2485 0.0144661564797389 0.0462176176891016 0.00912599946119088
"2271" "NM_001042580" "chr10" 128908918 128912818 0.0217445021003212 0.0109579356663132 4047 2829 0.000521285473524955 0.00314476705612029 -0.010786566434008
"2272" "NM_001282966" "chr10" 128909344 128912818 0.0217445021003212 0.0109579356663132 4047 2829 0.000521285473524955 0.00314476705612029 -0.010786566434008
"2273" "NM_007653" "chr10" 128909865 128912818 0.0152031454783748 0.00597683974598431 3815 2677 0.000331222606789792 0.00213873116135076 -0.00922630573239052
"2274" "NM_015740" "chr10" 128919913 128923524 0.024 0.0204498977505112 1500 978 0.55877294441866 0.689856199960719 -0.00355010224948875
"2275" "NM_008398" "chr10" 128933812 128958284 0.601140017538731 0.561618497109827 6842 4325 3.68153482509411e-05 0.000340488864405175 -0.0395215204289048
"2276" "NM_001103366" "chr10" 130471820 130497379 0.945147679324895 0.980314960629921 474 254 0.01732067361049 0.0532867084042197 0.0351672813050268
"2277" "NR_003517" "chr11" 3124001 3131944 0.932203389830508 1 59 39 0.0411108752599331 0.103394967747885 0.0677966101694916
"2278" "NM_030207" "chr11" 3131849 3193603 0.962921348314607 0.962171052631579 890 608 0.940113210395023 0.965743392082484 -0.000750295683027757
"2279" "NM_001363223" "chr11" 3131849 3200652 0.962921348314607 0.962171052631579 890 608 0.940113210395023 0.965743392082484 -0.000750295683027757
"2280" "NM_001166548" "chr11" 3202352 3244588 0.0157033323503391 0.0177096299649202 27128 17674 0.10454572240038 0.210536311748015 0.00200629761458109
"2281" "NM_023743" "chr11" 3202582 3244588 0.0148416601950125 0.0188794153471376 23178 14778 0.00273676583055661 0.0123808053867364 0.00403775515212513
"2282" "NM_001166547" "chr11" 3202994 3244588 0.0224856196618442 0.0253067484662577 5737 3912 0.371995022001575 0.523000199170708 0.0028211288044135
"2283" "NM_001166549" "chr11" 3203018 3244588 0.0244835501147666 0.027355623100304 5228 3619 0.402328620700894 0.551135459177209 0.00287207298553731
"2284" "NR_037301" "chr11" 3239901 3462990 0.100095892600288 0.086470404760191 62570 41679 1.39401159272128e-13 9.28019794170396e-12 -0.0136254878400967
"2285" "NM_007879" "chr11" 3249906 3266463 0.0196078431372549 0.0103934669636229 1938 1347 0.0327859000714072 0.0867453019642152 -0.00921437617363204
"2286" "NR_045109" "chr11" 3289130 3309083 0.0165046059365404 0.0130403715612719 15632 11196 0.0206356448119054 0.0609561852772431 -0.00346423437526855
"2287" "NM_001253691" "chr11" 3290456 3309083 0.0369487485101311 0.0265486725663717 2517 1695 0.0597959315425919 0.138042081271104 -0.0104000759437594
"2288" "NR_045708" "chr11" 3308999 3320722 0.978527607361963 0.993827160493827 326 162 0.173704603469981 0.304771003636054 0.0152995531318639
"2289" "NM_178149" "chr11" 3330730 3342971 0.048 0.0341445010375401 7625 5301 9.84795071499782e-05 0.000777573888019741 -0.0138554989624599
"2290" "NM_001361623" "chr11" 3343296 3371404 0.729886130296808 0.767246937459703 5357 3102 0.000138976881379522 0.00103423617046611 0.0373608071628955
"2291" "NM_010718" "chr11" 3343296 3409238 0.232578685808945 0.223637335233345 18110 11228 0.0762164879181236 0.166139026964111 -0.00894135057560014
"2292" "NM_001034030" "chr11" 3343296 3356141 0.95190380761523 0.954981242184243 3992 2399 0.572253856511276 0.700961354895389 0.00307743456901299
"2293" "NM_145355" "chr11" 3415972 3452956 0.0259463524692905 0.0150699677072121 7978 5574 1.14294925009641e-05 0.000124778673318946 -0.0108763847620785
"2294" "NR_028317" "chr11" 3452436 3479831 0.198564593301435 0.142427281845537 1254 997 0.000438165867109123 0.0027180893637847 -0.0561373114558988
"2295" "NR_045275" "chr11" 3452471 3458342 0.198564593301435 0.142427281845537 1254 997 0.000438165867109123 0.0027180893637847 -0.0561373114558988
"2296" "NR_045276" "chr11" 3452482 3458342 0.198564593301435 0.142427281845537 1254 997 0.000438165867109123 0.0027180893637847 -0.0561373114558988
"2297" "NM_172791" "chr11" 3488226 3494166 0.954545454545455 0.914285714285714 286 140 0.106053677105802 0.21266870078468 -0.0402597402597403
"2298" "NM_172439" "chr11" 3494271 3504821 0.485512920908379 0.514110429447853 1277 815 0.202025777102297 0.340555870680411 0.0285975085394738
"2299" "NM_053267" "chr11" 3514683 3517351 0.0813279857397504 0.0687885010266941 4488 2922 0.0457409204562064 0.112487142634955 -0.0125394847130564
"2300" "NM_001284429" "chr11" 3517521 3539292 0.372602392859404 0.362863713628637 15797 10001 0.114059104545232 0.22404679318656 -0.00973867923076654
"2301" "NR_002321" "chr11" 3639784 3648814 0.01434034416826 0.0144028362508309 7322 4513 0.977863921010788 0.988394398355653 6.24920825708954e-05
"2302" "NM_001159288" "chr11" 3649436 3690477 0.93298969072165 0.97752808988764 194 89 0.0947721701240295 0.19544415170966 0.0445383991659909
"2303" "NM_198162" "chr11" 3658671 3690477 0.93298969072165 0.97752808988764 194 89 0.0947721701240295 0.19544415170966 0.0445383991659909
"2304" "NM_001363163" "chr11" 3703730 3863903 0.152867656388783 0.142137743766971 31524 20255 0.000788441498459856 0.00442227604398601 -0.0107299126218121
"2305" "NM_001363164" "chr11" 3703730 3774668 0.170810810810811 0.166416916416916 19425 12012 0.312187867879461 0.463323262322246 -0.0043938943938944
"2306" "NM_001302631" "chr11" 3703730 3722227 0.912761714855434 0.914593698175788 2006 1206 0.857972490057804 0.912698411261533 0.00183198332035406
"2307" "NM_026150" "chr11" 3886087 3895126 0.134760705289673 0.139103554868624 794 647 0.811430226078677 0.882240688419005 0.00434284957895187
"2308" "NM_153142" "chr11" 3907021 3914664 0.0208194059784166 0.0173824130879346 10471 6846 0.107035479272626 0.214019602879157 -0.00343699289048202
"2309" "NM_001130459" "chr11" 3917077 3931961 0.852941176470588 0.876811594202899 442 276 0.363832500591651 0.515410824313565 0.0238704177323104
"2310" "NM_001130458" "chr11" 3917079 3932078 0.595129375951294 0.681081081081081 657 370 0.00599958016727659 0.0230950031305269 0.0859517051297873
"2311" "NM_015749" "chr11" 3917079 3932044 0.595129375951294 0.681081081081081 657 370 0.00599958016727659 0.0230950031305269 0.0859517051297873
"2312" "NM_022889" "chr11" 3963974 3980004 0.023936170212766 0.0198019801980198 376 202 0.746864094221358 0.838040233241273 -0.00413419001474616
"2313" "NM_001177703" "chr11" 3983635 3999328 0.122314329216715 0.121835817364561 5911 4227 0.94215578810696 0.967078825457376 -0.000478511852153446
"2314" "NM_001177691" "chr11" 3989932 3999328 0.206811145510836 0.206308610400682 1615 1173 0.974187549532921 0.986448924561059 -0.000502535110153884
"2315" "NM_146013" "chr11" 4031781 4048009 0.942046855733662 0.941605839416058 811 548 0.9728166239844 0.986019067709065 -0.000441016317603737
"2316" "NM_026443" "chr11" 4091480 4095431 0.0180532761015023 0.0197509660798626 7921 4658 0.498675869375747 0.64026798263494 0.00169768997836027
"2317" "NM_144520" "chr11" 4097039 4118729 0.281024294156271 0.202985074626866 1523 1005 7.6595875219465e-06 8.9664508536404e-05 -0.0780392195294048
"2318" "NM_001363143" "chr11" 4135159 4141192 0.24441254869797 0.237181996086106 4877 2555 0.488882539319414 0.631077033316729 -0.00723055261186437
"2319" "NM_001164620" "chr11" 4141123 4160293 0.950083194675541 0.921212121212121 601 330 0.0814612829378012 0.174846389840849 -0.0288710734634195
"2320" "NM_026175" "chr11" 4160353 4182541 0.173661071143086 0.152818991097923 5004 3370 0.0114982610336433 0.038512982664849 -0.0208420800451627
"2321" "NM_134023" "chr11" 4186832 4215505 0.529694212787465 0.526100771674989 3957 2203 0.786555583469936 0.864833449040318 -0.0035934411124765
"2322" "NM_028022" "chr11" 4218224 4222409 0.096662243543942 0.0854686446392448 9797 5932 0.0182597322329317 0.0553744783201278 -0.0111935989046972
"2323" "NM_001013365" "chr11" 4236784 4241026 0.920398009950249 0.864864864864865 402 296 0.0178833994537594 0.0545268355894036 -0.0555331450853839
"2324" "NM_008501" "chr11" 4257567 4272514 0.0529880478087649 0.0476945435328313 12550 7569 0.0968117367739366 0.198549818814815 -0.00529350427593366
"2325" "NM_001039537" "chr11" 4266795 4272514 0.0730442978322337 0.0625363020329138 8488 5165 0.0181320484807769 0.0550674091523025 -0.0105079957993199
"2326" "NM_029458" "chr11" 4346382 4441082 0.941018766756032 0.917910447761194 1119 670 0.0624048381969972 0.142720844420023 -0.0231083189948381
"2327" "NM_028860" "chr11" 4480867 4594815 0.0588805427671432 0.0428994082840237 8254 5408 3.42195717029351e-05 0.000320176567388442 -0.0159811344831195
"2328" "NM_029291" "chr11" 4637792 4683386 0.828110161443495 0.86697965571205 1053 639 0.0315741024534853 0.0842825484016493 0.0388694942685552
"2329" "NM_001356391" "chr11" 4704655 4737669 0.948604992657856 0.952688172043011 681 465 0.754270346755933 0.842720172405006 0.00408317938515457
"2330" "NM_138948" "chr11" 4738820 4746778 0.0518968423061023 0.0576654007595443 31447 20012 0.0049661343865961 0.0198731212240259 0.00576855845344194
"2331" "NM_010898" "chr11" 4765844 4849544 0.163368614818224 0.163048166786485 10865 6955 0.954971849381292 0.974855400037134 -0.000320448031739112
"2332" "NM_001252251" "chr11" 4772333 4849544 0.163368614818224 0.163048166786485 10865 6955 0.954971849381292 0.974855400037134 -0.000320448031739112
"2333" "NM_001252253" "chr11" 4782104 4833135 0.964590964590965 0.987701040681173 1638 1057 0.000116694792253405 0.000892974434882186 0.0231100760902085
"2334" "NM_008698" "chr11" 4873950 4894201 0.0100704934541793 0.0048780487804878 993 410 0.310626849476496 0.461721524107668 -0.00519244467369145
"2335" "NM_172438" "chr11" 4895342 4928865 0.0939398220087583 0.0856301283399958 7079 4753 0.121570925782075 0.234726962613149 -0.00830969366876251
"2336" "NM_010904" "chr11" 4938755 4948064 0.0165361183637946 0.0237075121393887 5745 3501 0.0161488547144028 0.0504261480119903 0.00717139377559414
"2337" "NM_001243043" "chr11" 4947520 5042794 0.082395498392283 0.0815577439570278 17416 11170 0.801132665072384 0.875364517153291 -0.000837754435255203
"2338" "NM_007454" "chr11" 4986823 5042794 0.114923691488272 0.111218103033221 9763 6231 0.470731340339256 0.615733141158135 -0.00370558845505105
"2339" "NM_001190406" "chr11" 5054130 5065327 0.123338163145987 0.137525805939336 39339 25188 1.69141180265174e-07 3.13558253842119e-06 0.0141876427933487
"2340" "NM_001363179" "chr11" 5058127 5060385 0.0657874791571927 0.0616135782376192 6597 4301 0.383643052128843 0.533607254336072 -0.0041739009195735
"2341" "NM_001190408" "chr11" 5060374 5065327 0.167553620383809 0.194312796208531 24804 15614 8.9855812892423e-12 4.37459246083976e-10 0.0267591758247218
"2342" "NM_001362620" "chr11" 5069686 5099096 0.0167402929551267 0.0100683207479324 4301 2781 0.0175013138588054 0.0536365460914735 -0.00667197220719432
"2343" "NM_001362618" "chr11" 5080077 5099096 0.0167402929551267 0.0100683207479324 4301 2781 0.0175013138588054 0.0536365460914735 -0.00667197220719432
"2344" "NM_001290492" "chr11" 5099272 5106100 0.420907840440165 0.310289389067524 1454 622 1.74058275211403e-06 2.44397053947439e-05 -0.110618451372641
"2345" "NR_110961" "chr11" 5099747 5106100 0.528745644599303 0.385714285714286 1148 490 1.02180283785433e-07 1.98612926607935e-06 -0.143031358885017
"2346" "NM_001290493" "chr11" 5100164 5106100 0.702797202797203 0.519230769230769 858 364 1.19867808376289e-09 3.79747608215552e-08 -0.183566433566434
"2347" "NR_152138" "chr11" 5106264 5152260 0.45252560319389 0.486240786240786 5761 4070 0.000966863982164002 0.00523558856454036 0.0337151830468963
"2348" "NM_080595" "chr11" 5106265 5152222 0.560796192124621 0.603854389721627 4622 3269 0.000133714442180758 0.00100259367820095 0.043058197597006
"2349" "NM_032396" "chr11" 5191552 5261610 0.138071456012294 0.123088769112309 13015 9091 0.00115692236807307 0.00609824696431932 -0.0149826868999846
"2350" "NM_001080924" "chr11" 5276328 5444847 0.046699982767534 0.0491746047578674 29015 20051 0.206826865044278 0.345989995739211 0.0024746219903334
"2351" "NM_001290501" "chr11" 5276328 5381740 0.986344537815126 0.992317541613316 952 781 0.227543831836794 0.370185104933111 0.00597300379819021
"2352" "NM_001271730" "chr11" 5520640 5525993 0.00998185117967332 0.0135782747603834 4408 2504 0.178941234162427 0.31174941871905 0.00359642358071006
"2353" "NM_134033" "chr11" 5528887 5542217 0.0158376851296978 0.0150280183392766 11681 7852 0.652895323398169 0.76782425573366 -0.00080966679042118
"2354" "NM_023816" "chr11" 5569683 5689337 0.866774979691308 0.811340206185567 2462 970 5.58791630862336e-05 0.000482134211688551 -0.0554347735057409
"2355" "NM_026080" "chr11" 5703981 5707701 0.0152794531564133 0.0130321459600348 9948 5755 0.25209194142504 0.398667257397811 -0.0022473071963786
"2356" "NM_001077661" "chr11" 5713416 5762376 0.104028978139298 0.0753203650779017 15736 10847 9.59141144742993e-16 9.1258557228355e-14 -0.0287086130613967
"2357" "NM_001361591" "chr11" 5713416 5741176 0.121132669113791 0.0888720091150779 11442 7899 7.12359790584107e-13 4.11175649761802e-11 -0.0322606599987134
"2358" "NR_015577" "chr11" 5762149 5784710 0.00793650793650794 0.00706713780918728 2646 1415 0.760270376385695 0.846352212151045 -0.000869370127320657
"2359" "NM_001146309" "chr11" 5788482 5800980 0.0157403538097228 0.0177556818181818 7179 4224 0.416679326498962 0.564375138212355 0.00201532800845902
"2360" "NM_017401" "chr11" 5827859 5838016 0.200083980684443 0.163992594878124 9526 6482 6.6795074130728e-09 1.73758921306115e-07 -0.0360913858063185
"2361" "NM_009636" "chr11" 5861865 5872248 0.394593253968254 0.378084179970972 4032 2756 0.170206590328031 0.300191000806692 -0.0165090739972815
"2362" "NM_008894" "chr11" 5872179 5878256 0.348719188013533 0.379640260237275 4138 2613 0.0100616166071169 0.0346707301542077 0.030921072223742
"2363" "NM_001361942" "chr11" 5872179 5877663 0.969529085872576 0.971057884231537 1444 1002 0.826761809669137 0.891752421160732 0.0015287983589608
"2364" "NM_022879" "chr11" 5896636 5898782 0.238883143743537 0.279126213592233 967 412 0.117025278934835 0.228362590107245 0.0402430698486963
"2365" "NM_001287386" "chr11" 5900820 5915135 0.949165696546372 0.914880201765448 2577 1586 1.48569377069123e-05 0.000155878152567438 -0.034285494780924
"2366" "NM_010292" "chr11" 5900822 5950081 0.949165696546372 0.914880201765448 2577 1586 1.48569377069123e-05 0.000155878152567438 -0.034285494780924
"2367" "NM_019661" "chr11" 5955757 5967781 0.0163487738419619 0.0113268608414239 1835 1236 0.244124668464754 0.389675633277162 -0.0050219130005379
"2368" "NM_001174054" "chr11" 5969665 6065748 0.30741469816273 0.275878068018373 36576 21553 6.99425591368338e-16 6.71609725683966e-14 -0.0315366301443563
"2369" "NM_001363446" "chr11" 6105691 6200451 0.0192218619731357 0.0112054329371817 4318 2945 0.00625386867009166 0.0238797620448415 -0.00801642903595405
"2370" "NM_207242" "chr11" 6211010 6230245 0.945044472681067 0.921875 3148 1792 0.0015088952621571 0.00758728326718339 -0.0231694726810674
"2371" "NM_026538" "chr11" 6257544 6267729 0.477498093058734 0.522157996146435 1311 519 0.0849540264879207 0.180198449139659 0.0446599030877016
"2372" "NM_001252282" "chr11" 6291596 6359094 0.139671193709793 0.129109045567898 13990 8822 0.0228925182526318 0.0658128315162927 -0.0105621481418943
"2373" "NM_001361905" "chr11" 6291605 6359094 0.139671193709793 0.129109045567898 13990 8822 0.0228925182526318 0.0658128315162927 -0.0105621481418943
"2374" "NM_001361903" "chr11" 6291658 6359094 0.142260027865366 0.131038506417736 13637 8570 0.0179210392505668 0.0545936688397751 -0.01122152144763
"2375" "NM_001361904" "chr11" 6292169 6359094 0.639505274645326 0.591466978375219 2749 1711 0.00132491219579083 0.00681154587310472 -0.0480382962701064
"2376" "NM_001252288" "chr11" 6292557 6359094 0.974662162162162 0.965953307392996 1776 1028 0.186844307042778 0.322210943130876 -0.00870885476916605
"2377" "NM_001361902" "chr11" 6292578 6359094 0.974662162162162 0.965953307392996 1776 1028 0.186844307042778 0.322210943130876 -0.00870885476916605
"2378" "NM_028601" "chr11" 6395124 6406162 0.964977645305514 0.959742351046699 1342 621 0.569125530586275 0.698402160237115 -0.00523529425881519
"2379" "NM_008907" "chr11" 6415866 6419817 0.0179133123633843 0.0181740614334471 18757 11720 0.867829940919088 0.918743799766337 0.000260749070062762
"2380" "NM_029938" "chr11" 6427225 6444443 0.017112810707457 0.0105147520401758 10460 6372 0.000398971520118531 0.00250856052043145 -0.00659805866728121
"2381" "NM_001347064" "chr11" 6427229 6444443 0.017112810707457 0.0105147520401758 10460 6372 0.000398971520118531 0.00250856052043145 -0.00659805866728121
"2382" "NM_011221" "chr11" 6467598 6476076 0.0152685467936052 0.0236409776946708 11134 7487 4.12815191063953e-05 0.000373181350811262 0.00837243090106559
"2383" "NM_178440" "chr11" 6506547 6520958 0.976154992548435 0.997797356828194 671 454 0.000975404112691861 0.00527361066324865 0.0216423642797586
"2384" "NR_045893" "chr11" 6525590 6528760 0.0627450980392157 0.0357142857142857 510 196 0.142090636423073 0.262733391707124 -0.02703081232493
"2385" "NM_146014" "chr11" 6546886 6596761 0.157506083745909 0.116465863453815 11917 7968 1.91135638855999e-16 2.08517974180233e-14 -0.0410402202920939
"2386" "NM_001190344" "chr11" 6560182 6596734 0.899947616553169 0.908045977011494 1909 870 0.50250578239729 0.643166994131282 0.00809836045832502
"2387" "NM_001081652" "chr11" 6597822 6606054 0.775183034587225 0.728942973037461 7922 4191 1.82613675707288e-08 4.33385098031065e-07 -0.0462400615497642
"2388" "NM_001130457" "chr11" 6615597 6626067 0.0155831890445459 0.0134361490828368 12706 8559 0.199996764166306 0.338284972394944 -0.0021470399617091
"2389" "NM_011709" "chr11" 6635482 6638649 0.975490196078431 0.965753424657534 204 146 0.592302478064473 0.718800625243415 -0.00973677142089713
"2390" "NR_028586" "chr11" 6650147 6660236 0.211740041928721 0.211726384364821 477 307 0.999635454086012 1 -1.36575639003156e-05
"2391" "NM_019511" "chr11" 6658532 6677475 0.963414634146341 1 328 180 0.00109596824917455 0.00583014817667861 0.0365853658536586
"2392" "NR_046025" "chr11" 6716000 6720037 0.876923076923077 0.984848484848485 130 66 0.00405142534986585 0.0168535735706038 0.107925407925408
"2393" "NM_009622" "chr11" 7063432 7178505 0.109436670254754 0.124101894186806 2787 1531 0.149940709764251 0.273846486927662 0.0146652239320518
"2394" "NM_008343" "chr11" 7206090 7213923 0.161117781901539 0.190964057776285 9161 5954 2.34467138896273e-06 3.18072381066513e-05 0.0298462758747457
"2395" "NM_001083587" "chr11" 8431651 8664535 0.245950519784028 0.24572864321608 24818 15920 0.959527723717906 0.977447038822293 -0.00022187656794731
"2396" "NM_001303610" "chr11" 8993136 9011191 0.0335329341317365 0.0334029227557411 835 479 0.98993846981971 0.995480328923957 -0.000130011375995401
"2397" "NM_001159401" "chr11" 9118007 9136170 0.362046632124352 0.283714419038731 3088 2143 2.63527263985779e-09 7.60542603832641e-08 -0.0783322130856216
"2398" "NM_009477" "chr11" 9118102 9136170 0.362046632124352 0.283714419038731 3088 2143 2.63527263985779e-09 7.60542603832641e-08 -0.0783322130856216
"2399" "NM_001159402" "chr11" 9118506 9136170 0.978937728937729 0.974747474747475 1092 594 0.582845254310556 0.71045687482128 -0.00419025419025421
"2400" "NM_178259" "chr11" 9191941 9684259 0.923326133909287 0.946159936658749 1852 1263 0.0115154434378501 0.0385519432703217 0.0228338027494617
"2401" "NM_177033" "chr11" 11114015 11263526 0.0380765002025346 0.0330633006782216 17281 10616 0.0285293269471758 0.0780650801836247 -0.00501319952431303
"2402" "NM_015785" "chr11" 11280039 11462419 0.205555555555556 0.218167072181671 2340 1233 0.379905938866879 0.530107818132268 0.0126115166261152
"2403" "NM_001347068" "chr11" 11463743 11515190 0.965661641541039 0.99002493765586 1194 802 0.000251586061203536 0.00168725418644933 0.0243632961148218
"2404" "NM_028669" "chr11" 11489265 11515190 0.965661641541039 0.99002493765586 1194 802 0.000251586061203536 0.00168725418644933 0.0243632961148218
"2405" "NM_001305143" "chr11" 11589222 11627838 0.972426470588235 0.972286374133949 544 433 0.989413285930799 0.995124490320647 -0.000140096454286143
"2406" "NM_009578" "chr11" 11685924 11772926 0.0539667896678967 0.0481927710843374 4336 2739 0.283430707391925 0.433294901706841 -0.00577401858355932
"2407" "NM_001301866" "chr11" 11690176 11772926 0.751020408163265 0.75 245 140 0.982241053534473 0.990991954316459 -0.00102040816326532
"2408" "NM_001190448" "chr11" 11814100 11898144 0.960736196319018 0.946140035906643 815 557 0.204590416795327 0.343439890922577 -0.0145961604123757
"2409" "NM_016672" "chr11" 11814100 11890408 0.99 1 100 56 0.34467072233713 0.496330604100814 0.01
"2410" "NR_045178" "chr11" 11868122 11885321 0.99 1 100 56 0.34467072233713 0.496330604100814 0.01
"2411" "NM_001177629" "chr11" 11930498 12027971 0.506283386495523 0.513974254899687 26021 17246 0.117156057199192 0.228596382045095 0.007690868404164
"2412" "NM_010345" "chr11" 11930498 12037420 0.444000396340456 0.448337646824607 30277 20092 0.337604922861526 0.489198454635996 0.00433725048415035
"2413" "NM_001282994" "chr11" 12236675 12412140 0.928205128205128 0.801324503311258 195 151 0.000442554682369979 0.00274123422013771 -0.12688062489387
"2414" "NM_172496" "chr11" 12236675 12464960 0.0354283207195349 0.0348564204442839 9117 5537 0.855401509358863 0.911247507694818 -0.00057190027525103
"2415" "NR_045918" "chr11" 14560335 14599225 0.896666666666667 0.884615384615385 300 182 0.680416231363318 0.788621260035457 -0.012051282051282
"2416" "NM_145967" "chr11" 16257741 16284551 0.0378857317445768 0.0463300364393545 3273 1921 0.141500289752863 0.261920719337338 0.00844430469477766
"2417" "NR_156693" "chr11" 16260590 16284551 0.0378857317445768 0.0463300364393545 3273 1921 0.141500289752863 0.261920719337338 0.00844430469477766
"2418" "NM_011343" "chr11" 16501637 16508484 0.0205064854848672 0.0186971068687266 8095 5081 0.466542493557987 0.611839597836973 -0.00180937861614058
"2419" "NM_207655" "chr11" 16752202 16913907 0.0325899031811895 0.0291518269357605 11568 7581 0.17927915774599 0.312031390741163 -0.00343807624542904
"2420" "NM_007912" "chr11" 16752202 16887658 0.0325899031811895 0.0291518269357605 11568 7581 0.17927915774599 0.312031390741163 -0.00343807624542904
"2421" "NM_029861" "chr11" 17051858 17079372 0.0325516275813791 0.0205047318611987 2857 1902 0.0115573331451522 0.038661125500969 -0.0120468957201803
"2422" "NM_024459" "chr11" 17159297 17200380 0.0199255528793519 0.015136449011159 13701 9051 0.00723181145249367 0.0267037489341858 -0.00478910386819288
"2423" "NM_025443" "chr11" 17203199 17211589 0.0283597883597884 0.0259447264523407 4725 3546 0.503994044651372 0.644554342871211 -0.00241506190744769
"2424" "NM_020558" "chr11" 17257546 17269176 0.016443656295341 0.0102846209040899 6203 4181 0.00752139620454128 0.0275279903251521 -0.00615903539125103
"2425" "NM_001330649" "chr11" 17257687 17269176 0.018348623853211 0.00833333333333333 1090 720 0.069220154374474 0.154178552292989 -0.0100152905198777
"2426" "NM_001362970" "chr11" 17938752 17953875 0.0168383340797134 0.0129519697787372 11165 7412 0.0327471334696159 0.0866984845216705 -0.00388636430097621
"2427" "NM_001193271" "chr11" 18880427 19018969 0.0723860589812333 0.0592885375494071 373 253 0.517608340726134 0.656046532585794 -0.0130975214318261
"2428" "NM_033523" "chr11" 19924441 20022597 0.265665880334549 0.255406084988685 23315 15908 0.0230770613737871 0.0662702215884236 -0.0102597953458636
"2429" "NM_146243" "chr11" 20062303 20112951 0.0180010286302074 0.0121999734783185 11666 7541 0.00133858579762174 0.00686961539531951 -0.00580105515188892
"2430" "NM_008996" "chr11" 20201411 20226856 0.0144690144690145 0.0158241758241758 3663 2275 0.677085409709254 0.786291516586508 0.00135516135516136
"2431" "NM_172260" "chr11" 20227036 20249424 0.0456600015322148 0.0406397195749808 13053 9129 0.0705464884130548 0.156428368685569 -0.00502028195723399
"2432" "NM_018861" "chr11" 20302179 20332713 0.0207766990291262 0.0156152404747033 5150 3202 0.0873503127337182 0.183906079259623 -0.0051614585544229
"2433" "NM_021372" "chr11" 20543165 20653023 0.0517355074635813 0.0444834650278022 16681 10251 0.00706267952533714 0.0262373066980656 -0.00725204243577916
"2434" "NM_001038625" "chr11" 20631976 20653023 0.0207319653056907 0.0202369200394867 9454 6078 0.831731521906403 0.894769462644624 -0.000495045266204041
"2435" "NM_001290545" "chr11" 20685084 20741556 0.015326118748172 0.0158106297454221 17095 11195 0.747394521078311 0.838195027484203 0.000484510997250083
"2436" "NM_173752" "chr11" 20823354 20831108 0.0134529147982063 0.0144069776497158 21408 12841 0.465139408504878 0.610488149093988 0.000954062851509476
"2437" "NM_023324" "chr11" 21091323 21150327 0.0118008868545272 0.0111147793551227 13982 9087 0.63267024108756 0.751619149711337 -0.000686107499404547
"2438" "NM_001290628" "chr11" 21239031 21321133 0.115761299349109 0.1236652368349 16439 10957 0.0481226814824194 0.117073241570248 0.00790393748579124
"2439" "NM_001290634" "chr11" 21321125 21371267 0.0181659218962502 0.0191207257501745 10294 7165 0.646107730706041 0.762600361658649 0.000954803853924217
"2440" "NM_139297" "chr11" 21321125 21370629 0.0288376220053239 0.0279947916666667 2254 1536 0.878206706122338 0.925276489632965 -0.000842830338657202
"2441" "NM_145425" "chr11" 21572280 21898686 0.974301952063257 0.983619344773791 4047 2564 0.010409008875088 0.0355952258735712 0.00931739271053422
"2442" "NM_011023" "chr11" 21994763 22001651 0.0442720845631135 0.0378401360544218 14569 9408 0.0144637036602674 0.0462176176891016 -0.00643194850869169
"2443" "NM_001252515" "chr11" 22005825 22286795 0.645504522078383 0.692603020220118 5639 3907 1.54877532037907e-06 2.21039940758484e-05 0.0470984981417351
"2444" "NM_153596" "chr11" 22512282 22519231 0.0373264686954123 0.0371857801576677 10877 6723 0.961811943749408 0.978945363057291 -0.000140688537744633
"2445" "NM_016888" "chr11" 22834738 22859735 0.0216081718177056 0.0164460489370237 7636 4986 0.0385694791569291 0.0983532768282776 -0.00516212288068194
"2446" "NM_001169114" "chr11" 22834738 22860336 0.0179056347589952 0.0141689373297003 11784 7340 0.0461597610384978 0.113196532983309 -0.00373669742929498
"2447" "NM_144514" "chr11" 22899727 22982284 0.622033297910025 0.650485436893204 2823 1854 0.0479829844056718 0.11678792735206 0.0284521389831791
"2448" "NM_001361661" "chr11" 22899727 22972866 0.622033297910025 0.650485436893204 2823 1854 0.0479829844056718 0.11678792735206 0.0284521389831791
"2449" "NM_011663" "chr11" 22972004 22976496 0.732838589981447 0.76063829787234 1617 1128 0.0996867005968498 0.203020694362401 0.0277997078908933
"2450" "NM_009837" "chr11" 22990592 23003336 0.0208925701570033 0.017022696929239 8089 5992 0.0964802077212047 0.198142922165064 -0.00386987322776435
"2451" "NM_001363284" "chr11" 23008346 23023742 0.014446227929374 0 1246 517 0.000391629556035652 0.00246910289231918 -0.014446227929374
"2452" "NR_131065" "chr11" 23152139 23166375 0.933333333333333 1 165 80 0.00278133189314435 0.0125388603759084 0.0666666666666667
"2453" "NM_134014" "chr11" 23256040 23297597 0.0426599749058971 0.0374531835205993 797 534 0.635498045717251 0.753706686698751 -0.00520679138529787
"2454" "NM_001190401" "chr11" 23306894 23490560 0.0133371991881705 0.00790737079920926 10347 7082 0.00061179606596578 0.00358492537303964 -0.00542982838896122
"2455" "NM_172391" "chr11" 23487881 23498039 0.0128 0.0132726583238529 4375 2637 0.865677619023293 0.91755046276964 0.000472658323852862
"2456" "NR_156450" "chr11" 23564948 23633631 0.0112911860612255 0.00973766441392341 20547 13761 0.167590665984535 0.297021919462427 -0.00155352164730208
"2457" "NM_001347242" "chr11" 23573250 23633631 0.0112911860612255 0.00973766441392341 20547 13761 0.167590665984535 0.297021919462427 -0.00155352164730208
"2458" "NR_157299" "chr11" 23647282 23665883 0.020999115826702 0.0168200571247223 4524 3151 0.187043869768194 0.322501705780708 -0.00417905870197972
"2459" "NM_028956" "chr11" 23665673 23732876 0.02776513427401 0.0228608752449379 2197 1531 0.349300704550893 0.50080557590807 -0.00490425902907207
"2460" "NM_009044" "chr11" 23736849 23770969 0.0204202426753477 0.0142063001852996 10137 6476 0.00284985910484784 0.0127786774623874 -0.00621394249004817
"2461" "NM_172555" "chr11" 23862645 23895270 0.0266393442622951 0.0352941176470588 976 595 0.333314981538338 0.48489230919588 0.00865477338476374
"2462" "NM_001242934" "chr11" 24078055 24168435 0.345886112062079 0.345646437994723 8763 5306 0.976889034110836 0.987863927584242 -0.000239674067356255
"2463" "NM_001159289" "chr11" 24078055 24173558 0.345886112062079 0.345646437994723 8763 5306 0.976889034110836 0.987863927584242 -0.000239674067356255
"2464" "NM_001159290" "chr11" 24080694 24173558 0.683758700696056 0.740818030050084 4310 2396 7.99234786030627e-07 1.22633690990576e-05 0.0570593293540278
"2465" "NR_045857" "chr11" 24481908 24569951 0.955974842767296 0.951724137931034 318 145 0.83931404774879 0.90027729913217 -0.00425070483626111
"2466" "NR_027973" "chr11" 25616845 26210576 0.213234301147873 0.244763614602035 7405 5013 3.95184083991431e-05 0.000360685534740668 0.0315293134541617
"2467" "NR_102382" "chr11" 26387083 26471883 0.0184291355857832 0.0162271805273834 2279 1479 0.613966775547648 0.736555109798281 -0.00220195505839987
"2468" "NM_027260" "chr11" 26471401 26593920 0.0346710995013061 0.0326269761183989 4211 2973 0.636317045600013 0.754319686561088 -0.00204412338290718
"2469" "NM_001166661" "chr11" 28385683 28584324 0.327963651383726 0.296826384567517 2421 1607 0.0369450218787007 0.0949309546959414 -0.0311372668162087
"2470" "NM_146015" "chr11" 28853204 28926743 0.0219560878243513 0.0135714285714286 2004 1400 0.0690049862284745 0.153829740925104 -0.00838465925292273
"2471" "NM_027869" "chr11" 29130743 29161764 0.0354257302672467 0.0238907849829352 1609 1172 0.0771628597348727 0.167623280681353 -0.0115349452843116
"2472" "NM_001363361" "chr11" 29172975 29220797 0.0131004366812227 0.0267716535433071 2061 1270 0.00498564072684143 0.0199358656352322 0.0136712168620844
"2473" "NM_001363362" "chr11" 29172975 29209641 0.0131004366812227 0.0267716535433071 2061 1270 0.00498564072684143 0.0199358656352322 0.0136712168620844
"2474" "NM_025740" "chr11" 29221535 29247272 0.0195911413969336 0.0116635972989564 4696 3258 0.00515129620352973 0.0204608017924919 -0.00792754409797715
"2475" "NM_176841" "chr11" 29373657 29510808 0.0192523525856859 0.0148927975349852 11583 7789 0.0219981410484624 0.0638639505136211 -0.00435955505070068
"2476" "NM_001363368" "chr11" 29373657 29506134 0.0192523525856859 0.0148927975349852 11583 7789 0.0219981410484624 0.0638639505136211 -0.00435955505070068
"2477" "NM_026465" "chr11" 29511756 29515033 0.0441176470588235 0.0333333333333333 68 30 0.800071285526727 0.874388197656582 -0.0107843137254902
"2478" "NM_001282120" "chr11" 29526396 29545447 0.0189897455374098 0.0100890207715134 2633 1685 0.017484004287959 0.0536216325706336 -0.00890072476589645
"2479" "NM_001163521" "chr11" 29547949 29578352 0.0573770491803279 0.038781163434903 610 361 0.192638830482925 0.329612030774569 -0.0185958857454248
"2480" "NM_194054" "chr11" 29692897 29744414 0.0160998188770376 0.0112619561863622 9938 6482 0.00933473445338212 0.0326849036809147 -0.0048378626906754
"2481" "NM_146016" "chr11" 29743050 30026033 0.162382128423889 0.172051027170311 17816 12072 0.0278275683218323 0.07669881496323 0.00966889874642282
"2482" "NM_175836" "chr11" 30099394 30219772 0.326221610461115 0.268717568569311 4359 2698 2.94351274836091e-07 5.1454677128856e-06 -0.0575040418918043
"2483" "NM_009260" "chr11" 30106842 30198257 0.558415032679739 0.477815699658703 2448 1465 1.02193159212876e-06 1.51558637616989e-05 -0.0805993330210355
"2484" "NM_134013" "chr11" 30771774 30880361 0.0178175365961851 0.0141493542953397 13526 8905 0.0325639200071648 0.0863505099315898 -0.00366818230084543
"2485" "NM_175490" "chr11" 30885357 30893725 0.0479876160990712 0.0453367875647668 1292 772 0.782553941442455 0.861934479217487 -0.00265082853430437
"2486" "NM_023906" "chr11" 30954397 31102704 0.308709399252659 0.316489361702128 3479 2256 0.534575112348417 0.670535854563205 0.00777996244946882
"2487" "NM_011491" "chr11" 31359440 31370061 0.162235312848273 0.172608109763567 12562 8163 0.0504513317245509 0.12153860826252 0.0103727969152947
"2488" "NM_001024919" "chr11" 31665149 31671862 0.0174030745431693 0.0167982770997846 10343 6965 0.763568449065084 0.848468204627195 -0.000604797443384656
"2489" "NM_026252" "chr11" 31870939 31935635 0.013347022587269 0.0163147792706334 2922 2084 0.390122179936534 0.53937866520719 0.0029677566833644
"2490" "NM_026262" "chr11" 31965632 31979651 0.805986103687867 0.835079549864183 3742 2577 0.00310340865265146 0.0136858679566769 0.0290934461763157
"2491" "NM_001347080" "chr11" 32000418 32033414 0.0158311345646438 0.00621669626998224 1895 1126 0.0145374451758941 0.0463896198919997 -0.00961443829466156
"2492" "NM_008741" "chr11" 32000418 32059211 0.242886178861789 0.254966887417219 2952 1812 0.348840901651841 0.500369246230463 0.0120807085554299
"2493" "NM_001290680" "chr11" 32000699 32059211 0.649952696310312 0.663265306122449 1057 686 0.567555428972906 0.697173405264896 0.0133126098121368
"2494" "NM_001290681" "chr11" 32001276 32059211 0.649952696310312 0.663265306122449 1057 686 0.567555428972906 0.697173405264896 0.0133126098121368
"2495" "NM_001134458" "chr11" 32188996 32200279 0.805152224824356 0.84620886981402 2135 1398 0.00169853861765996 0.00837691104761668 0.041056644989664
"2496" "NM_010117" "chr11" 32209584 32222293 0.209751839381469 0.206266641897331 24057 16149 0.398728203078882 0.547535229178507 -0.00348519748413792
"2497" "NM_010822" "chr11" 32226504 32232702 0.255331088664422 0.2188919164396 10692 6606 4.61547166913587e-08 9.84366255576092e-07 -0.0364391722248216
"2498" "NR_104306" "chr11" 32231962 32267707 0.0716997047659216 0.0581851070244197 9484 6634 0.000627008511356882 0.00366170861859399 -0.0135145977415019
"2499" "NM_177364" "chr11" 32347839 32428188 0.938788257339163 0.928535980148883 3202 2015 0.146121981963338 0.268709181728891 -0.0102522771902797
"2500" "NM_001361561" "chr11" 32455369 32518709 0.0257289879931389 0.0191570881226054 2915 1827 0.138480017488029 0.258101353271728 -0.00657189987053357
"2501" "NM_009288" "chr11" 32533265 32624595 0.960309097295399 0.971251409244645 2847 1774 0.0474474140214911 0.11576835667047 0.0109423119492462
"2502" "NM_001359178" "chr11" 32533265 32624588 0.960309097295399 0.971251409244645 2847 1774 0.0474474140214911 0.11576835667047 0.0109423119492462
"2503" "NM_001271349" "chr11" 32642554 32746814 0.0167904673475704 0.015555686993553 25848 16907 0.322912694800422 0.474307896627406 -0.00123478035401745
"2504" "NM_008005" "chr11" 33116977 33147400 0.126278438739303 0.137894363700815 4791 2821 0.14757444717998 0.270735055105586 0.0116159249615125
"2505" "NM_008722" "chr11" 33152497 33163206 0.0331770645510278 0.0394088669950739 2773 1624 0.284208987440878 0.434002310003801 0.00623180244404612
"2506" "NM_001252261" "chr11" 33154924 33163206 0.0331770645510278 0.0394088669950739 2773 1624 0.284208987440878 0.434002310003801 0.00623180244404612
"2507" "NM_019916" "chr11" 33200751 33203588 0.0404438316591163 0.039070480081716 30462 19580 0.4431272099852 0.589506587145605 -0.00137335157740024
"2508" "NR_110973" "chr11" 33211793 33513753 0.0145407693723541 0.0121384542437174 16299 10545 0.0946474511807657 0.195264251510259 -0.00240231512863673
"2509" "NM_001190885" "chr11" 33629340 33843686 0.356919962891119 0.322188846806843 11857 7657 5.76538224919845e-07 9.22682564720032e-06 -0.0347311160842758
"2510" "NM_001190886" "chr11" 33629340 33993193 0.401499962872206 0.376236498010233 13467 8795 0.000157626294860419 0.00114720890883917 -0.0252634648619731
"2511" "NM_001363115" "chr11" 33629340 33680682 0.905751905751906 0.924078091106291 1443 922 0.120247832462366 0.232992754790619 0.0183261853543849
"2512" "NM_031169" "chr11" 33963012 33973638 0.979591836734694 0.974789915966387 196 119 0.780863168086854 0.861210280708504 -0.00480192076830732
"2513" "NR_155520" "chr11" 33973960 34098554 0.837209302325581 0.871355060034305 1763 1166 0.0105277355008362 0.0359322562868018 0.0341457577087239
"2514" "NM_010696" "chr11" 34046927 34092281 0.973947895791583 0.982490272373541 1497 1028 0.149628188740376 0.273371553597827 0.00854237658195767
"2515" "NM_023907" "chr11" 34204340 34208089 0.978354978354978 0.994791666666667 462 192 0.0980324786376639 0.200363193464738 0.0164366883116883
"2516" "NM_033374" "chr11" 34226820 34783905 0.905841325196164 0.883714203066242 5735 3457 0.000765805413341867 0.00431272632373094 -0.0221271221299215
"2517" "NM_001025382" "chr11" 34314821 34422640 0.939507494646681 0.908180300500835 1868 1198 0.00126435406260503 0.00655846293315933 -0.0313271941458462
"2518" "NM_027411" "chr11" 34809184 34833641 0.122822688700313 0.12349968414403 4478 3166 0.929298892330596 0.95865146885948 0.000676995443717687
"2519" "NM_011412" "chr11" 35121455 35708507 0.809696010848683 0.836079077429984 17698 10926 1.43373402000454e-08 3.46976954411552e-07 0.0263830665813001
"2520" "NM_145962" "chr11" 35769494 35791285 0.0166031573217202 0.0132042253521127 7348 4544 0.138479416318809 0.258101353271728 -0.00339893196960752
"2521" "NM_001004147" "chr11" 35797379 35798884 0.0925925925925926 0.0826480263157895 7506 4864 0.0564196169789614 0.132269977384183 -0.00994456627680311
"2522" "NM_025936" "chr11" 35808380 35834528 0.0576713819368879 0.0521008403361345 3676 2380 0.353285991381008 0.504656214602459 -0.00557054160075347
"2523" "NM_170779" "chr11" 35838398 35980527 0.23915744998136 0.235852751125906 16094 10214 0.539384849588483 0.674498116238085 -0.0033046988554539
"2524" "NM_001290702" "chr11" 36006655 36944241 0.876446435237029 0.851962542339111 8037 5019 6.69846933640062e-05 0.000565516529225528 -0.0244838928979173
"2525" "NM_134017" "chr11" 40679313 40692682 0.0228981544771018 0.0277008310249307 2926 1805 0.30471082270534 0.455993925072621 0.0048026765478289
"2526" "NM_001199274" "chr11" 40679313 40695203 0.0270621346611821 0.0241102181400689 4619 2613 0.446076324264443 0.592597537054396 -0.00295191652111319
"2527" "NM_026023" "chr11" 40733660 40740046 0.0218289085545723 0.0144927536231884 1695 897 0.186239988177445 0.321354971319428 -0.00733615493138387
"2528" "NM_009831" "chr11" 40748551 40755286 0.0223642172523962 0.0150158821830783 5008 3463 0.0143379995251018 0.0459420107803394 -0.00734833506931791
"2529" "NM_008073" "chr11" 41910189 42000857 0.932263814616756 0.962585034013605 561 294 0.0610079181498667 0.140265032603859 0.0303212193968496
"2530" "NM_010250" "chr11" 42130939 42182930 0.0486247544204322 0.0445736434108527 2036 1548 0.569014830882081 0.698376175410155 -0.00405111100957951
"2531" "NM_008070" "chr11" 42419746 42632591 0.890243902439024 0.927835051546392 246 194 0.173523312766797 0.304506086249095 0.0375911491073674
"2532" "NM_001362646" "chr11" 42420479 42632591 0.890243902439024 0.927835051546392 246 194 0.173523312766797 0.304506086249095 0.0375911491073674
"2533" "NM_001362647" "chr11" 42420867 42632591 0.890243902439024 0.927835051546392 246 194 0.173523312766797 0.304506086249095 0.0375911491073674
"2534" "NM_001347314" "chr11" 42421200 42632591 0.890243902439024 0.927835051546392 246 194 0.173523312766797 0.304506086249095 0.0375911491073674
"2535" "NM_176999" "chr11" 43149876 43262286 0.947227191413238 0.947852760736196 1118 652 0.954603748855925 0.974710217451631 0.000625569322958319
"2536" "NM_001131054" "chr11" 43420243 43426251 0.0229681978798587 0.0095440084835631 1698 943 0.00924931643631794 0.0324676560956127 -0.0134241893962956
"2537" "NM_148673" "chr11" 43433730 43447981 0.0604849453770317 0.0383141762452107 3753 3132 2.32681385959981e-05 0.000230545983796868 -0.022170769131821
"2538" "NM_026979" "chr11" 43474305 43491525 0.0870429252782194 0.0726072607260726 2516 1818 0.0840522814430515 0.178786993510501 -0.0144356645521468
"2539" "NM_001045530" "chr11" 43528748 43586999 0.0250717093381494 0.0205855443732845 9413 6558 0.0623854745045761 0.142692220883848 -0.00448616496486483
"2540" "NM_001164231" "chr11" 43681997 43722633 0.01328125 0.0120575221238938 14080 9040 0.41760147618946 0.565192109579645 -0.00122372787610619
"2541" "NM_027557" "chr11" 43681997 43707193 0.01328125 0.0120575221238938 14080 9040 0.41760147618946 0.565192109579645 -0.00122372787610619
"2542" "NM_001284381" "chr11" 43774604 43901237 0.0798180131631256 0.0778805368194145 22639 14381 0.500369445205996 0.641612192600452 -0.00193747634371107
"2543" "NM_007416" "chr11" 43774604 43836489 0.0938458044737141 0.0921122286924299 17614 11334 0.620182065661543 0.740854996399105 -0.00173357578128423
"2544" "NM_024475" "chr11" 44454570 44470548 0.021665448262112 0.0215870477713372 15047 10006 0.966673541661835 0.98179842988924 -7.84004907748506e-05
"2545" "NM_028862" "chr11" 44518955 44565520 0.225744191225596 0.251654064272212 13471 8464 1.137766927654e-05 0.000124319084800872 0.025909873046616
"2546" "NM_001166553" "chr11" 44519376 44554977 0.422704036664904 0.423755186721992 5673 3856 0.918806826580591 0.951738807191279 0.00105115005708778
"2547" "NM_001363166" "chr11" 44520288 44565520 0.693368195864036 0.718146718146718 4207 2849 0.0251217170688715 0.070766691708 0.0247785222826821
"2548" "NM_001362577" "chr11" 44618099 45008096 0.223840526209813 0.218115314274714 14899 10389 0.280461296945407 0.430020017987597 -0.00572521193509909
"2549" "NM_001362569" "chr11" 44620227 45008096 0.440215887074453 0.415903890160183 7226 5244 0.00676473151132658 0.0253610490286995 -0.0243119969142703
"2550" "NM_001346760" "chr11" 45851968 45910625 0.0441648012583943 0.0456158134820071 16529 11838 0.56039109579524 0.691225315993927 0.00145101222361276
"2551" "NM_028185" "chr11" 45928268 45944935 0.0626454812265965 0.0612684219241596 9881 6039 0.726663499207756 0.823264861515442 -0.00137705930243687
"2552" "NM_001080969" "chr11" 45945305 45955503 0.0176668536174986 0.0157329240214889 3566 2606 0.558610991315956 0.689841171747364 -0.00193392959600973
"2553" "NM_173384" "chr11" 45980309 46017992 0.0882706023585905 0.0829028600226786 14161 7937 0.171721837421917 0.302110332574814 -0.0053677423359119
"2554" "NM_001291890" "chr11" 46054501 46147347 0.424037812288994 0.39762663832802 8886 5646 0.00161414053201114 0.00804637470466894 -0.0264111739609741
"2555" "NM_009616" "chr11" 46055983 46147347 0.424037812288994 0.39762663832802 8886 5646 0.00161414053201114 0.00804637470466894 -0.0264111739609741
"2556" "NM_001311209" "chr11" 46127903 46147347 0.958029197080292 0.966942148760331 2740 1573 0.139700342433327 0.259415157002111 0.00891295168003858
"2557" "NM_172524" "chr11" 46148154 46166359 0.0197368421052632 0.00492610837438424 304 203 0.133284284863738 0.250767010718348 -0.0148107337308789
"2558" "NM_001252460" "chr11" 46193848 46312358 0.451358270516285 0.428817649086522 14062 8703 0.000872206255499714 0.00480416646731365 -0.0225406214297632
"2559" "NM_001252459" "chr11" 46193848 46312859 0.384652335775189 0.365537270087125 16654 10330 0.00162502309515309 0.00809094533660813 -0.0191150656880643
"2560" "NM_177075" "chr11" 46235556 46239871 0.957925636007828 0.963289280469897 1022 681 0.577934413729367 0.706258834020223 0.00536364446206949
"2561" "NM_001104557" "chr11" 46436946 46442721 0.0150853513298928 0.0224650880388585 2519 1647 0.0830719366873786 0.177498968904318 0.00737973670896572
"2562" "NM_025426" "chr11" 46436960 46442721 0.0150853513298928 0.0224650880388585 2519 1647 0.0830719366873786 0.177498968904318 0.00737973670896572
"2563" "NM_134250" "chr11" 46454930 46481254 0.028735632183908 0.035031847133758 348 314 0.644680992652301 0.761520285935148 0.00629621494984992
"2564" "NM_001025435" "chr11" 46571512 46589232 0.978664192949907 0.968834688346883 1078 738 0.194283178998098 0.331581505510965 -0.00982950460302379
"2565" "NM_011891" "chr11" 46971078 47379325 0.906091370558376 0.951672862453532 394 269 0.0250924469996575 0.0707033560692174 0.0455814918951559
"2566" "NM_008143" "chr11" 48800359 48806241 0.0163366336633663 0.0289413556740289 2020 1313 0.0151031365398569 0.0478055682942423 0.0126047220106626
"2567" "NM_145377" "chr11" 48806403 48817391 0.0232018561484919 0.0147058823529412 2586 1428 0.0603797608255537 0.139112458682227 -0.0084959737955507
"2568" "NM_053166" "chr11" 48826137 48850195 0.222049171209256 0.211047898697009 8989 5449 0.120046070640076 0.232749464337658 -0.0110012725122471
"2569" "NM_001347446" "chr11" 48837470 48851187 0.0933643095687527 0.0939265536723164 6887 4248 0.921191460208232 0.953071820077404 0.000562244103563661
"2570" "NM_008326" "chr11" 48865244 48871420 0.0625 0.0108695652173913 176 92 0.0306389592769461 0.0824020257783593 -0.0516304347826087
"2571" "NM_001281472" "chr11" 48945351 48946410 0.948979591836735 0.98 196 150 0.119731110056027 0.232423806617984 0.0310204081632652
"2572" "NM_001271677" "chr11" 49076586 49096987 0.064128256513026 0.0166666666666667 499 300 0.000882858030677528 0.00485385561615505 -0.0474615898463594
"2573" "NM_001271676" "chr11" 49087016 49096987 0.064128256513026 0.0166666666666667 499 300 0.000882858030677528 0.00485385561615505 -0.0474615898463594
"2574" "NM_172793" "chr11" 49168324 49187089 0.190399311161339 0.305742965278921 9291 6077 5.37234197024228e-60 1.86572482723231e-56 0.115343654117582
"2575" "NM_001362730" "chr11" 49203291 49218816 0.019751578090002 0.0120036934441367 4911 3249 0.00628893540813913 0.023978508160914 -0.00774788464586538
"2576" "NM_001362731" "chr11" 49203730 49218816 0.0226917057902973 0.00966183574879227 1278 1035 0.0128686014704184 0.042107890835287 -0.0130298700415051
"2577" "NM_010794" "chr11" 49244190 49263024 0.0912276462058966 0.0825913998863421 8276 5279 0.0822208718632792 0.176090561406748 -0.00863624631955447
"2578" "NM_001110149" "chr11" 49247476 49263024 0.118538474490655 0.106295993458708 5939 3669 0.0653767666512717 0.147627768472711 -0.0122424810319469
"2579" "NM_001110150" "chr11" 49250551 49263024 0.128110599078341 0.113636363636364 5425 3388 0.042942347106286 0.107109131751698 -0.0144742354419774
"2580" "NM_008029" "chr11" 49609678 49652739 0.454678362573099 0.502023267577137 12996 7908 2.97027361232713e-11 1.31126252669619e-09 0.0473449050040377
"2581" "NM_212484" "chr11" 49671496 49712722 0.0153452685421995 0.0157756354075372 7429 4564 0.853236395551056 0.90954554530605 0.000430366865337758
"2582" "NM_013529" "chr11" 49794154 49838620 0.113034955896766 0.13579604578564 3061 1922 0.017397857316756 0.0534531337229792 0.0227610898888742
"2583" "NM_016961" "chr11" 49846750 49886421 0.0147868651845809 0.0123595505617978 9806 6230 0.196560684349228 0.334291134491092 -0.00242731462278312
"2584" "NM_029004" "chr11" 49901834 49980223 0.247715816005041 0.252575303168601 12696 7669 0.437724828036864 0.584502905795275 0.00485948716355994
"2585" "NM_001347462" "chr11" 49902160 49980223 0.629476298902919 0.65569176882662 4831 2855 0.0205657099741911 0.060827210607838 0.0262154699237013
"2586" "NM_001290750" "chr11" 50025330 50125719 0.015440703409822 0.00749829584185412 4663 2934 0.00159289722662474 0.00795379810955658 -0.00794240756796788
"2587" "NM_001290749" "chr11" 50025330 50104759 0.015440703409822 0.00749829584185412 4663 2934 0.00159289722662474 0.00795379810955658 -0.00794240756796788
"2588" "NM_001290760" "chr11" 50131359 50172785 0.355333998005982 0.282484076433121 5015 3140 6.95060510532879e-12 3.45655748400325e-10 -0.072849921572861
"2589" "NM_026543" "chr11" 50174850 50200115 0.213474025974026 0.149271844660194 1232 824 0.000221001468754601 0.00151430700573483 -0.0642021813138318
"2590" "NM_001290769" "chr11" 50200151 50210820 0.0352201257861635 0.05175983436853 795 483 0.155479112320107 0.281280087073968 0.0165397085823665
"2591" "NM_145926" "chr11" 50225334 50235103 0.184057031756319 0.172535777456183 9258 6219 0.0665790016876234 0.149666533517963 -0.0115212543001362
"2592" "NR_132732" "chr11" 50236460 50238532 0.0177017701770177 0.0109213105572669 6666 3571 0.00625713625002668 0.023887861495384 -0.00678045961975083
"2593" "NM_175334" "chr11" 50255634 50292336 0.0417092988263617 0.0325182967398536 16615 12024 5.05878248958515e-05 0.000442818964952826 -0.0091910020865081
"2594" "NM_007597" "chr11" 50293956 50325673 0.0148853099072718 0.012185534591195 4098 2544 0.356067572338456 0.507364366949703 -0.00269977531607687
"2595" "NM_001362523" "chr11" 50376989 50386528 0.0132142857142857 0.014394350896252 5600 3682 0.633040294905487 0.751775938957349 0.00118006518196632
"2596" "NM_001362522" "chr11" 50377677 50386528 0.0132142857142857 0.014394350896252 5600 3682 0.633040294905487 0.751775938957349 0.00118006518196632
"2597" "NM_001362525" "chr11" 50377796 50386528 0.0132142857142857 0.014394350896252 5600 3682 0.633040294905487 0.751775938957349 0.00118006518196632
"2598" "NM_001362526" "chr11" 50378235 50386528 0.0152671755725191 0.0153061224489796 917 784 0.994792896029617 0.997975788875625 3.89468764605081e-05
"2599" "NM_001362530" "chr11" 50378290 50386528 0.0152671755725191 0.0153061224489796 917 784 0.994792896029617 0.997975788875625 3.89468764605081e-05
"2600" "NM_172557" "chr11" 50389285 50431125 0.0113669203352278 0.0128205128205128 10381 6630 0.396435885669578 0.545393803624521 0.001453592485285
"2601" "NM_175643" "chr11" 50602084 50807573 0.16147302233113 0.149515204936095 43258 27228 2.03492746074119e-05 0.000204839533813837 -0.0119578173950343
"2602" "NM_013922" "chr11" 50811084 50827731 0.489290214195716 0.590720221606648 2381 1444 1.03978225015963e-09 3.34867739514316e-08 0.101430007410932
"2603" "NM_001290779" "chr11" 50832030 50841552 0.192064923354373 0.265389876880985 1109 731 0.000228556984183734 0.00155941122443892 0.0733249535266117
"2604" "NM_173372" "chr11" 50850684 50866208 0.150085178875639 0.14588029050839 11740 7986 0.414437289489665 0.562398554288255 -0.00420488836724917
"2605" "NM_172794" "chr11" 50872722 50887501 0.48804780876494 0.410658307210031 502 319 0.0297987924603391 0.0807477703991393 -0.0773895015549089
"2606" "NM_001044698" "chr11" 50898711 50916176 0.0203821656050955 0.0120068610634648 2355 1166 0.0661471543914303 0.148935471845799 -0.0083753045416307
"2607" "NM_001326566" "chr11" 51059224 51072799 0.984251968503937 0.976331360946746 381 338 0.443261127391481 0.589551300489251 -0.00792060755719148
"2608" "NM_001347495" "chr11" 51059256 51072799 0.984251968503937 0.976331360946746 381 338 0.443261127391481 0.589551300489251 -0.00792060755719148
"2609" "NR_110444" "chr11" 51189832 51220418 0.908783783783784 0.891304347826087 592 322 0.397915580562569 0.546887867039262 -0.0174794359576969
"2610" "NM_177567" "chr11" 51253644 51263057 0.621338912133891 0.623417721518987 478 316 0.95283960879157 0.973584916600149 0.00207880938509608
"2611" "NM_001358281" "chr11" 51253644 51263662 0.0381352508685465 0.0382563287546827 12377 8809 0.963853160741135 0.980091504313064 0.000121077886136217
"2612" "NM_007714" "chr11" 51263113 51281770 0.0151894643289973 0.0167655109489051 12377 8768 0.367114342920079 0.518544032227881 0.00157604661990777
"2613" "NM_153393" "chr11" 51289919 51583925 0.388765614727153 0.401117318435754 24336 16110 0.0128395319023524 0.0420457844176203 0.012351703708601
"2614" "NM_028398" "chr11" 51584756 51603269 0.390739428301441 0.416765053128689 4233 2541 0.0344535567714022 0.0900748735319745 0.0260256248272485
"2615" "NM_010448" "chr11" 51600099 51606881 0.0889745211939955 0.0857197221957949 17387 10511 0.35112542873509 0.502672659467748 -0.00325479899820064
"2616" "NM_026631" "chr11" 51619772 51623718 0.0145772594752187 0.00735294117647059 1372 544 0.176742909790009 0.308748011350255 -0.00722431829874807
"2617" "NM_025346" "chr11" 51623672 51635896 0.0325581395348837 0.0297212479232047 7955 5417 0.354430402826754 0.505736239382393 -0.00283689161167899
"2618" "NM_145974" "chr11" 51643088 51651073 0.172584112964147 0.170871354446234 17209 11178 0.708559414667227 0.809399294085905 -0.001712758517913
"2619" "NR_027958" "chr11" 51650953 51657681 0.0463519313304721 0.0365752285951787 3495 2406 0.0647581013750817 0.146590391999194 -0.00977670273529338
"2620" "NM_025319" "chr11" 51685384 51688634 0.0491228070175439 0.0386473429951691 285 207 0.576190444655024 0.704375494002741 -0.0104754640223748
"2621" "NM_175255" "chr11" 51692262 51756834 0.0148893360160966 0.014765906362545 12425 8330 0.942516537981305 0.967210889037993 -0.000123429653551561
"2622" "NM_025535" "chr11" 51763662 51791953 0.0434782608695652 0.0219092331768388 1932 1278 0.000784358635306992 0.00440406763909047 -0.0215690276927264
"2623" "NM_199299" "chr11" 51813447 51857668 0.0519828075581867 0.0495177605269348 12331 8502 0.425924056740906 0.573170987490975 -0.00246504703125185
"2624" "NM_001362685" "chr11" 51985137 52000786 0.0186524002313476 0.014879370815177 13832 9409 0.0282587634878419 0.0775589903577662 -0.00377302941617064
"2625" "NM_009458" "chr11" 51985137 52000491 0.021786130051555 0.0192307692307692 6013 4004 0.377561310204826 0.527932158149105 -0.00255536082078573
"2626" "NM_001166654" "chr11" 52004220 52084667 0.27301214257736 0.223204994797086 2553 1922 0.000136154218975118 0.00101759162868886 -0.0498071477802736
"2627" "NM_001166653" "chr11" 52004220 52038165 0.27301214257736 0.223204994797086 2553 1922 0.000136154218975118 0.00101759162868886 -0.0498071477802736
"2628" "NR_156698" "chr11" 52004220 52089778 0.27301214257736 0.223204994797086 2553 1922 0.000136154218975118 0.00101759162868886 -0.0498071477802736
"2629" "NM_001166655" "chr11" 52004220 52027559 0.27301214257736 0.223204994797086 2553 1922 0.000136154218975118 0.00101759162868886 -0.0498071477802736
"2630" "NM_001166656" "chr11" 52004220 52033871 0.27301214257736 0.223204994797086 2553 1922 0.000136154218975118 0.00101759162868886 -0.0498071477802736
"2631" "NM_019411" "chr11" 52098823 52122749 0.0126091770205437 0.0165887231977411 16258 11333 0.0064006099989238 0.0242931713201412 0.00397954617719738
"2632" "NM_011543" "chr11" 52231994 52246858 0.0162079083414839 0.0157447690076652 7157 4827 0.842861138357156 0.902613668855978 -0.000463139333818644
"2633" "NM_001313981" "chr11" 52252282 52283014 0.528178243774574 0.549786438868126 11445 7492 0.00353764853843292 0.0150960439474353 0.0216081950935519
"2634" "NM_009331" "chr11" 52252282 52282595 0.872244714349978 0.890447561790247 6669 4491 0.0036021402119016 0.0152991837740305 0.0182028474402697
"2635" "NM_153117" "chr11" 52396427 52408723 0.0127197370301558 0.00920319689997578 6997 4129 0.0866943909602756 0.18291322645193 -0.00351654013018
"2636" "NM_177059" "chr11" 52764705 53187347 0.169604126773223 0.159382730592532 25589 16978 0.00538097912551527 0.0211593625284698 -0.0102213961806913
"2637" "NM_008300" "chr11" 53259813 53300479 0.0140919686374232 0.008056315995307 18876 12785 5.06736139811753e-07 8.22341195113513e-06 -0.00603565264211618
"2638" "NM_001363331" "chr11" 53350766 53421830 0.0142900577683186 0.0120495369853844 13156 8963 0.152131017759097 0.276948629831059 -0.00224052078293428
"2639" "NM_153069" "chr11" 53422180 53423136 0.973214285714286 1 112 88 0.06082414816475 0.139904269269113 0.0267857142857143
"2640" "NM_008110" "chr11" 53433285 53437902 0.714285714285714 0.797297297297297 126 74 0.188399760948197 0.324195707232436 0.083011583011583
"2641" "NM_001290789" "chr11" 53457204 53467766 0.0470877264817279 0.0396270396270396 9769 6435 0.0228058530948327 0.0656361272012472 -0.00746068685468829
"2642" "NM_183173" "chr11" 53476577 53480195 0.0435241801000556 0.0496782294773191 17990 12742 0.0115061987984078 0.0385271837317086 0.00615404937726352
"2643" "NM_001347496" "chr11" 53519735 53549605 0.188153802657619 0.181901699586587 7074 4354 0.403473771217834 0.552050887836759 -0.00625210307103238
"2644" "NM_001252332" "chr11" 53519735 53544096 0.188153802657619 0.181901699586587 7074 4354 0.403473771217834 0.552050887836759 -0.00625210307103238
"2645" "NM_001361969" "chr11" 53520187 53549605 0.821359223300971 0.854671280276817 1545 867 0.0336615037866083 0.0885165010602672 0.0333120569758457
"2646" "NM_001290805" "chr11" 53567368 53604246 0.146306691615433 0.139863071119184 11223 7157 0.224098165483446 0.366439101795383 -0.00644362049624855
"2647" "NM_021283" "chr11" 53612460 53618665 0.661040787623066 0.50261780104712 711 382 3.58147270653557e-07 6.09698911650995e-06 -0.158422986575946
"2648" "NR_027491" "chr11" 53612460 53617338 0.661040787623066 0.50261780104712 711 382 3.58147270653557e-07 6.09698911650995e-06 -0.158422986575946
"2649" "NM_008355" "chr11" 53631322 53634702 0.830046948356807 0.805633802816901 1065 710 0.19081841299357 0.327384378060684 -0.024413145539906
"2650" "NM_009012" "chr11" 53649518 53707319 0.0644866224559799 0.04932502596054 8746 5778 0.000118336261372469 0.000903875615182601 -0.0151615964954399
"2651" "NM_008390" "chr11" 53770013 53777324 0.0589670014347202 0.0569004242575493 6970 4007 0.655687056187004 0.769547774572975 -0.00206657717717094
"2652" "NM_001159393" "chr11" 53770013 53778374 0.0589670014347202 0.0569004242575493 6970 4007 0.655687056187004 0.769547774572975 -0.00206657717717094
"2653" "NM_001159396" "chr11" 53770472 53777324 0.0977683315621679 0.0915684496826836 3764 2206 0.43019336517342 0.577498978876341 -0.00619988187948432
"2654" "NR_033332" "chr11" 53785488 53859256 0.556539864512767 0.524590163934426 1919 1037 0.0961074986730341 0.197522274702484 -0.0319497005783408
"2655" "NM_019723" "chr11" 53949953 53980333 0.226268888027896 0.311872415829888 2581 1693 5.50048283488307e-10 1.87655404620781e-08 0.0856035278019916
"2656" "NM_001330304" "chr11" 53983114 54028104 0.970149253731343 0.968 335 250 0.881803345580305 0.927284194390957 -0.00214925373134334
"2657" "NM_019417" "chr11" 54054927 54069017 0.226055251717852 0.199717879393441 14262 8507 2.74594664393548e-06 3.66542538242688e-05 -0.0263373723244109
"2658" "NM_011031" "chr11" 54100923 54131667 0.148838730781812 0.124635456638526 9171 6515 1.41729701915819e-05 0.000149985870940575 -0.0242032741432858
"2659" "NR_045506" "chr11" 54177771 54213288 0.961977186311787 0.984496124031008 263 258 0.106154298323932 0.212829511611255 0.0225189377192206
"2660" "NM_010556" "chr11" 54265084 54267279 0.772277227722772 0.616161616161616 303 99 0.00289740010044113 0.0129582239297827 -0.156115611561156
"2661" "NM_001033598" "chr11" 54303823 54361539 0.307542768273717 0.316706254948535 12860 8841 0.152196932590645 0.27702022050937 0.00916348667481826
"2662" "NM_144823" "chr11" 54304203 54361539 0.547461050201962 0.555236728837877 6932 4879 0.402832355754468 0.551607925140031 0.00777567863591466
"2663" "NM_001033599" "chr11" 54314902 54361539 0.967182987660803 0.958518518518519 3809 2700 0.0674155026541894 0.151193286923404 -0.0086644691422848
"2664" "NM_173753" "chr11" 54438178 54518241 0.97741935483871 0.963917525773196 310 194 0.375802920311145 0.52640464118111 -0.0135018290655138
"2665" "NM_175258" "chr11" 54522844 54699286 0.0627766599597585 0.0542246982358403 7455 5385 0.0418838215718932 0.104933652770655 -0.00855196172391825
"2666" "NM_178626" "chr11" 54717414 54787703 0.0156804034355055 0.0129581151832461 12691 7640 0.114679315733468 0.22500686458929 -0.0027222882522594
"2667" "NR_156460" "chr11" 54826865 54860916 0.0313807531380753 0.0154494382022472 956 712 0.0330198872299769 0.087214525315126 -0.0159313149358281
"2668" "NM_029327" "chr11" 54838358 54860916 0.0313807531380753 0.0154494382022472 956 712 0.0330198872299769 0.087214525315126 -0.0159313149358281
"2669" "NM_008248" "chr11" 54866382 54870506 0.0149789727354345 0.0125159259536836 21163 13343 0.0563324155877804 0.132110134339064 -0.00246304678175091
"2670" "NM_001271456" "chr11" 54910786 54962940 0.131102792076119 0.11129106894956 12822 8644 1.33507788471516e-05 0.000142006216864777 -0.0198117231265588
"2671" "NM_013472" "chr11" 54978952 55033471 0.302286482851379 0.299382716049383 2974 1944 0.828157142249907 0.892490839051529 -0.00290376680199589
"2672" "NM_177471" "chr11" 55049737 55078131 0.222469057442082 0.239752513534416 6302 3879 0.0442898443051168 0.109721493970481 0.0172834560923342
"2673" "NM_010299" "chr11" 55097984 55113028 0.0716405256464604 0.0567401517889411 4718 2767 0.0114116206202569 0.038278161439841 -0.0149003738575193
"2674" "NM_153170" "chr11" 55158467 55185077 0.603700097370983 0.590563165905632 1027 657 0.591786560612464 0.71842557466103 -0.0131369314653518
"2675" "NR_046034" "chr11" 55191718 55197682 0.967821782178218 0.978494623655914 404 186 0.459912066286699 0.605993912053621 0.0106728414776962
[truncated: 2,730,850 more chars]
