# Supplementary material for: GeneDMRs: An R Package for Gene-Based Differentially Methylated Regions Analysis
Source: J Comput Biol. 2021 Mar 4;28(3):304–16. doi: 10.1089/cmb.2020.0081 (PMC7994424; doi:10.1089/cmb.2020.0081)
Supplement: Supplemental data [file Supp_File4.txt]

"chr" "posi" "Methgroup1" "Methgroup2" "Readgroup1" "Readgroup2" "Pvalue1" "Qvalue1" "Methdiff1"
"1" "chr1" 3020877 0.948598130841122 0.961165048543689 214 103 0.615808511616547 0.934961785166513 0.0125669177025678
"2" "chr1" 3020891 0.934579439252336 0.980582524271845 214 103 0.0579158068349259 0.297524425503994 0.0460030850195082
"3" "chr1" 3020946 0.869918699186992 0.878571428571429 246 140 0.805537110112873 1 0.00865272938443673
"4" "chr1" 3020988 0.964102564102564 0.966666666666667 195 120 0.903899976967921 1 0.00256410256410255
"5" "chr1" 3021013 0.969230769230769 0.933333333333333 195 120 0.140248646932543 0.461531317383195 -0.0358974358974359
"6" "chr1" 3622136 0.904109589041096 0.97196261682243 146 107 0.025099545829169 0.194575187753582 0.0678530277813341
"7" "chr1" 3622256 0.957095709570957 0.975757575757576 303 165 0.287429295342043 0.632531614963538 0.0186618661866186
"8" "chr1" 3622257 0.96415770609319 0.967105263157895 279 152 0.87272798343016 1 0.00294755706470473
"9" "chr1" 3622311 0.960573476702509 0.952631578947368 279 190 0.677532937587875 0.993699615834622 -0.00794189775514054
"10" "chr1" 3622341 0.916967509025271 0.931578947368421 277 190 0.558462225983762 0.875046301478977 0.0146114383431503
"11" "chr1" 3670645 0.101604278074866 0.0769230769230769 187 143 0.436442063821462 0.738183769126784 -0.0246812011517894
"12" "chr1" 3670655 0.0263157894736842 0.020979020979021 190 143 0.75142207786354 1 -0.00533676849466323
"13" "chr1" 3670670 0.0157894736842105 0.0699300699300699 190 143 0.0109283428507196 0.125522306889726 0.0541405962458594
"14" "chr1" 3670723 0.0375 0.0297029702970297 160 101 0.734300414345639 1 -0.0077970297029703
"15" "chr1" 3670726 0.03125 0.118811881188119 160 101 0.00585778630395842 0.0892857885441986 0.0875618811881188
"16" "chr1" 3670736 0.025 0.0294117647058824 160 102 0.829942786411222 1 0.00441176470588235
"17" "chr1" 3670743 0.00632911392405063 0.0294117647058824 158 102 0.143002955733356 0.464839832717333 0.0230826507818317
"18" "chr1" 3670752 0.0382165605095541 0.0196078431372549 157 102 0.383607399748082 0.679156986131559 -0.0186087173722992
"19" "chr1" 3671095 0.087431693989071 0.0444444444444444 183 90 0.182098051416869 0.49493002279092 -0.0429872495446266
"20" "chr1" 3671099 0.010752688172043 0.0111111111111111 186 90 0.978562977954409 1 0.0003584229390681
"21" "chr1" 3671102 0.021505376344086 0.1 186 90 0.00559704689647356 0.0870708271493893 0.078494623655914
"22" "chr1" 3671105 0.010752688172043 0.0222222222222222 186 90 0.469178012936817 0.776103011117285 0.0114695340501792
"23" "chr1" 3671109 0.021505376344086 0.0111111111111111 186 90 0.526543701350699 0.840674276562261 -0.0103942652329749
"24" "chr1" 3671114 0.00537634408602151 0.0222222222222222 186 90 0.22534190053388 0.552387347206596 0.0168458781362007
"25" "chr1" 3671118 0 0.0222222222222222 186 90 0.0336457782829132 0.227890018507909 0.0222222222222222
"26" "chr1" 3671124 0.010752688172043 0 186 90 0.207945611034046 0.526193542343374 -0.010752688172043
"27" "chr1" 3671127 0.010989010989011 0 182 89 0.205944183062679 0.52330933126226 -0.010989010989011
"28" "chr1" 3671162 0.027027027027027 0 259 194 0.00491871521608689 0.0812440174477466 -0.027027027027027
"29" "chr1" 3671164 0.0192307692307692 0.0206185567010309 260 194 0.916553888428798 1 0.0013877874702617
"30" "chr1" 3671175 0.0463320463320463 0.00526315789473684 259 190 0.00451603698193761 0.0774667738794759 -0.0410688884373095
"31" "chr1" 3671178 0.0346153846153846 0.00515463917525773 260 194 0.0209522536732947 0.176944437828814 -0.0294607454401269
"32" "chr1" 3671182 0.10546875 0.0515463917525773 256 194 0.0347931261341882 0.231959701204771 -0.0539223582474227
"33" "chr1" 3671447 0.0670731707317073 0.0705882352941176 164 85 0.91715169776111 1 0.00351506456241032
"34" "chr1" 3671451 0.00595238095238095 0 168 85 0.36492958457712 0.661330235477245 -0.00595238095238095
"35" "chr1" 3671453 0.00595238095238095 0.0235294117647059 168 85 0.240032868941421 0.575514809215925 0.0175770308123249
"36" "chr1" 3671456 0.0119047619047619 0.0588235294117647 168 85 0.038161978392147 0.243358420210473 0.0469187675070028
"37" "chr1" 3671478 0.00606060606060606 0 165 85 0.361378112974704 0.658254640694574 -0.00606060606060606
"38" "chr1" 3671482 0.0326797385620915 0.0126582278481013 153 79 0.33428370608228 0.642455262819051 -0.0200215107139902
"39" "chr1" 3671487 0.00840336134453781 0.0660377358490566 238 106 0.00323188487660786 0.0643726205470935 0.0576343745045188
"40" "chr1" 3671491 0.00749063670411985 0.0610687022900763 267 131 0.00191499548551481 0.0479259879529418 0.0535780655859565
"41" "chr1" 3671494 0.0262172284644195 0.0458015267175573 267 131 0.313946127949905 0.638987857201 0.0195842982531378
"42" "chr1" 3671497 0.0112781954887218 0.0827067669172932 266 133 0.000401143533704585 0.0191250865928892 0.0714285714285714
"43" "chr1" 3671501 0 0 272 133 1 1 0
"44" "chr1" 3671503 0 0.037593984962406 273 133 0.000779852914360689 0.0284972638361724 0.037593984962406
"45" "chr1" 3671513 0.0147058823529412 0.0075187969924812 272 133 0.520754180744863 0.834192920098101 -0.00718708536045997
"46" "chr1" 3671521 0.044280442804428 0.0476190476190476 271 147 0.876072825675206 1 0.00333860481461958
"47" "chr1" 3671522 0.141263940520446 0.112781954887218 269 133 0.421779310674043 0.721236432735255 -0.0284819856332281
"48" "chr1" 3671529 0.00732600732600733 0.0204081632653061 273 147 0.252662878937541 0.594435646093512 0.0130821559392988
"49" "chr1" 3671533 0 0 273 147 1 1 0
"50" "chr1" 3671537 0.00366300366300366 0 273 147 0.352942234801346 0.651734333764572 -0.00366300366300366
"51" "chr1" 3671544 0.00735294117647059 0.0136054421768707 272 147 0.539417599057561 0.854662923717646 0.00625250100040016
"52" "chr1" 3671552 0.0303030303030303 0 264 143 0.00809449545959268 0.106522162357084 -0.0303030303030303
"53" "chr1" 3671555 0.00823045267489712 0.0567375886524823 243 141 0.00450305771554133 0.077367103447175 0.0485071359775851
"54" "chr1" 3671570 0.013215859030837 0.0342857142857143 227 175 0.157645491049976 0.477184818979333 0.0210698552548773
"55" "chr1" 3671573 0.0131004366812227 0.0457142857142857 229 175 0.0452340112598471 0.265435135758488 0.032613849033063
"56" "chr1" 3671587 0.0131578947368421 0 228 175 0.0638361039499755 0.311163890459443 -0.0131578947368421
"57" "chr1" 3671589 0.00884955752212389 0.0344827586206897 226 174 0.0675629564736899 0.319454253678747 0.0256332010985658
"58" "chr1" 3671591 0.0714285714285714 0.118421052631579 98 76 0.289637261810313 0.633740977632325 0.0469924812030075
"59" "chr1" 3671592 0.0616740088105727 0.12 227 175 0.0406503529523365 0.251523587782504 0.0583259911894273
"60" "chr1" 3671596 0 0.0394736842105263 100 76 0.0238283200507204 0.189269165977354 0.0394736842105263
"61" "chr1" 3671597 0.0111111111111111 0 90 48 0.35408128380637 0.652565072477368 -0.0111111111111111
"62" "chr1" 3671598 0 0 100 76 1 1 0
"63" "chr1" 3671599 0 0.0363636363636364 104 55 0.0382325571312792 0.243595721444603 0.0363636363636364
"64" "chr1" 3671600 0.01 0 100 76 0.286718022907415 0.632164605480685 -0.01
"65" "chr1" 3671601 0 0 109 56 1 1 0
"66" "chr1" 3671602 0 0.0131578947368421 99 76 0.195510662700985 0.509379582166271 0.0131578947368421
"67" "chr1" 3671603 0 0 108 55 1 1 0
"68" "chr1" 3671615 0.07 0.0657894736842105 100 76 0.912471081678291 1 -0.00421052631578948
"69" "chr1" 3671616 0 0 111 56 1 1 0
"70" "chr1" 3671619 0.02 0.0263157894736842 100 76 0.781621501788796 1 0.00631578947368421
"71" "chr1" 3671620 0 0 111 57 1 1 0
"72" "chr1" 3671621 0.01 0 100 76 0.286718022907415 0.632164605480685 -0.01
"73" "chr1" 3671622 0 0 111 57 1 1 0
"74" "chr1" 3671626 0.0520833333333333 0 96 72 0.016859806698242 0.158234710215847 -0.0520833333333333
"75" "chr1" 3671627 0.018018018018018 0 111 57 0.196247152551545 0.510327311469702 -0.018018018018018
"76" "chr1" 3671629 0.00909090909090909 0.0175438596491228 110 57 0.642844750229949 0.961517553460299 0.00845295055821372
"77" "chr1" 3671632 0.1 0.0701754385964912 110 57 0.5149736026216 0.827834478215234 -0.0298245614035088
"78" "chr1" 3746874 0.953271028037383 0.961240310077519 107 129 0.7627076415127 1 0.00796928204013625
"79" "chr1" 3878095 0.922222222222222 0.916666666666667 90 36 0.917360731577054 1 -0.00555555555555565
"80" "chr1" 3878228 0.931034482758621 0.963636363636364 145 55 0.363142340849384 0.659786809688639 0.032601880877743
"81" "chr1" 3892311 0.855421686746988 0.645161290322581 83 31 0.0166715612781033 0.157293992556066 -0.210260396424407
"82" "chr1" 3934417 0.925233644859813 0.914893617021277 214 188 0.702613597809424 1 -0.0103400278385365
"83" "chr1" 3965842 0.957317073170732 1 164 130 0.00394902667142815 0.0720464694170563 0.0426829268292683
"84" "chr1" 4492154 0.038961038961039 0.0612244897959184 154 98 0.424091847456066 0.723917804776863 0.0222634508348794
"85" "chr1" 4492164 0 0.0202020202020202 154 99 0.0519336355665677 0.283248047461004 0.0202020202020202
"86" "chr1" 4492177 0.025974025974026 0.0202020202020202 154 99 0.766145216161427 1 -0.00577200577200577
"87" "chr1" 4492181 0.0933333333333333 0.0612244897959184 150 98 0.356130526806839 0.65415143043698 -0.032108843537415
"88" "chr1" 4492189 0.00704225352112676 0.0333333333333333 142 90 0.137695168208842 0.458459048670982 0.0262910798122066
"89" "chr1" 4492206 0.0336134453781513 0.0222222222222222 119 90 0.621005646269492 0.940165984880932 -0.011391223155929
"90" "chr1" 4492217 0.126050420168067 0.122222222222222 119 90 0.933783891513988 1 -0.003828197945845
"91" "chr1" 4492232 0.0593220338983051 0.211111111111111 118 90 0.000995054674913789 0.0328182728476313 0.151789077212806
"92" "chr1" 4492310 0.0625 0.112244897959184 176 98 0.154272042819006 0.474752780727062 0.0497448979591837
"93" "chr1" 4492330 0.0169491525423729 0.0204081632653061 177 98 0.838393869168422 1 0.00345901072293324
"94" "chr1" 4492333 0 0 177 98 1 1 0
"95" "chr1" 4492337 0 0 173 97 1 1 0
"96" "chr1" 4492339 0.0290697674418605 0 172 96 0.0341369043038367 0.229722346868657 -0.0290697674418605
"97" "chr1" 4492345 0.0214285714285714 0 140 83 0.0932482073153703 0.374424972995505 -0.0214285714285714
"98" "chr1" 4492386 0.0384615384615385 0.0694444444444444 104 72 0.363796608846627 0.660335922806883 0.030982905982906
"99" "chr1" 4492398 0.0576923076923077 0.152777777777778 104 72 0.03741556991711 0.240953009448306 0.0950854700854701
"100" "chr1" 4492406 0.0970873786407767 0.0833333333333333 103 72 0.755008973663366 1 -0.0137540453074434
"101" "chr1" 4492424 0.065015479876161 0.0849056603773585 323 212 0.390135359999114 0.686079890976666 0.0198901805011975
"102" "chr1" 4492456 0.0062111801242236 0.00476190476190476 322 210 0.825476667451201 1 -0.00144927536231884
"103" "chr1" 4492457 0.00716845878136201 0 279 188 0.150590058179057 0.471694395330125 -0.00716845878136201
"104" "chr1" 4492458 0.0431893687707641 0.0207253886010363 301 193 0.166856757647062 0.48310642722321 -0.0224639801697278
"105" "chr1" 4492459 0.028673835125448 0.0159574468085106 279 188 0.362610862806277 0.659357808418493 -0.0127163883169374
"106" "chr1" 4492463 0.010989010989011 0.0432432432432432 273 185 0.0278805383317556 0.205965489266147 0.0322542322542323
"107" "chr1" 4492469 0.00716845878136201 0.0159574468085106 279 188 0.371556581602861 0.667291684045213 0.00878898802714863
"108" "chr1" 4492479 0 0.0212765957446809 278 188 0.00684486919254427 0.0972227716344987 0.0212765957446809
"109" "chr1" 4492481 0.0180505415162455 0.0159574468085106 277 188 0.864182386426803 1 -0.00209309470773485
"110" "chr1" 4492483 0.0944444444444444 0.0384615384615385 180 104 0.0687405209971637 0.322079615799833 -0.055982905982906
"111" "chr1" 4492484 0.0760869565217391 0.074468085106383 276 188 0.948280724475139 1 -0.00161887141535616
"112" "chr1" 4492495 0.00546448087431694 0 183 104 0.342251832860598 0.645442254370219 -0.00546448087431694
"113" "chr1" 4492498 0.0109289617486339 0 183 104 0.178754045561838 0.491768853346103 -0.0109289617486339
"114" "chr1" 4492504 0.0164835164835165 0 182 104 0.098475824635419 0.385588155255178 -0.0164835164835165
"115" "chr1" 4492537 0.00420168067226891 0.0145985401459854 238 137 0.288311441406688 0.633050957173189 0.0103968594737165
"116" "chr1" 4492552 0.0251046025104603 0.0367647058823529 239 136 0.525949150769383 0.840016947687141 0.0116601033718927
"117" "chr1" 4492555 0.0166666666666667 0.0218978102189781 240 137 0.720352536989279 1 0.00523114355231144
"118" "chr1" 4492558 0.00416666666666667 0.00735294117647059 240 136 0.689095282524571 1 0.00318627450980392
"119" "chr1" 4492560 0 0.0291970802919708 240 137 0.00425076329832366 0.0749630799952544 0.0291970802919708
"120" "chr1" 4492564 0.0292887029288703 0.0948905109489051 239 137 0.00773378110527441 0.103988324477193 0.0656018080200348
"121" "chr1" 4492715 0.0981132075471698 0.0775862068965517 265 116 0.517233657400086 0.830269215860023 -0.0205270006506181
"122" "chr1" 4492755 0.030812324929972 0.0479704797047971 357 271 0.269430828888627 0.616430580300195 0.0171581547748251
"123" "chr1" 4492772 0.08 0.03690036900369 350 271 0.0226546965009679 0.184447358275996 -0.04309963099631
"124" "chr1" 4493069 0.0333333333333333 0.210526315789474 90 38 0.00194825914964959 0.0484109815053512 0.17719298245614
"125" "chr1" 4493092 0 0 92 38 1 1 0
"126" "chr1" 4493188 0.016304347826087 0.0344827586206897 184 58 0.422697772026929 0.722257645043592 0.0181784107946027
"127" "chr1" 4493195 0.0217391304347826 0.0172413793103448 184 58 0.830373774706005 1 -0.00449775112443778
"128" "chr1" 4493199 0.0497237569060773 0 181 58 0.0237161698002178 0.188874064107172 -0.0497237569060773
"129" "chr1" 4493202 0.0949720670391061 0.0172413793103448 179 58 0.0266012151486465 0.200663878609076 -0.0777306877287613
"130" "chr1" 4493342 0.0111111111111111 0 270 187 0.0749432692101205 0.335461582502475 -0.0111111111111111
"131" "chr1" 4493344 0.0148148148148148 0 270 187 0.0396095423023247 0.248115256234043 -0.0148148148148148
"132" "chr1" 4493351 0.0259259259259259 0.0594594594594595 270 185 0.0746887939994394 0.334972871857831 0.0335335335335335
"133" "chr1" 4493353 0.0483271375464684 0.0641711229946524 269 187 0.467652313774556 0.774357082450697 0.015843985448184
"134" "chr1" 4493358 0.108208955223881 0.0645161290322581 268 186 0.103772279326087 0.397105036806726 -0.0436928261916225
"135" "chr1" 4493616 0.149305555555556 0.10752688172043 288 186 0.185636329474429 0.498316237894735 -0.0417786738351254
"136" "chr1" 4493621 0 0.010752688172043 293 186 0.0513433890711017 0.28178462616402 0.010752688172043
"137" "chr1" 4493623 0.00684931506849315 0.00537634408602151 292 186 0.840858388232804 1 -0.00147297098247164
"138" "chr1" 4493644 0.0253623188405797 0.00581395348837209 276 172 0.0997876130543209 0.388309170806962 -0.0195483653522076
"139" "chr1" 4493645 0.0110803324099723 0.0116731517509728 361 257 0.945353478842445 1 0.000592819341000464
"140" "chr1" 4493646 0.0158102766798419 0.0308641975308642 253 162 0.311683327698391 0.638772213406015 0.0150539208510223
"141" "chr1" 4493647 0.0413223140495868 0.0310077519379845 363 258 0.49842884046258 0.809339974416709 -0.0103145621116023
"142" "chr1" 4493657 0.0358126721763085 0.0968992248062016 363 258 0.00188693560259651 0.0475530124962103 0.061086552629893
"143" "chr1" 4493662 0.0633608815426997 0.0852713178294574 363 258 0.302262645080508 0.638112695941192 0.0219104362867576
"144" "chr1" 4493668 0.278236914600551 0.217054263565891 363 258 0.0821443149244163 0.350942916100478 -0.0611826510346595
"145" "chr1" 4493672 0.0985915492957746 0.105263157894737 142 114 0.860720471106078 1 0.00667160859896219
"146" "chr1" 4493673 0.0985915492957746 0.0968992248062016 355 258 0.944477638425182 1 -0.00169232448957309
"147" "chr1" 4493694 0.282758620689655 0.228070175438596 145 114 0.316733761008056 0.639087111417051 -0.0546884452510587
"148" "chr1" 4493731 0.0214723926380368 0.00636942675159236 326 157 0.186200984647729 0.498932127618563 -0.0151029658864445
"149" "chr1" 4493749 0.154078549848943 0.0869565217391304 331 161 0.0332322789862571 0.226507752365843 -0.0671220281098122
"150" "chr1" 4496988 0.0625 0.0681818181818182 224 176 0.819278716108797 1 0.00568181818181818
"151" "chr1" 4496991 0.0765765765765766 0.0232558139534884 222 172 0.0145033969008719 0.146485752833303 -0.0533207626230882
"152" "chr1" 4497070 0.0383141762452107 0.0920245398773006 261 163 0.02473753508787 0.193118772142435 0.0537103636320899
"153" "chr1" 4497074 0.0306513409961686 0.0429447852760736 261 163 0.509443206169032 0.82173405864399 0.012293444279905
"154" "chr1" 4497077 0.00766283524904215 0 261 163 0.162935520211766 0.480694339633976 -0.00766283524904215
"155" "chr1" 4497083 0.0748663101604278 0.0595744680851064 374 235 0.464500702572618 0.770738513881499 -0.0152918420753214
"156" "chr1" 4497084 0.0745098039215686 0.037037037037037 255 162 0.10494788922848 0.39963033743008 -0.0374727668845316
"157" "chr1" 4497090 0.0866141732283465 0.076271186440678 381 236 0.648667463597699 0.966873605460977 -0.0103429867876685
"158" "chr1" 4497111 0.0236842105263158 0.0593220338983051 380 236 0.0259021412081365 0.19780279236949 0.0356378233719893
"159" "chr1" 4497112 0.00709219858156028 0.0524193548387097 423 248 0.000234134349218538 0.0138717326921692 0.0453271562571494
"160" "chr1" 4497118 0.0271084337349398 0.0487804878048781 332 205 0.193576794820564 0.507100192518077 0.0216720540699383
"161" "chr1" 4497119 0.0343347639484979 0.0864661654135338 466 266 0.00317774472863175 0.0637578984126783 0.052131401465036
"162" "chr1" 4497124 0.0213675213675214 0.101503759398496 468 266 3.04697472477122e-06 0.000866271310529004 0.0801362380309749
"163" "chr1" 4497128 0.0170940170940171 0.0488721804511278 468 266 0.0155095370168691 0.151646822400675 0.0317781633571107
"164" "chr1" 4497146 0.106290672451193 0.093984962406015 461 266 0.595234142115991 0.913710882662935 -0.012305710045178
"165" "chr1" 4523484 0.971428571428571 0.929411764705882 105 85 0.174857851229096 0.488855761019863 -0.042016806722689
"166" "chr1" 4523573 0.956386292834891 0.945454545454545 321 220 0.561488450777129 0.878368332139465 -0.0109317473803455
"167" "chr1" 4553704 0.978723404255319 0.927927927927928 329 222 0.00375148633800151 0.0700490543221167 -0.0507954763273912
"168" "chr1" 4553747 0.978181818181818 0.973684210526316 275 190 0.754905991075666 1 -0.00449760765550233
"169" "chr1" 4553753 0.992805755395683 0.973684210526316 278 190 0.0964068174172035 0.381197806247424 -0.0191215448693677
"170" "chr1" 4553779 0.967741935483871 1 279 191 0.00204642580529092 0.0497993296523638 0.032258064516129
"171" "chr1" 4571827 0.0570719602977667 0.0519031141868512 403 289 0.7678988584891 1 -0.00516884611091554
"172" "chr1" 4571832 0.00245098039215686 0 408 289 0.300481944899827 0.63767977376165 -0.00245098039215686
"173" "chr1" 4571834 0.00245098039215686 0.00348432055749129 408 287 0.803766148898037 1 0.00103334016533443
"174" "chr1" 4571840 0.00491400491400491 0 407 288 0.143083708812705 0.464951101041808 -0.00491400491400491
"175" "chr1" 4571843 0.00488997555012225 0.00346020761245675 409 289 0.773454081783553 1 -0.0014297679376655
"176" "chr1" 4571858 0.00740740740740741 0 405 287 0.0725906641588847 0.330374961719671 -0.00740740740740741
"177" "chr1" 4571859 0 0 318 245 1 1 0
"178" "chr1" 4571883 0.0264900662251656 0.00819672131147541 151 122 0.242258879232309 0.578868631345495 -0.0182933449136902
"179" "chr1" 4571884 0.102893890675241 0.040650406504065 311 246 0.00440022917406123 0.0763875495354451 -0.0622434841711761
"180" "chr1" 4571890 0 0 153 121 1 1 0
"181" "chr1" 4571892 0 0 155 122 1 1 0
"182" "chr1" 4571894 0 0 155 122 1 1 0
"183" "chr1" 4571904 0 0 155 122 1 1 0
"184" "chr1" 4571914 0.00645161290322581 0.0247933884297521 155 121 0.202236761432813 0.518068190053216 0.0183417755265263
"185" "chr1" 4571915 0.00983606557377049 0 305 156 0.114676768618066 0.420267918685556 -0.00983606557377049
"186" "chr1" 4571925 0.00649350649350649 0.0062111801242236 308 161 0.970883998724095 1 -0.000282326369282892
"187" "chr1" 4571944 0.0616740088105727 0.0306748466257669 227 163 0.149980533154278 0.471218846162955 -0.0309991621848058
"188" "chr1" 4571945 0.11371237458194 0.031055900621118 299 161 0.00107423709072102 0.0342951502973068 -0.0826564739608218
"189" "chr1" 4571950 0 0 223 160 1 1 0
"190" "chr1" 4571952 0 0.00613496932515337 227 163 0.186081231886436 0.498789633052477 0.00613496932515337
"191" "chr1" 4571958 0 0.00613496932515337 227 163 0.186081231886436 0.498789633052477 0.00613496932515337
"192" "chr1" 4571970 0.00881057268722467 0 227 163 0.140526349560941 0.461880080370727 -0.00881057268722467
"193" "chr1" 4572001 0 0.00389105058365759 300 257 0.213271603264522 0.533946238849573 0.00389105058365759
"194" "chr1" 4572017 0.00993377483443709 0.0155642023346304 302 257 0.551483358869702 0.867713958497437 0.00563042750019326
"195" "chr1" 4572024 0.0132890365448505 0.0078125 301 256 0.527495089690677 0.841741749160552 -0.0054765365448505
"196" "chr1" 4572032 0.0949152542372881 0.06640625 295 256 0.220090332075944 0.54409278140553 -0.0285090042372881
"197" "chr1" 4688280 0.976851851851852 1 216 176 0.0142054502501784 0.14492433116612 0.0231481481481481
"198" "chr1" 4688310 0.967441860465116 0.965909090909091 215 176 0.933019300010913 1 -0.00153276955602533
"199" "chr1" 4688320 0.964426877470356 1 253 184 0.00158665367954144 0.0431271176627205 0.0355731225296443
"200" "chr1" 4688331 0.977358490566038 0.962162162162162 265 185 0.348256132008276 0.648729216712738 -0.0151963284038755
"201" "chr1" 4688346 0.988679245283019 0.983783783783784 265 185 0.658510574788791 0.976358092444332 -0.00489546149923503
"202" "chr1" 4688349 0.980988593155893 1 263 185 0.020532483845693 0.175031255113925 0.0190114068441065
"203" "chr1" 4688352 0.973584905660377 1 265 185 0.00620306268359691 0.0921661012108255 0.0264150943396226
"204" "chr1" 4807863 0.0789473684210526 0.0860927152317881 190 151 0.811563932028506 1 0.00714534681073545
"205" "chr1" 4807871 0 0 193 151 1 1 0
"206" "chr1" 4807883 0.0155440414507772 0 193 151 0.0618023313460905 0.306524733190828 -0.0155440414507772
"207" "chr1" 4807884 0.004739336492891 0 211 147 0.303374745480077 0.638343894321561 -0.004739336492891
"208" "chr1" 4807889 0 0 193 151 1 1 0
"209" "chr1" 4807890 0.00471698113207547 0.00675675675675676 212 148 0.799375449837484 1 0.00203977562468129
"210" "chr1" 4807892 0 0 191 148 1 1 0
"211" "chr1" 4807893 0 0 212 148 1 1 0
"212" "chr1" 4807902 0.004739336492891 0 211 146 0.304656847536728 0.638442851332457 -0.004739336492891
"213" "chr1" 4807908 0.118210862619808 0.0298507462686567 313 201 0.000159690699309522 0.0109725873038839 -0.0883601163511516
"214" "chr1" 4807909 0.0669856459330144 0.0135135135135135 209 148 0.00955911097625747 0.116722890452182 -0.0534721324195008
"215" "chr1" 4807919 0.00949367088607595 0 316 201 0.0850879488279046 0.356997185128981 -0.00949367088607595
"216" "chr1" 4807934 0 0 317 202 1 1 0
"217" "chr1" 4807935 0.008 0 250 194 0.129001873563262 0.446568949586568 -0.008
"218" "chr1" 4807939 0 0 317 201 1 1 0
"219" "chr1" 4807940 0 0.00510204081632653 253 196 0.19750905773521 0.511996442020559 0.00510204081632653
"220" "chr1" 4807947 0 0 253 194 1 1 0
"221" "chr1" 4807950 0 0 253 196 1 1 0
"222" "chr1" 4807958 0.135458167330677 0.0923076923076923 251 195 0.155055816720425 0.475308950660033 -0.043150475022985
"223" "chr1" 4807998 0.0810810810810811 0.047008547008547 370 234 0.0968585333206851 0.382161637119666 -0.0340725340725341
"224" "chr1" 4808015 0 0.00442477876106195 364 226 0.165646198619978 0.48235982710643 0.00442477876106195
"225" "chr1" 4808027 0.00826446280991736 0 363 227 0.0872766860261485 0.361659440582177 -0.00826446280991736
"226" "chr1" 4808030 0 0 362 227 1 1 0
"227" "chr1" 4808032 0 0.00934579439252336 332 214 0.0525558154286058 0.28478446671615 0.00934579439252336
"228" "chr1" 4808033 0 0 360 252 1 1 0
"229" "chr1" 4808035 0.00518134715025907 0 386 279 0.139800086774114 0.46100795776222 -0.00518134715025907
"230" "chr1" 4808043 0.00255102040816327 0 392 279 0.299576878491657 0.637447890415934 -0.00255102040816327
"231" "chr1" 4808047 0.00254452926208651 0.00716845878136201 393 279 0.379135289338747 0.67464690914306 0.00462392951927549
"232" "chr1" 4808049 0 0 393 279 1 1 0
"233" "chr1" 4808052 0 0.003584229390681 391 279 0.185346208328616 0.498091223408575 0.003584229390681
"234" "chr1" 4808057 0 0 392 278 1 1 0
"235" "chr1" 4808059 0 0 393 279 1 1 0
"236" "chr1" 4808068 0.0716112531969309 0.0575539568345324 391 278 0.466842093937942 0.773397363250386 -0.0140572963623986
"237" "chr1" 4808198 0 0 179 84 1 1 0
"238" "chr1" 4808226 0.0404624277456647 0 173 85 0.0170538410166194 0.159109216503351 -0.0404624277456647
"239" "chr1" 4857516 0.031496062992126 0.0532786885245902 381 244 0.180887747836936 0.493676350714134 0.0217826255324642
"240" "chr1" 4857527 0.0103626943005181 0 386 245 0.0469289972264521 0.270180682763011 -0.0103626943005181
"241" "chr1" 4857537 0 0 386 245 1 1 0
"242" "chr1" 4857550 0.0171428571428571 0.00896860986547085 350 223 0.402062546687019 0.699127165435074 -0.00817424727738629
"243" "chr1" 4857551 0.00647249190938511 0 309 247 0.124843597840598 0.439551767484878 -0.00647249190938511
"244" "chr1" 4857574 0 0 318 254 1 1 0
"245" "chr1" 4857583 0.0319488817891374 0.0393700787401575 313 254 0.634698819524875 0.953651411562753 0.0074211969510201
"246" "chr1" 4858078 0.0478468899521531 0.016260162601626 209 123 0.114260868771494 0.419401971176511 -0.0315867273505271
"247" "chr1" 4858092 0 0 217 123 1 1 0
"248" "chr1" 4858103 0 0 216 123 1 1 0
"249" "chr1" 4858107 0 0.00813008130081301 216 123 0.153933643743501 0.474476731628549 0.00813008130081301
"250" "chr1" 4858137 0.00578034682080925 0 173 133 0.284996760573087 0.630982766240136 -0.00578034682080925
"251" "chr1" 4858157 0.00552486187845304 0 181 134 0.291971479545973 0.634738513220324 -0.00552486187845304
"252" "chr1" 4858164 0 0.00746268656716418 179 134 0.192155969596527 0.50541015922713 0.00746268656716418
"253" "chr1" 4858167 0 0 179 134 1 1 0
"254" "chr1" 4858170 0.0614525139664804 0.0149253731343284 179 134 0.0302024179461167 0.21507281854003 -0.0465271408321521
"255" "chr1" 4912280 0.978021978021978 0.968085106382979 182 94 0.624666487949436 0.943743617913223 -0.00993687163899926
"256" "chr1" 4932260 0.953947368421053 0.94949494949495 304 99 0.856992812305771 1 -0.00445241892610315
"257" "chr1" 4932288 0.717105263157895 0.71 304 100 0.891491924075001 1 -0.00710526315789473
"258" "chr1" 4987914 0.954198473282443 0.988636363636364 131 88 0.128322823422664 0.445465570187352 0.0344378903539209
"259" "chr1" 4987922 0.99236641221374 0.977272727272727 131 88 0.351572137246061 0.650747255291023 -0.0150936849410132
"260" "chr1" 4987945 0.953125 1 128 88 0.0114345793568955 0.128706720641464 0.046875
"261" "chr1" 4987980 0.956521739130435 1 230 159 0.00107604228030363 0.0343389743098088 0.0434782608695652
"262" "chr1" 4987985 0.965217391304348 0.987421383647799 230 159 0.154610882833751 0.474986574312674 0.0222039923434509
"263" "chr1" 4988007 0.969298245614035 0.937106918238994 228 159 0.132373318395265 0.451485406302339 -0.0321913273750414
"264" "chr1" 5019539 0.0671641791044776 0.0952380952380952 134 105 0.427786903320061 0.728195730852271 0.0280739161336176
"265" "chr1" 5019542 0.00740740740740741 0.0380952380952381 135 105 0.0932697444279397 0.374468762583328 0.0306878306878307
"266" "chr1" 5019546 0.0147058823529412 0.0380952380952381 136 105 0.248739652153839 0.588775595697476 0.0233893557422969
"267" "chr1" 5019550 0 0.00952380952380952 136 105 0.196651144922466 0.510826948657913 0.00952380952380952
"268" "chr1" 5019643 0.0143540669856459 0.0223880597014925 209 134 0.584307751038301 0.902429199317995 0.0080339927158466
"269" "chr1" 5019647 0 0.0149253731343284 209 134 0.0519344714998664 0.283248047461004 0.0149253731343284
"270" "chr1" 5019651 0.0430622009569378 0.0447761194029851 209 134 0.939712294481702 1 0.00171391844604727
"271" "chr1" 5019659 0.0485436893203883 0.00746268656716418 206 134 0.0210482553035414 0.177374789466206 -0.0410810027532242
"272" "chr1" 5020037 0.0895061728395062 0.0122699386503067 324 163 0.000196145205791722 0.0124281687604595 -0.0772362341891994
"273" "chr1" 5020055 0.0152439024390244 0.0122699386503067 328 163 0.790924718108373 1 -0.00297396378871764
"274" "chr1" 5020072 0.0140845070422535 0.020979020979021 284 143 0.60333114582634 0.922075731907245 0.00689451393676746
"275" "chr1" 5020123 0.0762331838565022 0.0886699507389163 223 203 0.640811017988097 0.959627997022611 0.012436766882414
"276" "chr1" 5020141 0.00432900432900433 0 231 203 0.261030578569045 0.606337099154955 -0.00432900432900433
"277" "chr1" 5020163 0.0170940170940171 0 234 173 0.034753116602061 0.231826759243956 -0.0170940170940171
"278" "chr1" 5020172 0.0167364016736402 0.00552486187845304 239 181 0.272739587445253 0.619996692551043 -0.0112115397951871
"279" "chr1" 5020190 0.0974576271186441 0.0939226519337017 236 181 0.903228794658397 1 -0.00353497518494242
"280" "chr1" 5020575 0.102661596958175 0.0536912751677852 263 149 0.076762884969527 0.339404907401098 -0.0489703217903897
"281" "chr1" 5020613 0.0234042553191489 0.0364963503649635 470 274 0.30572274501259 0.638462100170506 0.0130920950458146
"282" "chr1" 5020646 0.0627615062761506 0.0722021660649819 478 277 0.617062480727183 0.936230946040844 0.00944065978883132
"283" "chr1" 5022851 0.125 0.0459770114942529 168 87 0.0331262259832325 0.226137417759687 -0.0790229885057471
"284" "chr1" 5022863 0.0238095238095238 0.0229885057471264 168 87 0.967230083816228 1 -0.000821018062397372
"285" "chr1" 5022936 0.0217391304347826 0.0338983050847458 138 59 0.62818592029618 0.947277479512266 0.0121591746499632
"286" "chr1" 5022942 0.012987012987013 0 154 66 0.23102333953007 0.561304449557774 -0.012987012987013
"287" "chr1" 5022946 0 0 152 65 1 1 0
"288" "chr1" 5022970 0.0198675496688742 0.0757575757575758 151 66 0.0562976109636966 0.293745662038159 0.0558900260887016
"289" "chr1" 5083139 0.0326086956521739 0.0555555555555556 184 144 0.309879624622628 0.638772213406015 0.0229468599033816
"290" "chr1" 5083160 0 0 185 144 1 1 0
"291" "chr1" 5083165 0 0 185 144 1 1 0
"292" "chr1" 5083174 0 0 174 133 1 1 0
"293" "chr1" 5083206 0.012396694214876 0 242 201 0.0562454051876275 0.293651124212335 -0.012396694214876
"294" "chr1" 5083223 0.00411522633744856 0 243 202 0.270956615803663 0.618172785795478 -0.00411522633744856
"295" "chr1" 5083230 0.00823045267489712 0 243 202 0.119218692231575 0.429310125999005 -0.00823045267489712
"296" "chr1" 5083233 0.0364963503649635 0.0408163265306122 137 98 0.865263127553206 1 0.00431997616564874
"297" "chr1" 5083234 0.0622406639004149 0.0248756218905473 241 201 0.0530572133797382 0.286025596823014 -0.0373650420098677
"298" "chr1" 5083236 0 0 137 98 1 1 0
"299" "chr1" 5083244 0 0 137 98 1 1 0
"300" "chr1" 5083248 0 0.0102040816326531 137 98 0.185222641591362 0.497944892938893 0.0102040816326531
"301" "chr1" 5083252 0 0 137 98 1 1 0
"302" "chr1" 5083266 0 0 136 95 1 1 0
"303" "chr1" 5083287 0 0 213 143 1 1 0
"304" "chr1" 5083304 0.0845070422535211 0.00694444444444444 213 144 0.000292827600537029 0.0158072541303907 -0.0775625978090767
"305" "chr1" 5083333 0.0558375634517767 0 197 100 0.00236130507261865 0.0540010019602964 -0.0558375634517767
"306" "chr1" 5083337 0.00995024875621891 0 201 100 0.202831282754328 0.518707753285537 -0.00995024875621891
"307" "chr1" 5083339 0.00995024875621891 0 201 100 0.202831282754328 0.518707753285537 -0.00995024875621891
"308" "chr1" 5083351 0.0100502512562814 0 199 100 0.200969438426024 0.51641263029942 -0.0100502512562814
"309" "chr1" 5083357 0 0 198 100 1 1 0
"310" "chr1" 5083394 0 0 110 55 1 1 0
"311" "chr1" 5083396 0.0181818181818182 0 110 55 0.201136138159179 0.51659319150192 -0.0181818181818182
"312" "chr1" 5083417 0.0909090909090909 0 110 55 0.00369369322032982 0.0694327676957714 -0.0909090909090909
"313" "chr1" 5166412 0.983606557377049 0.982456140350877 61 57 0.961425282885195 1 -0.00115041702617202
"314" "chr1" 5175569 0.866666666666667 0.916666666666667 195 132 0.154489864264546 0.47487574216648 0.0499999999999999
"315" "chr1" 5184470 0.932489451476793 0.925465838509317 237 161 0.788562953136428 1 -0.00702361296747656
"316" "chr1" 5184496 0.919148936170213 0.968944099378882 235 161 0.0335507348424699 0.227611439219945 0.0497951632086693
"317" "chr1" 5184524 0.962441314553991 0.9375 213 112 0.318426135424172 0.6391710514194 -0.0249413145539906
"318" "chr1" 5184540 0.962264150943396 0.991071428571429 212 112 0.100701858581873 0.390329828405279 0.0288072776280324
"319" "chr1" 5423628 0.937931034482759 0.982558139534884 290 172 0.0170370977529165 0.159050991419234 0.0446271050521251
"320" "chr1" 5584658 0.944055944055944 0.943262411347518 143 141 0.976866127810218 1 -0.000793532708426303
"321" "chr1" 5589215 0.670807453416149 0.58695652173913 161 92 0.182857245883202 0.495611816445743 -0.0838509316770186
"322" "chr1" 5589237 0.53416149068323 0.597826086956522 161 92 0.325862858814076 0.6404692670171 0.0636645962732919
"323" "chr1" 5678613 0.952095808383233 0.941176470588235 167 68 0.733600556322804 1 -0.0109193377949982
"324" "chr1" 5796525 0.900343642611684 0.983516483516483 291 182 0.000118371479838321 0.00919217007416418 0.0831728409047996
"325" "chr1" 5820119 0.953367875647668 0.964028776978417 193 139 0.630772197002012 0.949815228176592 0.0106609013307489
"326" "chr1" 5829069 0.906862745098039 0.963636363636364 204 110 0.0520842325113795 0.283637010343235 0.0567736185383244
"327" "chr1" 5829133 0.863436123348018 0.947368421052632 227 171 0.00436111985265665 0.0760459404192682 0.0839322977046139
"328" "chr1" 5916135 0.833787465940054 0.84 367 200 0.848385529485693 1 0.00621253405994548
"329" "chr1" 5916219 0.808219178082192 0.928571428571429 73 56 0.0434252639397688 0.260117917699587 0.120352250489237
"330" "chr1" 5916244 0.834467120181406 0.721518987341772 441 237 0.000622326480215484 0.0248366870693124 -0.112948132839634
"331" "chr1" 5916245 0.833333333333333 0.821428571428571 72 56 0.859575945456805 1 -0.011904761904762
"332" "chr1" 5916315 0.642857142857143 0.503496503496504 168 143 0.0130544116252291 0.138400863276649 -0.139360639360639
"333" "chr1" 5916333 0.821428571428571 0.867132867132867 168 143 0.267954147166094 0.614750392652122 0.0457042957042957
"334" "chr1" 5982441 0.960176991150443 0.95625 226 160 0.849133423422853 1 -0.00392699115044248
"335" "chr1" 5982468 0.96011396011396 0.994011976047904 351 167 0.0147447163574837 0.147739125483996 0.033898015933944
"336" "chr1" 5982469 0.986666666666667 1 225 160 0.0718782295237981 0.328746713290416 0.0133333333333333
"337" "chr1" 5982481 0.988603988603989 0.963855421686747 351 166 0.0675700469283227 0.319471101253615 -0.0247485669172416
"338" "chr1" 5982532 0.977611940298508 0.971428571428571 134 70 0.788637739532942 1 -0.00618336886993609
"339" "chr1" 5982553 0.969924812030075 0.942857142857143 133 70 0.357894157559426 0.655551120497946 -0.0270676691729324
"340" "chr1" 6163673 0.960526315789474 0.964788732394366 228 142 0.833741525302886 1 0.00426241660489257
"341" "chr1" 6213520 0.75 0.688524590163934 64 61 0.44406784706018 0.747121951171879 -0.0614754098360656
"342" "chr1" 6214311 0.0625 0.0761904761904762 304 210 0.546682666303107 0.862450655350136 0.0136904761904762
"343" "chr1" 6214316 0.00655737704918033 0.00476190476190476 305 210 0.790092384444273 1 -0.00179547228727557
"344" "chr1" 6214336 0.00655737704918033 0 305 210 0.147223348920018 0.469044455346785 -0.00655737704918033
"345" "chr1" 6214346 0.00341296928327645 0 293 203 0.304540390089438 0.638442851332457 -0.00341296928327645
"346" "chr1" 6214390 0 0 323 174 1 1 0
"347" "chr1" 6214400 0.0786163522012579 0 318 174 2.04957819968732e-06 0.000662301033730867 -0.0786163522012579
"348" "chr1" 6214639 0.0866666666666667 0.0283018867924528 150 106 0.0462915014913941 0.268468632036437 -0.0583647798742138
"349" "chr1" 6214642 0.00666666666666667 0.0188679245283019 150 106 0.375216634556476 0.670813997798599 0.0122012578616352
"350" "chr1" 6214651 0 0 151 106 1 1 0
"351" "chr1" 6214654 0 0 150 106 1 1 0
"352" "chr1" 6214663 0 0 151 106 1 1 0
"353" "chr1" 6214668 0 0 151 106 1 1 0
"354" "chr1" 6214696 0.00896860986547085 0 223 144 0.157316605694352 0.476993211719091 -0.00896860986547085
"355" "chr1" 6214726 0 0 256 155 1 1 0
"356" "chr1" 6214729 0.0714285714285714 0.0196078431372549 112 51 0.142771363270546 0.46456175807378 -0.0518207282913165
"357" "chr1" 6214730 0.0458452722063037 0.0239234449760766 349 209 0.173799542731622 0.487977011687747 -0.0219218272302272
"358" "chr1" 6214732 0 0 113 51 1 1 0
"359" "chr1" 6214733 0.00925925925925926 0.0175438596491228 108 57 0.651972332605869 0.970125476109638 0.00828460038986355
"360" "chr1" 6214738 0 0.0392156862745098 113 51 0.0296900364238114 0.213065818290956 0.0392156862745098
"361" "chr1" 6214739 0 0 108 57 1 1 0
"362" "chr1" 6214746 0 0 113 51 1 1 0
"363" "chr1" 6214747 0 0 107 57 1 1 0
"364" "chr1" 6214748 0 0 113 51 1 1 0
"365" "chr1" 6214749 0.00925925925925926 0 108 57 0.356313803554058 0.654278125867264 -0.00925925925925926
"366" "chr1" 6214750 0 0 113 51 1 1 0
"367" "chr1" 6214751 0 0 108 57 1 1 0
"368" "chr1" 6214756 0 0 113 51 1 1 0
"369" "chr1" 6214757 0 0 108 57 1 1 0
"370" "chr1" 6214764 0.0186915887850467 0 107 48 0.221583689445494 0.546434716059849 -0.0186915887850467
"371" "chr1" 6214765 0.0747663551401869 0 107 57 0.00792885392596791 0.105310938530085 -0.0747663551401869
"372" "chr1" 6214807 0.0493273542600897 0.0559440559440559 223 143 0.781572948901617 1 0.00661670168396626
"373" "chr1" 6214815 0.00444444444444444 0 225 143 0.320796526185029 0.639496033196562 -0.00444444444444444
"374" "chr1" 6214818 0.00888888888888889 0 225 140 0.163447257460687 0.480968858484005 -0.00888888888888889
"375" "chr1" 6214826 0.0225225225225225 0 222 142 0.0255054882591303 0.196164406134627 -0.0225225225225225
"376" "chr1" 6214829 0 0 225 143 1 1 0
"377" "chr1" 6214832 0 0 224 143 1 1 0
"378" "chr1" 6214841 0 0 198 131 1 1 0
"379" "chr1" 6214891 0 0 106 83 1 1 0
"380" "chr1" 6214894 0 0 106 83 1 1 0
"381" "chr1" 6214909 0.00943396226415094 0 106 83 0.281303989561 0.628239036668722 -0.00943396226415094
"382" "chr1" 6214917 0 0 104 83 1 1 0
"383" "chr1" 6214920 0.087378640776699 0.0602409638554217 103 83 0.481810543065293 0.790484137219326 -0.0271376769212773
"384" "chr1" 6214955 0.0761154855643045 0.066006600660066 381 303 0.609550312734321 0.928439484299691 -0.0101088849042385
"385" "chr1" 6214966 0.00259067357512953 0 386 303 0.281476193333332 0.628393411163591 -0.00259067357512953
"386" "chr1" 6214967 0.00789473684210526 0 380 245 0.083531913307162 0.353815474408292 -0.00789473684210526
"387" "chr1" 6214985 0 0.0033003300330033 379 303 0.202475097802034 0.518389920816003 0.0033003300330033
"388" "chr1" 6214986 0.00236406619385343 0 423 261 0.326664709854877 0.640661294524002 -0.00236406619385343
"389" "chr1" 6214988 0.00277777777777778 0.0103806228373702 360 289 0.214121513568497 0.535118344224792 0.00760284505959246
"390" "chr1" 6214989 0.00472813238770686 0 423 261 0.165201065271425 0.482037732628019 -0.00472813238770686
"391" "chr1" 6215000 0.0674698795180723 0.0459770114942529 415 261 0.241339527253568 0.577501128957012 -0.0214928680238194
"392" "chr1" 6215044 0.0528169014084507 0.0485436893203883 284 206 0.831576969628905 1 -0.00427321208806235
"393" "chr1" 6215049 0 0 291 207 1 1 0
"394" "chr1" 6215057 0.00343642611683849 0.00483091787439614 291 207 0.809743918021318 1 0.00139449175755765
"395" "chr1" 6215060 0.00343642611683849 0.00483091787439614 291 207 0.809743918021318 1 0.00139449175755765
"396" "chr1" 6215062 0 0.00483091787439614 291 207 0.184800245712278 0.497497962413951 0.00483091787439614
"397" "chr1" 6215073 0 0 290 207 1 1 0
"398" "chr1" 6215097 0 0 229 147 1 1 0
"399" "chr1" 6215109 0.00436681222707424 0 229 148 0.317609603464646 0.639116537142544 -0.00436681222707424
"400" "chr1" 6215111 0.00436681222707424 0 229 149 0.316327752673553 0.63904907059747 -0.00436681222707424
"401" "chr1" 6215117 0 0 229 149 1 1 0
"402" "chr1" 6215125 0.0133928571428571 0 224 147 0.0810674198978066 0.348781735212365 -0.0133928571428571
"403" "chr1" 6215127 0.088 0.0776255707762557 250 219 0.684313557524196 0.999777578589101 -0.0103744292237443
"404" "chr1" 6215128 0.0714285714285714 0.0268456375838926 224 149 0.0503383683809467 0.279166590422961 -0.0445829338446788
"405" "chr1" 6215138 0 0.0091324200913242 256 219 0.0779631255201337 0.342067124864292 0.0091324200913242
"406" "chr1" 6215150 0 0 256 219 1 1 0
"407" "chr1" 6215152 0.00784313725490196 0 255 219 0.114786563860767 0.42052986781249 -0.00784313725490196
"408" "chr1" 6215159 0.00390625 0 256 219 0.265841536443045 0.612281144335203 -0.00390625
"409" "chr1" 6215173 0 0.00571428571428571 246 175 0.184744085233806 0.497432462498963 0.00571428571428571
"410" "chr1" 6215189 0 0 247 177 1 1 0
"411" "chr1" 6215195 0.00404858299595142 0 247 177 0.298164862146782 0.637073309305464 -0.00404858299595142
"412" "chr1" 6215203 0.0708333333333333 0.0677966101694915 240 177 0.903994243612936 1 -0.00303672316384181
"413" "chr1" 6339762 0.94 1 50 34 0.074179211357466 0.33388728962298 0.0600000000000001
"414" "chr1" 6339773 1 0.973684210526316 53 38 0.184366914932634 0.497077792883993 -0.0263157894736842
"415" "chr1" 6339797 0.981132075471698 0.947368421052632 53 38 0.376748382089693 0.672294529223386 -0.0337636544190666
"416" "chr1" 6340840 0.882022471910112 0.873239436619718 178 71 0.848226796809289 1 -0.00878303529039415
"417" "chr1" 6359086 0.15 0.115384615384615 180 130 0.376157613917005 0.671718665393467 -0.0346153846153846
"418" "chr1" 6359091 0.0163934426229508 0.0230769230769231 183 130 0.673087884290259 0.989760924145044 0.00668348045397226
"419" "chr1" 6359127 0.0053475935828877 0 187 130 0.303720789257128 0.63842793860571 -0.0053475935828877
"420" "chr1" 6359144 0.0659340659340659 0.0461538461538462 182 130 0.454872679893349 0.759545978464007 -0.0197802197802198
"421" "chr1" 6359161 0.0851851851851852 0.0473372781065089 270 169 0.122154052010107 0.434880030285389 -0.0378479070786763
"422" "chr1" 6359178 0.00735294117647059 0 272 169 0.163817444448741 0.481241347344512 -0.00735294117647059
"423" "chr1" 6359189 0.0330882352941176 0 272 168 0.00305674785067948 0.0623586791873822 -0.0330882352941176
"424" "chr1" 6359219 0.0339805825242718 0.0173611111111111 412 288 0.171455028665777 0.486308568608203 -0.0166194714131607
"425" "chr1" 6359224 0.0385542168674699 0.0207612456747405 415 289 0.171484907710968 0.486320274945624 -0.0177929711927294
"426" "chr1" 6359229 0.186915887850467 0.134615384615385 107 52 0.402249803623316 0.699353036784811 -0.0523005032350827
"427" "chr1" 6359230 0.1338199513382 0.113013698630137 411 292 0.409227439464779 0.707168644278958 -0.0208062527080625
"428" "chr1" 6359236 0.0458715596330275 0.0192307692307692 109 52 0.377134633368345 0.672707639590508 -0.0266407904022583
"429" "chr1" 6359243 0.00925925925925926 0 108 51 0.378204069149887 0.673703999034951 -0.00925925925925926
"430" "chr1" 6359253 0.00925925925925926 0 108 51 0.378204069149887 0.673703999034951 -0.00925925925925926
"431" "chr1" 6359324 0.0294117647058824 0.0227272727272727 204 88 0.743894430669903 1 -0.00668449197860962
"432" "chr1" 6359357 0.0594059405940594 0.0786516853932584 202 89 0.546669080753268 0.862439952886886 0.019245744799199
"433" "chr1" 6438242 0.98780487804878 1 82 32 0.415711919673957 0.714417700977451 0.0121951219512195
"434" "chr1" 6438257 0.98780487804878 0.96875 82 32 0.509144101641806 0.821372804912511 -0.0190548780487805
"435" "chr1" 6438269 1 1 82 32 1 1 0
"436" "chr1" 6441240 0.0736842105263158 0.0330578512396694 190 121 0.120621925460398 0.432063759838064 -0.0406263592866464
"437" "chr1" 6441246 0.0265957446808511 0.0583333333333333 188 120 0.167028406433181 0.483251052321232 0.0317375886524823
"438" "chr1" 6441269 0.0315789473684211 0.0416666666666667 190 120 0.642917369178688 0.961581463163389 0.0100877192982456
"439" "chr1" 6441272 0.0402298850574713 0.018018018018018 174 111 0.277423971378008 0.624738701188083 -0.0222118670394532
"440" "chr1" 6441291 0.0233463035019455 0.0621761658031088 257 193 0.0381485519817528 0.243324804938807 0.0388298623011633
"441" "chr1" 6441298 0.0592334494773519 0.0985221674876847 287 203 0.107879920405404 0.405932668967278 0.0392887180103328
"442" "chr1" 6441315 0.0278745644599303 0.0445544554455446 287 202 0.32571704868148 0.640429784688571 0.0166798909856142
"443" "chr1" 6441317 0.024390243902439 0.0541871921182266 287 203 0.087046811190531 0.361167020114708 0.0297969482157876
"444" "chr1" 6441320 0.0452961672473868 0.0886699507389163 287 203 0.054233791048295 0.288838135698823 0.0433737834915295
"445" "chr1" 6441324 0.106312292358804 0.147435897435897 301 156 0.206121863603118 0.523574338409856 0.0411236050770935
"446" "chr1" 6441325 0.0736842105263158 0.0689655172413793 285 203 0.84188851453208 1 -0.00471869328493647
"447" "chr1" 6441328 0.0457516339869281 0.0705128205128205 306 156 0.274985705144112 0.622331574869431 0.0247611865258924
"448" "chr1" 6441339 0.0751633986928105 0.0967741935483871 306 155 0.430758414804501 0.731551293386518 0.0216107948555766
"449" "chr1" 6441340 0.0339622641509434 0.104712041884817 265 191 0.00235418179417511 0.0539042078691471 0.0707497777338734
"450" "chr1" 6441342 0.0555555555555556 0.00641025641025641 306 156 0.00315970742628548 0.0635390593230167 -0.0491452991452991
"451" "chr1" 6441343 0.0411985018726592 0.0947368421052632 267 190 0.0217696063071144 0.180500257219863 0.053538340232604
"452" "chr1" 6441345 0.0457516339869281 0.0384615384615385 306 156 0.713198034162989 1 -0.00729009552538964
"453" "chr1" 6441346 0.0695970695970696 0.0572916666666667 273 192 0.592676100770421 0.91107421998763 -0.0123054029304029
"454" "chr1" 6441348 0.0522875816993464 0.0833333333333333 306 156 0.202147043288981 0.517962774077592 0.0310457516339869
"455" "chr1" 6441349 0.0516605166051661 0.0372340425531915 271 188 0.461941504461786 0.767843084673868 -0.0144264740519746
"456" "chr1" 6441356 0.0197368421052632 0.0454545454545455 304 154 0.129216813860625 0.446885127507902 0.0257177033492823
"457" "chr1" 6441357 0.0147058823529412 0.0207253886010363 272 193 0.625313863631175 0.944397723456648 0.00601950624809509
"458" "chr1" 6441358 0.018450184501845 0.0780141843971631 271 141 0.00407806585841115 0.0732726246187872 0.0595639998953181
"459" "chr1" 6441359 0.010989010989011 0.0103626943005181 273 193 0.948370505110127 1 -0.000626316688492855
"460" "chr1" 6441366 0.0293040293040293 0.0208333333333333 273 192 0.566045480656428 0.883189366442854 -0.00847069597069597
"461" "chr1" 6441369 0.0786516853932584 0.0839160839160839 267 143 0.852290836807017 1 0.00526439852282549
"462" "chr1" 6441370 0.126865671641791 0.0984455958549223 268 193 0.341891179123177 0.64523233153323 -0.0284200757868688
"463" "chr1" 6441373 0.0300751879699248 0.0633802816901408 266 142 0.118151957339046 0.427098957773363 0.033305093720216
"464" "chr1" 6441391 0.003690036900369 0.020979020979021 271 143 0.096935951750543 0.382322240166942 0.017288984078652
"465" "chr1" 6441395 0.018450184501845 0.0140845070422535 271 142 0.740370493815618 1 -0.0043656774595915
"466" "chr1" 6441398 0.014760147601476 0.0563380281690141 271 142 0.0208071687575119 0.176273311322358 0.0415778805675381
"467" "chr1" 6441423 0.00943396226415094 0.0075187969924812 212 133 0.850675630473289 1 -0.00191516527166974
"468" "chr1" 6441428 0.00943396226415094 0 212 133 0.162033673008731 0.480069119072515 -0.00943396226415094
"469" "chr1" 6441434 0.0283018867924528 0.0075187969924812 212 133 0.152783821910851 0.473561718319246 -0.0207830897999716
"470" "chr1" 6441442 0.0188679245283019 0.0075187969924812 212 133 0.368503782287362 0.664460119861331 -0.0113491275358207
"471" "chr1" 6441445 0.00943396226415094 0 212 133 0.162033673008731 0.480069119072515 -0.00943396226415094
"472" "chr1" 6441449 0.0188679245283019 0.0300751879699248 212 133 0.506451977552331 0.818339522796539 0.0112072634416229
"473" "chr1" 6441454 0.0904761904761905 0.0150375939849624 210 133 0.00182736652486658 0.0467069248935755 -0.0754385964912281
"474" "chr1" 6645101 0.961702127659574 0.986577181208054 235 149 0.133379446110369 0.452946664308056 0.0248750535484793
"475" "chr1" 6699880 0.921348314606742 0.955357142857143 89 112 0.31397770165913 0.638998372536719 0.0340088282504013
"476" "chr1" 6998693 0.934426229508197 0.862068965517241 61 29 0.274264002355508 0.621636899021497 -0.0723572639909554
"477" "chr1" 7079774 0.987951807228916 1 83 33 0.412024826355714 0.710309061427883 0.0120481927710844
"478" "chr1" 7079782 0.987951807228916 1 83 33 0.412024826355714 0.710309061427883 0.0120481927710844
"479" "chr1" 7088594 0.0773809523809524 0.0454545454545455 168 132 0.252666690309369 0.594436843150296 -0.0319264069264069
"480" "chr1" 7088622 0 0 170 133 1 1 0
"481" "chr1" 7088664 0 0.0087719298245614 192 114 0.15935886293701 0.478392750082519 0.0087719298245614
"482" "chr1" 7088676 0 0 193 114 1 1 0
"483" "chr1" 7088684 0 0 192 113 1 1 0
"484" "chr1" 7088687 0 0 193 114 1 1 0
"485" "chr1" 7088691 0.068421052631579 0.0175438596491228 190 114 0.0327970603832487 0.22498289454935 -0.0508771929824561
"486" "chr1" 7089003 0.0854092526690391 0.0422535211267606 281 213 0.0515134372384131 0.28222280250242 -0.0431557315422786
"487" "chr1" 7089010 0 0.00469483568075117 284 213 0.192643488865323 0.506028971354661 0.00469483568075117
"488" "chr1" 7089015 0 0 285 213 1 1 0
"489" "chr1" 7089022 0 0 285 213 1 1 0
"490" "chr1" 7089023 0 0.015748031496063 199 127 0.0515532176265282 0.282300842359963 0.015748031496063
"491" "chr1" 7089030 0.00352112676056338 0.00952380952380952 284 210 0.398076970409153 0.694723390074331 0.00600268276324614
"492" "chr1" 7089031 0 0 233 141 1 1 0
"493" "chr1" 7089032 0 0 283 204 1 1 0
"494" "chr1" 7089033 0.00425531914893617 0 235 141 0.331864984172134 0.641730000579859 -0.00425531914893617
"495" "chr1" 7089035 0 0 282 204 1 1 0
"496" "chr1" 7089036 0 0 235 141 1 1 0
"497" "chr1" 7089038 0 0 227 168 1 1 0
"498" "chr1" 7089039 0 0 234 140 1 1 0
"499" "chr1" 7089045 0.00425531914893617 0.00709219858156028 235 141 0.718649640515326 1 0.00283687943262411
"500" "chr1" 7089049 0.00425531914893617 0 235 141 0.331864984172134 0.641730000579859 -0.00425531914893617
"501" "chr1" 7089056 0.0678733031674208 0.0620689655172414 221 145 0.825815309417583 1 -0.00580433765017943
"502" "chr1" 7089057 0.0987124463519313 0.0212765957446809 233 141 0.00195984436721192 0.0485563722134532 -0.0774358506072505
"503" "chr1" 7089065 0 0 225 145 1 1 0
"504" "chr1" 7089066 0.00523560209424084 0 191 135 0.300624460634266 0.637709387406681 -0.00523560209424084
"505" "chr1" 7089077 0 0 225 145 1 1 0
"506" "chr1" 7089078 0.00520833333333333 0 192 136 0.300223311000968 0.637636948033338 -0.00520833333333333
"507" "chr1" 7089080 0 0.00694444444444444 225 144 0.169629474763074 0.48501657445644 0.00694444444444444
"508" "chr1" 7089081 0 0.0447761194029851 192 134 0.000998504885549943 0.0328837577126009 0.0447761194029851
"509" "chr1" 7089085 0.00444444444444444 0 225 145 0.318146480056953 0.639136387979305 -0.00444444444444444
"510" "chr1" 7089086 0 0 192 136 1 1 0
"511" "chr1" 7089089 0 0 222 143 1 1 0
"512" "chr1" 7089090 0 0 192 136 1 1 0
"513" "chr1" 7089093 0 0 191 135 1 1 0
"514" "chr1" 7089096 0.0894736842105263 0.0294117647058824 190 136 0.0225362958392927 0.183936028887613 -0.060061919504644
"515" "chr1" 7237033 0.954787234042553 0.95703125 376 256 0.892770343693262 1 0.00224401595744683
"516" "chr1" 7237061 0.959798994974874 1 199 139 0.00334138305778832 0.0656274769732472 0.0402010050251256
"517" "chr1" 7237062 0.970744680851064 0.980544747081712 376 257 0.433435667900949 0.734740023969727 0.00980006623064822
"518" "chr1" 7237065 0.934673366834171 1 199 139 0.000170139378036586 0.0114001834511281 0.0653266331658291
"519" "chr1" 7237072 0.977695167286245 0.98974358974359 269 195 0.310406902590812 0.638772213406015 0.0120484224573444
"520" "chr1" 7237087 0.996268656716418 0.994897959183674 268 196 0.824883219730784 1 -0.00137069753274444
"521" "chr1" 7237107 0.984375 0.92156862745098 64 51 0.0948373182522129 0.37782664594613 -0.0628063725490197
"522" "chr1" 7242581 0.95049504950495 0.967078189300412 404 243 0.306367771017045 0.638497116481003 0.0165831397954611
"523" "chr1" 7272045 0.942084942084942 0.952879581151832 259 191 0.612459724723204 0.931439227303893 0.0107946390668904
"524" "chr1" 7272068 0.972972972972973 0.979057591623037 259 191 0.677249879627253 0.993457042221997 0.0060846186500636
"525" "chr1" 7307299 0.962566844919786 0.894736842105263 187 114 0.0212318170515068 0.17810729633587 -0.0678300028145229
"526" "chr1" 7307329 0.936507936507937 0.974576271186441 189 118 0.115472793755375 0.421932135217372 0.0380683346785041
"527" "chr1" 7398542 0.00454545454545455 0.00900900900900901 220 111 0.63074723148562 0.949788914244932 0.00446355446355446
"528" "chr1" 7398556 0.231818181818182 0.385964912280702 220 114 0.00344265869292621 0.0667701383943806 0.15414673046252
"529" "chr1" 7709834 0.968992248062015 0.901639344262295 129 61 0.0624414376021274 0.308007773515969 -0.0673529037997204
"530" "chr1" 7709837 0.968503937007874 0.918032786885246 127 61 0.143561721178273 0.465436577550035 -0.050471150122628
"531" "chr1" 7709840 0.976744186046512 0.934426229508197 129 61 0.164848694459429 0.481863790385965 -0.0423179565383148
"532" "chr1" 7709865 0.961240310077519 0.966666666666667 129 60 0.852788673906779 1 0.00542635658914725
"533" "chr1" 7709953 0.471428571428571 0.25 70 40 0.0199651547501954 0.17257555946561 -0.221428571428571
"534" "chr1" 7709970 0.873239436619718 1 71 40 0.00358013369124549 0.0683028133582464 0.126760563380282
"535" "chr1" 7712991 0.981308411214953 0.924528301886792 107 53 0.086958337262934 0.361003108887213 -0.0567801093281608
"536" "chr1" 7713005 0.990654205607477 1 107 53 0.36877090516556 0.664689282339444 0.00934579439252337
"537" "chr1" 7713014 0.97196261682243 0.905660377358491 107 53 0.0810748808901101 0.348802000184647 -0.0663022394639393
"538" "chr1" 7713017 0.971698113207547 0.924528301886792 106 53 0.186673915402648 0.49945749932138 -0.0471698113207547
"539" "chr1" 7713019 1 0.905660377358491 107 53 0.000743115398531852 0.027679684259714 -0.0943396226415094
"540" "chr1" 7742164 0.95625 0.946969696969697 160 132 0.712421718159476 1 -0.00928030303030303
"541" "chr1" 7742173 0.99375 0.96969696969697 160 132 0.107312476565432 0.404718707762519 -0.0240530303030303
"542" "chr1" 7742175 0.95625 0.916666666666667 160 132 0.162257426470603 0.480172394739724 -0.0395833333333334
"543" "chr1" 7742193 0.95 0.977272727272727 160 132 0.212562238980816 0.532891924250356 0.0272727272727273
"544" "chr1" 7809916 0.947916666666667 0.980582524271845 192 103 0.151266623143543 0.472253354653629 0.032665857605178
"545" "chr1" 8029529 0.948571428571429 0.96969696969697 175 66 0.46575107608206 0.772193117121083 0.0211255411255411
"546" "chr1" 8029534 0.988571428571429 0.939393939393939 175 66 0.0423090257829263 0.256673166452066 -0.0491774891774891
"547" "chr1" 8029539 0.977142857142857 1 175 66 0.10784903868518 0.405877036792648 0.0228571428571429
"548" "chr1" 8249267 0.904929577464789 0.983957219251337 284 187 0.000173045227532735 0.0115254593235615 0.0790276417865482
"549" "chr1" 8249292 0.901408450704225 0.807486631016043 284 187 0.00400941660481572 0.0726346565079128 -0.0939218196881826
"550" "chr1" 8249293 0.92831541218638 0.925925925925926 279 162 0.925802930104739 1 -0.00238948626045399
"551" "chr1" 8249320 0.98220640569395 0.96319018404908 281 163 0.223820390865027 0.550030433849445 -0.0190162216448704
"552" "chr1" 8249326 0.94661921708185 0.895705521472393 281 163 0.0498079095811575 0.277774709028036 -0.0509136956094578
"553" "chr1" 8341641 0.923497267759563 0.962264150943396 183 106 0.17308701686861 0.487337136533149 0.0387668831838334
"554" "chr1" 8468778 0.324607329842932 0.244094488188976 191 127 0.11961561572966 0.430056950290626 -0.0805128416539556
"555" "chr1" 8468851 0.512437810945274 0.36551724137931 201 145 0.00653004011397415 0.094748872005944 -0.146920569565963
"556" "chr1" 8468857 0.173469387755102 0.0689655172413793 196 145 0.00329917348935867 0.0651233804421081 -0.104503870513723
"557" "chr1" 8534356 0.851301115241636 0.846625766871166 269 163 0.895292453075473 1 -0.00467534837047001
"558" "chr1" 8710607 0.967479674796748 0.973333333333333 123 75 0.81416317239505 1 0.00585365853658537
"559" "chr1" 8710618 0.91869918699187 0.96 123 75 0.239118900619472 0.574035290761304 0.04130081300813
"560" "chr1" 9299253 0.0522088353413655 0.0420168067226891 249 238 0.595472743138124 0.913960746031798 -0.0101920286186764
"561" "chr1" 9299305 0.024 0.0484848484848485 250 165 0.182211759542331 0.495085268947049 0.0244848484848485
"562" "chr1" 9299316 0.015748031496063 0.00595238095238095 254 168 0.340316313029166 0.644551691944484 -0.00979565054368204
"563" "chr1" 9299326 0.0721649484536082 0.054421768707483 194 147 0.505773438348838 0.817563758469996 -0.0177431797461252
"564" "chr1" 9299327 0.0470588235294118 0.0828402366863905 255 169 0.137297214955876 0.458001352614784 0.0357814131569788
"565" "chr1" 9299334 0.0255102040816327 0 196 147 0.0174398060266418 0.160955501890987 -0.0255102040816327
"566" "chr1" 9299342 0 0 194 145 1 1 0
"567" "chr1" 9299348 0.0154639175257732 0.00684931506849315 194 146 0.45234274170202 0.756668673420619 -0.00861460245728005
"568" "chr1" 9299353 0.0255102040816327 0.0136054421768707 196 147 0.430408505021012 0.731211978703453 -0.0119047619047619
"569" "chr1" 9299356 0.0204081632653061 0.0612244897959184 196 147 0.0504703991325199 0.279500048219985 0.0408163265306122
"570" "chr1" 9299774 0.075 0.0520833333333333 360 192 0.295960083130112 0.636434709168681 -0.0229166666666667
"571" "chr1" 9299786 0.0576923076923077 0.171875 364 192 2.67284049989539e-05 0.00369112526473129 0.114182692307692
"572" "chr1" 9299790 0.0357142857142857 0.0572916666666667 364 192 0.243004112953009 0.580052523922068 0.021577380952381
"573" "chr1" 9299799 0.0795454545454545 0.0558659217877095 352 179 0.307606436919643 0.638734110999743 -0.0236795327577451
"574" "chr1" 9299834 0.0159362549800797 0.089041095890411 251 146 0.000643671430984726 0.0253586982299212 0.0731048409103313
"575" "chr1" 9299853 0.0413533834586466 0.0132450331125828 266 151 0.0902365024357166 0.367846308234241 -0.0281083503460638
"576" "chr1" 9299868 0.099644128113879 0.110047846889952 281 209 0.709703786799301 1 0.0104037187760732
"577" "chr1" 9299869 0.102661596958175 0.132450331125828 263 151 0.362036677850454 0.658823912426852 0.0297887341676529
"578" "chr1" 9299886 0.0347222222222222 0 288 209 0.000881467620039763 0.0305627913985325 -0.0347222222222222
"579" "chr1" 9299901 0.0315789473684211 0.00966183574879227 285 207 0.0875619357807862 0.362231883419381 -0.0219171116196288
"580" "chr1" 9299906 0.0136986301369863 0.0136986301369863 219 146 1 1 0
"581" "chr1" 9299913 0 0.0136986301369863 220 146 0.0546516988779272 0.28981733443171 0.0136986301369863
"582" "chr1" 9299924 0.0684931506849315 0.0272108843537415 219 147 0.0690564806208719 0.322706531384114 -0.04128226633119
"583" "chr1" 9299926 0.00454545454545455 0.0138888888888889 220 144 0.341445607018885 0.644945477201417 0.00934343434343434
"584" "chr1" 9299938 0.100917431192661 0.0340136054421769 218 147 0.0119390229467531 0.131842358300196 -0.0669038257504837
"585" "chr1" 9384920 0.950617283950617 0.990566037735849 162 106 0.0532555313594943 0.286461406490852 0.0399487537852318
"586" "chr1" 9384949 0.981366459627329 1 161 106 0.0803661182186096 0.347149675462904 0.0186335403726708
"587" "chr1" 9384955 0.993589743589744 0.970588235294118 156 102 0.146468919262218 0.468356145281788 -0.023001508295626
"588" "chr1" 9488691 0.897009966777409 0.94475138121547 301 181 0.0611087511911474 0.305067354921892 0.047741414438061
"589" "chr1" 9488704 0.946666666666667 1 300 181 8.52832256186263e-05 0.0075685400791482 0.0533333333333333
"590" "chr1" 9545289 0.0562770562770563 0.0695652173913043 231 115 0.629370355111795 0.948429789520381 0.0132881611142481
"591" "chr1" 9545295 0 0.0173913043478261 234 115 0.034615091779357 0.231334424016825 0.0173913043478261
"592" "chr1" 9545308 0 0 234 115 1 1 0
"593" "chr1" 9545338 0.0139372822299652 0.00510204081632653 287 196 0.32387431136283 0.64002293222935 -0.00883524141363863
"594" "chr1" 9545348 0.0425531914893617 0.0603015075376884 282 199 0.382016642500189 0.677523691075933 0.0177483160483267
"595" "chr1" 9545693 0.01953125 0.00666666666666667 256 150 0.270871514127888 0.61807296988539 -0.0128645833333333
"596" "chr1" 9545700 0 0 261 150 1 1 0
"597" "chr1" 9545707 0 0.0266666666666667 261 150 0.00434851181349217 0.0759331865000825 0.0266666666666667
"598" "chr1" 9545717 0.00386100386100386 0 259 149 0.340037160647365 0.644442131249886 -0.00386100386100386
"599" "chr1" 9545719 0 0 258 149 1 1 0
"600" "chr1" 9545767 0 0 192 135 1 1 0
"601" "chr1" 9545771 0 0 201 142 1 1 0
"602" "chr1" 9545773 0.0148514851485149 0 202 144 0.0715230547155527 0.328066561613034 -0.0148514851485149
"603" "chr1" 9545784 0 0 203 144 1 1 0
"604" "chr1" 9545791 0.00497512437810945 0 201 143 0.299426394124425 0.63739655605255 -0.00497512437810945
"605" "chr1" 9545793 0 0 202 143 1 1 0
"606" "chr1" 9545795 0 0 203 144 1 1 0
"607" "chr1" 9545802 0.0396039603960396 0.0347222222222222 202 144 0.813206587077743 1 -0.00488173817381738
"608" "chr1" 9546138 0.0348258706467662 0.0659340659340659 201 91 0.247405568392707 0.5867986164468 0.0311081952872998
"609" "chr1" 9546236 0 0 129 71 1 1 0
"610" "chr1" 9546260 0.0654761904761905 0.0357142857142857 168 84 0.31346718022978 0.63897479145063 -0.0297619047619048
"611" "chr1" 9548587 0.897897897897898 0.9 333 240 0.93436872241494 1 0.00210210210210215
"612" "chr1" 9630041 0.161172161172161 0.123376623376623 273 154 0.284852647226255 0.630903011246012 -0.0377955377955378
"613" "chr1" 9630054 0.269662921348315 0.311688311688312 267 154 0.359283207000055 0.656611333419934 0.0420253903399971
"614" "chr1" 9639128 0.929347826086957 0.987261146496815 184 157 0.00564677767702662 0.0875402195070416 0.0579133204098587
"615" "chr1" 9639158 0.96195652173913 0.987179487179487 184 156 0.135098517632841 0.455242949809132 0.0252229654403567
"616" "chr1" 9639200 0.826086956521739 0.823899371069182 184 159 0.957593213924178 1 -0.00218758545255671
"617" "chr1" 9700096 0.125 0.0647058823529412 200 170 0.0476474795359806 0.272074051552039 -0.0602941176470588
"618" "chr1" 9700115 0 0 200 170 1 1 0
"619" "chr1" 9700137 0 0 168 96 1 1 0
"620" "chr1" 9700162 0 0 174 102 1 1 0
"621" "chr1" 9700164 0.0114942528735632 0 174 102 0.173326832375797 0.487523099979604 -0.0114942528735632
"622" "chr1" 9700168 0.0635838150289017 0.0588235294117647 173 102 0.873786360600503 1 -0.00476028561713703
"623" "chr1" 9700173 0.0569620253164557 0.0449438202247191 158 89 0.681288661031529 0.997168953058542 -0.0120182050917366
"624" "chr1" 9700204 0.00671140939597315 0.0128205128205128 149 78 0.648473501970644 0.966684494130971 0.00610910342453967
"625" "chr1" 9700228 0 0 53 36 1 1 0
"626" "chr1" 9700232 0 0 62 37 1 1 0
"627" "chr1" 9700235 0 0 65 37 1 1 0
"628" "chr1" 9700238 0 0 66 36 1 1 0
"629" "chr1" 9700241 0.0303030303030303 0 66 38 0.174779708017013 0.488781999742486 -0.0303030303030303
"630" "chr1" 9700247 0.0149253731343284 0 67 38 0.341716373837549 0.645045258840027 -0.0149253731343284
"631" "chr1" 9700261 0.0597014925373134 0.0263157894736842 67 38 0.419700388011543 0.718983976696344 -0.0333857030636292
"632" "chr1" 9700554 0.0704225352112676 0.140350877192982 213 114 0.0443823939120283 0.262963402157279 0.0699283419817148
"633" "chr1" 9700565 0.00943396226415094 0 212 110 0.195145111985925 0.508921458651923 -0.00943396226415094
"634" "chr1" 9700566 0 0 162 121 1 1 0
"635" "chr1" 9700570 0.00476190476190476 0.0087719298245614 210 114 0.667136949763281 0.984357202537824 0.00401002506265664
"636" "chr1" 9700571 0.0123456790123457 0.0247933884297521 162 121 0.434729161121448 0.736253543794651 0.0124477094174064
"637" "chr1" 9700584 0.00540540540540541 0 185 97 0.357979955719525 0.655621145103299 -0.00540540540540541
"638" "chr1" 9700585 0.0123456790123457 0 162 121 0.134304717630769 0.454180459612916 -0.0123456790123457
"639" "chr1" 9700586 0 0 191 97 1 1 0
"640" "chr1" 9700587 0 0 162 121 1 1 0
"641" "chr1" 9700592 0.0467625899280576 0.0383141762452107 278 261 0.62707655362979 0.94617847046718 -0.00844841368284683
"642" "chr1" 9700593 0.0691823899371069 0.0743801652892562 159 121 0.867323031192146 1 0.00519777535214928
"643" "chr1" 9700599 0.0142857142857143 0 280 261 0.0213645621858756 0.17871246408517 -0.0142857142857143
"644" "chr1" 9700604 0.00357142857142857 0 280 261 0.250774208244385 0.591762131062731 -0.00357142857142857
"645" "chr1" 9700619 0 0 280 261 1 1 0
"646" "chr1" 9700624 0 0 280 260 1 1 0
"647" "chr1" 9700626 0.00401606425702811 0 249 239 0.245681328925492 0.584187995511431 -0.00401606425702811
"648" "chr1" 9700649 0 0 205 122 1 1 0
"649" "chr1" 9700651 0.0262008733624454 0 229 132 0.0187982402573274 0.167246400710272 -0.0262008733624454
"650" "chr1" 9700669 0.00436681222707424 0.00757575757575758 229 132 0.697826757805757 1 0.00320894534868334
"651" "chr1" 9700679 0 0 223 130 1 1 0
"652" "chr1" 9700684 0.0309734513274336 0.0534351145038168 226 131 0.300523899003746 0.637685506262966 0.0224616631763832
"653" "chr1" 9747604 0.0673267326732673 0.0557184750733138 505 341 0.491592945748047 0.801681244735867 -0.0116082575999535
"654" "chr1" 9747609 0.00575815738963532 0.00293255131964809 521 341 0.538273679618982 0.853419020038747 -0.00282560606998722
"655" "chr1" 9747637 0.00387596899224806 0.012012012012012 516 333 0.173263967907007 0.487484746375017 0.00813604301976395
"656" "chr1" 9747638 0 0 381 276 1 1 0
"657" "chr1" 9747650 0 0 381 275 1 1 0
"658" "chr1" 9747664 0.0742705570291777 0.0217391304347826 377 276 0.00167871000034234 0.0444907750941784 -0.0525314265943951
"659" "chr1" 9747887 0.0146341463414634 0.0347826086956522 205 115 0.249000996946025 0.589168285427533 0.0201484623541888
"660" "chr1" 9747892 0 0 213 115 1 1 0
"661" "chr1" 9747947 0.00342465753424658 0.019047619047619 292 210 0.0791753123702118 0.344659387804609 0.0156229615133725
"662" "chr1" 9747956 0.00338983050847458 0 295 210 0.29946427516083 0.637413081918808 -0.00338983050847458
"663" "chr1" 9747972 0 0 295 210 1 1 0
"664" "chr1" 9747978 0.0413793103448276 0.0142857142857143 290 210 0.0668620724594281 0.3179256819391 -0.0270935960591133
"665" "chr1" 9748218 0.0729166666666667 0.0253164556962025 96 79 0.142002042698242 0.463509640443216 -0.0476002109704641
"666" "chr1" 9748223 0.0102040816326531 0 98 79 0.275947040053179 0.623401235540163 -0.0102040816326531
"667" "chr1" 9748226 0.0102040816326531 0 98 79 0.275947040053179 0.623401235540163 -0.0102040816326531
"668" "chr1" 9748249 0 0 95 76 1 1 0
"669" "chr1" 9748292 0.0177935943060498 0 281 180 0.0255604929609155 0.196395497706006 -0.0177935943060498
"670" "chr1" 9748298 0.0106761565836299 0 281 180 0.0841515962742892 0.355132037046006 -0.0106761565836299
"671" "chr1" 9748304 0.0144927536231884 0.0111111111111111 276 180 0.754277576700365 1 -0.00338164251207729
"672" "chr1" 9748307 0.0433212996389892 0.0555555555555556 277 180 0.553390937470954 0.869728890311753 0.0122342559165664
"673" "chr1" 9797914 0.0473537604456825 0.00980392156862745 359 204 0.00931452536657797 0.115097986884647 -0.037549838877055
"674" "chr1" 9797922 0.00831024930747922 0 361 204 0.100554339477611 0.389967835521043 -0.00831024930747922
"675" "chr1" 9797943 0 0.00490196078431373 360 204 0.153511698622297 0.474232361876324 0.00490196078431373
"676" "chr1" 9797946 0.0028169014084507 0.0343137254901961 355 204 0.00252426127717096 0.0560358604337417 0.0314968240817454
"677" "chr1" 9797948 0.00314465408805031 0.037037037037037 318 189 0.00291797677775244 0.0607733055770778 0.0338923829489867
"678" "chr1" 9797956 0.00646551724137931 0 464 357 0.0639332301914284 0.311407196415498 -0.00646551724137931
"679" "chr1" 9797958 0 0.00835654596100279 465 359 0.0253576748515628 0.195590919431185 0.00835654596100279
"680" "chr1" 9797965 0 0 471 360 1 1 0
"681" "chr1" 9797976 0 0 470 359 1 1 0
"682" "chr1" 9797985 0.0600858369098712 0.0655737704918033 233 122 0.839260669632076 1 0.00548793358193204
"683" "chr1" 9797986 0.032258064516129 0.0833333333333333 465 360 0.00138018620137733 0.0398796569072749 0.0510752688172043
"684" "chr1" 9797988 0.00843881856540084 0 237 122 0.196686153469323 0.510890676025697 -0.00843881856540084
"685" "chr1" 9797991 0 0 240 121 1 1 0
"686" "chr1" 9798015 0 0 237 122 1 1 0
"687" "chr1" 9798017 0 0 221 117 1 1 0
"688" "chr1" 9798041 0 0.0141509433962264 306 212 0.0203038358845361 0.174124178317171 0.0141509433962264
"689" "chr1" 9798045 0.00980392156862745 0 306 212 0.0749821956626471 0.335555774109272 -0.00980392156862745
"690" "chr1" 9798051 0 0.00476190476190476 304 210 0.180554486119052 0.493321172170524 0.00476190476190476
"691" "chr1" 9798058 0 0.00943396226415094 305 212 0.0585846152766388 0.299169764570062 0.00943396226415094
"692" "chr1" 9798060 0 0 306 211 1 1 0
"693" "chr1" 9798062 0 0 306 212 1 1 0
"694" "chr1" 9798068 0.072992700729927 0.0607476635514019 274 214 0.59143810004815 0.909846593085693 -0.0122450371785251
"695" "chr1" 9798069 0.0631229235880399 0.0613207547169811 301 212 0.933710690915782 1 -0.00180216887105873
"696" "chr1" 9798072 0 0.00465116279069767 280 215 0.196194750755244 0.51026232780457 0.00465116279069767
"697" "chr1" 9798078 0.00714285714285714 0.00930232558139535 280 215 0.791124411843815 1 0.00215946843853821
"698" "chr1" 9798081 0 0 280 215 1 1 0
"699" "chr1" 9798089 0 0 280 215 1 1 0
"700" "chr1" 9798090 0.0408163265306122 0.0416666666666667 147 72 0.976269970337537 1 0.000850340136054423
"701" "chr1" 9798091 0 0 280 215 1 1 0
"702" "chr1" 9798092 0.00684931506849315 0.0540540540540541 146 74 0.0311423966678095 0.218719681901408 0.0472047389855609
"703" "chr1" 9798094 0 0 280 215 1 1 0
"704" "chr1" 9798095 0 0 146 73 1 1 0
"705" "chr1" 9798098 0 0 280 214 1 1 0
"706" "chr1" 9798099 0 0 146 72 1 1 0
"707" "chr1" 9798102 0.00790513833992095 0.00510204081632653 253 196 0.714179057170184 1 -0.00280309752359442
"708" "chr1" 9798103 0.0136054421768707 0.0135135135135135 147 74 0.995551324601503 1 -9.19286633572335e-05
"709" "chr1" 9798107 0 0 147 74 1 1 0
"710" "chr1" 9798111 0 0 147 74 1 1 0
"711" "chr1" 9798114 0 0.0273972602739726 147 73 0.0349066191267188 0.232352005133588 0.0273972602739726
"712" "chr1" 9798117 0.0778032036613272 0.0957854406130268 437 261 0.411980160766347 0.71030208418254 0.0179822369516996
"713" "chr1" 9798118 0.10958904109589 0.148648648648649 146 74 0.41020132320908 0.70823667737607 0.0390596075527583
"714" "chr1" 9798120 0.018140589569161 0.0229885057471264 441 261 0.659872063692915 0.977627865586208 0.00484791617796544
"715" "chr1" 9798125 0 0 443 261 1 1 0
"716" "chr1" 9798127 0.00225733634311512 0 443 261 0.335577207750186 0.642816955325793 -0.00225733634311512
"717" "chr1" 9798137 0.00452488687782805 0.00383141762452107 442 261 0.890782281256812 1 -0.000693469253306982
"718" "chr1" 9798138 0 0 237 169 1 1 0
"719" "chr1" 9798140 0.0090702947845805 0 441 261 0.0533582229054677 0.286773830983104 -0.0090702947845805
"720" "chr1" 9798141 0 0 252 177 1 1 0
"721" "chr1" 9798145 0 0 440 260 1 1 0
"722" "chr1" 9798146 0.0119521912350598 0 251 177 0.0728795512159712 0.330998304742125 -0.0119521912350598
"723" "chr1" 9798147 0.00229357798165138 0 436 259 0.333982288047261 0.642418841296129 -0.00229357798165138
"724" "chr1" 9798148 0.00396825396825397 0 252 177 0.301919563393066 0.638049472481535 -0.00396825396825397
"725" "chr1" 9798162 0.0160642570281124 0 249 178 0.0371905469167371 0.240208271554183 -0.0160642570281124
"726" "chr1" 9798165 0.076 0.050561797752809 250 178 0.287682820632159 0.632700819233123 -0.025438202247191
"727" "chr1" 9798348 0.0997150997150997 0.0721153846153846 351 208 0.262348471998718 0.607983893249235 -0.0275997150997151
"728" "chr1" 9798361 0.00278551532033426 0.00961538461538462 359 208 0.291549245988272 0.634613186157801 0.00682986929505035
"729" "chr1" 9798364 0.0112359550561798 0 356 208 0.0544886657609988 0.28945014215196 -0.0112359550561798
"730" "chr1" 9798369 0 0.00483091787439614 356 207 0.156865774596326 0.476636583544926 0.00483091787439614
"731" "chr1" 9798382 0.0192926045016077 0 311 195 0.015261699868533 0.150338692428466 -0.0192926045016077
"732" "chr1" 9798383 0 0 344 189 1 1 0
"733" "chr1" 9798385 0 0 347 189 1 1 0
"734" "chr1" 9798387 0 0 348 189 1 1 0
"735" "chr1" 9798395 0.00574712643678161 0 348 189 0.187235058704165 0.50004478636389 -0.00574712643678161
"736" "chr1" 9798397 0.0028735632183908 0 348 188 0.352378642526337 0.651351669252753 -0.0028735632183908
"737" "chr1" 9798401 0.0114942528735632 0 348 189 0.0618656702238977 0.306679141098156 -0.0114942528735632
"738" "chr1" 9798406 0.00288184438040346 0 347 188 0.351815444485722 0.650939926931222 -0.00288184438040346
"739" "chr1" 9798410 0.0338541666666667 0.0239234449760766 384 209 0.49281255769745 0.803000949363885 -0.00993072169059011
"740" "chr1" 9798444 0.066815144766147 0.0771929824561404 449 285 0.594982125957933 0.913455053523527 0.0103778376899934
"741" "chr1" 9798459 0.00468384074941452 0 427 261 0.166787628447361 0.48307971150742 -0.00468384074941452
"742" "chr1" 9798460 0.00367647058823529 0 272 239 0.261110839160449 0.60642799419218 -0.00367647058823529
"743" "chr1" 9798461 0 0 426 260 1 1 0
"744" "chr1" 9798462 0 0.0334728033472803 272 239 0.00045213040238036 0.0205633890957097 0.0334728033472803
"745" "chr1" 9798476 0.00236406619385343 0.00384615384615385 423 260 0.731610653762806 1 0.00148208765230042
"746" "chr1" 9798477 0 0 272 239 1 1 0
"747" "chr1" 9798478 0.0153061224489796 0 392 235 0.0172483584557903 0.16001481020213 -0.0153061224489796
"748" "chr1" 9798479 0 0 272 239 1 1 0
"749" "chr1" 9798485 0 0 272 238 1 1 0
"750" "chr1" 9798488 0.0449438202247191 0.0543933054393305 267 239 0.624702442533843 0.943777076221132 0.00944948521461145
"751" "chr1" 9848336 0.103448275862069 0.064 174 125 0.225159412628159 0.552114037166957 -0.039448275862069
"752" "chr1" 9848346 0 0 175 125 1 1 0
"753" "chr1" 9848347 0.0106382978723404 0.0078125 188 128 0.797021602855301 1 -0.00282579787234043
"754" "chr1" 9848362 0.0112994350282486 0 177 125 0.142893521940796 0.46469272966201 -0.0112994350282486
"755" "chr1" 9848363 0 0 208 144 1 1 0
"756" "chr1" 9848364 0.0112994350282486 0 177 125 0.142893521940796 0.46469272966201 -0.0112994350282486
"757" "chr1" 9848365 0 0 208 144 1 1 0
"758" "chr1" 9848381 0.087378640776699 0.145833333333333 206 144 0.0899173939421158 0.367207071579743 0.0584546925566343
"759" "chr1" 9848464 0 0 59 44 1 1 0
"760" "chr1" 9848475 0 0 69 52 1 1 0
"761" "chr1" 9848488 0 0 69 54 1 1 0
"762" "chr1" 9848498 0.0407239819004525 0.0403225806451613 221 124 0.985528043656675 1 -0.000401401255291201
"763" "chr1" 9848499 0.117647058823529 0.113207547169811 68 53 0.939577298404581 1 -0.00443951165371809
"764" "chr1" 9848523 0.00888888888888889 0 225 124 0.184346173433842 0.497041712712342 -0.00888888888888889
"765" "chr1" 9848527 0.00888888888888889 0 225 123 0.185785909474196 0.49851854531 -0.00888888888888889
"766" "chr1" 9848529 0 0 225 123 1 1 0
"767" "chr1" 9857806 0.79126213592233 0.740157480314961 206 127 0.28302328994342 0.629654494388733 -0.0511046556073694
"768" "chr1" 9857809 0.926829268292683 0.889763779527559 205 127 0.250470875688375 0.591299437580961 -0.0370654887651239
"769" "chr1" 9857832 0.956521739130435 0.912698412698413 207 126 0.108655994116663 0.407727508499009 -0.0438233264320221
"770" "chr1" 9857883 0.980582524271845 0.984251968503937 206 127 0.805143191707403 1 0.00366944423209237
"771" "chr1" 9908762 0.107913669064748 0.26027397260274 139 73 0.00504124901234809 0.0823433444564653 0.152360303537992
"772" "chr1" 9908765 0.335714285714286 0.534246575342466 140 73 0.00522475269741105 0.0838734601435991 0.19853228962818
"773" "chr1" 9908774 0.438848920863309 0.63013698630137 139 73 0.0078468766911266 0.104767272418996 0.19128806543806
"774" "chr1" 9908847 0.202020202020202 0.44 99 75 0.000735295305283164 0.0274901497136945 0.237979797979798
"775" "chr1" 9908877 0.37593984962406 0.463917525773196 133 97 0.181207032724345 0.493963083314776 0.0879776761491358
"776" "chr1" 9943945 0.0445544554455446 0.0459770114942529 202 174 0.947239102243124 1 0.00142255604870832
"777" "chr1" 9943955 0 0 208 174 1 1 0
"778" "chr1" 9943959 0 0 208 174 1 1 0
"779" "chr1" 9943962 0.00480769230769231 0.0114942528735632 208 174 0.459787603346109 0.765313983331547 0.00668656056587091
"780" "chr1" 9944016 0 0 212 159 1 1 0
"781" "chr1" 9944028 0.0187793427230047 0.0188679245283019 213 159 0.99503753039042 1 8.85818052971908e-05
"782" "chr1" 9944040 0.0187793427230047 0 213 158 0.0344629332281103 0.23081631625737 -0.0187793427230047
"783" "chr1" 9944042 0.0534351145038168 0.0416666666666667 131 72 0.707452692867199 1 -0.0117684478371501
"784" "chr1" 9944043 0.0485436893203883 0.0251572327044025 206 159 0.238776034797336 0.573457752666045 -0.0233864566159858
"785" "chr1" 9944048 0 0 133 72 1 1 0
"786" "chr1" 9944052 0 0.0277777777777778 133 72 0.0399060000044552 0.249073166529208 0.0277777777777778
"787" "chr1" 9944056 0 0 133 72 1 1 0
"788" "chr1" 9944058 0 0 132 72 1 1 0
"789" "chr1" 9944065 0.0075187969924812 0 133 72 0.351516964945818 0.650737733815566 -0.0075187969924812
"790" "chr1" 9944072 0 0 133 72 1 1 0
"791" "chr1" 9944138 0.00873362445414847 0 229 84 0.262668829982729 0.608406767760176 -0.00873362445414847
"792" "chr1" 9944149 0 0 250 91 1 1 0
"793" "chr1" 9944164 0.008 0 250 89 0.26889468583209 0.615842919539939 -0.008
"794" "chr1" 9944173 0.0725806451612903 0.021978021978022 248 91 0.0547560964022163 0.290102617912369 -0.0506026231832683
"795" "chr1" 9967353 0.056 0.0204081632653061 125 98 0.164700685201956 0.48176960477898 -0.0355918367346939
"796" "chr1" 9967358 0.0317460317460317 0.0102040816326531 126 98 0.258199028786936 0.602478819559285 -0.0215419501133787
"797" "chr1" 9967359 0.0114942528735632 0 87 45 0.36004645778538 0.657156305511252 -0.0114942528735632
"798" "chr1" 9967360 0.008 0.0102040816326531 125 98 0.862932898569599 1 0.00220408163265306
"799" "chr1" 9967361 0.0352941176470588 0 85 45 0.107766005220504 0.40570567613066 -0.0352941176470588
"800" "chr1" 9967363 0.0396825396825397 0.0510204081632653 126 98 0.684680551153557 1 0.0113378684807256
"801" "chr1" 9967364 0 0.0222222222222222 91 45 0.135616727786914 0.45591327811842 0.0222222222222222
"802" "chr1" 9967365 0.0238095238095238 0.0510204081632653 126 98 0.278102752902744 0.625389893460453 0.0272108843537415
"803" "chr1" 9967366 0.043956043956044 0.0666666666666667 91 45 0.580131909426776 0.898012116697475 0.0227106227106227
"804" "chr1" 9967371 0.0317460317460317 0.0918367346938776 126 98 0.0561785584182033 0.293490153999793 0.0600907029478458
"805" "chr1" 9967372 0 0 91 45 1 1 0
"806" "chr1" 9967390 0.0888888888888889 0.0434782608695652 90 46 0.317084347415831 0.639105118854703 -0.0454106280193237
"807" "chr1" 9967395 0.0451977401129944 0.0824742268041237 177 97 0.217854053885787 0.540640961455705 0.0372764866911294
"808" "chr1" 9967399 0.0395480225988701 0.0103092783505155 177 97 0.136124603665276 0.456510824317964 -0.0292387442483546
"809" "chr1" 9967416 0.0112994350282486 0.0103092783505155 177 97 0.939687429966016 1 -0.000990156677733124
"810" "chr1" 9967418 0.0338983050847458 0.0412371134020619 177 97 0.758718959512776 1 0.00733880831731609
"811" "chr1" 9967422 0.0867052023121387 0.0208333333333333 173 96 0.0209252380384203 0.176824959303293 -0.0658718689788054
"812" "chr1" 9967425 0.0487804878048781 0 164 87 0.00838942374285926 0.108730699727711 -0.0487804878048781
"813" "chr1" 9967428 0.00671140939597315 0.0123456790123457 149 81 0.66743348800586 0.984590657947464 0.00563426961637252
"814" "chr1" 9967468 0.0516431924882629 0.0508474576271186 213 118 0.974921633582163 1 -0.000795734861144266
"815" "chr1" 9967473 0.0516431924882629 0.0508474576271186 213 118 0.974921633582163 1 -0.000795734861144266
"816" "chr1" 9967477 0.0328638497652582 0.0254237288135593 213 118 0.701211614157127 1 -0.00744012095169889
"817" "chr1" 9967479 0.028436018957346 0.0423728813559322 211 118 0.50656691709291 0.818483525286953 0.0139368623985862
"818" "chr1" 9967489 0.0422535211267606 0.110169491525424 213 118 0.0205694208688326 0.175192639219565 0.0679159703986632
"819" "chr1" 9967495 0.116504854368932 0.152542372881356 206 118 0.35716189627794 0.654992546018948 0.0360375185124239
"820" "chr1" 9967546 0.118773946360153 0 261 151 4.92281332953065e-08 4.30492217067002e-05 -0.118773946360153
"821" "chr1" 9967552 0 0 269 151 1 1 0
"822" "chr1" 9967554 0 0 269 150 1 1 0
"823" "chr1" 9967560 0.0223048327137546 0.00662251655629139 269 151 0.195591036831007 0.50947975551712 -0.0156823161574633
"824" "chr1" 9967566 0.0185873605947955 0.0397350993377483 269 151 0.203449755144394 0.51967651279497 0.0211477387429528
"825" "chr1" 9967572 0.00371747211895911 0.033112582781457 269 151 0.0160342085999777 0.154187018043022 0.0293951106624979
"826" "chr1" 9967605 0.0835654596100279 0.053639846743295 359 261 0.146186523000531 0.468087737029672 -0.0299256128667328
"827" "chr1" 9967622 0.156133828996283 0.137055837563452 269 197 0.565582319702165 0.882703490576725 -0.0190779914328308
"828" "chr1" 9967623 0.122905027932961 0.147169811320755 358 265 0.379773254431611 0.675285984474044 0.0242647833877938
"829" "chr1" 9967629 0.0586080586080586 0.101522842639594 273 197 0.0867813794902536 0.360639228755713 0.0429147840315353
"830" "chr1" 9967642 0.0842490842490843 0.0954773869346734 273 199 0.673050127102884 0.989726062831341 0.0112283026855891
"831" "chr1" 9967646 0.0293040293040293 0.0303030303030303 273 198 0.949793940747958 1 0.000999000999001
"832" "chr1" 9967650 0.0588235294117647 0.126262626262626 272 198 0.0110821744110624 0.126509965525124 0.0674390968508616
"833" "chr1" 9967654 0.0330882352941176 0.0710659898477157 272 197 0.0621836602302498 0.30742433380503 0.0379777545535981
"834" "chr1" 9967921 0.0537634408602151 0.0426829268292683 279 164 0.60046361273833 0.919127964971991 -0.0110805140309468
"835" "chr1" 9967927 0.0280701754385965 0.0182926829268293 285 164 0.509685379239813 0.821989800742292 -0.00977749251176722
"836" "chr1" 9967935 0.0105263157894737 0.0304878048780488 285 164 0.133091909932456 0.452536476738231 0.0199614890885751
"837" "chr1" 9967938 0.0457746478873239 0.0184049079754601 284 163 0.115022814116468 0.420984695427626 -0.0273697399118638
"838" "chr1" 9967976 0.0194552529182879 0.056 257 125 0.0644589475481943 0.312598783412354 0.0365447470817121
"839" "chr1" 9967980 0.00390625 0 256 125 0.372133401167978 0.667831784449531 -0.00390625
"840" "chr1" 9967990 0 0 255 124 1 1 0
"841" "chr1" 9968003 0.0119047619047619 0.096 252 125 0.000138614325328411 0.0100851068249412 0.0840952380952381
"842" "chr1" 9968197 0.048 0.0394736842105263 250 152 0.686112863246189 1 -0.00852631578947369
"843" "chr1" 9968203 0.0236220472440945 0 254 152 0.0171400306201685 0.159503244627361 -0.0236220472440945
"844" "chr1" 9968204 0.00796812749003984 0.00684931506849315 251 146 0.90052644003045 1 -0.00111881242154669
"845" "chr1" 9968210 0 0.00657894736842105 254 152 0.160546226218918 0.479074049697692 0.00657894736842105
"846" "chr1" 9968211 0 0 280 156 1 1 0
"847" "chr1" 9968214 0 0 253 152 1 1 0
"848" "chr1" 9968215 0 0 283 158 1 1 0
"849" "chr1" 9968238 0.0818505338078292 0.107594936708861 281 158 0.373198867450637 0.668872950236533 0.0257444029010316
"850" "chr1" 9968243 0.0662983425414365 0.0310077519379845 181 129 0.154030888725396 0.474533815449457 -0.035290590603452
"851" "chr1" 9968246 0 0.015625 181 128 0.0597725251893285 0.302023798760947 0.015625
"852" "chr1" 9968266 0 0 181 128 1 1 0
"853" "chr1" 9968271 0 0 179 128 1 1 0
"854" "chr1" 9968275 0 0 182 128 1 1 0
"855" "chr1" 9968277 0.0118343195266272 0.0170940170940171 169 117 0.711879576995754 1 0.00525969756738988
"856" "chr1" 9968278 0 0 211 112 1 1 0
"857" "chr1" 9968285 0.00909090909090909 0 220 115 0.193827201360563 0.50735961279516 -0.00909090909090909
"858" "chr1" 9968288 0 0 221 117 1 1 0
"859" "chr1" 9968313 0.0917431192660551 0.0254237288135593 218 118 0.013287320608053 0.139722318751751 -0.0663193904524957
"860" "chr1" 10008904 0.57345971563981 0.75 211 132 0.000776718638676247 0.0284368189431991 0.17654028436019
"861" "chr1" 10009013 0.38961038961039 0.51219512195122 77 82 0.120106412707897 0.431042775987745 0.12258473234083
"862" "chr1" 10037824 0.0506329113924051 0.0208333333333333 79 48 0.381024242392254 0.676586369953483 -0.0297995780590717
"863" "chr1" 10037836 0 0 81 48 1 1 0
"864" "chr1" 10037951 0.0201612903225806 0.05 248 160 0.0989564876630861 0.386585117505711 0.0298387096774194
"865" "chr1" 10037952 0.0460829493087558 0.0363636363636364 217 110 0.677685908837141 0.993829917789458 -0.0097193129451194
"866" "chr1" 10037960 0 0 251 160 1 1 0
"867" "chr1" 10037977 0 0 250 160 1 1 0
"868" "chr1" 10037979 0.008 0 250 160 0.158858799876098 0.478025553674046 -0.008
"869" "chr1" 10037981 0 0 249 160 1 1 0
"870" "chr1" 10038037 0 0.0505050505050505 202 99 0.000777885030344719 0.0284598007457777 0.0505050505050505
"871" "chr1" 10038042 0 0 204 99 1 1 0
"872" "chr1" 10038047 0.00490196078431373 0 204 99 0.373245268882969 0.668909003074104 -0.00490196078431373
"873" "chr1" 10038065 0.0498338870431894 0.016304347826087 301 184 0.0444549708837951 0.263182676371469 -0.0335295392171024
"874" "chr1" 10038066 0.0845771144278607 0 201 99 0.000172028558997037 0.0114850864506412 -0.0845771144278607
"875" "chr1" 10038073 0 0 307 184 1 1 0
"876" "chr1" 10038089 0 0 307 184 1 1 0
"877" "chr1" 10038097 0 0 306 183 1 1 0
"878" "chr1" 10038130 0.00595238095238095 0 168 121 0.297042353306737 0.636749155849904 -0.00595238095238095
"879" "chr1" 10038154 0 0 168 121 1 1 0
"880" "chr1" 10038156 0.00602409638554217 0 166 121 0.294807329786863 0.635894401622823 -0.00602409638554217
"881" "chr1" 10038159 0.036144578313253 0 166 121 0.009842717558618 0.118584892060152 -0.036144578313253
"882" "chr1" 10038425 0.0922693266832918 0.0728744939271255 401 247 0.385139029889609 0.680736145809981 -0.0193948327561663
"883" "chr1" 10038441 0.00735294117647059 0 408 247 0.0914558209450514 0.370569961877571 -0.00735294117647059
"884" "chr1" 10038446 0 0 410 247 1 1 0
"885" "chr1" 10038460 0.00259067357512953 0 386 237 0.327589009766088 0.640800460890831 -0.00259067357512953
"886" "chr1" 10038461 0 0 253 196 1 1 0
"887" "chr1" 10038472 0 0 255 199 1 1 0
"888" "chr1" 10038494 0.076 0.0858585858585859 250 198 0.703582137351549 1 0.00985858585858586
"889" "chr1" 10039676 0.0512820512820513 0.0666666666666667 117 45 0.706713876182032 1 0.0153846153846154
"890" "chr1" 10039691 0.00854700854700855 0.0454545454545455 117 44 0.151919192797912 0.472875726186427 0.0369075369075369
"891" "chr1" 10039697 0 0 118 45 1 1 0
"892" "chr1" 10039701 0 0 119 45 1 1 0
"893" "chr1" 10039703 0 0 118 45 1 1 0
"894" "chr1" 10039705 0.00847457627118644 0 118 45 0.420655850043923 0.719971680129628 -0.00847457627118644
"895" "chr1" 10039785 0 0 81 36 1 1 0
"896" "chr1" 10039797 0 0 81 36 1 1 0
"897" "chr1" 10039801 0 0 81 36 1 1 0
"898" "chr1" 10039805 0.0126582278481013 0.0277777777777778 79 36 0.579545010972408 0.897432895220816 0.0151195499296765
"899" "chr1" 10040003 0.0932539682539683 0.0903225806451613 504 310 0.88819981644912 1 -0.00293138760880697
"900" "chr1" 10040031 0.00198807157057654 0.00328947368421053 503 304 0.722835617201509 1 0.00130140211363399
"901" "chr1" 10040032 0.00288184438040346 0 347 243 0.302581018549679 0.638164341953164 -0.00288184438040346
"902" "chr1" 10040033 0.00396039603960396 0.0099009900990099 505 303 0.307449295671864 0.638682485323987 0.00594059405940594
"903" "chr1" 10040034 0.00862068965517241 0 348 245 0.0732483085856178 0.33179228473667 -0.00862068965517241
"904" "chr1" 10040038 0.00896860986547085 0.00374531835205993 446 267 0.396692954286149 0.693196558094697 -0.00522329151341093
"905" "chr1" 10040039 0 0 347 245 1 1 0
"906" "chr1" 10040041 0.00574712643678161 0 348 245 0.143808043177253 0.465641371894454 -0.00574712643678161
"907" "chr1" 10040046 0.0028735632183908 0.0163265306122449 348 245 0.0754764798009341 0.336592841705601 0.0134529673938541
"908" "chr1" 10040054 0.0550724637681159 0.0653061224489796 345 245 0.605525241306942 0.924333923660325 0.0102336586808637
"909" "chr1" 10040086 0.109422492401216 0.0577777777777778 329 225 0.0312228951805539 0.219023531393741 -0.051644714623438
"910" "chr1" 10040097 0.00303030303030303 0 330 222 0.310127792844653 0.638772213406015 -0.00303030303030303
"911" "chr1" 10040098 0 0 354 255 1 1 0
"912" "chr1" 10040109 0.00600600600600601 0 333 224 0.150958635927081 0.471937898327076 -0.00600600600600601
"913" "chr1" 10040110 0.0056657223796034 0 353 255 0.139851347346338 0.461060085524973 -0.0056657223796034
"914" "chr1" 10040111 0.00900900900900901 0 333 224 0.0784146477851566 0.343025567842683 -0.00900900900900901
"915" "chr1" 10040112 0.00282485875706215 0 354 255 0.297308632422144 0.636842043071118 -0.00282485875706215
"916" "chr1" 10040113 0.00900900900900901 0 333 224 0.0784146477851566 0.343025567842683 -0.00900900900900901
"917" "chr1" 10040114 0 0 354 255 1 1 0
"918" "chr1" 10040127 0.0977011494252874 0.0705882352941176 348 255 0.236907852289705 0.570617503987942 -0.0271129141311697
"919" "chr1" 10040146 0.032258064516129 0.0571428571428571 155 70 0.391752812528084 0.687833709348977 0.0248847926267281
"920" "chr1" 10040160 0.0127388535031847 0 157 70 0.223347828126512 0.549260864293448 -0.0127388535031847
"921" "chr1" 10040162 0 0 157 70 1 1 0
"922" "chr1" 10040168 0 0 157 70 1 1 0
"923" "chr1" 10040244 0 0 217 103 1 1 0
"924" "chr1" 10040249 0 0 240 110 1 1 0
"925" "chr1" 10040262 0 0 241 111 1 1 0
"926" "chr1" 10040279 0.0543933054393305 0.018018018018018 239 111 0.0921795295226698 0.372188255963632 -0.0363752874213125
"927" "chr1" 10232239 0.0652173913043478 0.0618556701030928 322 194 0.879587431979501 1 -0.00336172120125504
"928" "chr1" 10232247 0.00302114803625378 0.00515463917525773 331 194 0.706685442372834 1 0.00213349113900396
"929" "chr1" 10232249 0 0 331 194 1 1 0
"930" "chr1" 10232257 0.0120845921450151 0 331 193 0.0546442540947986 0.289802775111009 -0.0120845921450151
"931" "chr1" 10232279 0.00704225352112676 0.0212765957446809 426 282 0.102122844235316 0.39341622321609 0.0142343422235541
"932" "chr1" 10232283 0.00234741784037559 0 426 282 0.313244605178368 0.63897479145063 -0.00234741784037559
"933" "chr1" 10232299 0.0716180371352785 0.060377358490566 377 265 0.572885210934615 0.890351546816064 -0.0112406786447125
"934" "chr1" 10232300 0.0599520383693046 0.0428571428571429 417 280 0.31776514498854 0.639116537142544 -0.0170948955121617
"935" "chr1" 10232303 0 0 381 267 1 1 0
"936" "chr1" 10232304 0 0 198 136 1 1 0
"937" "chr1" 10232308 0.005249343832021 0 381 267 0.144563014578154 0.466445113378173 -0.005249343832021
"938" "chr1" 10232309 0.00483091787439614 0 207 132 0.320121849308879 0.639379374960493 -0.00483091787439614
"939" "chr1" 10232312 0.00789473684210526 0 380 267 0.0735093858242361 0.332373568852456 -0.00789473684210526
"940" "chr1" 10232313 0.00425531914893617 0 235 145 0.326482689284874 0.640628326127703 -0.00425531914893617
"941" "chr1" 10232317 0.0026246719160105 0.018796992481203 381 266 0.0323047437587552 0.223198785049613 0.0161723205651925
"942" "chr1" 10232318 0 0 234 150 1 1 0
"943" "chr1" 10232320 0.005249343832021 0 381 267 0.144563014578154 0.466445113378173 -0.005249343832021
"944" "chr1" 10232321 0 0 234 149 1 1 0
"945" "chr1" 10232331 0.0105820105820106 0.0149812734082397 378 267 0.621636261873071 0.940714565882309 0.00439926282622912
"946" "chr1" 10232332 0 0 236 150 1 1 0
"947" "chr1" 10232333 0.00576368876080692 0.016260162601626 347 246 0.211629649332511 0.531463530463101 0.0104964738408191
"948" "chr1" 10232334 0.00423728813559322 0 236 150 0.320805058462723 0.639497250986554 -0.00423728813559322
"949" "chr1" 10232338 0.0680851063829787 0.0666666666666667 235 150 0.956835136971299 1 -0.00141843971631206
"950" "chr1" 10232362 0.0408163265306122 0.04 196 175 0.968206731108202 1 -0.000816326530612241
"951" "chr1" 10232383 0 0 199 175 1 1 0
"952" "chr1" 10232387 0.0050251256281407 0 199 175 0.260846395458744 0.606095799862342 -0.0050251256281407
"953" "chr1" 10232394 0 0 197 175 1 1 0
"954" "chr1" 10232432 0 0.00961538461538462 371 208 0.0426950975803947 0.257902529149994 0.00961538461538462
"955" "chr1" 10232454 0.062780269058296 0.0812182741116751 223 197 0.464568311054299 0.770792505474002 0.0184380050533792
"956" "chr1" 10232455 0.0681198910081744 0.0531400966183575 367 207 0.472049839369641 0.779291977185226 -0.0149797943898169
"957" "chr1" 10232474 0.00444444444444444 0 225 197 0.261672040965284 0.607132345907741 -0.00444444444444444
"958" "chr1" 10232499 0.0056980056980057 0 351 226 0.158058704647893 0.477403476836991 -0.0056980056980057
"959" "chr1" 10232501 0 0.00440528634361234 352 227 0.170859192813149 0.485938996755243 0.00440528634361234
"960" "chr1" 10232510 0.00568181818181818 0 352 227 0.157803025427583 0.477256480103576 -0.00568181818181818
"961" "chr1" 10232513 0 0 352 227 1 1 0
"962" "chr1" 10232516 0.00852272727272727 0.0484581497797357 352 227 0.00233730682267592 0.053714897533395 0.0399354225070084
"963" "chr1" 10232519 0.00284090909090909 0.00881057268722467 352 227 0.335744530634815 0.642846604928125 0.00596966359631558
"964" "chr1" 10232522 0.00852272727272727 0.0220264317180617 352 227 0.18091599171329 0.493702149674482 0.0135037044453344
"965" "chr1" 10232528 0.0406976744186047 0.0308370044052863 344 227 0.535852808683477 0.850834017606496 -0.00986067001331831
"966" "chr1" 10232565 0.103960396039604 0.0803212851405622 404 249 0.311951214260322 0.638772213406015 -0.0236391108990417
"967" "chr1" 10232576 0.0220588235294118 0.0362903225806452 408 248 0.286473021288891 0.631988606220969 0.0142314990512334
"968" "chr1" 10232592 0.0025974025974026 0 385 239 0.325476970875341 0.640362877110695 -0.0025974025974026
"969" "chr1" 10232652 0.0414507772020725 0.00833333333333333 193 120 0.0629466928400169 0.309106236474772 -0.0331174438687392
"970" "chr1" 10232655 0 0 194 120 1 1 0
"971" "chr1" 10232658 0.00515463917525773 0.0166666666666667 194 120 0.316943215869678 0.639087111417051 0.0115120274914089
"972" "chr1" 10232660 0 0.00840336134453781 194 119 0.163734988856442 0.481204115073317 0.00840336134453781
"973" "chr1" 10232665 0 0 194 119 1 1 0
"974" "chr1" 10232669 0.00515463917525773 0 194 120 0.32591904011215 0.640499940583186 -0.00515463917525773
"975" "chr1" 10232671 0 0 194 120 1 1 0
"976" "chr1" 10232677 0 0 193 120 1 1 0
"977" "chr1" 10232686 0.00609756097560976 0.00943396226415094 164 106 0.757654985681416 1 0.00333640128854119
"978" "chr1" 10232708 0 0 223 171 1 1 0
"979" "chr1" 10232716 0 0 223 171 1 1 0
"980" "chr1" 10232719 0.00444444444444444 0 225 171 0.2872317997539 0.632397722863496 -0.00444444444444444
"981" "chr1" 10232723 0 0 225 171 1 1 0
"982" "chr1" 10232730 0.00892857142857143 0 224 170 0.132193000089361 0.451219599495798 -0.00892857142857143
"983" "chr1" 10232732 0 0.00588235294117647 225 170 0.193662305204916 0.507204952952662 0.00588235294117647
"984" "chr1" 10232736 0 0 225 171 1 1 0
"985" "chr1" 10232740 0.0358744394618834 0.0175438596491228 223 171 0.262132427777994 0.607709064845165 -0.0183305798127606
"986" "chr1" 10232840 0.0458015267175573 0.0285714285714286 131 70 0.541239416941459 0.85658951057999 -0.0172300981461287
"987" "chr1" 10232846 0 0 133 70 1 1 0
"988" "chr1" 10232861 0 0 133 70 1 1 0
"989" "chr1" 10232864 0 0 132 69 1 1 0
"990" "chr1" 10232930 0.0112359550561798 0 178 96 0.187989930663288 0.500754649678505 -0.0112359550561798
"991" "chr1" 10232933 0.0161290322580645 0 186 99 0.10839861918573 0.407135224094477 -0.0161290322580645
"992" "chr1" 10232950 0.0106951871657754 0 187 100 0.189565445560442 0.502517409989713 -0.0106951871657754
"993" "chr1" 10232953 0.0106951871657754 0 187 100 0.189565445560442 0.502517409989713 -0.0106951871657754
"994" "chr1" 10232963 0.0216216216216216 0.04 185 100 0.380878330714086 0.676429579008429 0.0183783783783784
"995" "chr1" 10233280 0.062962962962963 0.0261437908496732 270 153 0.0788586516562143 0.343984566402264 -0.0368191721132897
"996" "chr1" 10233285 0.0108303249097473 0.0065359477124183 277 153 0.647982199580345 0.966224728507177 -0.00429437719732899
"997" "chr1" 10233304 0 0 277 153 1 1 0
"998" "chr1" 10233305 0 0 311 183 1 1 0
"999" "chr1" 10233310 0.0072992700729927 0.00671140939597315 274 149 0.944899613513811 1 -0.000587860677019546
"1000" "chr1" 10233311 0 0.00543478260869565 315 184 0.157425874543655 0.477061580527042 0.00543478260869565
"1001" "chr1" 10233337 0.108974358974359 0.0486486486486487 312 185 0.0161392484084628 0.154638846280631 -0.0603257103257103
"1002" "chr1" 10233796 0 0 122 72 1 1 0
"1003" "chr1" 10233825 0.0333333333333333 0 120 72 0.0509185355361657 0.280623815160769 -0.0333333333333333
"1004" "chr1" 10255703 0.967741935483871 0.971098265895954 279 173 0.840641492783714 1 0.00335633041208272
"1005" "chr1" 10294827 0.973094170403587 0.985714285714286 223 140 0.411506166274326 0.709752047280798 0.0126201153106983
"1006" "chr1" 10304415 0.980582524271845 0.951612903225806 103 62 0.302942494251694 0.638286205844883 -0.0289696210460382
"1007" "chr1" 10304532 0.992063492063492 0.93006993006993 252 143 0.000635506303994775 0.0251530042845193 -0.061993561993562
"1008" "chr1" 10543482 0.981941309255079 0.992307692307692 443 260 0.240597275147536 0.576369146842392 0.0103663830526133
"1009" "chr1" 10543493 0.981941309255079 0.988461538461539 443 260 0.49172017063032 0.801824784594198 0.00652022920645945
"1010" "chr1" 10543495 0.993227990970655 0.976923076923077 443 260 0.0695437417589923 0.323764910212775 -0.0163049140475777
"1011" "chr1" 10630509 0.962382445141066 0.994652406417112 319 187 0.0132316351657877 0.13945629471573 0.0322699612760464
"1012" "chr1" 10630524 0.987460815047022 0.989304812834225 319 187 0.85219973010047 1 0.00184399778720257
"1013" "chr1" 10630530 0.977987421383648 1 318 187 0.0105900217034487 0.123345844432756 0.0220125786163522
"1014" "chr1" 10630555 0.987551867219917 0.982142857142857 241 168 0.656998149666002 0.974922256388299 -0.00540901007705996
"1015" "chr1" 10630558 0.971544715447154 0.982142857142857 246 168 0.482552001047443 0.791332010429267 0.0105981416957026
"1016" "chr1" 10630568 0.967741935483871 0.970588235294118 248 170 0.868820901735352 1 0.00284629981024664
"1017" "chr1" 10630588 0.951612903225806 0.982456140350877 248 171 0.0806650244050694 0.34781521751558 0.0308432371250706
"1018" "chr1" 10656326 0.948717948717949 0.933333333333333 195 75 0.627132741298679 0.946222715649938 -0.0153846153846153
"1019" "chr1" 10656344 0.959183673469388 0.92 196 75 0.210704586434406 0.530153102667694 -0.0391836734693877
"1020" "chr1" 10656354 0.943298969072165 0.783783783783784 194 74 0.00025828959635928 0.0146826739335946 -0.159515185288381
"1021" "chr1" 10656442 0.929936305732484 1 157 62 0.00600258231946234 0.0904597859073316 0.0700636942675159
"1022" "chr1" 10696029 0.958333333333333 0.989247311827957 168 93 0.132569927567889 0.451817186244676 0.0309139784946236
"1023" "chr1" 10696142 0.943127962085308 0.991935483870968 211 124 0.0126026624749927 0.135709556647388 0.0488075217856597
"1024" "chr1" 10888594 0.954545454545455 0.995633187772926 374 229 0.00107188284746537 0.0342649905808381 0.0410877332274712
"1025" "chr1" 10888617 0.975935828877005 0.995633187772926 374 229 0.0431738126902758 0.259395965045038 0.0196973588959204
"1026" "chr1" 10888626 0.981283422459893 0.986899563318777 374 229 0.594287564738116 0.91272855302511 0.00561614085888418
"1027" "chr1" 10888627 0.976190476190476 0.975460122699387 294 163 0.961135035365132 1 -0.00073035349108963
"1028" "chr1" 10888657 0.97972972972973 0.96319018404908 296 163 0.298265599217833 0.637098198828431 -0.01653954568065
"1029" "chr1" 10970741 1 0.976190476190476 65 42 0.169773274483615 0.485084173084193 -0.0238095238095238
"1030" "chr1" 10970761 0.960526315789474 0.978723404255319 76 47 0.569199639971404 0.88649194492854 0.0181970884658454
"1031" "chr1" 10970766 1 0.978723404255319 76 47 0.163956510074806 0.481323032384285 -0.0212765957446809
"1032" "chr1" 10970776 0.921052631578947 0.978260869565217 76 46 0.15859218288564 0.477824137972524 0.0572082379862701
"1033" "chr1" 10993566 0.0422535211267606 0.056 213 125 0.569567125240216 0.88689730877156 0.0137464788732394
"1034" "chr1" 10993578 0 0.008 218 125 0.154837282311186 0.475143150555155 0.008
"1035" "chr1" 10993592 0 0 214 124 1 1 0
"1036" "chr1" 10993594 0 0 216 125 1 1 0
"1037" "chr1" 10993599 0 0 215 125 1 1 0
"1038" "chr1" 10993601 0.00495049504950495 0 202 112 0.347102675963844 0.648055811014002 -0.00495049504950495
"1039" "chr1" 10993620 0 0.00465116279069767 275 215 0.198938392635491 0.513815950961464 0.00465116279069767
"1040" "chr1" 10993627 0.00709219858156028 0 282 220 0.128295272905389 0.445425940516253 -0.00709219858156028
"1041" "chr1" 10993652 0.039426523297491 0.0409090909090909 279 220 0.933236888634052 1 0.00148256761159987
"1042" "chr1" 10993684 0.00523560209424084 0.0223880597014925 191 134 0.167651751891578 0.483625839796194 0.0171524576072517
"1043" "chr1" 10993695 0.00520833333333333 0.0373134328358209 192 134 0.0314967477786265 0.220077693400601 0.0321050995024876
"1044" "chr1" 10993704 0.00523560209424084 0.0378787878787879 191 132 0.0305610465260378 0.216510789600192 0.032643185784547
"1045" "chr1" 10993719 0 0 179 117 1 1 0
"1046" "chr1" 10993758 0 0 135 93 1 1 0
"1047" "chr1" 10993776 0.0072992700729927 0.0210526315789474 137 95 0.366167502242351 0.662452631367771 0.0137533615059547
"1048" "chr1" 10993778 0.00735294117647059 0 136 95 0.302631711975972 0.63819012369168 -0.00735294117647059
"1049" "chr1" 10993783 0 0 135 95 1 1 0
"1050" "chr1" 10993785 0.0229885057471264 0 174 82 0.0773930018949295 0.340744726349911 -0.0229885057471264
"1051" "chr1" 10993786 0.0291970802919708 0.0210526315789474 137 95 0.697446863836515 1 -0.00814444871302343
"1052" "chr1" 10993798 0 0 177 82 1 1 0
"1053" "chr1" 10993801 0.0112994350282486 0 177 82 0.216125372372172 0.538081936637393 -0.0112994350282486
"1054" "chr1" 10993807 0.0174418604651163 0 172 82 0.124794004304596 0.439469897481131 -0.0174418604651163
"1055" "chr1" 10993891 0 0 125 59 1 1 0
"1056" "chr1" 10993909 0 0 127 59 1 1 0
"1057" "chr1" 10993919 0.0884353741496599 0.0892018779342723 294 213 0.976108679355176 1 0.000766503784612432
"1058" "chr1" 10993920 0.0238095238095238 0.0169491525423729 126 59 0.759985038255024 1 -0.00686037126715093
"1059" "chr1" 10993925 0 0.028169014084507 298 213 0.00113037184216351 0.0353398529662955 0.028169014084507
"1060" "chr1" 10993927 0 0 298 213 1 1 0
"1061" "chr1" 10993931 0 0 298 213 1 1 0
"1062" "chr1" 10993958 0.00286532951289398 0.020979020979021 349 286 0.024213740491087 0.190937123730919 0.018113691466127
"1063" "chr1" 10993968 0.0751445086705202 0.0629370629370629 346 286 0.547104660319338 0.862899530686211 -0.0122074457334573
"1064" "chr1" 11023393 0.952755905511811 1 254 185 0.000254730317134233 0.0145531207275105 0.047244094488189
"1065" "chr1" 11023466 0.944897959183673 0.98876404494382 490 267 0.00114305253173019 0.0355877785289856 0.0438660857601467
"1066" "chr1" 11305052 0.893617021276596 0.842105263157895 329 171 0.102550660720922 0.394374110655854 -0.051511758118701
"1067" "chr1" 11305071 0.951367781155015 0.964912280701754 329 171 0.475749745111761 0.783585931478367 0.0135444995467392
"1068" "chr1" 11329483 0.0949720670391061 0.166666666666667 179 66 0.130219368733834 0.448440468451965 0.0716945996275605
"1069" "chr1" 11329518 0.191860465116279 0.0769230769230769 172 65 0.022211097467125 0.182451632194874 -0.114937388193202
"1070" "chr1" 11329570 0.0853658536585366 0.149425287356322 164 87 0.126489871091298 0.442490163388715 0.0640594336977853
"1071" "chr1" 11329604 0.0833333333333333 0.0693069306930693 180 101 0.6719039238744 0.988673467605608 -0.014026402640264
"1072" "chr1" 11378482 0.985875706214689 1 354 285 0.0148194579401847 0.148103604477201 0.0141242937853108
"1073" "chr1" 11378535 0.940625 0.969827586206897 320 232 0.101325641545907 0.391679120897859 0.0292025862068965
"1074" "chr1" 11378565 0.955801104972376 0.933333333333333 181 135 0.38411446976614 0.679711172302907 -0.0224677716390423
"1075" "chr1" 11378566 0.95 0.987068965517241 320 232 0.0123147637182416 0.13410622624053 0.0370689655172414
"1076" "chr1" 11378580 0.94475138121547 0.97037037037037 181 135 0.26352735952222 0.609513608315498 0.0256189891549007
"1077" "chr1" 11378660 0.981042654028436 0.942857142857143 211 140 0.0567879751959679 0.29484831635849 -0.0381855111712932
"1078" "chr1" 11378671 0.976303317535545 0.928571428571429 211 140 0.0323900522012545 0.223540510816506 -0.0477318889641164
"1079" "chr1" 11378675 0.962085308056872 1 211 140 0.00403869016253014 0.0729126438282134 0.0379146919431279
"1080" "chr1" 11378682 0.981042654028436 1 211 140 0.0428330323401397 0.258335096429613 0.018957345971564
"1081" "chr1" 11413871 0.0535714285714286 0 56 54 0.042082988429556 0.25593692621684 -0.0535714285714286
"1082" "chr1" 11413873 0 0 56 54 1 1 0
"1083" "chr1" 11413902 0.113207547169811 0.0555555555555556 53 54 0.278712138248057 0.625979680387 -0.0576519916142558
"1084" "chr1" 11414187 0.0775193798449612 0.0202020202020202 258 198 0.00415292075366166 0.0740093296250912 -0.057317359642941
"1085" "chr1" 11414190 0.0116731517509728 0.0406091370558376 257 197 0.0461178540720362 0.26796889741437 0.0289359853048648
"1086" "chr1" 11414200 0.00384615384615385 0 260 198 0.286914981628529 0.63223565547256 -0.00384615384615385
"1087" "chr1" 11414204 0 0 260 198 1 1 0
"1088" "chr1" 11414209 0.00384615384615385 0 260 198 0.286914981628529 0.63223565547256 -0.00384615384615385
"1089" "chr1" 11414211 0.00384615384615385 0.0101010101010101 260 198 0.41231119719614 0.710662700547363 0.00625485625485626
"1090" "chr1" 11414212 0.0222222222222222 0.0104166666666667 270 192 0.323055910132488 0.639889829235005 -0.0118055555555556
"1091" "chr1" 11414233 0.0104166666666667 0 288 207 0.0708713008830145 0.326601061901129 -0.0104166666666667
"1092" "chr1" 11414239 0 0.0336538461538462 291 208 0.000431510188163358 0.0199969220675212 0.0336538461538462
"1093" "chr1" 11414246 0.103448275862069 0.100961538461538 290 208 0.928030626339173 1 -0.0024867374005305
"1094" "chr1" 11709521 0.915 0.8828125 200 128 0.342064954368706 0.645340391707121 -0.0321875
"1095" "chr1" 11709526 0.970149253731343 0.9140625 201 128 0.0273627629932924 0.203910167442846 -0.0560867537313433
"1096" "chr1" 11720494 0.93859649122807 0.984848484848485 114 66 0.116327187653837 0.423610968015667 0.0462519936204147
"1097" "chr1" 11720509 0.859649122807018 0.954545454545455 114 66 0.0343133591787348 0.23034013121442 0.094896331738437
"1098" "chr1" 11720529 0.916666666666667 0.96078431372549 72 51 0.314357462762491 0.638998410681356 0.0441176470588236
"1099" "chr1" 11805498 0.631034482758621 0.380281690140845 290 142 8.31952290765108e-07 0.000348157481384402 -0.250752792617776
"1100" "chr1" 11805521 0.942567567567568 0.958333333333333 296 144 0.477464823597888 0.785562003046313 0.0157657657657658
"1101" "chr1" 11839948 0.935714285714286 0.964601769911504 140 113 0.292926119732549 0.635176508708776 0.0288874841972186
"1102" "chr1" 11840045 0.91304347826087 0.935483870967742 161 93 0.516719826602171 0.829733918554982 0.0224403927068724
"1103" "chr1" 12344892 0.763888888888889 0.848484848484849 72 66 0.208218510545825 0.526589174446452 0.0845959595959597
"1104" "chr1" 12344902 0.89041095890411 0.954545454545455 73 66 0.153525822141954 0.474236299486715 0.064134495641345
"1105" "chr1" 12457740 0.915194346289753 0.965753424657534 283 146 0.0370665570647783 0.239820490249866 0.0505590783677816
"1106" "chr1" 12457858 0.898089171974522 0.928205128205128 314 195 0.242601450693047 0.579400693712566 0.0301159562306059
"1107" "chr1" 12498569 0.969879518072289 1 166 83 0.0427386863263867 0.258029988545778 0.0301204819277109
"1108" "chr1" 12498580 0.981927710843373 1 166 83 0.117446544793457 0.425741249192397 0.0180722891566265
"1109" "chr1" 12515736 0.959537572254335 0.992248062015504 173 129 0.0594058850445938 0.301099967415678 0.0327104897611686
"1110" "chr1" 12551818 0.923497267759563 0.959459459459459 183 74 0.271888924190215 0.619131609583593 0.0359621916998966
"1111" "chr1" 12693230 0.0728744939271255 0.134969325153374 247 163 0.0404214850135117 0.250778071650648 0.0620948312262487
"1112" "chr1" 12693239 0.0515873015873016 0.0245398773006135 252 163 0.160294181920793 0.478856354449735 -0.0270474242866881
"1113" "chr1" 12693245 0.0515873015873016 0.00613496932515337 252 163 0.00509572292438555 0.0827958336694865 -0.0454523322621482
"1114" "chr1" 12693257 0.0357142857142857 0.0122699386503067 252 163 0.125917525010239 0.44144522165214 -0.023444347063979
"1115" "chr1" 12693333 0.045662100456621 0.032258064516129 219 93 0.578935211285067 0.896841810287081 -0.013404035940492
"1116" "chr1" 12693365 0.0227272727272727 0.043010752688172 220 93 0.34357496202692 0.64603904059158 0.0202834799608993
"1117" "chr1" 12693368 0.0241545893719807 0.0333333333333333 207 90 0.659530645542197 0.97732148671344 0.00917874396135266
"1118" "chr1" 12836024 0.0978723404255319 0.0805369127516778 235 149 0.562396814848676 0.879372736917993 -0.0173354276738541
"1119" "chr1" 12836032 0.0847457627118644 0.100671140939597 236 149 0.598463651771211 0.917114882278184 0.0159253782277329
"1120" "chr1" 12836128 0.00396825396825397 0.00609756097560976 252 164 0.761632263855173 1 0.00212930700735579
"1121" "chr1" 12836140 0.0809716599190283 0.024390243902439 247 164 0.0112532890912597 0.127617721159743 -0.0565814160165893
"1122" "chr1" 12838386 0.945701357466063 0.984375 221 128 0.0570688129789574 0.295503962007764 0.0386736425339367
"1123" "chr1" 12851825 0.860869565217391 0.978260869565217 115 92 0.00135707391522946 0.0394781233059278 0.117391304347826
"1124" "chr1" 12851924 0.859712230215827 0.891304347826087 278 230 0.28326626046492 0.629836102099134 0.0315921176102596
"1125" "chr1" 12871850 0.952247191011236 0.990654205607477 356 214 0.00674709362822714 0.0964512995213537 0.0384070145962406
"1126" "chr1" 12871882 0.917378917378917 0.886792452830189 351 212 0.233142822097638 0.5646515253545 -0.0305864645487287
"1127" "chr1" 12871940 0.887434554973822 0.925 382 240 0.119078214202976 0.429043076572353 0.0375654450261781
"1128" "chr1" 12871941 0.88150289017341 0.855371900826446 346 242 0.354705088382543 0.653075381581276 -0.0261309893469641
"1129" "chr1" 12872035 0.964285714285714 0.989010989010989 112 91 0.238444373536417 0.572956392733957 0.0247252747252747
"1130" "chr1" 12971880 0.985915492957746 0.989473684210526 71 95 0.836159531244132 1 0.00355819125277979
"1131" "chr1" 12971976 0.918149466192171 0.933628318584071 281 226 0.50877439390526 0.82094140143472 0.0154788523918999
"1132" "chr1" 12990602 0.0707547169811321 0.101796407185629 212 167 0.282494150692148 0.62918298871413 0.0310416902044967
"1133" "chr1" 12990673 0.0173160173160173 0 231 137 0.0527647991560897 0.285283684652829 -0.0173160173160173
"1134" "chr1" 12990700 0.0669144981412639 0.0384615384615385 269 182 0.185517426919205 0.498200381684518 -0.0284529596797255
"1135" "chr1" 12990701 0.0222222222222222 0.0510948905109489 225 137 0.144282009506752 0.466142088793879 0.0288726682887267
"1136" "chr1" 12990719 0.00364963503649635 0 274 182 0.312474205302515 0.63897479145063 -0.00364963503649635
"1137" "chr1" 12990721 0.0182481751824818 0.0110497237569061 274 181 0.532902477966731 0.847673716633262 -0.00719845142557567
"1138" "chr1" 12990729 0.00732600732600733 0.010989010989011 273 182 0.68480546117963 1 0.00366300366300366
"1139" "chr1" 12990768 0.0404411764705882 0.101941747572816 272 206 0.00792697668293845 0.105310938530085 0.0615005711022273
"1140" "chr1" 12990770 0.0476190476190476 0.0339805825242718 273 206 0.455714150430241 0.760506347130066 -0.0136384650947758
"1141" "chr1" 12990777 0.0772058823529412 0.107843137254902 272 204 0.250941748950542 0.592020353916632 0.0306372549019608
"1142" "chr1" 12990784 0.0586080586080586 0.0436893203883495 273 206 0.463761192735357 0.769908718487256 -0.0149187382197091
"1143" "chr1" 12990786 0.0402930402930403 0.029126213592233 273 206 0.509227688728327 0.82148254072014 -0.0111668267008073
"1144" "chr1" 12990790 0.152416356877323 0.0825242718446602 269 206 0.0189274783228104 0.167916527403695 -0.0698920850326632
"1145" "chr1" 12991026 0.0583333333333333 0.0363636363636364 120 110 0.431977203361471 0.732975184889416 -0.021969696969697
"1146" "chr1" 12991049 0 0 123 110 1 1 0
"1147" "chr1" 12991131 0.0333333333333333 0.0461538461538462 120 65 0.666922880768767 0.984155864905208 0.0128205128205128
"1148" "chr1" 12992043 0.0625 0 96 29 0.0710787627668166 0.327077369337319 -0.0625
"1149" "chr1" 12992046 0.0210526315789474 0 95 29 0.299686274561606 0.637447890415934 -0.0210526315789474
"1150" "chr1" 12992049 0.0104166666666667 0 96 29 0.466454413831688 0.772995359986681 -0.0104166666666667
"1151" "chr1" 12992460 0.170403587443946 0.130769230769231 223 130 0.316919601364581 0.639087111417051 -0.0396343566747154
"1152" "chr1" 12992477 0.0087719298245614 0 228 130 0.17837024658165 0.491573413376401 -0.0087719298245614
"1153" "chr1" 12992491 0.00442477876106195 0 226 129 0.341503949757255 0.644975753590482 -0.00442477876106195
"1154" "chr1" 12992494 0 0 206 118 1 1 0
"1155" "chr1" 12992519 0.00881057268722467 0.0159574468085106 227 188 0.50734722807998 0.819370531368377 0.00714687412128597
"1156" "chr1" 12992532 0 0 255 202 1 1 0
"1157" "chr1" 12992541 0 0 255 202 1 1 0
"1158" "chr1" 12992553 0.0476190476190476 0.0396039603960396 252 202 0.678011747957357 0.994153691167915 -0.00801508722300801
"1159" "chr1" 13020890 0.981132075471698 0.918918918918919 53 37 0.159146362036957 0.478273138225125 -0.0622131565527791
"1160" "chr1" 13029371 0.926605504587156 0.967741935483871 218 124 0.103436344129947 0.396373132270339 0.041136430896715
"1161" "chr1" 13029378 0.926267281105991 0.903225806451613 217 124 0.460434231643849 0.766046383575718 -0.0230414746543779
"1162" "chr1" 13029385 0.770642201834862 0.838709677419355 218 124 0.128378265924693 0.445551158462869 0.0680674755844924
"1163" "chr1" 13029454 0.451851851851852 0.526829268292683 270 205 0.105235453195129 0.400289075709842 0.0749774164408311
"1164" "chr1" 13029470 0.294776119402985 0.395121951219512 268 205 0.0225086741266979 0.183822674992279 0.100345831816527
"1165" "chr1" 13064180 0.947183098591549 0.967741935483871 284 186 0.281690516179264 0.628580558025226 0.0205588368923217
"1166" "chr1" 13064211 0.957597173144876 0.967741935483871 283 186 0.571904033022698 0.889364617102633 0.0101447623389946
"1167" "chr1" 13064261 0.935323383084577 0.941935483870968 201 155 0.796791579309417 1 0.00661210078639063
"1168" "chr1" 13104044 0.0933852140077821 0.0512820512820513 257 195 0.086806395979753 0.360678763537576 -0.0421031627257308
"1169" "chr1" 13104064 0.0234375 0.0829015544041451 256 193 0.0037743821722299 0.0702858925977543 0.0594640544041451
"1170" "chr1" 13104079 0.0146341463414634 0.0065359477124183 205 153 0.457316191084318 0.76237567137049 -0.00809819862904512
"1171" "chr1" 13104108 0.0900900900900901 0.0398009950248756 222 201 0.0343892854335782 0.230593265155607 -0.0502890950652145
"1172" "chr1" 13104115 0.027027027027027 0 222 201 0.00518295726854356 0.0834942598641601 -0.027027027027027
"1173" "chr1" 13104119 0.0654205607476635 0.06 214 200 0.820180328434885 1 -0.00542056074766355
"1174" "chr1" 13118774 0.946107784431138 1 167 74 0.00934288548532112 0.115297299086697 0.0538922155688623
"1175" "chr1" 13125120 0.133333333333333 0.108695652173913 45 46 0.718379473794793 1 -0.0246376811594203
"1176" "chr1" 13125215 0.0452261306532663 0.073394495412844 199 109 0.3093353570099 0.638772213406015 0.0281683647595777
"1177" "chr1" 13125227 0.0679611650485437 0.0909090909090909 103 66 0.588007624137539 0.906282324724623 0.0229479258605472
"1178" "chr1" 13125228 0.0918367346938776 0.0909090909090909 196 110 0.978445469208983 1 -0.000927643784786644
"1179" "chr1" 13125235 0.00934579439252336 0.0454545454545455 107 66 0.129481342054883 0.447259682962766 0.0361087510620221
"1180" "chr1" 13125253 0.0280373831775701 0.0454545454545455 107 66 0.548685005568345 0.864686511233634 0.0174171622769754
"1181" "chr1" 13126577 0.0217391304347826 0.00847457627118644 184 118 0.355919226696625 0.653991263751701 -0.0132645541635962
"1182" "chr1" 13126592 0.103260869565217 0.0512820512820513 184 117 0.100489553745641 0.389842972135954 -0.0519788182831661
"1183" "chr1" 13126776 0.025 0.0657894736842105 80 76 0.21244424411522 0.532702614727274 0.0407894736842105
"1184" "chr1" 13126781 0 0.0263157894736842 81 76 0.0869710469856693 0.361029868328617 0.0263157894736842
"1185" "chr1" 13126873 0.178571428571429 0.265957446808511 196 94 0.0902561425060005 0.367890888666385 0.0873860182370821
"1186" "chr1" 13126898 0.0609137055837563 0.148936170212766 197 94 0.0173372603868432 0.160453334172911 0.0880224646290096
"1187" "chr1" 13126904 0.141361256544503 0.32258064516129 191 93 0.000480861397786306 0.0212910543374478 0.181219388616788
"1188" "chr1" 13128412 0.195652173913043 0.213636363636364 322 220 0.609901178079632 0.928811522649668 0.0179841897233201
"1189" "chr1" 13128498 0.095360824742268 0.0833333333333333 388 228 0.614150886612113 0.933242621280623 -0.0120274914089347
"1190" "chr1" 13147823 0.954166666666667 0.994285714285714 240 175 0.00788950039591646 0.105043858796287 0.0401190476190476
"1191" "chr1" 13166833 0.975247524752475 0.947019867549669 404 151 0.111108403912942 0.412873266844521 -0.0282276572028064
"1192" "chr1" 13166911 0.987179487179487 1 78 70 0.256581128081024 0.600150601535893 0.0128205128205128
"1193" "chr1" 13166933 0.948717948717949 0.985714285714286 78 70 0.196303394526593 0.51039413901205 0.0369963369963371
"1194" "chr1" 13174990 0.974418604651163 0.982638888888889 430 288 0.457788287061901 0.762931995586611 0.00822028423772603
"1195" "chr1" 13175001 0.983758700696056 0.986062717770035 431 287 0.804469887671859 1 0.0023040170739792
"1196" "chr1" 13175002 1 0.929078014184397 199 141 2.17077007462917e-05 0.00323219915003516 -0.0709219858156028
"1197" "chr1" 13175020 0.997652582159624 0.985964912280702 426 285 0.06690290588891 0.318060207232115 -0.0116876698789227
"1198" "chr1" 13175021 0.980716253443526 0.981308411214953 363 214 0.959874842128858 1 0.000592157771427071
"1199" "chr1" 13175037 0.953168044077135 0.957943925233645 363 214 0.788412807360562 1 0.00477588115650995
"1200" "chr1" 13182558 0.952380952380952 0.985714285714286 105 70 0.208427100638667 0.526876916574132 0.0333333333333334
"1201" "chr1" 13182578 0.980769230769231 0.985714285714286 104 70 0.803776868918868 1 0.00494505494505504
"1202" "chr1" 13182671 0.969230769230769 0.981818181818182 195 110 0.497091951681785 0.807815305039712 0.0125874125874126
"1203" "chr1" 13192955 0.961685823754789 0.96 261 100 0.940996737598505 1 -0.00168582375478932
"1204" "chr1" 13219329 0.986111111111111 1 144 86 0.169933552084158 0.485222293917347 0.0138888888888888
"1205" "chr1" 13372130 0.0540540540540541 0.0172413793103448 74 58 0.251253786613666 0.592432961425048 -0.0368126747437092
"1206" "chr1" 13372161 0 0 74 58 1 1 0
"1207" "chr1" 13372203 0 0 267 148 1 1 0
"1208" "chr1" 13372205 0.00366300366300366 0 273 152 0.346414636210365 0.647663497869427 -0.00366300366300366
"1209" "chr1" 13372235 0.0392156862745098 0.0256410256410256 51 39 0.718891361077905 1 -0.0135746606334842
"1210" "chr1" 13372236 0.0112781954887218 0.032258064516129 266 155 0.137482831894853 0.458214192088195 0.0209798690274072
"1211" "chr1" 13372242 0 0 52 39 1 1 0
"1212" "chr1" 13372331 0 0.00561797752808989 285 178 0.166369721802103 0.482805033739135 0.00561797752808989
"1213" "chr1" 13372333 0 0 285 177 1 1 0
"1214" "chr1" 13372353 0.0427046263345196 0.0337078651685393 281 178 0.625250409001725 0.944340012858116 -0.00899676116598025
"1215" "chr1" 13372756 0.0368098159509202 0.0508474576271186 489 295 0.348209180989716 0.648701947676447 0.0140376416761984
"1216" "chr1" 13372772 0 0 500 295 1 1 0
"1217" "chr1" 13372780 0.00200400801603206 0 499 295 0.334940865031238 0.642699216779923 -0.00200400801603206
"1218" "chr1" 13372781 0.00898876404494382 0.0256410256410256 445 273 0.0836640706426711 0.354099019354055 0.0166522615960818
"1219" "chr1" 13372787 0.012 0 500 295 0.0180457684000216 0.163841998200825 -0.012
"1220" "chr1" 13372788 0 0 420 260 1 1 0
"1221" "chr1" 13372800 0 0 447 277 1 1 0
"1222" "chr1" 13372808 0.0880503144654088 0.0875 159 80 0.98868181369442 1 -0.000550314465408805
"1223" "chr1" 13372809 0.0503432494279176 0.0722021660649819 437 277 0.231187576664188 0.561548544122474 0.0218589166370643
"1224" "chr1" 13373003 0.0552486187845304 0.107142857142857 181 112 0.106887823001655 0.403882177442336 0.0518942383583268
"1225" "chr1" 13373008 0 0 178 110 1 1 0
"1226" "chr1" 13373010 0.0494505494505494 0.0357142857142857 182 112 0.572601826942057 0.890074242416218 -0.0137362637362637
"1227" "chr1" 13373017 0.010989010989011 0 182 112 0.165118300463574 0.481992992583132 -0.010989010989011
"1228" "chr1" 13373032 0 0.00892857142857143 182 112 0.164134894083795 0.481433046833624 0.00892857142857143
"1229" "chr1" 13373089 0 0 143 73 1 1 0
"1230" "chr1" 13373101 0 0 151 77 1 1 0
"1231" "chr1" 13373107 0 0 151 77 1 1 0
"1232" "chr1" 13373117 0.0276243093922652 0.032258064516129 181 93 0.830484963323441 1 0.00463375512386384
"1233" "chr1" 13373218 0.0555555555555556 0.0420560747663551 270 214 0.494051276502453 0.804335106936444 -0.0134994807892004
"1234" "chr1" 13373221 0.011070110701107 0 271 214 0.0611130103174789 0.305070129365426 -0.011070110701107
"1235" "chr1" 13373222 0 0 271 182 1 1 0
"1236" "chr1" 13373223 0 0 275 214 1 1 0
"1237" "chr1" 13373224 0.0036101083032491 0 277 181 0.315590707982392 0.639030253830791 -0.0036101083032491
"1238" "chr1" 13373226 0 0 275 214 1 1 0
"1239" "chr1" 13373227 0.021505376344086 0.0220994475138122 279 181 0.965986131633666 1 0.000594071169726131
"1240" "chr1" 13373229 0 0 275 214 1 1 0
"1241" "chr1" 13373230 0 0 278 181 1 1 0
"1242" "chr1" 13373235 0.00363636363636364 0 275 214 0.282968542887789 0.629605603765656 -0.00363636363636364
"1243" "chr1" 13373236 0.003584229390681 0 279 181 0.316961730115821 0.639087111417051 -0.003584229390681
"1244" "chr1" 13373238 0 0 275 214 1 1 0
"1245" "chr1" 13373239 0 0 280 182 1 1 0
"1246" "chr1" 13373241 0 0 275 214 1 1 0
"1247" "chr1" 13373242 0.025 0.0384615384615385 280 182 0.414736710229535 0.71335146220252 0.0134615384615385
"1248" "chr1" 13373244 0.00727272727272727 0.0233644859813084 275 214 0.1360484364334 0.456413478110381 0.0160917587085811
"1249" "chr1" 13373245 0 0.00549450549450549 280 182 0.171881652640513 0.486606709932073 0.00549450549450549
"1250" "chr1" 13373248 0 0 275 214 1 1 0
"1251" "chr1" 13373249 0 0 280 182 1 1 0
"1252" "chr1" 13373255 0.0824372759856631 0.0769230769230769 279 182 0.830941951255905 1 -0.00551419906258616
"1253" "chr1" 13373278 0.0439024390243902 0.048951048951049 205 143 0.825391181194102 1 0.00504860992665871
"1254" "chr1" 13373285 0 0 208 143 1 1 0
"1255" "chr1" 13373287 0 0 208 142 1 1 0
"1256" "chr1" 13373292 0 0 208 143 1 1 0
"1257" "chr1" 13373296 0 0 207 143 1 1 0
"1258" "chr1" 13373302 0.00480769230769231 0.00699300699300699 208 143 0.791048980696225 1 0.00218531468531469
"1259" "chr1" 13373307 0 0 207 142 1 1 0
"1260" "chr1" 13373338 0.0108108108108108 0.00925925925925926 185 108 0.898004643802477 1 -0.00155155155155155
"1261" "chr1" 13373342 0.0421052631578947 0.0363636363636364 190 110 0.805546424347214 1 -0.00574162679425837
"1262" "chr1" 13373350 0 0.0272727272727273 189 110 0.0138893744272531 0.143163643471435 0.0272727272727273
"1263" "chr1" 13373353 0.00526315789473684 0 190 110 0.338671922206908 0.643867846993547 -0.00526315789473684
"1264" "chr1" 13373356 0 0.00909090909090909 187 110 0.158105680882656 0.477447392799618 0.00909090909090909
"1265" "chr1" 13373365 0.0748663101604278 0.0727272727272727 187 110 0.945744040734155 1 -0.00213903743315508
"1266" "chr1" 13373542 0.0703883495145631 0.0421940928270042 412 237 0.135603508692227 0.455897405165382 -0.0281942566875589
"1267" "chr1" 13373555 0 0 421 238 1 1 0
"1268" "chr1" 13373557 0 0 419 237 1 1 0
"1269" "chr1" 13373566 0.00476190476190476 0 420 238 0.179802630563157 0.492741817730364 -0.00476190476190476
"1270" "chr1" 13373567 0 0.00454545454545455 310 220 0.184479482492438 0.497178196540197 0.00454545454545455
"1271" "chr1" 13373569 0.00238095238095238 0 420 238 0.343113678262746 0.645793993529007 -0.00238095238095238
"1272" "chr1" 13373570 0 0 316 222 1 1 0
"1273" "chr1" 13373596 0.0124610591900312 0.00440528634361234 321 227 0.306429168753264 0.63850671315346 -0.00805577284641882
"1274" "chr1" 13373599 0.0337837837837838 0.0260869565217391 148 115 0.716686234953309 1 -0.00769682726204466
"1275" "chr1" 13373600 0.0480769230769231 0.0484581497797357 312 227 0.983731502228756 1 0.000381226702812605
"1276" "chr1" 13373602 0.0134228187919463 0 149 115 0.129391672302198 0.447132349674103 -0.0134228187919463
"1277" "chr1" 13373605 0 0 151 115 1 1 0
"1278" "chr1" 13373607 0 0 151 115 1 1 0
"1279" "chr1" 13373625 0 0 151 115 1 1 0
"1280" "chr1" 13373630 0 0 150 115 1 1 0
"1281" "chr1" 13373631 0 0 282 218 1 1 0
"1282" "chr1" 13373632 0 0 146 111 1 1 0
"1283" "chr1" 13373633 0.00677966101694915 0 295 233 0.126536553407954 0.442548469186534 -0.00677966101694915
"1284" "chr1" 13373645 0 0 322 239 1 1 0
"1285" "chr1" 13373652 0.0031055900621118 0.00418410041841004 322 239 0.83306516242526 1 0.00107851035629824
"1286" "chr1" 13373662 0.0124610591900312 0 321 237 0.0350107107969886 0.232683323612365 -0.0124610591900312
"1287" "chr1" 13373666 0.0658307210031348 0.0167364016736402 319 239 0.00330911615080857 0.0652479613338552 -0.0490943193294946
"1288" "chr1" 13373744 0.0601851851851852 0.0125 216 160 0.0123029398894072 0.134023840319831 -0.0476851851851852
"1289" "chr1" 13373749 0 0 222 160 1 1 0
"1290" "chr1" 13373753 0.0045045045045045 0 222 160 0.297052968439565 0.636749155849904 -0.0045045045045045
"1291" "chr1" 13373755 0 0 222 160 1 1 0
"1292" "chr1" 13373760 0 0 222 160 1 1 0
"1293" "chr1" 13373770 0 0.0129032258064516 214 155 0.0619444054267436 0.306871463565017 0.0129032258064516
"1294" "chr1" 13373773 0 0 221 156 1 1 0
"1295" "chr1" 13373775 0 0 220 156 1 1 0
"1296" "chr1" 13373798 0.00413223140495868 0.0129032258064516 242 155 0.332204425872042 0.641769184481453 0.00877099440149294
"1297" "chr1" 13373805 0 0 244 155 1 1 0
"1298" "chr1" 13373826 0.075 0.0700636942675159 240 157 0.853047848643905 1 -0.00493630573248408
"1299" "chr1" 13374242 0.0955631399317406 0.0233918128654971 293 171 0.00139188096022795 0.0400532825283898 -0.0721713270662435
"1300" "chr1" 13374246 0 0 290 169 1 1 0
"1301" "chr1" 13374247 0 0 243 147 1 1 0
"1302" "chr1" 13374256 0.00338983050847458 0 295 171 0.33861531696165 0.643822231404951 -0.00338983050847458
"1303" "chr1" 13374257 0 0 267 161 1 1 0
"1304" "chr1" 13374261 0.00338983050847458 0 295 171 0.33861531696165 0.643822231404951 -0.00338983050847458
"1305" "chr1" 13374262 0 0 267 161 1 1 0
"1306" "chr1" 13374263 0.00338983050847458 0 295 170 0.339752321900475 0.644292541703806 -0.00338983050847458
"1307" "chr1" 13374264 0.00757575757575758 0.00628930817610063 264 159 0.877628603234856 1 -0.00128644939965695
"1308" "chr1" 13374269 0 0 295 171 1 1 0
"1309" "chr1" 13374270 0 0 267 161 1 1 0
"1310" "chr1" 13374273 0 0 291 168 1 1 0
"1311" "chr1" 13374274 0 0 267 161 1 1 0
"1312" "chr1" 13374282 0.056390977443609 0.0807453416149068 266 161 0.329963762728802 0.641246891540548 0.0243543641712978
"1313" "chr1" 13374489 0.037037037037037 0 189 125 0.0072404015089169 0.100247249395183 -0.037037037037037
"1314" "chr1" 13374519 0.0155440414507772 0.008 193 125 0.543368834967073 0.85886461115302 -0.0075440414507772
"1315" "chr1" 13374521 0.0105820105820106 0 189 125 0.153304661533599 0.474109580777946 -0.0105820105820106
"1316" "chr1" 13374587 0.00602409638554217 0 166 118 0.299485473788666 0.637414510176872 -0.00602409638554217
"1317" "chr1" 13374589 0.00606060606060606 0 165 117 0.299943403681269 0.637506680916573 -0.00606060606060606
"1318" "chr1" 13374591 0 0 166 118 1 1 0
"1319" "chr1" 13374593 0 0.00847457627118644 166 118 0.184430978749376 0.497127576009548 0.00847457627118644
"1320" "chr1" 13374608 0.0368098159509202 0 163 116 0.0105286300320603 0.122956067876665 -0.0368098159509202
"1321" "chr1" 13374614 0.0721649484536082 0.0625 97 64 0.811071687078645 1 -0.00966494845360824
"1322" "chr1" 13374631 0 0 97 64 1 1 0
"1323" "chr1" 13374632 0 0 169 88 1 1 0
"1324" "chr1" 13374635 0 0 97 63 1 1 0
"1325" "chr1" 13374636 0 0 169 88 1 1 0
"1326" "chr1" 13374654 0 0 169 88 1 1 0
"1327" "chr1" 13374661 0.0545454545454545 0.0373134328358209 165 134 0.479130285132693 0.787427560966816 -0.0172320217096337
"1328" "chr1" 13374662 0.0658682634730539 0.193181818181818 167 88 0.00265439041836316 0.0576548076204276 0.127313554708764
"1329" "chr1" 13374666 0 0 167 132 1 1 0
"1330" "chr1" 13374692 0 0 167 134 1 1 0
"1331" "chr1" 13374757 0 0 147 97 1 1 0
"1332" "chr1" 13374763 0.0136986301369863 0 146 97 0.152322582380155 0.473262419122075 -0.0136986301369863
"1333" "chr1" 13374765 0 0 147 97 1 1 0
"1334" "chr1" 13374772 0.00680272108843537 0 147 97 0.313425529950667 0.63897479145063 -0.00680272108843537
"1335" "chr1" 13374781 0.0684931506849315 0.0206185567010309 146 97 0.0741314877671977 0.333798080821942 -0.0478745939839006
"1336" "chr1" 13399882 0.816666666666667 0.652173913043478 60 46 0.05468884475723 0.289921495344091 -0.164492753623188
"1337" "chr1" 13399888 0.866666666666667 0.956521739130435 60 46 0.10239327859232 0.394025101755521 0.0898550724637681
"1338" "chr1" 13472586 0 0 41 24 1 1 0
"1339" "chr1" 13472591 0.146341463414634 0.333333333333333 41 24 0.0812152167103505 0.349076442973522 0.186991869918699
"1340" "chr1" 13494160 0.75625 0.944444444444444 160 90 5.40741884935711e-05 0.00572475302384745 0.188194444444444
"1341" "chr1" 13529875 0.976635514018692 0.977777777777778 214 135 0.944532077978043 1 0.0011422637590861
"1342" "chr1" 13589195 0.0503597122302158 0.0964285714285714 417 280 0.0199520808263768 0.172509978534561 0.0460688591983556
"1343" "chr1" 13589221 0 0 417 274 1 1 0
"1344" "chr1" 13589234 0 0.01 286 200 0.0590669844257362 0.300294510231273 0.01
"1345" "chr1" 13589238 0.0104895104895105 0.00497512437810945 286 201 0.493683050785528 0.803948258595243 -0.00551438611140104
"1346" "chr1" 13589242 0.0034965034965035 0 286 201 0.301852875565166 0.638048646659249 -0.0034965034965035
"1347" "chr1" 13589245 0 0 286 201 1 1 0
"1348" "chr1" 13589248 0 0 286 201 1 1 0
"1349" "chr1" 13589263 0.0886524822695035 0.104477611940299 282 201 0.560630936144252 0.877407528758432 0.015825129670795
"1350" "chr1" 13589276 0.0769230769230769 0.0425531914893617 338 282 0.0714227283459712 0.327848826751115 -0.0343698854337152
"1351" "chr1" 13589283 0.00294985250737463 0.00354609929078014 339 282 0.896334955637337 1 0.000596246783405511
"1352" "chr1" 13589290 0.00294985250737463 0.024822695035461 339 282 0.012013077862467 0.132305586246776 0.0218728425280864
"1353" "chr1" 13589292 0.0029673590504451 0.0355871886120996 337 281 0.00123337429922432 0.0372679001685015 0.0326198295616545
"1354" "chr1" 13589301 0.00298507462686567 0.00354609929078014 335 282 0.902975268974199 1 0.00056102466391447
"1355" "chr1" 13589305 0.0029585798816568 0 338 281 0.271042398570798 0.618255956165012 -0.0029585798816568
"1356" "chr1" 13589311 0 0 324 272 1 1 0
"1357" "chr1" 13589319 0 0 467 331 1 1 0
"1358" "chr1" 13589325 0 0 468 332 1 1 0
"1359" "chr1" 13589350 0.0679824561403509 0.0481927710843374 456 332 0.241804136558277 0.578180812984714 -0.0197896850560135
"1360" "chr1" 13589369 0.087719298245614 0.0316455696202532 228 158 0.0215142161555106 0.179366810687332 -0.0560737286253609
"1361" "chr1" 13589375 0.00429184549356223 0.00632911392405063 233 158 0.783676422055589 1 0.0020372684304884
"1362" "chr1" 13589382 0 0 233 158 1 1 0
"1363" "chr1" 13589384 0 0 232 158 1 1 0
"1364" "chr1" 13589385 0 0.00952380952380952 155 105 0.177415005342655 0.490766774154099 0.00952380952380952
"1365" "chr1" 13589397 0.00862068965517241 0 232 158 0.14878587035563 0.470281083598012 -0.00862068965517241
"1366" "chr1" 13589398 0 0.00862068965517241 179 116 0.171243650390586 0.486150757384066 0.00862068965517241
"1367" "chr1" 13589401 0.00432900432900433 0.0127388535031847 231 157 0.358313836142862 0.655866041876211 0.00840984917418039
"1368" "chr1" 13589402 0 0 179 116 1 1 0
"1369" "chr1" 13589403 0.00930232558139535 0.0833333333333333 215 144 0.000313802195017216 0.0164654388036165 0.074031007751938
"1370" "chr1" 13589404 0 0 179 116 1 1 0
"1371" "chr1" 13589408 0 0 179 116 1 1 0
"1372" "chr1" 13589417 0.0112359550561798 0 178 116 0.15563792281145 0.47576833053358 -0.0112359550561798
"1373" "chr1" 13589420 0.125714285714286 0.0258620689655172 175 116 0.00132778753303672 0.0389911358838726 -0.0998522167487685
"1374" "chr1" 13589430 0.0615384615384615 0.0185185185185185 65 54 0.225179620954843 0.552135991251131 -0.043019943019943
"1375" "chr1" 13589439 0 0 66 54 1 1 0
"1376" "chr1" 13589449 0 0 66 54 1 1 0
"1377" "chr1" 13589451 0 0 66 54 1 1 0
"1378" "chr1" 13589468 0 0 75 54 1 1 0
"1379" "chr1" 13589470 0 0 76 54 1 1 0
"1380" "chr1" 13589473 0 0 75 54 1 1 0
"1381" "chr1" 13589475 0 0 76 54 1 1 0
"1382" "chr1" 13589485 0 0 76 54 1 1 0
"1383" "chr1" 13589488 0 0 76 54 1 1 0
"1384" "chr1" 13589493 0.04 0.0740740740740741 75 54 0.403295054059917 0.700517170005127 0.0340740740740741
"1385" "chr1" 13589497 0.0808080808080808 0.0740740740740741 99 81 0.866528297848755 1 -0.00673400673400674
"1386" "chr1" 13589516 0 0 100 81 1 1 0
"1387" "chr1" 13589517 0 0 114 60 1 1 0
"1388" "chr1" 13589518 0.18 0.234567901234568 100 81 0.366453894421308 0.662706009501381 0.0545679012345679
"1389" "chr1" 13589519 0 0 114 60 1 1 0
"1390" "chr1" 13589528 0 0 90 77 1 1 0
"1391" "chr1" 13589529 0 0 114 60 1 1 0
"1392" "chr1" 13589537 0.0526315789473684 0.0166666666666667 114 60 0.218400194940852 0.541422732567565 -0.0359649122807018
"1393" "chr1" 13619718 0.939393939393939 1 99 69 0.0107846594877372 0.124612445778839 0.0606060606060606
"1394" "chr1" 13619727 0.97979797979798 0.898550724637681 99 69 0.0210359103302371 0.1773061086332 -0.0812472551602986
"1395" "chr1" 13619752 0.988095238095238 0.915254237288136 84 59 0.0301059277327385 0.214725768508442 -0.0728410008071025
"1396" "chr1" 13619823 0.952380952380952 1 126 64 0.0249440486520792 0.193964717286501 0.0476190476190477
"1397" "chr1" 13619839 0.96031746031746 0.96875 126 64 0.767584104615914 1 0.00843253968253965
"1398" "chr1" 13619854 0.96031746031746 0.953125 126 64 0.816997693307586 1 -0.00719246031746035
"1399" "chr1" 13659588 0.521739130434783 0.397849462365591 207 186 0.013766039367031 0.142497805855997 -0.123889668069191
"1400" "chr1" 13659696 0.489795918367347 0.426470588235294 98 68 0.420639679106258 0.719957938648604 -0.0633253301320528
"1401" "chr1" 13660382 0.0482456140350877 0.00862068965517241 228 116 0.034634848845407 0.231381096318696 -0.0396249243799153
"1402" "chr1" 13660399 0.00865800865800866 0 231 116 0.201227232117563 0.516693193107559 -0.00865800865800866
"1403" "chr1" 13660401 0.012987012987013 0 231 116 0.117183885807422 0.425265844873905 -0.012987012987013
"1404" "chr1" 13660410 0 0 231 116 1 1 0
"1405" "chr1" 13660442 0 0.005 219 200 0.223504524240732 0.549503406223794 0.005
"1406" "chr1" 13660466 0 0 236 223 1 1 0
"1407" "chr1" 13660473 0 0.00448430493273543 232 223 0.232002384626367 0.562822588917634 0.00448430493273543
"1408" "chr1" 13660475 0.025 0.0443349753694581 240 203 0.262799798517946 0.608604921941279 0.0193349753694581
"1409" "chr1" 13660476 0.0603448275862069 0.0493273542600897 232 223 0.605649370513916 0.924447729112762 -0.0110174733261172
"1410" "chr1" 13660482 0.00816326530612245 0 245 204 0.11899433790772 0.428861066675308 -0.00816326530612245
"1411" "chr1" 13660501 0 0 242 203 1 1 0
"1412" "chr1" 13660508 0 0 234 200 1 1 0
"1413" "chr1" 13660521 0.00315457413249211 0 317 223 0.301705708888181 0.638003114654136 -0.00315457413249211
"1414" "chr1" 13660533 0 0 333 234 1 1 0
"1415" "chr1" 13660536 0 0 333 234 1 1 0
"1416" "chr1" 13660542 0 0.00427350427350427 333 234 0.183061713191019 0.495804163515357 0.00427350427350427
"1417" "chr1" 13660547 0.003003003003003 0 333 234 0.301924423226964 0.638049472481535 -0.003003003003003
"1418" "chr1" 13660556 0.0337423312883436 0.0256410256410256 326 234 0.578277940647566 0.896118086301413 -0.00810130564731792
"1419" "chr1" 13660589 0.0337078651685393 0.0222222222222222 178 90 0.59285613773929 0.911267420455856 -0.0114856429463171
"1420" "chr1" 13660594 0 0 181 89 1 1 0
"1421" "chr1" 13660602 0 0 180 90 1 1 0
"1422" "chr1" 13660616 0 0 182 90 1 1 0
"1423" "chr1" 13769719 0.962962962962963 0.962566844919786 324 187 0.981820837785022 1 -0.000396118043176852
"1424" "chr1" 13769740 0.972477064220184 1 327 187 0.00411529104409549 0.07365549606887 0.0275229357798165
"1425" "chr1" 13802854 0.973509933774834 0.96045197740113 302 177 0.434766522269522 0.736290705865307 -0.0130579563737044
"1426" "chr1" 13802887 1 0.965714285714286 293 175 0.000550879336889483 0.0230611936544923 -0.0342857142857143
"1427" "chr1" 13827076 0.963265306122449 0.977777777777778 245 180 0.382623294600987 0.678116253963167 0.0145124716553288
"1428" "chr1" 13853897 0.951871657754011 1 187 162 0.000719764538929196 0.0271351273976125 0.0481283422459893
"1429" "chr1" 14085055 0.933701657458563 0.971014492753623 362 207 0.0452308343207994 0.265426320034628 0.0373128352950597
"1430" "chr1" 14085073 0.950138504155125 0.985507246376812 361 207 0.0210985402396383 0.177574394354326 0.035368742221687
"1431" "chr1" 14085697 0.932584269662921 0.857142857142857 89 70 0.117507717005592 0.425862786967242 -0.0754414125200642
"1432" "chr1" 14085701 0.752808988764045 0.771428571428571 89 70 0.78438282038923 1 0.0186195826645266
"1433" "chr1" 14085709 0 0.0142857142857143 89 70 0.199112852137531 0.514041161665506 0.0142857142857143
"1434" "chr1" 14309670 0.0328467153284672 0.0720720720720721 274 222 0.0472935453985014 0.271170351798826 0.0392253567436049
"1435" "chr1" 14309749 0.00716845878136201 0.00628930817610063 279 159 0.914040747303688 1 -0.000879150605261378
"1436" "chr1" 14309756 0.0709219858156028 0.040590405904059 423 271 0.0903841353004578 0.368150123899293 -0.0303315799115438
"1437" "chr1" 14309757 0.0625 0.0566037735849057 272 159 0.803267120653227 1 -0.00589622641509434
"1438" "chr1" 14309772 0 0 433 268 1 1 0
"1439" "chr1" 14309773 0.00862068965517241 0.00444444444444444 348 225 0.545528872647421 0.861157562793865 -0.00417624521072797
"1440" "chr1" 14309780 0.00921658986175115 0 434 270 0.0487459542709519 0.274985281750955 -0.00921658986175115
"1441" "chr1" 14309781 0 0.00816326530612245 386 245 0.0514299562907983 0.28201019880745 0.00816326530612245
"1442" "chr1" 14309782 0 0.0222222222222222 432 270 0.000677842231157796 0.0261410445588721 0.0222222222222222
"1443" "chr1" 14309783 0.0051413881748072 0.0121951219512195 389 246 0.335542480831824 0.642814606388145 0.00705373377641232
"1444" "chr1" 14309793 0.0051413881748072 0 389 246 0.161067275071445 0.47942165944869 -0.0051413881748072
"1445" "chr1" 14309798 0.00257731958762887 0 388 246 0.321437456277107 0.639640950818226 -0.00257731958762887
"1446" "chr1" 14309807 0.0360824742268041 0.040650406504065 388 246 0.769900862404969 1 0.00456793227726092
"1447" "chr1" 14358118 0.966101694915254 0.985714285714286 59 70 0.460259031456301 0.765847221238849 0.0196125907990315
"1448" "chr1" 14358126 0.966101694915254 0.928571428571429 59 70 0.339021368198019 0.644055165894819 -0.0375302663438256
"1449" "chr1" 14358135 0.949152542372881 0.957142857142857 59 70 0.830301583942914 1 0.0079903147699758
"1450" "chr1" 14468260 0.982142857142857 0.955882352941177 280 204 0.0908600579100931 0.369198101622266 -0.0262605042016806
"1451" "chr1" 14577332 0.933544303797468 0.986301369863014 316 219 0.00177965582349065 0.0460254096612048 0.0527570660655453
"1452" "chr1" 14689313 0.964194373401535 0.967213114754098 391 244 0.83912051625298 1 0.00301874135256375
"1453" "chr1" 14689320 0.979539641943734 0.983606557377049 391 244 0.711760155366136 1 0.00406691543331517
"1454" "chr1" 14700804 0.965116279069767 0.919354838709677 86 62 0.228058451471153 0.55664359193062 -0.0457614403600901
"1455" "chr1" 14748793 0.846153846153846 0.775 65 40 0.362227059816984 0.659011232571154 -0.0711538461538461
"1456" "chr1" 14748878 0.950177935943061 0.988372093023256 281 172 0.020736109419287 0.175959977886652 0.0381941570801952
"1457" "chr1" 14755643 0 0.0192307692307692 185 104 0.0425552969518016 0.25750268022008 0.0192307692307692
"1458" "chr1" 14755652 0.0593607305936073 0.032258064516129 219 124 0.251395409426601 0.592639058276256 -0.0271026660774783
"1459" "chr1" 14755663 0.0136986301369863 0 219 125 0.0988212156624897 0.386288993628399 -0.0136986301369863
"1460" "chr1" 14755678 0.0232558139534884 0.08 215 125 0.0163206687793229 0.15555201934395 0.0567441860465116
"1461" "chr1" 14755683 0.0609756097560976 0 164 79 0.00450251009690498 0.077367103447175 -0.0609756097560976
"1462" "chr1" 14755713 0.0121212121212121 0 165 79 0.209801784634088 0.528815468585816 -0.0121212121212121
"1463" "chr1" 14755714 0.0170454545454545 0 176 133 0.0652220297961267 0.31431397405555 -0.0170454545454545
"1464" "chr1" 14755722 0.0227272727272727 0 176 134 0.0325655274603487 0.224177346050105 -0.0227272727272727
"1465" "chr1" 14755735 0.0227272727272727 0.0601503759398496 176 133 0.0928081279183111 0.373514244143013 0.0374231032125769
"1466" "chr1" 14755740 0.0571428571428571 0.082089552238806 175 134 0.390196816821483 0.686155612062078 0.0249466950959488
"1467" "chr1" 14823833 0.810344827586207 0.80625 290 160 0.91584205464033 1 -0.00409482758620683
"1468" "chr1" 14823878 0.638392857142857 0.771739130434783 224 184 0.00325717926989284 0.0646481205363093 0.133346273291925
"1469" "chr1" 14823903 0.626666666666667 0.630434782608696 225 184 0.937464992013453 1 0.00376811594202897
"1470" "chr1" 14877744 0.943262411347518 0.961165048543689 141 103 0.518061278614835 0.831210079021958 0.0179026371961716
"1471" "chr1" 14918853 0.079734219269103 0.0599078341013825 301 217 0.383264734295845 0.6787770611197 -0.0198263851677205
"1472" "chr1" 14918860 0.0231788079470199 0 302 215 0.00585325461631904 0.0892579771891957 -0.0231788079470199
"1473" "chr1" 14918880 0.023728813559322 0.00930232558139535 295 215 0.204379077286416 0.521084580497876 -0.0144264879779267
"1474" "chr1" 14918881 0.0235690235690236 0.0282258064516129 297 248 0.73271062769224 1 0.00465678288258933
"1475" "chr1" 14918902 0.113793103448276 0.0448979591836735 290 245 0.00301276104699082 0.061869384787783 -0.0688951442646024
"1476" "chr1" 14995505 0.8125 0.933333333333333 80 45 0.05175819244821 0.282802449236066 0.120833333333333
"1477" "chr1" 15073284 0.893081761006289 0.789473684210526 159 76 0.0372080493290141 0.240287037625631 -0.103608076795763
"1478" "chr1" 15286477 0.0812182741116751 0.0766129032258065 394 248 0.833247927765999 1 -0.00460537088586867
"1479" "chr1" 15286506 0.00759493670886076 0.008 395 250 0.954513382995758 1 0.000405063291139241
"1480" "chr1" 15286546 0.0484330484330484 0.0229007633587786 351 262 0.0909749158586394 0.369436383316269 -0.0255322850742698
"1481" "chr1" 15286547 0.0484429065743945 0.0386740331491713 289 181 0.614704019990569 0.93385375200437 -0.00976887342522319
"1482" "chr1" 15286556 0.00282485875706215 0 354 262 0.292276939663386 0.634861558668695 -0.00282485875706215
"1483" "chr1" 15286560 0.0112359550561798 0.00763358778625954 356 262 0.647674179513142 0.96593127288651 -0.00360236726992023
"1484" "chr1" 15286580 0.0158227848101266 0.0121457489878543 316 247 0.712683600635042 1 -0.00367703582227233
"1485" "chr1" 15286585 0.025 0 200 136 0.0220832209365013 0.181899235506857 -0.025
"1486" "chr1" 15286596 0.0248756218905473 0.0588235294117647 201 136 0.116715655302489 0.424344072531996 0.0339479075212174
"1487" "chr1" 15286599 0.0452261306532663 0.0151515151515152 199 132 0.115380059965868 0.421751285117099 -0.0300746155017512
"1488" "chr1" 15286603 0.0396039603960396 0.0220588235294118 202 136 0.36121312698332 0.658111051556274 -0.0175451368666278
"1489" "chr1" 15286607 0.0445544554455446 0.00735294117647059 202 136 0.0301492265132689 0.214877464798766 -0.037201514269074
"1490" "chr1" 15286611 0.0544554455445545 0.0147058823529412 202 136 0.0472210305449175 0.270994519559305 -0.0397495631916133
"1491" "chr1" 15286613 0.0348258706467662 0.0294117647058824 201 136 0.782549875112042 1 -0.00541410594088382
"1492" "chr1" 15286617 0.0696517412935323 0.0661764705882353 201 136 0.901065614593573 1 -0.00347527070529705
"1493" "chr1" 15286733 0.0601503759398496 0.0759493670886076 133 79 0.65691453548041 0.974841532393601 0.015798991148758
"1494" "chr1" 15286742 0 0 136 79 1 1 0
"1495" "chr1" 15286757 0 0.0379746835443038 136 79 0.0136683730264627 0.141939221611509 0.0379746835443038
"1496" "chr1" 15286902 0.012987012987013 0.0307692307692308 77 65 0.461559944350392 0.767423871869621 0.0177822177822178
"1497" "chr1" 15286907 0.0128205128205128 0 78 65 0.26972640021886 0.616769018330154 -0.0128205128205128
"1498" "chr1" 15286912 0 0 78 65 1 1 0
"1499" "chr1" 15286924 0 0 78 65 1 1 0
"1500" "chr1" 15286926 0 0 78 65 1 1 0
"1501" "chr1" 15286928 0.0128205128205128 0 78 64 0.272513061904464 0.619805284942013 -0.0128205128205128
"1502" "chr1" 15286937 0 0 71 51 1 1 0
"1503" "chr1" 15286994 0.00847457627118644 0.0230769230769231 236 130 0.26282216579518 0.608626327513823 0.0146023468057366
"1504" "chr1" 15286997 0.0288065843621399 0.0769230769230769 243 130 0.0392082301479153 0.246857757380554 0.048116492560937
"1505" "chr1" 15287003 0.029520295202952 0 271 148 0.00789636647441346 0.105094975252847 -0.029520295202952
"1506" "chr1" 15287016 0.0297397769516729 0.0945945945945946 269 148 0.00582350658884372 0.0890179622151005 0.0648548176429217
"1507" "chr1" 15287024 0.0867924528301887 0.108108108108108 265 148 0.481233726332427 0.78980756854384 0.0213156552779194
"1508" "chr1" 15312762 0.974522292993631 0.967213114754098 157 61 0.770993620151985 1 -0.00730917823953225
"1509" "chr1" 15324252 0.883928571428571 0.79047619047619 224 105 0.0288851220353065 0.209882617456434 -0.093452380952381
"1510" "chr1" 15324276 0.96875 0.990476190476191 224 105 0.195973472194028 0.510015420712268 0.0217261904761905
"1511" "chr1" 15324284 0.981735159817352 0.891089108910891 219 101 0.000655935982911309 0.0256375476014642 -0.0906460509064605
"1512" "chr1" 15324371 0.936170212765957 0.955555555555556 47 45 0.680674137568835 0.996591606684107 0.0193853427895981
"1513" "chr1" 15660058 0.93167701863354 0.987179487179487 161 156 0.00894791373919055 0.112529483414993 0.0555024685459469
"1514" "chr1" 15660073 0.91304347826087 0.762820512820513 161 156 0.000222564706590538 0.0134450925719969 -0.150222965440357
"1515" "chr1" 15660142 0.966666666666667 0.990291262135922 180 103 0.1862419862314 0.498971357314786 0.0236245954692557
"1516" "chr1" 15806329 0.0125 0 160 115 0.140095206436703 0.46136120001637 -0.0125
"1517" "chr1" 15806341 0.0625 0 160 116 0.000828528905728155 0.0294923999343884 -0.0625
"1518" "chr1" 15837421 1 1 47 43 1 1 0
"1519" "chr1" 15837446 1 1 47 43 1 1 0
"1520" "chr1" 15878934 0.97907949790795 1 239 143 0.0296550581112372 0.212910384058448 0.0209205020920502
"1521" "chr1" 15878961 0.995867768595041 0.979166666666667 242 144 0.123153963585058 0.436568053241812 -0.0167011019283747
"1522" "chr1" 15879027 0.985294117647059 0.993288590604027 204 149 0.469983508252356 0.777019442036386 0.00799447295696798
"1523" "chr1" 15892421 0.56657223796034 0.697916666666667 353 192 0.00242155882915373 0.0547653439423748 0.131344428706327
"1524" "chr1" 15892424 0.65625 0.546875 352 192 0.0124498689442428 0.134827893352217 -0.109375
"1525" "chr1" 15892446 0.653521126760563 0.62303664921466 355 191 0.479109705275988 0.78740190334832 -0.0304844775459037
"1526" "chr1" 15892447 0.656424581005587 0.708133971291866 358 209 0.202682074183076 0.518707753285537 0.0517093902862795
"1527" "chr1" 15892454 0.347578347578348 0.432432432432432 351 185 0.0548167626539984 0.290247243614438 0.0848540848540849
"1528" "chr1" 15892455 0.358695652173913 0.35377358490566 368 212 0.905125913566989 1 -0.00492206726825267
"1529" "chr1" 15892461 0.0623306233062331 0.136792452830189 369 212 0.00303181199083131 0.0620575913346369 0.0744618295239556
"1530" "chr1" 15892475 0.115942028985507 0.166666666666667 276 222 0.104487332615493 0.398634452795495 0.0507246376811594
"1531" "chr1" 15892476 0.147540983606557 0.188679245283019 366 212 0.200006701265553 0.515195074977195 0.0411382616764615
"1532" "chr1" 15892483 0.0464285714285714 0.0495495495495495 280 222 0.870840229557537 1 0.00312097812097812
"1533" "chr1" 15892536 0.0213903743315508 0.0284552845528455 374 246 0.578451326362882 0.896299546205347 0.00706491022129473
"1534" "chr1" 15892538 0.00267379679144385 0.0121951219512195 374 246 0.150012581942412 0.471218846162955 0.00952132515977566
"1535" "chr1" 15892542 0.0641711229946524 0.113821138211382 374 246 0.0310623377186662 0.218428939396318 0.0496500152167297
"1536" "chr1" 15892559 0.0842391304347826 0.0674603174603175 368 252 0.439306151602863 0.741578418923278 -0.0167788129744652
"1537" "chr1" 15892898 0.0390625 0.05 256 180 0.583929836370203 0.902058683526015 0.0109375
"1538" "chr1" 15892946 0.0128617363344051 0.0191387559808612 311 209 0.572273745780606 0.889727867526546 0.0062770196464561
"1539" "chr1" 15892948 0.0383386581469649 0 313 209 0.000415047483614678 0.0195309930420061 -0.0383386581469649
"1540" "chr1" 15892956 0.00958466453674121 0 313 209 0.0792430729341125 0.34479810775793 -0.00958466453674121
"1541" "chr1" 15892972 0.112903225806452 0.124401913875598 310 209 0.690703512830065 1 0.0114986880691465
"1542" "chr1" 15920544 0.931758530183727 0.961389961389961 381 259 0.102506543543616 0.394288004045854 0.0296314312062343
"1543" "chr1" 15920564 0.887728459530026 0.903846153846154 383 260 0.512242484011352 0.824818145837286 0.0161176943161278
"1544" "chr1" 15920574 0.861618798955614 0.946153846153846 383 260 0.000343512476984513 0.0173951480767299 0.0845350471982326
"1545" "chr1" 15996934 0.929032258064516 0.851851851851852 155 81 0.0641288151983503 0.311845042603578 -0.0771804062126643
"1546" "chr1" 16092957 0.180921052631579 0.158119658119658 304 234 0.485057882346278 0.794214965213677 -0.0228013945119208
"1547" "chr1" 16092965 0.153094462540717 0.200854700854701 307 234 0.147793507958905 0.469396483165598 0.0477602383139842
"1548" "chr1" 16092974 0.166123778501629 0.175213675213675 307 234 0.780579535956614 1 0.00908989671204655
"1549" "chr1" 16092980 0.0977198697068404 0.111111111111111 307 234 0.613263722890882 0.932279143361976 0.0133912414042707
"1550" "chr1" 16093016 0.116766467065868 0.0804597701149425 334 174 0.195373652729989 0.509227697196102 -0.0363066969509257
"1551" "chr1" 16093017 0.110169491525424 0.0670103092783505 354 194 0.0909743300343834 0.369436383316269 -0.0431591822470732
"1552" "chr1" 16093024 0.0207100591715976 0.0342857142857143 338 175 0.363982667138688 0.660473606389215 0.0135756551141167
"1553" "chr1" 16093051 0.0163934426229508 0.0426829268292683 305 164 0.0949469274279555 0.378075638032454 0.0262894842063175
"1554" "chr1" 16093097 0.0129032258064516 0.0106382978723404 155 94 0.872767614233418 1 -0.00226492793411119
"1555" "chr1" 16093099 0.0128205128205128 0 156 95 0.166723487939749 0.483012670569122 -0.0128205128205128
"1556" "chr1" 16093107 0.00628930817610063 0 159 95 0.332478395034472 0.641889472671049 -0.00628930817610063
"1557" "chr1" 16093121 0 0 159 95 1 1 0
"1558" "chr1" 16093123 0.00628930817610063 0.0210526315789474 159 95 0.302137119895176 0.638073461034451 0.0147633234028467
"1559" "chr1" 16093129 0.0445859872611465 0.0315789473684211 157 95 0.602655910907975 0.921353681035081 -0.0130070398927254
"1560" "chr1" 16093159 0.0749185667752443 0.0640394088669951 307 203 0.636897217726337 0.955866727904315 -0.0108791579082492
"1561" "chr1" 16093171 0 0.0099009900990099 311 202 0.0531214939862544 0.28616942699978 0.0099009900990099
"1562" "chr1" 16093193 0.0111524163568773 0.0112359550561798 269 178 0.993442196881098 1 8.35386993024521e-05
"1563" "chr1" 16093194 0.00588235294117647 0 340 287 0.117270224555745 0.425449570190078 -0.00588235294117647
"1564" "chr1" 16093207 0.00588235294117647 0.0348432055749129 340 287 0.00653321812461121 0.0947798001057533 0.0289608526337364
"1565" "chr1" 16093211 0.0598802395209581 0.0662020905923345 334 287 0.746368513234479 1 0.00632185107137641
"1566" "chr1" 16093275 0.0654911838790932 0.12093023255814 397 215 0.0214931926775943 0.179282007633919 0.0554390486790463
"1567" "chr1" 16093284 0.0124688279301746 0.027906976744186 401 215 0.179715221140166 0.492703874929849 0.0154381488140115
"1568" "chr1" 16093285 0.0229591836734694 0.00696864111498258 392 287 0.0861444073884859 0.359224867110536 -0.0159905425584868
"1569" "chr1" 16093288 0.0149253731343284 0.027906976744186 402 215 0.277284705449876 0.624589487333209 0.0129816036098577
"1570" "chr1" 16093289 0.0102040816326531 0.00348432055749129 392 287 0.289775829272334 0.633806839542718 -0.00671976107516177
"1571" "chr1" 16093292 0.0099009900990099 0.00930232558139535 404 215 0.942112714242237 1 -0.000598664517614552
"1572" "chr1" 16093293 0.00253807106598985 0.00347222222222222 394 288 0.82471982438327 1 0.000934151156232375
"1573" "chr1" 16093300 0.00495049504950495 0.00465116279069767 404 215 0.959148631330778 1 -0.000299332258807276
"1574" "chr1" 16093301 0.0101522842639594 0 394 290 0.0353090781252044 0.233774275425367 -0.0101522842639594
"1575" "chr1" 16093306 0.0297766749379653 0.0558139534883721 403 215 0.11905144906168 0.429005153812149 0.0260372785504068
"1576" "chr1" 16093307 0.032994923857868 0.0413793103448276 394 290 0.565379123496296 0.882484640587159 0.00838438648695956
"1577" "chr1" 16093315 0.0920716112531969 0.0830449826989619 391 289 0.680865338050487 0.99676675410994 -0.009026628554235
"1578" "chr1" 16104064 0.0752688172043011 0.0884955752212389 93 113 0.730608254210367 1 0.0132267580169379
"1579" "chr1" 16104095 0 0 96 113 1 1 0
"1580" "chr1" 16104126 0 0 175 141 1 1 0
"1581" "chr1" 16104133 0 0 175 141 1 1 0
"1582" "chr1" 16104141 0 0 173 140 1 1 0
"1583" "chr1" 16104153 0.04 0.0354609929078014 175 141 0.833399957594099 1 -0.00453900709219858
"1584" "chr1" 16104388 0.0672043010752688 0.0582959641255605 372 223 0.665220167742104 0.982594634392683 -0.00890833694970827
"1585" "chr1" 16104411 0 0 371 221 1 1 0
"1586" "chr1" 16104417 0 0 373 223 1 1 0
"1587" "chr1" 16104457 0.00460829493087558 0.0075187969924812 217 133 0.729736587746102 1 0.00291050206160563
"1588" "chr1" 16104483 0.0462962962962963 0.0149253731343284 216 134 0.096403036359959 0.381190015609258 -0.0313709231619679
"1589" "chr1" 16104918 0.0392156862745098 0.0126582278481013 204 158 0.110360873856615 0.411267291988292 -0.0265574584264085
"1590" "chr1" 16104928 0.0048780487804878 0 205 157 0.285781368956201 0.631533415010214 -0.0048780487804878
"1591" "chr1" 16104933 0 0 205 158 1 1 0
"1592" "chr1" 16104941 0 0.0318471337579618 205 157 0.00365936416402748 0.0690961235178123 0.0318471337579618
"1593" "chr1" 16104969 0.00294985250737463 0 339 232 0.306897951008623 0.638593172136628 -0.00294985250737463
"1594" "chr1" 16104975 0 0 345 235 1 1 0
"1595" "chr1" 16104989 0.00867052023121387 0 346 233 0.078306803818951 0.342811119360448 -0.00867052023121387
"1596" "chr1" 16104993 0.0115606936416185 0.00851063829787234 346 235 0.718119068344119 1 -0.00305005534374616
"1597" "chr1" 16104999 0.0534591194968553 0.0699588477366255 318 243 0.41899666197748 0.718176909949213 0.0164997282397702
"1598" "chr1" 16105000 0.0557184750733138 0.0936170212765957 341 235 0.085091697323166 0.357000834285154 0.037898546203282
"1599" "chr1" 16105011 0.00311526479750779 0 321 243 0.288080424533134 0.632967052370323 -0.00311526479750779
"1600" "chr1" 16105016 0.00934579439252336 0 321 242 0.0658663810632116 0.315741980500753 -0.00934579439252336
"1601" "chr1" 16105027 0.00625 0 320 243 0.132305079707943 0.451400772205902 -0.00625
"1602" "chr1" 16105031 0 0.0165289256198347 319 242 0.00930066961189569 0.114995686850079 0.0165289256198347
"1603" "chr1" 16105051 0.00560224089635854 0.0109090909090909 357 275 0.457657225598803 0.762781292635384 0.00530685001273237
"1604" "chr1" 16105058 0.00840336134453781 0 357 274 0.0640835472903869 0.311751644470766 -0.00840336134453781
"1605" "chr1" 16105067 0 0.00727272727272727 357 275 0.067749609849098 0.319883528157539 0.00727272727272727
"1606" "chr1" 16105072 0.0835164835164835 0.0233333333333333 455 300 0.000279630848511821 0.015400517740672 -0.0601831501831502
"1607" "chr1" 16105073 0.0708215297450425 0.0472727272727273 353 275 0.214517048347786 0.535689337614302 -0.0235488024723152
"1608" "chr1" 16105089 0 0.01 459 300 0.018088652020906 0.164028686506071 0.01
"1609" "chr1" 16105097 0.0065359477124183 0 459 300 0.0819657225585458 0.350607551497393 -0.0065359477124183
"1610" "chr1" 16105098 0.00754716981132075 0 265 188 0.142482761214533 0.464200877077019 -0.00754716981132075
"1611" "chr1" 16105117 0 0 296 201 1 1 0
"1612" "chr1" 16105125 0.00671140939597315 0.00995024875621891 298 201 0.693476710133377 1 0.00323883936024575
"1613" "chr1" 16105131 0.114093959731544 0.027027027027027 149 74 0.0165751513768085 0.156822660667261 -0.0870669327045166
"1614" "chr1" 16105132 0.0580204778156997 0.03 293 200 0.136843969690109 0.457472538753616 -0.0280204778156997
"1615" "chr1" 16105138 0 0 151 74 1 1 0
"1616" "chr1" 16105147 0 0 152 74 1 1 0
"1617" "chr1" 16105150 0.00662251655629139 0 151 74 0.371145017541164 0.666907138617794 -0.00662251655629139
"1618" "chr1" 16105218 0 0 91 53 1 1 0
"1619" "chr1" 16105237 0.0275229357798165 0.0172413793103448 109 58 0.671036867589848 0.987911233150424 -0.0102815564694717
"1620" "chr1" 16105239 0 0 110 58 1 1 0
"1621" "chr1" 16105241 0.0272727272727273 0 110 58 0.108936596593834 0.408320877032929 -0.0272727272727273
"1622" "chr1" 16105249 0 0 110 58 1 1 0
"1623" "chr1" 16105253 0.055045871559633 0.0689655172413793 109 58 0.720788792778143 1 0.0139196456817463
"1624" "chr1" 16105303 0.0751633986928105 0.0679611650485437 306 206 0.756844691259138 1 -0.00720223364426677
"1625" "chr1" 16105309 0.00326797385620915 0 306 203 0.312748863535824 0.63897479145063 -0.00326797385620915
"1626" "chr1" 16105319 0.00324675324675325 0 308 207 0.31028987881601 0.638772213406015 -0.00324675324675325
"1627" "chr1" 16105320 0.00460829493087558 0.00649350649350649 217 154 0.808336429530026 1 0.00188521156263092
"1628" "chr1" 16105335 0.0173611111111111 0.0050251256281407 288 199 0.198369403239534 0.513082363394892 -0.0123359854829704
"1629" "chr1" 16105336 0.00843881856540084 0.0111731843575419 237 179 0.77826078120069 1 0.00273436579214106
"1630" "chr1" 16105350 0 0.0111731843575419 237 179 0.0657523990472868 0.315483829270976 0.0111731843575419
"1631" "chr1" 16105354 0.0818965517241379 0.0446927374301676 232 179 0.124176424875104 0.438368369718709 -0.0372038142939703
"1632" "chr1" 16105407 0.0268456375838926 0 149 60 0.0979620720000836 0.384510457267451 -0.0268456375838926
"1633" "chr1" 16105417 0.0134228187919463 0 149 60 0.243309147922783 0.580520362381002 -0.0134228187919463
"1634" "chr1" 16105425 0.00671140939597315 0 149 60 0.410031275609924 0.708042127675175 -0.00671140939597315
"1635" "chr1" 16105430 0 0 148 60 1 1 0
"1636" "chr1" 16105438 0 0 146 60 1 1 0
"1637" "chr1" 16105516 0 0 128 41 1 1 0
"1638" "chr1" 16105518 0 0.0731707317073171 128 41 0.00323587316338747 0.0644208635766131 0.0731707317073171
"1639" "chr1" 16105522 0.0317460317460317 0 126 41 0.130591229500792 0.449033110582378 -0.0317460317460317
"1640" "chr1" 16105527 0 0 129 41 1 1 0
"1641" "chr1" 16105534 0 0 129 41 1 1 0
"1642" "chr1" 16105543 0.0909090909090909 0 121 41 0.00971146700423632 0.117705935730999 -0.0909090909090909
"1643" "chr1" 16105544 0.0393700787401575 0 127 41 0.0915476583435687 0.370780940969483 -0.0393700787401575
"1644" "chr1" 16105546 0.0161290322580645 0 124 40 0.288569710575785 0.633190691027373 -0.0161290322580645
"1645" "chr1" 16105553 0 0.024390243902439 124 41 0.0940725678826794 0.376210163814618 0.024390243902439
"1646" "chr1" 16105563 0 0 124 41 1 1 0
"1647" "chr1" 16105635 0 0 178 131 1 1 0
"1648" "chr1" 16105643 0.00561797752808989 0 178 131 0.293061319558814 0.63524012846417 -0.00561797752808989
"1649" "chr1" 16105654 0.0112994350282486 0 177 131 0.13575138894839 0.456102365366552 -0.0112994350282486
"1650" "chr1" 16105656 0.0194805194805195 0.0111111111111111 154 90 0.609179197433763 0.928079347235861 -0.00836940836940837
"1651" "chr1" 16105657 0.0514285714285714 0.0534351145038168 175 131 0.937864339760059 1 0.00200654307524537
"1652" "chr1" 16105662 0 0 157 90 1 1 0
"1653" "chr1" 16105666 0 0 157 90 1 1 0
"1654" "chr1" 16105670 0.00636942675159236 0 157 90 0.340482433531201 0.644587365658902 -0.00636942675159236
"1655" "chr1" 16105673 0 0 156 90 1 1 0
"1656" "chr1" 16105676 0 0 157 89 1 1 0
"1657" "chr1" 16105776 0 0 95 34 1 1 0
"1658" "chr1" 16105780 0.0210526315789474 0 95 34 0.266441369600851 0.613035877105682 -0.0210526315789474
"1659" "chr1" 16105793 0.0105263157894737 0 95 34 0.433037706244758 0.734269595395831 -0.0105263157894737
"1660" "chr1" 16105796 0.0210526315789474 0 95 34 0.266441369600851 0.613035877105682 -0.0210526315789474
"1661" "chr1" 16105800 0.0668523676880223 0.0427046263345196 359 281 0.182888566585432 0.495619861962889 -0.0241477413535027
"1662" "chr1" 16105801 0.0315789473684211 0.0294117647058824 95 34 0.949842409207974 1 -0.0021671826625387
"1663" "chr1" 16105809 0.00276243093922652 0 362 280 0.284158153324344 0.630438240526404 -0.00276243093922652
"1664" "chr1" 16105810 0.00821917808219178 0.00836820083682008 365 239 0.984239739209298 1 0.000149022754628303
"1665" "chr1" 16105823 0.00276243093922652 0 362 281 0.283505196542873 0.630007910778675 -0.00276243093922652
"1666" "chr1" 16105824 0.00252525252525253 0 396 258 0.316252069577946 0.63904907059747 -0.00252525252525253
"1667" "chr1" 16105834 0.00634920634920635 0.00763358778625954 315 262 0.853431148305882 1 0.00128438143705319
"1668" "chr1" 16105835 0 0 394 258 1 1 0
"1669" "chr1" 16105838 0 0 396 258 1 1 0
"1670" "chr1" 16105843 0.107438016528926 0.04296875 363 256 0.0026433661123542 0.057511899746008 -0.0644692665289256
"1671" "chr1" 16105844 0.0843989769820972 0.0581395348837209 391 258 0.204592336558315 0.521374607980725 -0.0262594420983763
"1672" "chr1" 16105847 0.00277008310249307 0 361 254 0.301706902394726 0.638003114654136 -0.00277008310249307
"1673" "chr1" 16105859 0.00272479564032698 0 367 256 0.30333139166461 0.638341457256957 -0.00272479564032698
"1674" "chr1" 16105861 0.0136239782016349 0 367 254 0.0214758563674384 0.179191861613133 -0.0136239782016349
"1675" "chr1" 16105874 0 0 364 254 1 1 0
"1676" "chr1" 16105875 0.0062111801242236 0 483 295 0.0903936846327711 0.368150755557511 -0.0062111801242236
"1677" "chr1" 16105885 0 0.0169491525423729 483 295 0.00179270281341285 0.0462221043306856 0.0169491525423729
"1678" "chr1" 16105891 0.0041407867494824 0.00677966101694915 483 295 0.622802034206564 0.941842581229956 0.00263887426746675
"1679" "chr1" 16105898 0.0694736842105263 0.0203389830508475 475 295 0.00128096447837921 0.0381549806536925 -0.0491347011596789
"1680" "chr1" 16105939 0.0574948665297741 0.0427046263345196 487 281 0.367590152164327 0.66351928772406 -0.0147902401952546
"1681" "chr1" 16105964 0.0102669404517454 0 487 280 0.0327065859349795 0.224666112542802 -0.0102669404517454
"1682" "chr1" 16105984 0 0 238 200 1 1 0
"1683" "chr1" 16106000 0.0126050420168067 0 238 200 0.0551657319338524 0.291056781550475 -0.0126050420168067
"1684" "chr1" 16106006 0.05 0.024390243902439 260 123 0.220551359521731 0.544814001964251 -0.025609756097561
"1685" "chr1" 16106007 0.0635593220338983 0.02 236 200 0.0212446703909906 0.178145852165603 -0.0435593220338983
"1686" "chr1" 16106011 0.00384615384615385 0 260 122 0.37999781893169 0.67549402561715 -0.00384615384615385
"1687" "chr1" 16106014 0.00763358778625954 0 262 123 0.213950142673811 0.534869873011514 -0.00763358778625954
"1688" "chr1" 16106016 0.0114503816793893 0 262 123 0.127684034443267 0.44441897712386 -0.0114503816793893
"1689" "chr1" 16106026 0.00381679389312977 0 262 123 0.37990179536226 0.675389610150462 -0.00381679389312977
"1690" "chr1" 16106041 0 0.00854700854700855 255 117 0.127775814026229 0.444509404560412 0.00854700854700855
"1691" "chr1" 16106100 0.0169491525423729 0 59 46 0.281395587193947 0.628317686737921 -0.0169491525423729
"1692" "chr1" 16106117 0 0 59 46 1 1 0
"1693" "chr1" 16106122 0.0361990950226244 0.0769230769230769 221 156 0.0852023364969603 0.357212196765653 0.0407239819004525
"1694" "chr1" 16106123 0.0175438596491228 0.0217391304347826 57 46 0.878424351819018 1 0.0041952707856598
"1695" "chr1" 16106142 0 0 226 158 1 1 0
"1696" "chr1" 16106146 0 0 222 158 1 1 0
"1697" "chr1" 16106148 0.00446428571428571 0 224 157 0.302270430435609 0.638112695941192 -0.00446428571428571
"1698" "chr1" 16106155 0 0 219 154 1 1 0
"1699" "chr1" 16106156 0.0114942528735632 0 261 178 0.0766781380406373 0.339227511345508 -0.0114942528735632
"1700" "chr1" 16106166 0 0 279 192 1 1 0
"1701" "chr1" 16106180 0 0.0101522842639594 282 197 0.058974254435444 0.300056466919131 0.0101522842639594
"1702" "chr1" 16106186 0.0106761565836299 0.0304568527918782 281 197 0.120300531750439 0.431408005298982 0.0197806962082483
"1703" "chr1" 16106190 0.0857142857142857 0.0101522842639594 280 197 7.41623043329134e-05 0.00694827473169372 -0.0755620014503263
"1704" "chr1" 16106195 0.0543130990415335 0.0843373493975904 313 166 0.211750074340845 0.531642719726812 0.0300242503560568
"1705" "chr1" 16106199 0.00317460317460317 0.00602409638554217 315 166 0.652593380513044 0.970753515493889 0.00284949321093899
"1706" "chr1" 16106226 0 0 318 161 1 1 0
"1707" "chr1" 16106246 0.00743494423791822 0 269 180 0.15168425187285 0.472640568325079 -0.00743494423791822
"1708" "chr1" 16106259 0.00740740740740741 0 270 178 0.15407915201072 0.474552444771234 -0.00740740740740741
"1709" "chr1" 16106270 0.0623145400593472 0.0439024390243902 337 205 0.355956029473287 0.654024768711618 -0.0184121010349569
"1710" "chr1" 16106271 0.0669144981412639 0.0166666666666667 269 180 0.008208529506878 0.107389775611113 -0.0502478314745973
"1711" "chr1" 16106283 0.00600600600600601 0.0198019801980198 333 202 0.149774222417003 0.471077856991595 0.0137959741920138
"1712" "chr1" 16106287 0 0.0146341463414634 342 205 0.0150017055512875 0.149043562053787 0.0146341463414634
"1713" "chr1" 16106290 0.00292397660818713 0 342 205 0.332181756046646 0.641769184481453 -0.00292397660818713
"1714" "chr1" 16106348 0.0340136054421769 0.041958041958042 147 143 0.723174771590597 1 0.00794443651586509
"1715" "chr1" 16169882 0.921397379912664 0.88961038961039 229 154 0.293614076383579 0.63539951169695 -0.0317869903022742
"1716" "chr1" 16169888 0.921397379912664 0.961290322580645 229 155 0.102890485921254 0.395124419812718 0.0398929426679814
"1717" "chr1" 16169896 0.934497816593886 0.941935483870968 229 155 0.766804289517893 1 0.00743766727708128
"1718" "chr1" 16169914 0.921052631578947 0.890322580645161 228 155 0.309236138771823 0.638772213406015 -0.030730050933786
"1719" "chr1" 16172639 0.936936936936937 0.946107784431138 222 167 0.703142231141923 1 0.00917084749420083
"1720" "chr1" 16172685 0.884531590413943 0.813725490196078 459 306 0.00674703569635125 0.0964512995213537 -0.0708061002178649
"1721" "chr1" 16172708 0.943231441048035 0.983660130718954 458 306 0.00322072845382294 0.0642525192086909 0.0404286896709193
"1722" "chr1" 16180017 0.912844036697248 0.912408759124088 218 137 0.988718495674901 1 -0.000435277573160087
"1723" "chr1" 16180118 0.947368421052632 0.957983193277311 95 119 0.715526453963606 1 0.0106147722246794
"1724" "chr1" 16180125 0.810526315789474 0.949579831932773 95 119 0.00123036429441463 0.0372091296042343 0.139053516143299
"1725" "chr1" 16203426 0.969230769230769 0.982608695652174 130 115 0.493855054483225 0.804118893813228 0.0133779264214047
"1726" "chr1" 16215173 0.983673469387755 0.978260869565217 245 138 0.707462949652561 1 -0.00541259982253772
"1727" "chr1" 16215196 0.885245901639344 0.891304347826087 244 138 0.856862142634721 1 0.00605844618674267
"1728" "chr1" 16215335 0.988888888888889 0.989130434782609 180 92 0.985585281858395 1 0.000241545893719719
"1729" "chr1" 16215358 0.961111111111111 1 180 92 0.015366607696793 0.150886896232181 0.0388888888888889
"1730" "chr1" 16431428 0.965986394557823 0.988416988416988 294 259 0.0730844024366707 0.331412353753012 0.0224305938591653
"1731" "chr1" 16431459 0.972881355932203 1 295 259 0.00141519934560646 0.0404416208561184 0.0271186440677966
"1732" "chr1" 16518663 0.0326086956521739 0.0847457627118644 92 59 0.169318261226457 0.484798430802947 0.0521370670596905
"1733" "chr1" 16518672 0 0 95 59 1 1 0
"1734" "chr1" 16518684 0 0.0338983050847458 95 59 0.0488602105491674 0.275326269818756 0.0338983050847458
"1735" "chr1" 16518717 0.0176991150442478 0.0602409638554217 113 83 0.113133525588909 0.417152011198268 0.0425418488111739
"1736" "chr1" 16518721 0.107142857142857 0.0714285714285714 112 84 0.386116412187132 0.681773268171854 -0.0357142857142857
"1737" "chr1" 16519076 0.0106382978723404 0 94 42 0.389012841369668 0.684868224564618 -0.0106382978723404
"1738" "chr1" 16519082 0.0105263157894737 0 95 42 0.391120892018566 0.687062757035008 -0.0105263157894737
"1739" "chr1" 16519084 0 0 96 42 1 1 0
"1740" "chr1" 16519091 0.0104166666666667 0.0238095238095238 96 42 0.561149616932462 0.877979223236428 0.0133928571428571
"1741" "chr1" 16519107 0.0842105263157895 0.119047619047619 95 42 0.528753398351509 0.843157590648269 0.0348370927318296
"1742" "chr1" 16519129 0.0709876543209877 0.00465116279069767 324 215 2.82870712723623e-05 0.0038173757926243 -0.06633649153029
"1743" "chr1" 16519132 0 0 325 215 1 1 0
"1744" "chr1" 16519148 0.00306748466257669 0 326 214 0.314768443321917 0.638998410681356 -0.00306748466257669
"1745" "chr1" 16519151 0 0.0232558139534884 325 215 0.00231661543424549 0.0534319158151585 0.0232558139534884
"1746" "chr1" 16519154 0 0 328 215 1 1 0
"1747" "chr1" 16519158 0.00305810397553517 0 327 215 0.314465607817236 0.638998410681356 -0.00305810397553517
"1748" "chr1" 16519159 0 0 348 211 1 1 0
"1749" "chr1" 16519177 0 0.00462962962962963 363 216 0.159922705047464 0.478681001687744 0.00462962962962963
"1750" "chr1" 16519184 0 0.00925925925925926 363 216 0.0467113376084848 0.269608600994445 0.00925925925925926
"1751" "chr1" 16519188 0 0 363 214 1 1 0
"1752" "chr1" 16519191 0.0531914893617021 0.03125 94 64 0.501751757108188 0.813055242268062 -0.0219414893617021
"1753" "chr1" 16519192 0.0508474576271186 0.0509259259259259 354 216 0.996700289732801 1 7.84682988072757e-05
"1754" "chr1" 16519198 0 0 94 63 1 1 0
"1755" "chr1" 16519212 0 0 91 63 1 1 0
"1756" "chr1" 16519216 0.0106382978723404 0 94 64 0.307140031360481 0.638640409783768 -0.0106382978723404
"1757" "chr1" 16519274 0.0145631067961165 0.0178571428571429 206 112 0.823159434036799 1 0.00329403606102635
"1758" "chr1" 16519281 0.00847457627118644 0 236 117 0.203623949853323 0.519951781120942 -0.00847457627118644
"1759" "chr1" 16519288 0.004149377593361 0.0163934426229508 241 122 0.241140432003228 0.577202280375559 0.0122440650295898
"1760" "chr1" 16519294 0 0 243 123 1 1 0
"1761" "chr1" 16519297 0.00409836065573771 0 244 123 0.365834748671225 0.662148861445948 -0.00409836065573771
"1762" "chr1" 16519299 0.004149377593361 0 241 123 0.363397101449941 0.659984891335655 -0.004149377593361
"1763" "chr1" 16519307 0.0502092050209205 0.00813008130081301 239 123 0.0223183126441985 0.182918358430303 -0.0420791237201075
"1764" "chr1" 16519812 0.0980392156862745 0.10431654676259 408 278 0.788765417745647 1 0.00627733107631542
"1765" "chr1" 16519817 0.00244498777506112 0.0108303249097473 409 277 0.158498713681748 0.477756059281627 0.00838533713468617
"1766" "chr1" 16519822 0.0170316301703163 0.046594982078853 411 279 0.0246562927592642 0.192739217873944 0.0295633519085367
"1767" "chr1" 16519823 0.0027027027027027 0 370 236 0.320278702345458 0.639405292533057 -0.0027027027027027
"1768" "chr1" 16519843 0.0122249388753056 0.0108303249097473 409 277 0.866877213288844 1 -0.00139461396555833
"1769" "chr1" 16519844 0.00537634408602151 0 372 236 0.160521126175672 0.479052012014865 -0.00537634408602151
"1770" "chr1" 16519849 0 0 372 236 1 1 0
"1771" "chr1" 16519851 0.00269541778975741 0 371 236 0.320794884374539 0.639496033196562 -0.00269541778975741
"1772" "chr1" 16519854 0.0846994535519126 0.114406779661017 366 236 0.231576292986686 0.562175361240757 0.0297073261091044
"1773" "chr1" 16519928 0.05 0.0551181102362205 160 127 0.846806328955953 1 0.00511811023622047
"1774" "chr1" 16519931 0 0 162 127 1 1 0
"1775" "chr1" 16519946 0 0 164 127 1 1 0
"1776" "chr1" 16519952 0 0 164 126 1 1 0
"1777" "chr1" 16519985 0.0065359477124183 0 459 277 0.09191645244416 0.371645719576684 -0.0065359477124183
"1778" "chr1" 16519988 0 0 459 276 1 1 0
"1779" "chr1" 16520008 0.0575221238938053 0.036101083032491 452 277 0.185776410091208 0.498504740261788 -0.0214210408613143
"1780" "chr1" 16618779 0.0974930362116992 0.0625 359 240 0.122921414466061 0.436192313507947 -0.0349930362116992
"1781" "chr1" 16618790 0.00276243093922652 0.0166666666666667 362 240 0.0652631794491138 0.314404737195812 0.0139042357274401
"1782" "chr1" 16618792 0 0 362 240 1 1 0
"1783" "chr1" 16618797 0 0 360 240 1 1 0
"1784" "chr1" 16618800 0.00552486187845304 0 362 240 0.153323389072104 0.474129042045217 -0.00552486187845304
"1785" "chr1" 16618810 0.00285714285714286 0.00843881856540084 350 237 0.357293493577454 0.655075440419433 0.00558167570825799
"1786" "chr1" 16618811 0.00411522633744856 0 243 185 0.286943688191448 0.63223565547256 -0.00411522633744856
"1787" "chr1" 16618814 0.00598802395209581 0 334 224 0.151439110476664 0.472421322514897 -0.00598802395209581
"1788" "chr1" 16618815 0.00411522633744856 0 243 185 0.286943688191448 0.63223565547256 -0.00411522633744856
"1789" "chr1" 16618821 0 0.00540540540540541 244 185 0.194223738353863 0.507808784481308 0.00540540540540541
"1790" "chr1" 16618824 0 0 244 185 1 1 0
"1791" "chr1" 16618837 0.0497925311203319 0.0810810810810811 241 185 0.19130274691023 0.504468512811438 0.0312885499607491
"1792" "chr1" 16618843 0.0366492146596859 0.027027027027027 191 148 0.617178457084927 0.936339891528496 -0.00962218763265883
"1793" "chr1" 16618847 0.0155440414507772 0 193 148 0.0638070018517104 0.311123928214925 -0.0155440414507772
"1794" "chr1" 16618852 0.00518134715025907 0 193 148 0.28551724410086 0.631326696633369 -0.00518134715025907
"1795" "chr1" 16618856 0 0 193 148 1 1 0
"1796" "chr1" 16618858 0 0.00675675675675676 193 148 0.195833539872608 0.5098352959334 0.00675675675675676
"1797" "chr1" 16618865 0 0 193 148 1 1 0
"1798" "chr1" 16618868 0 0 191 148 1 1 0
"1799" "chr1" 16618871 0.00526315789473684 0 190 145 0.286393687171356 0.63196400862401 -0.00526315789473684
"1800" "chr1" 16618893 0 0 114 91 1 1 0
"1801" "chr1" 16618903 0 0 121 98 1 1 0
"1802" "chr1" 16618905 0 0 122 99 1 1 0
"1803" "chr1" 16618922 0.0573770491803279 0.0707070707070707 122 99 0.686559644284882 1 0.0133300215267428
"1804" "chr1" 16619071 0.0309278350515464 0.0738255033557047 291 149 0.0474400086016122 0.271536508436079 0.0428976683041583
"1805" "chr1" 16619075 0 0 296 149 1 1 0
"1806" "chr1" 16619084 0 0 296 149 1 1 0
"1807" "chr1" 16619088 0 0 296 149 1 1 0
"1808" "chr1" 16619093 0.00337837837837838 0 296 149 0.366186993337549 0.662468940264493 -0.00337837837837838
"1809" "chr1" 16619096 0.0135135135135135 0.00671140939597315 296 149 0.502057450266315 0.813378048910004 -0.00680210411754036
"1810" "chr1" 16619103 0 0 287 145 1 1 0
"1811" "chr1" 16619112 0.00626959247648903 0 319 211 0.153638140628193 0.474325716703541 -0.00626959247648903
"1812" "chr1" 16619115 0.00317460317460317 0.00476190476190476 315 210 0.774655035983126 1 0.00158730158730159
"1813" "chr1" 16619120 0 0 324 213 1 1 0
"1814" "chr1" 16619136 0 0.0187793427230047 319 213 0.00663854411690563 0.0956033892572752 0.0187793427230047
"1815" "chr1" 16619140 0.065625 0.028169014084507 320 213 0.0449762059318519 0.264749917944907 -0.037455985915493
"1816" "chr1" 16619341 0.100817438692098 0.08 367 225 0.392716134156063 0.688898182170723 -0.0208174386920981
"1817" "chr1" 16619347 0.0214477211796247 0.0222222222222222 373 225 0.949903042637684 1 0.000774501042597558
"1818" "chr1" 16619359 0 0 373 225 1 1 0
"1819" "chr1" 16619362 0.00268817204301075 0 372 225 0.330468492722653 0.641327958831853 -0.00268817204301075
"1820" "chr1" 16619378 0 0 274 190 1 1 0
"1821" "chr1" 16619380 0.00363636363636364 0 275 191 0.304055463097022 0.638442851332457 -0.00363636363636364
"1822" "chr1" 16619386 0 0 275 191 1 1 0
"1823" "chr1" 16619397 0.00364963503649635 0 274 191 0.303370191403085 0.638343894321561 -0.00364963503649635
"1824" "chr1" 16619399 0.0145985401459854 0 274 191 0.0391246476846979 0.246601710825264 -0.0145985401459854
"1825" "chr1" 16619401 0.0109090909090909 0 275 191 0.0746369795541001 0.334877885950809 -0.0109090909090909
"1826" "chr1" 16619409 0.0512820512820513 0.0157068062827225 273 191 0.0342822767435041 0.230243620102313 -0.0355752449993288
"1827" "chr1" 16619434 0.0315789473684211 0 190 74 0.0454680967093435 0.266087161994355 -0.0315789473684211
"1828" "chr1" 16619525 0 0 296 160 1 1 0
"1829" "chr1" 16619533 0 0 296 160 1 1 0
"1830" "chr1" 16619551 0.0409556313993174 0 293 160 0.00110975635454499 0.0349417281753019 -0.0409556313993174
"1831" "chr1" 16620192 0.970760233918129 0.951923076923077 171 104 0.425241226293395 0.725247115487272 -0.0188371569950517
"1832" "chr1" 16620207 0.988235294117647 0.951456310679612 170 103 0.0669738544317465 0.318197366371359 -0.0367789834380354
"1833" "chr1" 16620226 0.951724137931034 0.933333333333333 145 90 0.552802837931408 0.869105403589915 -0.0183908045977011
"1834" "chr1" 16656924 0.0612813370473538 0.0674603174603175 359 252 0.758974964377792 1 0.0061789804129637
"1835" "chr1" 16656948 0.00554016620498615 0 361 252 0.145147893728764 0.466935073650767 -0.00554016620498615
"1836" "chr1" 16656951 0.00277008310249307 0.00396825396825397 361 252 0.799564471461049 1 0.00119817086576089
"1837" "chr1" 16656953 0 0 360 251 1 1 0
"1838" "chr1" 16657003 0 0 218 165 1 1 0
"1839" "chr1" 16657008 0 0.0242424242424242 218 165 0.00915386808879163 0.113991539201377 0.0242424242424242
"1840" "chr1" 16657010 0 0.0121212121212121 218 165 0.0659025528065555 0.315797987875993 0.0121212121212121
"1841" "chr1" 16657018 0.0186046511627907 0.0545454545454545 215 165 0.056098922629651 0.293327395211686 0.0359408033826638
"1842" "chr1" 16657135 0 0 102 82 1 1 0
"1843" "chr1" 16657142 0.07 0 100 81 0.00348544117606294 0.0672399340027105 -0.07
"1844" "chr1" 16665356 0.0666666666666667 0.0163934426229508 90 61 0.123144093110923 0.436550017201878 -0.0502732240437158
"1845" "chr1" 16665360 0.010989010989011 0 91 61 0.310046404003602 0.638772213406015 -0.010989010989011
"1846" "chr1" 16665366 0.010989010989011 0 91 61 0.310046404003602 0.638772213406015 -0.010989010989011
"1847" "chr1" 16665367 0 0.0338983050847458 62 59 0.0881221616517621 0.363348390766171 0.0338983050847458
"1848" "chr1" 16665369 0 0 91 61 1 1 0
"1849" "chr1" 16665370 0 0 67 62 1 1 0
"1850" "chr1" 16665382 0 0 91 61 1 1 0
"1851" "chr1" 16665383 0 0 67 62 1 1 0
"1852" "chr1" 16665385 0 0 91 61 1 1 0
"1853" "chr1" 16665386 0 0 68 62 1 1 0
"1854" "chr1" 16665387 0 0 88 61 1 1 0
"1855" "chr1" 16665388 0 0 68 62 1 1 0
"1856" "chr1" 16665393 0 0 68 62 1 1 0
"1857" "chr1" 16665400 0.0909090909090909 0.0878787878787879 374 330 0.888178728704847 1 -0.00303030303030304
"1858" "chr1" 16665401 0.119402985074627 0.0327868852459016 67 61 0.0587069615765088 0.299480547318657 -0.0866160998287252
"1859" "chr1" 16665406 0.005249343832021 0 381 330 0.113818964593484 0.418503699369782 -0.005249343832021
"1860" "chr1" 16665416 0 0 381 329 1 1 0
"1861" "chr1" 16665417 0.00271739130434783 0 368 311 0.268123368018736 0.614958373840546 -0.00271739130434783
"1862" "chr1" 16665420 0.00523560209424084 0.00606060606060606 382 330 0.883387399537218 1 0.000825003966365223
"1863" "chr1" 16665421 0.00536193029490617 0.00319488817891374 373 313 0.664365945346522 0.981804071455871 -0.00216704211599243
"1864" "chr1" 16665426 0.0026246719160105 0 381 330 0.263750067018779 0.609826221362262 -0.0026246719160105
"1865" "chr1" 16665427 0.00537634408602151 0 372 313 0.117747706223985 0.426293911532802 -0.00537634408602151
"1866" "chr1" 16665433 0.00527704485488127 0 379 324 0.115584129387152 0.422136928633868 -0.00527704485488127
"1867" "chr1" 16665434 0 0 375 313 1 1 0
"1868" "chr1" 16665444 0.00533333333333333 0.00961538461538462 375 312 0.511670640527006 0.824190811559509 0.00428205128205128
"1869" "chr1" 16665449 0.0631868131868132 0.0510204081632653 364 294 0.504081225988414 0.815654210265685 -0.0121664050235479
"1870" "chr1" 16665450 0.0731707317073171 0.0670926517571885 369 313 0.756856424680779 1 -0.00607807995012857
"1871" "chr1" 16665454 0.0163487738419619 0.00680272108843537 367 294 0.250755448913779 0.591735483339107 -0.00954605275352648
"1872" "chr1" 16665457 0 0 365 294 1 1 0
"1873" "chr1" 16665468 0.00272479564032698 0.023972602739726 367 292 0.0101273499154108 0.120372704438708 0.0212478070993991
"1874" "chr1" 16665469 0 0 430 284 1 1 0
"1875" "chr1" 16665475 0 0.0170648464163823 367 293 0.00426238786937783 0.0750675899767609 0.0170648464163823
"1876" "chr1" 16665476 0.00232018561484919 0 431 285 0.313453310436336 0.63897479145063 -0.00232018561484919
"1877" "chr1" 16665484 0 0 325 274 1 1 0
"1878" "chr1" 16665485 0 0.0105263157894737 431 285 0.0185203369987576 0.165960100254154 0.0105263157894737
"1879" "chr1" 16665493 0.0584615384615385 0.0339805825242718 325 206 0.192064643350564 0.505301933949285 -0.0244809559372666
"1880" "chr1" 16665494 0.0776470588235294 0.0631578947368421 425 285 0.460472284724491 0.766091600877544 -0.0144891640866873
"1881" "chr1" 16665497 0.00606060606060606 0 330 206 0.163143996811732 0.480862177652674 -0.00606060606060606
"1882" "chr1" 16665501 0.00303951367781155 0 329 204 0.325656610921324 0.640419847017284 -0.00303951367781155
"1883" "chr1" 16665508 0 0 330 206 1 1 0
"1884" "chr1" 16665516 0 0 330 206 1 1 0
"1885" "chr1" 16665586 0.025974025974026 0.0149253731343284 77 67 0.639304293078426 0.958161499312122 -0.0110486528396976
"1886" "chr1" 16728281 0.938144329896907 0.962962962962963 97 54 0.502736880502174 0.8141376011179 0.0248186330660557
"1887" "chr1" 16728289 0.938144329896907 0.981481481481482 97 54 0.193098416992464 0.506527218183485 0.0433371515845743
"1888" "chr1" 16758583 0.982222222222222 0.983333333333333 225 120 0.939865058336474 1 0.00111111111111106
"1889" "chr1" 16780976 0.874587458745875 0.773584905660377 303 212 0.00269342631368162 0.0581441307603412 -0.101002553085497
"1890" "chr1" 16781038 0.951612903225806 0.974358974358974 372 234 0.150086966464163 0.471290263960993 0.0227460711331678
"1891" "chr1" 16781043 0.967741935483871 0.88034188034188 372 234 3.16931120041208e-05 0.00409987037415315 -0.0874000551419907
"1892" "chr1" 16881444 0.913265306122449 0.99492385786802 392 197 3.1602219718071e-06 0.00089048172904341 0.0816585517455714
"1893" "chr1" 16881461 0.969387755102041 1 392 197 0.00165553966752758 0.0441626543001706 0.0306122448979592
"1894" "chr1" 16882872 0.977477477477477 1 222 127 0.0326233823903511 0.224382103642709 0.0225225225225225
"1895" "chr1" 16882877 0.905405405405405 0.921259842519685 222 127 0.613606763546196 0.932670192337875 0.0158544371142797
"1896" "chr1" 16882888 0.986425339366516 0.976377952755906 221 127 0.496291666221962 0.806898883383186 -0.0100473866106103
"1897" "chr1" 16882904 0.981651376146789 0.952755905511811 218 127 0.131590749393935 0.450419233146325 -0.028895470634978
"1898" "chr1" 16882905 0.968421052631579 0.966101694915254 190 118 0.911330152200072 1 -0.00231935771632474
"1899" "chr1" 16882912 0.956521739130435 0.96875 207 128 0.567893751188632 0.88507558124304 0.0122282608695652
"1900" "chr1" 16882940 0.942028985507246 0.9609375 207 128 0.435725680345944 0.73739167253467 0.0189085144927537
"1901" "chr1" 17017987 0.974683544303797 0.978723404255319 79 47 0.884745420015182 1 0.00403985995152167
"1902" "chr1" 17018013 0.974683544303797 1 79 47 0.169598735975296 0.48501657445644 0.0253164556962026
"1903" "chr1" 17096874 0.0267558528428094 0.129807692307692 299 208 6.47343502742629e-06 0.00145848055466357 0.103051839464883
"1904" "chr1" 17096952 0.0441176470588235 0.051948051948052 68 77 0.825879372300227 1 0.00783040488922842
"1905" "chr1" 17097025 0.046594982078853 0.0536912751677852 279 149 0.747692831764331 1 0.00709629308893218
"1906" "chr1" 17097033 0.0319148936170213 0.0738255033557047 282 149 0.0557996099760512 0.292599279807672 0.0419106097386834
"1907" "chr1" 17097045 0.00355871886120996 0 281 148 0.357279082596536 0.655071751237862 -0.00355871886120996
"1908" "chr1" 17097054 0.00714285714285714 0 280 148 0.191988266752648 0.505217971904557 -0.00714285714285714
"1909" "chr1" 17097056 0 0.0135135135135135 276 148 0.0397672944570297 0.248641576050052 0.0135135135135135
"1910" "chr1" 17097127 0.0266666666666667 0 75 65 0.11228786248251 0.41541320802737 -0.0266666666666667
"1911" "chr1" 17097135 0.0933333333333333 0.0307692307692308 75 65 0.119953392003872 0.430744957123476 -0.0625641025641026
"1912" "chr1" 17097619 0.0427350427350427 0.0789473684210526 351 266 0.0588557559975768 0.29982891660482 0.0362123256860099
"1913" "chr1" 17097622 0 0.0225563909774436 352 266 0.00140911224387182 0.0403276563773295 0.0225563909774436
"1914" "chr1" 17097624 0.0113314447592068 0 353 266 0.033644255503492 0.227890018507909 -0.0113314447592068
"1915" "chr1" 17097631 0 0 354 266 1 1 0
"1916" "chr1" 17097645 0 0 353 265 1 1 0
"1917" "chr1" 17097646 0.00840336134453781 0.00416666666666667 357 240 0.521180821426781 0.834638381301609 -0.00423669467787115
"1918" "chr1" 17097665 0.0077120822622108 0.00395256916996047 389 253 0.541943300725936 0.85737983283944 -0.00375951309225032
"1919" "chr1" 17097679 0.0827067669172932 0.0900900900900901 266 222 0.772355455887225 1 0.00738332317279686
"1920" "chr1" 17097680 0.100515463917526 0.0395256916996047 388 253 0.00305241964141367 0.0623064103372796 -0.060989772217921
"1921" "chr1" 17097692 0.0111111111111111 0 270 222 0.0572446117855198 0.295879254509395 -0.0111111111111111
"1922" "chr1" 17097693 0 0 294 173 1 1 0
"1923" "chr1" 17097695 0 0 270 222 1 1 0
"1924" "chr1" 17097696 0.00340136054421769 0 294 173 0.335705903690964 0.642846604928125 -0.00340136054421769
"1925" "chr1" 17097699 0.0113207547169811 0 265 221 0.0559210519092638 0.292955025033988 -0.0113207547169811
"1926" "chr1" 17097700 0.00680272108843537 0.0173410404624277 294 173 0.296173422614756 0.636521837636667 0.0105383193739924
"1927" "chr1" 17097707 0 0 270 222 1 1 0
"1928" "chr1" 17097708 0 0 294 172 1 1 0
"1929" "chr1" 17097713 0.00813008130081301 0.00966183574879227 246 207 0.862434991803399 1 0.00153175444797926
"1930" "chr1" 17097714 0 0 292 172 1 1 0
"1931" "chr1" 17097718 0 0 93 45 1 1 0
"1932" "chr1" 17097719 0.0620689655172414 0.0982658959537572 290 173 0.159850409948316 0.478655827768716 0.0361969304365159
"1933" "chr1" 17097727 0 0 95 45 1 1 0
"1934" "chr1" 17097732 0 0 95 45 1 1 0
"1935" "chr1" 17097735 0.0210526315789474 0 95 45 0.210969980956615 0.530540828827283 -0.0210526315789474
"1936" "chr1" 17097739 0.0105263157894737 0 95 45 0.377467180437426 0.672994525270681 -0.0105263157894737
"1937" "chr1" 17097750 0 0 94 45 1 1 0
"1938" "chr1" 17097753 0 0 88 43 1 1 0
"1939" "chr1" 17097793 0 0.027027027027027 239 148 0.0053495637321469 0.0849627684998339 0.027027027027027
"1940" "chr1" 17097796 0 0.00598802395209581 291 167 0.155079160856358 0.475330401196247 0.00598802395209581
"1941" "chr1" 17097816 0.00320512820512821 0 312 174 0.34613927257523 0.647543640648395 -0.00320512820512821
"1942" "chr1" 17097819 0.00643086816720257 0 311 175 0.180888339025159 0.493676350714134 -0.00643086816720257
"1943" "chr1" 17097822 0 0 311 173 1 1 0
"1944" "chr1" 17097826 0.0622406639004149 0.0604026845637584 241 149 0.941431674003178 1 -0.00183797933665655
"1945" "chr1" 17097827 0.0360655737704918 0.0113636363636364 305 176 0.085814473453693 0.358569464477598 -0.0247019374068554
"1946" "chr1" 17097833 0.00411522633744856 0 243 149 0.327699248247452 0.640825918789615 -0.00411522633744856
"1947" "chr1" 17097836 0 0 243 149 1 1 0
"1948" "chr1" 17097838 0 0 243 149 1 1 0
"1949" "chr1" 17097840 0.012396694214876 0 242 148 0.08982747452908 0.366985245890869 -0.012396694214876
"1950" "chr1" 17097842 0 0 243 149 1 1 0
"1951" "chr1" 17097868 0 0 278 150 1 1 0
"1952" "chr1" 17097890 0 0.0256410256410256 292 156 0.00353757789991649 0.0678288249599273 0.0256410256410256
"1953" "chr1" 17097896 0 0.0125786163522013 293 159 0.0405310967332728 0.251123905323049 0.0125786163522013
"1954" "chr1" 17097902 0.0670391061452514 0.0584192439862543 358 291 0.65265937211955 0.97081979096242 -0.0086198621589971
"1955" "chr1" 17097903 0.0555555555555556 0.0628930817610063 288 159 0.752299365784467 1 0.00733752620545074
"1956" "chr1" 17097909 0.00828729281767956 0.00343642611683849 362 291 0.416121529419726 0.714901325016897 -0.00485086670084107
"1957" "chr1" 17097914 0 0.013745704467354 362 291 0.0108073998504929 0.124733289636537 0.013745704467354
"1958" "chr1" 17097916 0.0110803324099723 0 361 289 0.0297345282180121 0.213245109098546 -0.0110803324099723
"1959" "chr1" 17097920 0 0.0240549828178694 362 291 0.000730499207689776 0.0273981120858179 0.0240549828178694
"1960" "chr1" 17097921 0.00519480519480519 0 385 217 0.180705519897683 0.49351052053281 -0.00519480519480519
"1961" "chr1" 17097943 0.00242718446601942 0.00431034482758621 412 232 0.686215611426379 1 0.00188316036156679
"1962" "chr1" 17097945 0 0 412 232 1 1 0
"1963" "chr1" 17097952 0.0879120879120879 0 273 101 7.38300386917638e-05 0.00692635666774444 -0.0879120879120879
"1964" "chr1" 17097953 0.112469437652812 0.0905172413793103 409 232 0.378118973891112 0.673637359214311 -0.0219521962735014
"1965" "chr1" 17097965 0.0036231884057971 0 276 101 0.42932035613706 0.730000737836658 -0.0036231884057971
"1966" "chr1" 17097966 0.029940119760479 0.0285714285714286 167 105 0.948048975381364 1 -0.00136869118905047
"1967" "chr1" 17097969 0 0 276 101 1 1 0
"1968" "chr1" 17097970 0.00598802395209581 0 167 104 0.324541691695291 0.640143360899446 -0.00598802395209581
"1969" "chr1" 17097973 0 0 276 101 1 1 0
"1970" "chr1" 17097974 0 0 167 106 1 1 0
"1971" "chr1" 17097977 0.0036231884057971 0 276 101 0.42932035613706 0.730000737836658 -0.0036231884057971
"1972" "chr1" 17097978 0.00598802395209581 0.0188679245283019 167 106 0.327467013057892 0.640761802258515 0.0128799005762061
"1973" "chr1" 17097981 0 0 276 101 1 1 0
"1974" "chr1" 17097982 0 0.00952380952380952 167 105 0.167012516532525 0.483251052321232 0.00952380952380952
"1975" "chr1" 17097985 0 0 275 101 1 1 0
"1976" "chr1" 17097986 0.00598802395209581 0 167 106 0.320896640853783 0.639498031900579 -0.00598802395209581
"1977" "chr1" 17097988 0.131868131868132 0.0254237288135593 182 118 0.000647096110462292 0.0254348664774975 -0.106444403054573
"1978" "chr1" 17097989 0.0963855421686747 0.0754716981132075 166 106 0.5495264205373 0.865592958360315 -0.0209138440554672
"1979" "chr1" 17098006 0 0 184 118 1 1 0
"1980" "chr1" 17098007 0.00364963503649635 0 274 176 0.318847248924746 0.639222344971187 -0.00364963503649635
"1981" "chr1" 17098008 0 0 184 118 1 1 0
"1982" "chr1" 17098009 0 0 274 176 1 1 0
"1983" "chr1" 17098014 0 0 184 118 1 1 0
"1984" "chr1" 17098015 0.00364963503649635 0 274 176 0.318847248924746 0.639222344971187 -0.00364963503649635
"1985" "chr1" 17098028 0.0559701492537313 0.0738636363636364 268 176 0.45142533104131 0.755580606793584 0.017893487109905
"1986" "chr1" 17124746 0.889473684210526 0.944954128440367 190 109 0.0953439642686642 0.378923615525352 0.0554804442298407
"1987" "chr1" 17145530 0.126126126126126 0.0142857142857143 111 70 0.00297348414416698 0.0614089032504646 -0.111840411840412
"1988" "chr1" 17145618 0.034965034965035 0.0476190476190476 286 189 0.494490148620902 0.804814008101351 0.0126540126540126
"1989" "chr1" 17145643 0.0954063604240283 0.0634920634920635 283 189 0.210356214473652 0.529642302475377 -0.0319142969319648
"1990" "chr1" 17187671 0.944444444444444 1 108 108 0.00357257317628417 0.0682212875015012 0.0555555555555556
"1991" "chr1" 17227588 0.973684210526316 0.92 76 50 0.171506433501517 0.486334931619391 -0.0536842105263158
"1992" "chr1" 17227598 0.973684210526316 0.9 76 50 0.0800757020789504 0.346454626806775 -0.0736842105263158
"1993" "chr1" 17227614 0.960526315789474 0.88 76 50 0.0897371278469656 0.366806516995718 -0.0805263157894737
"1994" "chr1" 17251168 0.758620689655172 0.947368421052632 116 38 0.00470119461526244 0.07920641221951 0.188747731397459
"1995" "chr1" 17303611 0.893617021276596 0.80952380952381 47 42 0.261422613370807 0.606838901115461 -0.0840932117527862
"1996" "chr1" 17395090 0.885167464114832 0.729508196721312 209 122 0.000375871667026155 0.018408690360436 -0.155659267393521
"1997" "chr1" 17395099 0.92822966507177 0.877049180327869 209 122 0.123636486234192 0.437480987352944 -0.0511804847439015
"1998" "chr1" 17395192 0.873949579831933 0.928571428571429 238 154 0.0774723566285137 0.340923646335404 0.0546218487394958
"1999" "chr1" 17395197 0.945378151260504 0.967532467532468 238 154 0.29546239882529 0.636218176053423 0.0221543162719634
"2000" "chr1" 17666816 0.963829787234043 1 470 325 2.06647825928145e-05 0.00312619371473036 0.0361702127659574
"2001" "chr1" 17889749 0.986394557823129 0.966292134831461 147 89 0.308385207903442 0.638772213406015 -0.0201024229916685
"2002" "chr1" 17944421 0.964497041420118 0.985915492957746 338 213 0.115255790470642 0.421479292466314 0.0214184515376281
"2003" "chr1" 17944434 0.985207100591716 0.995305164319249 338 213 0.237646650799872 0.571709092561925 0.0100980637275329
"2004" "chr1" 17944441 0.982300884955752 0.938967136150235 339 213 0.00743135787489763 0.101718265162093 -0.0433337488055174
"2005" "chr1" 17944443 0.979289940828402 0.995283018867924 338 212 0.0985823852018745 0.385825081982248 0.0159930780395221
"2006" "chr1" 17944446 0.979351032448378 1 339 212 0.00883181114353096 0.111743230948487 0.0206489675516224
"2007" "chr1" 17944450 0.979351032448378 1 339 212 0.00883181114353096 0.111743230948487 0.0206489675516224
"2008" "chr1" 17944487 0.983552631578947 0.975845410628019 304 207 0.540589621043806 0.855884224949002 -0.00770722095092802
"2009" "chr1" 17944510 0.960526315789474 0.990338164251208 304 207 0.0300248751551836 0.214415542975213 0.029811848461734
"2010" "chr1" 18016444 0.958174904942966 0.974358974358974 263 195 0.343310042239067 0.645874053304697 0.0161840694160086
"2011" "chr1" 18016462 0.958174904942966 0.994764397905759 263 191 0.00810469173430619 0.106601026186504 0.0365894929627935
"2012" "chr1" 18016468 0.965648854961832 0.931578947368421 262 190 0.0993038688511697 0.387281179062722 -0.034069907593411
"2013" "chr1" 18016476 0.918287937743191 0.926315789473684 257 190 0.754182138613518 1 0.00802785173049358
"2014" "chr1" 18016607 0.924731182795699 0.967391304347826 279 184 0.0466868656462369 0.269557040530561 0.0426601215521272
"2015" "chr1" 18054309 0.513157894736842 0.632352941176471 76 68 0.148476890083075 0.469988650461376 0.119195046439628
"2016" "chr1" 18054371 0.337301587301587 0.358490566037736 252 159 0.660295603661021 0.978044473737169 0.0211889787361485
"2017" "chr1" 18054403 0.540540540540541 0.641975308641975 259 162 0.0394923066390986 0.247770121929811 0.101434768101435
"2018" "chr1" 18058053 0.109489051094891 0.231578947368421 137 95 0.013271221964007 0.139693120793949 0.122089896273531
"2019" "chr1" 18058064 0.144927536231884 0.210526315789474 138 95 0.194938551783079 0.508701271825692 0.0655987795575896
"2020" "chr1" 18058079 0.0217391304347826 0.0105263157894737 138 95 0.504458996908408 0.816090523903751 -0.0112128146453089
"2021" "chr1" 18058080 0.02 0.0103092783505155 150 97 0.543653149437799 0.8591806455552 -0.00969072164948454
"2022" "chr1" 18058104 0.102127659574468 0.0142857142857143 235 140 0.000312565830939852 0.0164276754855092 -0.0878419452887538
"2023" "chr1" 18058105 0.0671140939597315 0.0103092783505155 149 97 0.0203151627946766 0.174163428780448 -0.0568048156092161
"2024" "chr1" 18058127 0.00421940928270042 0.00719424460431655 237 139 0.70681468769669 1 0.00297483532161613
"2025" "chr1" 18058170 0.00573065902578797 0 349 253 0.139309166870442 0.460421667188606 -0.00573065902578797
"2026" "chr1" 18058172 0.00573065902578797 0.00790513833992095 349 253 0.747393042109274 1 0.00217447931413298
"2027" "chr1" 18058176 0.00859598853868195 0.0197628458498024 349 253 0.241240843683765 0.577334717918876 0.0111668573111204
"2028" "chr1" 18058187 0.0289855072463768 0.0239043824701195 345 251 0.703157769279609 1 -0.00508112477625729
"2029" "chr1" 18058192 0.0697674418604651 0.0592885375494071 344 253 0.607079791010511 0.925892536969734 -0.010478904311058
"2030" "chr1" 18058427 0.136470588235294 0.126934984520124 425 323 0.702633046358959 1 -0.00953560371517029
"2031" "chr1" 18058436 0.0252873563218391 0.021671826625387 435 323 0.745451323723991 1 -0.00361552969645208
"2032" "chr1" 18058444 0.00229357798165138 0 436 323 0.292147975857448 0.634811443206572 -0.00229357798165138
"2033" "chr1" 18058445 0.0143884892086331 0 417 216 0.0247927256035505 0.193326247914681 -0.0143884892086331
"2034" "chr1" 18058446 0.00229357798165138 0.0031055900621118 436 322 0.830394638644096 1 0.000812012080460425
"2035" "chr1" 18058447 0.0186480186480186 0 429 220 0.00977903105960998 0.118163400690385 -0.0186480186480186
"2036" "chr1" 18058454 0.00689655172413793 0.0186335403726708 435 322 0.142532707094701 0.46426949527976 0.0117369886485329
"2037" "chr1" 18058455 0.020501138952164 0.0226244343891403 439 221 0.858925050017705 1 0.00212329543697626
"2038" "chr1" 18058468 0.00684931506849315 0.00452488687782805 438 221 0.710010446911905 1 -0.0023244281906651
"2039" "chr1" 18058470 0.00681818181818182 0 440 220 0.118303767963888 0.427406960321366 -0.00681818181818182
"2040" "chr1" 18058476 0.0555555555555556 0.0708333333333333 324 240 0.459169447363938 0.764570100978802 0.0152777777777778
"2041" "chr1" 18058477 0.0646651270207852 0.108597285067873 433 221 0.0544402533702927 0.289309274589017 0.0439321580470881
"2042" "chr1" 18058482 0.0362537764350453 0.0416666666666667 331 240 0.740896637539622 1 0.00541289023162134
"2043" "chr1" 18058485 0.00909090909090909 0 330 240 0.069669038112486 0.324022728670093 -0.00909090909090909
"2044" "chr1" 18058490 0.0120845921450151 0.0416666666666667 331 240 0.0243344280402334 0.191447877411784 0.0295820745216516
"2045" "chr1" 18058492 0.00604229607250755 0.00833333333333333 331 240 0.747501491843814 1 0.00229103726082578
"2046" "chr1" 18058493 0.0145772594752187 0.035 343 200 0.126883829990361 0.443112827180843 0.0204227405247813
"2047" "chr1" 18058528 0.0916230366492147 0.0409090909090909 382 220 0.0164030492384764 0.15594334243407 -0.0507139457401238
"2048" "chr1" 18323643 0.821917808219178 0.954545454545455 73 44 0.0261837729340897 0.198892208997613 0.132627646326277
"2049" "chr1" 18323767 0.944700460829493 0.945945945945946 217 111 0.962577244316615 1 0.00124548511645284
"2050" "chr1" 18323777 0.963133640552995 1 217 111 0.00957793803095747 0.116871154403216 0.0368663594470046
"2051" "chr1" 18537202 0.961309523809524 0.964285714285714 336 56 0.913621869796369 1 0.00297619047619047
"2052" "chr1" 18659035 0.890909090909091 0.857142857142857 55 28 0.65870599628941 0.976529910871495 -0.0337662337662338
"2053" "chr1" 18659039 0.945454545454545 0.964285714285714 55 28 0.698025952870673 1 0.0188311688311689
"2054" "chr1" 18659053 0.909090909090909 1 55 28 0.0386402482327107 0.244929575260626 0.0909090909090909
"2055" "chr1" 18659192 0.969014084507042 0.924324324324324 355 185 0.0228301343275604 0.185167112203145 -0.044689760182718
"2056" "chr1" 18782567 0.674033149171271 0.594059405940594 181 101 0.179995982881894 0.49290450264825 -0.0799737432306767
"2057" "chr1" 18782685 0.878048780487805 0.880952380952381 41 42 0.967593051044608 1 0.00290360046457605
"2058" "chr1" 19037386 0.961538461538462 0.972222222222222 52 36 0.78358143012319 1 0.0106837606837606
"2059" "chr1" 19096989 0.102739726027397 0.0549450549450549 292 182 0.0612563189475771 0.305344868795959 -0.0477946710823423
"2060" "chr1" 19097000 0.10580204778157 0.0773480662983425 293 181 0.298457984373549 0.637121282359227 -0.0284539814832274
"2061" "chr1" 19097008 0.023728813559322 0.0384615384615385 295 182 0.361178243818726 0.658077754478383 0.0147327249022164
"2062" "chr1" 19097010 0.0203389830508475 0.032967032967033 295 182 0.398942843397546 0.695640390396969 0.0126280499161855
"2063" "chr1" 19097023 0.041044776119403 0.12280701754386 268 171 0.00153941627253544 0.0423748300472256 0.0817622414244566
"2064" "chr1" 19097046 0.100806451612903 0.143617021276596 248 188 0.173996318771243 0.488114407373753 0.0428105696636925
"2065" "chr1" 19097062 0.0528169014084507 0.0492610837438424 284 203 0.860567517522613 1 -0.00355581766460834
"2066" "chr1" 19097081 0.113475177304965 0.137931034482759 282 203 0.421486128647781 0.720917870474604 0.0244558571777941
"2067" "chr1" 19104553 0.0613496932515337 0.118343195266272 326 169 0.0312899730086606 0.219268634556661 0.0569935020147384
"2068" "chr1" 19104573 0.102167182662539 0.0828402366863905 323 169 0.484047433684008 0.793045897385586 -0.0193269459761482
"2069" "chr1" 19111243 0.0451807228915663 0.0582010582010582 332 189 0.515832320214975 0.828781617288185 0.0130203353094919
"2070" "chr1" 19111245 0.0780780780780781 0.0264550264550265 333 189 0.0108933899406031 0.125272577371679 -0.0516230516230516
"2071" "chr1" 19111250 0.048048048048048 0.111111111111111 333 189 0.00834571441344463 0.108394953985297 0.0630630630630631
"2072" "chr1" 19111263 0.0545454545454545 0.108108108108108 330 185 0.0289515875109994 0.210142711639336 0.0535626535626536
"2073" "chr1" 19111269 0.11280487804878 0.164021164021164 328 189 0.101059921419747 0.391076944731231 0.0512162859723835
"2074" "chr1" 19209898 0.122362869198312 0.102941176470588 237 136 0.569068975694964 0.886345054119559 -0.019421692727724
"2075" "chr1" 19209913 0.0208333333333333 0.0447761194029851 240 134 0.199522640045407 0.514587123242543 0.0239427860696517
"2076" "chr1" 19209924 0.004149377593361 0 241 136 0.343749710944308 0.646126729028521 -0.004149377593361
"2077" "chr1" 19209939 0.055045871559633 0.0686274509803922 436 306 0.447777912211231 0.751366060544665 0.0135815794207591
"2078" "chr1" 19209947 0.0310421286031042 0.0227272727272727 451 308 0.487968233496968 0.797593364159659 -0.00831485587583149
"2079" "chr1" 19209951 0.00892857142857143 0 448 308 0.0404095658925851 0.250728659784743 -0.00892857142857143
"2080" "chr1" 19209957 0.0177383592017738 0.00324675324675325 451 308 0.0485097612093922 0.274407361118232 -0.0144916059550206
"2081" "chr1" 19209967 0.112866817155756 0.142857142857143 443 308 0.224204224407204 0.550660676404947 0.0299903257013866
"2082" "chr1" 19209992 0.0955882352941176 0.0531914893617021 136 94 0.229064958608357 0.558239923494704 -0.0423967459324155
"2083" "chr1" 19210011 0.0296296296296296 0.0106382978723404 135 94 0.311379045960536 0.638772213406015 -0.0189913317572892
"2084" "chr1" 19210012 0.025 0 120 103 0.05270739392488 0.28515330710985 -0.025
"2085" "chr1" 19210015 0.0075187969924812 0.010752688172043 133 93 0.799928540164954 1 0.00323389117956181
"2086" "chr1" 19210016 0.0416666666666667 0 120 103 0.0121069867671523 0.132873219563723 -0.0416666666666667
"2087" "chr1" 19210025 0.094017094017094 0 117 87 0.000366647977328747 0.0181265739452903 -0.094017094017094
"2088" "chr1" 19210026 0.0583333333333333 0.058252427184466 120 103 0.997948796939265 1 -8.0906148867313e-05
"2089" "chr1" 19210031 0.176470588235294 0.145631067961165 119 103 0.5331300283909 0.847905178797911 -0.0308395202741291
"2090" "chr1" 19210320 0.0856164383561644 0.0673575129533679 292 193 0.46012791529339 0.765707547118703 -0.0182589254027965
"2091" "chr1" 19210342 0.00671140939597315 0 298 193 0.157019521824432 0.476771227304886 -0.00671140939597315
"2092" "chr1" 19210372 0.0154639175257732 0.0229007633587786 194 131 0.628418531075125 0.94748852463421 0.00743684583300543
"2093" "chr1" 19210374 0.015 0.0373134328358209 200 134 0.196803854703828 0.511025628598938 0.0223134328358209
"2094" "chr1" 19210405 0.0653266331658292 0.0962962962962963 199 135 0.30402609040523 0.638442851332457 0.0309696631304671
"2095" "chr1" 19211096 0.0830564784053156 0.096 301 125 0.668526811563035 0.985573029844776 0.0129435215946844
"2096" "chr1" 19233791 0.0798479087452472 0.122302158273381 263 139 0.17351245972962 0.487697296295786 0.0424542495281341
"2097" "chr1" 19234133 0.0870870870870871 0.0794701986754967 333 151 0.779246753711455 1 -0.00761688841159039
"2098" "chr1" 19234154 0.100294985250737 0.112582781456954 339 151 0.682773893848547 0.998444846809811 0.0122877962062162
"2099" "chr1" 19234173 0.159192825112108 0.205240174672489 446 229 0.139717125898298 0.460897423080287 0.0460473495603815
"2100" "chr1" 19234177 0.0964125560538117 0.0262008733624454 446 229 0.000315897359943768 0.0165274172389593 -0.0702116826913662
"2101" "chr1" 19234183 0.13677130044843 0.244541484716157 446 229 0.000591700820059929 0.0241122838166098 0.107770184267727
"2102" "chr1" 19234191 0.186936936936937 0.14410480349345 444 229 0.158383200286964 0.477675854193474 -0.0428321334434872
"2103" "chr1" 19237137 0.0919540229885057 0.163265306122449 87 49 0.223357371893132 0.549270851200667 0.0713112831339432
"2104" "chr1" 19237181 0.0725388601036269 0.051948051948052 193 154 0.430576373024717 0.73137980461425 -0.020590808155575
"2105" "chr1" 19237190 0.269230769230769 0.176100628930818 208 159 0.0336525173203106 0.227908294746163 -0.0931301402999516
"2106" "chr1" 19237216 0.0857142857142857 0.10625 210 160 0.505177084395568 0.816942461021311 0.0205357142857143
"2107" "chr1" 19449974 0.868725868725869 0.841379310344828 259 145 0.451923204772981 0.756179353205058 -0.0273465583810412
"2108" "chr1" 19449990 0.961389961389961 0.931034482758621 259 145 0.185893687255864 0.498621036913713 -0.0303554786313407
"2109" "chr1" 19707117 0.905882352941176 0.974358974358974 85 39 0.137072271861472 0.457760276394788 0.0684766214177979
"2110" "chr1" 19707187 0.932203389830508 0.9 59 30 0.599875539027582 0.918513873813646 -0.0322033898305084
"2111" "chr1" 19968889 0.941747572815534 0.957894736842105 206 95 0.553758440395361 0.87012444272675 0.0161471640265712
"2112" "chr1" 19968912 0.970873786407767 0.989473684210526 206 95 0.28594359517313 0.631639063326329 0.0185998978027593
"2113" "chr1" 20029067 0.992307692307692 0.923076923076923 130 52 0.0153486695398686 0.150787235239725 -0.0692307692307692
"2114" "chr1" 20029070 0.969230769230769 0.961538461538462 130 52 0.795852736169763 1 -0.00769230769230766
"2115" "chr1" 20029074 0.975609756097561 0.990566037735849 164 106 0.351220111151807 0.650531613785088 0.0149562816382881
"2116" "chr1" 20029075 0.984615384615385 1 130 52 0.244447997714339 0.58228367841989 0.0153846153846153
"2117" "chr1" 20029127 0.955 0.888888888888889 200 90 0.0429944269717448 0.258793966471847 -0.0661111111111111
"2118" "chr1" 20029146 0.92964824120603 0.888888888888889 199 90 0.255790639609682 0.598941849725839 -0.0407593523171413
"2119" "chr1" 20044930 0.993197278911565 0.932203389830508 147 118 0.00443375920933555 0.076694526150768 -0.0609938890810562
"2120" "chr1" 20044934 0.972789115646258 1 147 117 0.0295881639747681 0.212633192946963 0.0272108843537415
"2121" "chr1" 20044940 0.993150684931507 0.957627118644068 146 118 0.0478577683527048 0.272610964801603 -0.035523566287439
"2122" "chr1" 20044944 0.972789115646258 0.940677966101695 147 118 0.193479979660275 0.506970050386493 -0.0321111495445635
"2123" "chr1" 20044956 0.965986394557823 0.957627118644068 147 118 0.723423969304779 1 -0.00835927591375529
"2124" "chr1" 20346234 0.9453125 0.985074626865672 128 67 0.149822024099519 0.471118152876532 0.0397621268656716
"2125" "chr1" 20346299 0.980392156862745 0.954954954954955 153 111 0.237523755314136 0.571519704251445 -0.0254372019077901
"2126" "chr1" 20346329 0.967320261437909 0.9375 153 112 0.252422984548231 0.594109352963793 -0.0298202614379085
"2127" "chr1" 20432234 0.95360824742268 1 194 74 0.0148449625865918 0.148206744848541 0.0463917525773195
"2128" "chr1" 20432241 0.796954314720812 0.959459459459459 197 74 0.000282434320124668 0.0154832374745663 0.162505144738647
"2129" "chr1" 20432244 0.944162436548223 1 197 74 0.00733336068966752 0.100959353029789 0.0558375634517766
"2130" "chr1" 20432267 0.947916666666667 0.958904109589041 192 73 0.706590200709486 1 0.0109874429223744
"2131" "chr1" 20477944 0.0828220858895705 0.16 326 175 0.00993198589326048 0.119112626280394 0.0771779141104295
"2132" "chr1" 20478031 0.248484848484848 0.144578313253012 165 83 0.0533992580159651 0.286874294417441 -0.103906535231836
"2133" "chr1" 20478038 0.207317073170732 0.168674698795181 164 83 0.464400697015614 0.770631376702847 -0.038642374375551
"2134" "chr1" 20486320 0.892561983471074 0.868852459016393 121 61 0.639498553346291 0.958348435036075 -0.023709524454681
"2135" "chr1" 20486393 0.978021978021978 0.954545454545455 91 44 0.465047985814715 0.771364293649462 -0.0234765234765234
"2136" "chr1" 20486400 0.978021978021978 1 91 44 0.207016988795101 0.524813107282797 0.021978021978022
"2137" "chr1" 20486404 0.978021978021978 1 91 44 0.207016988795101 0.524813107282797 0.021978021978022
"2138" "chr1" 20486409 0.956043956043956 1 91 43 0.0757553924274278 0.337220693934972 0.0439560439560439
"2139" "chr1" 20486416 0.956043956043956 0.977272727272727 91 44 0.523336251617051 0.837049920561124 0.0212287712287712
"2140" "chr1" 20486423 0.956043956043956 0.886363636363636 91 44 0.141963643999709 0.463501775417563 -0.0696803196803197
"2141" "chr1" 20525744 0.919540229885057 0.972972972972973 261 185 0.0129663818109384 0.137837147303054 0.0534327430879156
"2142" "chr1" 20525773 0.984674329501916 0.983783783783784 261 185 0.940662562932115 1 -0.000890545718131852
"2143" "chr1" 20525774 0.989051094890511 0.995024875621891 274 201 0.46802700336277 0.774788346480608 0.00597378073137966
"2144" "chr1" 20525783 0.945255474452555 0.965174129353234 274 201 0.300425458764979 0.63765671311966 0.0199186549006791
"2145" "chr1" 20525790 0.981751824817518 0.99009900990099 274 202 0.444770935710102 0.747901966690468 0.00834718508347188
"2146" "chr1" 20550945 0.952830188679245 0.965779467680608 318 263 0.431845812308693 0.732826770365606 0.0129492790013631
"2147" "chr1" 20551008 0.945392491467577 0.954732510288066 293 243 0.621394328193863 0.940501101653037 0.00934001882048907
"2148" "chr1" 20551020 0.972696245733788 0.979338842975207 293 242 0.617392654733636 0.936537703765028 0.00664259724141814
"2149" "chr1" 20551025 0.95221843003413 1 293 243 3.3258304269207e-05 0.00423170557488549 0.0477815699658704
"2150" "chr1" 20670671 0.866666666666667 0.863945578231292 255 147 0.938626637467097 1 -0.00272108843537422
"2151" "chr1" 20670773 0.851063829787234 0.949367088607595 141 79 0.0196695842151234 0.171188052520659 0.0983032588203608
"2152" "chr1" 20753635 0.898305084745763 0.88 59 50 0.761288517273788 1 -0.0183050847457628
"2153" "chr1" 20753648 0.76271186440678 0.94 59 50 0.00804897422649184 0.1061709581215 0.17728813559322
"2154" "chr1" 20761640 0.951219512195122 1 82 56 0.0393528312268819 0.24733072634397 0.0487804878048781
"2155" "chr1" 20761656 0.98780487804878 1 82 55 0.309818051558517 0.638772213406015 0.0121951219512195
"2156" "chr1" 20761709 0.932203389830508 0.804347826086957 118 92 0.00519902087228294 0.0836569480886703 -0.127855563743552
"2157" "chr1" 20813092 0.953757225433526 1 346 201 0.000111264925113301 0.00884318337554947 0.046242774566474
"2158" "chr1" 20813189 0.87719298245614 0.846153846153846 171 117 0.451895608510963 0.75614017300445 -0.0310391363022942
"2159" "chr1" 20819958 0.0612244897959184 0.0246913580246914 245 162 0.0747390803939209 0.33506329874718 -0.036533131771227
"2160" "chr1" 20819966 0 0 247 162 1 1 0
"2161" "chr1" 20819968 0 0 246 162 1 1 0
"2162" "chr1" 20819982 0.00809716599190283 0 247 162 0.154856343688556 0.475143452822294 -0.00809716599190283
"2163" "chr1" 20819997 0.00302114803625378 0.00485436893203883 331 206 0.738055638792646 1 0.00183322089578506
"2164" "chr1" 20819999 0.00903614457831325 0 332 206 0.0882082521354545 0.363547315929573 -0.00903614457831325
"2165" "chr1" 20820015 0 0 332 206 1 1 0
"2166" "chr1" 20820021 0.0670731707317073 0.0145631067961165 328 206 0.00244911181772498 0.0551331951560749 -0.0525100639355908
"2167" "chr1" 20820108 0.0222222222222222 0 45 32 0.297886706077163 0.637010819988924 -0.0222222222222222
"2168" "chr1" 20820114 0.0212765957446809 0 47 32 0.306125667725392 0.63849230834844 -0.0212765957446809
"2169" "chr1" 20820116 0 0 47 32 1 1 0
"2170" "chr1" 20820121 0 0 47 32 1 1 0
"2171" "chr1" 20820133 0 0 47 32 1 1 0
"2172" "chr1" 20820204 0 0 285 150 1 1 0
"2173" "chr1" 20820212 0.0034965034965035 0 286 151 0.356808971867725 0.654696393867709 -0.0034965034965035
"2174" "chr1" 20820220 0 0 286 151 1 1 0
"2175" "chr1" 20820226 0.00704225352112676 0.033112582781457 284 151 0.0460801819831504 0.267857878630323 0.0260703292603302
"2176" "chr1" 20820229 0.0427046263345196 0.00662251655629139 281 151 0.0189683700290714 0.168098930219054 -0.0360821097782282
"2177" "chr1" 20890565 0.040625 0.0281124497991968 320 249 0.416780174026198 0.715662477995097 -0.0125125502008032
"2178" "chr1" 20890569 0 0 328 250 1 1 0
"2179" "chr1" 20890575 0 0 328 250 1 1 0
"2180" "chr1" 20890590 0 0 328 250 1 1 0
"2181" "chr1" 20890591 0.00529100529100529 0 378 263 0.145681627914183 0.467533471709215 -0.00529100529100529
"2182" "chr1" 20890593 0 0 327 249 1 1 0
"2183" "chr1" 20890594 0.00515463917525773 0.00757575757575758 388 264 0.700176781536027 1 0.00242111840049984
"2184" "chr1" 20890597 0 0.0040650406504065 325 246 0.194071771035532 0.507608229989472 0.0040650406504065
"2185" "chr1" 20890598 0 0.00757575757575758 397 264 0.0550572480015625 0.290790679656707 0.00757575757575758
"2186" "chr1" 20890622 0.0481283422459893 0.036144578313253 187 83 0.65334376994769 0.97148225407056 -0.0119837639327363
"2187" "chr1" 20890623 0.0841836734693878 0.064638783269962 392 263 0.351380898230267 0.650643678050916 -0.0195448901994258
"2188" "chr1" 20890634 0.0105263157894737 0 190 83 0.227530943849428 0.555818252309819 -0.0105263157894737
"2189" "chr1" 20890642 0 0 190 83 1 1 0
"2190" "chr1" 20890649 0 0 187 81 1 1 0
"2191" "chr1" 20890764 0.0782122905027933 0.0698689956331878 358 229 0.706952911543284 1 -0.00834329486960553
"2192" "chr1" 20890771 0.0136239782016349 0 367 227 0.0277843306098889 0.205562804324742 -0.0136239782016349
"2193" "chr1" 20890777 0.002710027100271 0 369 229 0.325522707200876 0.640388423057736 -0.002710027100271
"2194" "chr1" 20890788 0.002710027100271 0.00436681222707424 369 229 0.736612661235028 1 0.00165678512680323
"2195" "chr1" 20890791 0 0 366 223 1 1 0
"2196" "chr1" 20890850 0.0471380471380471 0.0245901639344262 297 122 0.265338698776549 0.611726441924478 -0.0225478832036209
"2197" "chr1" 20890851 0.0418410041841004 0.0116959064327485 239 171 0.0587779592814995 0.299637040953276 -0.0301450977513519
"2198" "chr1" 20890860 0.00333333333333333 0 300 122 0.408414565824998 0.706265253984533 -0.00333333333333333
"2199" "chr1" 20890865 0 0 300 122 1 1 0
"2200" "chr1" 20890973 0.0668058455114822 0.0417827298050139 479 359 0.113999863158123 0.418850631336208 -0.0250231157064683
"2201" "chr1" 20890974 0.0287769784172662 0.0538461538461538 139 130 0.297401790003179 0.636876171493869 0.0250691754288877
"2202" "chr1" 20890980 0 0 487 358 1 1 0
"2203" "chr1" 20891002 0.00211864406779661 0 472 356 0.288848596180577 0.633326988985467 -0.00211864406779661
"2204" "chr1" 20891025 0 0 46 41 1 1 0
"2205" "chr1" 20891029 0 0 49 45 1 1 0
"2206" "chr1" 20891059 0.0444015444015444 0.0440251572327044 518 318 0.97949897683702 1 -0.000376387168840003
"2207" "chr1" 20891060 0.0612244897959184 0.130434782608696 49 46 0.24640246482471 0.585290901023687 0.0692102928127773
"2208" "chr1" 20891140 0.0754257907542579 0.0263157894736842 411 266 0.00436387390511577 0.0760772243989689 -0.0491100012805737
"2209" "chr1" 20891153 0.00959232613908873 0 417 266 0.0465303693664938 0.269080596758255 -0.00959232613908873
"2210" "chr1" 20891173 0.00280112044817927 0.0122950819672131 357 244 0.161005484812494 0.479390429886949 0.00949396151903384
"2211" "chr1" 20891210 0.032258064516129 0.0350877192982456 93 57 0.925571025665787 1 0.00282965478211658
"2212" "chr1" 20935337 0.924242424242424 0.980769230769231 66 52 0.143488516993155 0.465392118758061 0.0565268065268065
"2213" "chr1" 20935354 0.967741935483871 0.979166666666667 62 48 0.711799575144601 1 0.0114247311827956
"2214" "chr1" 20935412 0.886206896551724 0.878378378378378 290 148 0.809657607464323 1 -0.00782851817334573
"2215" "chr1" 20935425 0.914965986394558 0.913333333333333 294 150 0.953661365486973 1 -0.00163265306122451
"2216" "chr1" 20935440 0.935374149659864 0.946666666666667 294 150 0.634240394591346 0.953214982785755 0.0112925170068027
"2217" "chr1" 20958706 0.222222222222222 0.155172413793103 72 58 0.331548006470986 0.641635661610583 -0.0670498084291188
"2218" "chr1" 20958807 0.822622107969152 0.741935483870968 389 186 0.0266764453785257 0.20097073347629 -0.0806866240981839
"2219" "chr1" 21079190 0.0434782608695652 0.0666666666666667 138 120 0.412687751006033 0.711075364515258 0.0231884057971014
"2220" "chr1" 21079195 0 0 143 120 1 1 0
"2221" "chr1" 21079199 0 0 143 120 1 1 0
"2222" "chr1" 21079208 0 0 143 120 1 1 0
"2223" "chr1" 21079218 0 0 143 120 1 1 0
"2224" "chr1" 21079220 0 0 142 120 1 1 0
"2225" "chr1" 21079232 0 0 181 107 1 1 0
"2226" "chr1" 21079239 0.0267379679144385 0.00862068965517241 187 116 0.242891780152995 0.579883548763815 -0.0181172782592661
"2227" "chr1" 21079256 0.00497512437810945 0 201 122 0.329571948804756 0.641140296108111 -0.00497512437810945
"2228" "chr1" 21079261 0.00985221674876847 0.00813008130081301 203 123 0.873532977318395 1 -0.00172213544795546
"2229" "chr1" 21079266 0.0940594059405941 0.032520325203252 202 123 0.0268477652433618 0.201705908275739 -0.061539080737342
"2230" "chr1" 21079522 0.0983050847457627 0.0593607305936073 295 219 0.10545212025178 0.40076458097354 -0.0389443541521554
"2231" "chr1" 21079538 0 0 299 219 1 1 0
"2232" "chr1" 21079547 0 0.0596330275229358 298 218 1.73994476838419e-06 0.000586769533564014 0.0596330275229358
"2233" "chr1" 21079548 0 0 296 202 1 1 0
"2234" "chr1" 21079555 0 0.00467289719626168 291 214 0.189710614554737 0.502650620263262 0.00467289719626168
"2235" "chr1" 21079556 0 0 301 203 1 1 0
"2236" "chr1" 21079557 0.00374531835205993 0.00515463917525773 267 194 0.821308187440646 1 0.00140932082319781
"2237" "chr1" 21079558 0 0 301 203 1 1 0
"2238" "chr1" 21079580 0.0735785953177258 0.0689655172413793 299 203 0.843836445466028 1 -0.00461307807634645
"2239" "chr1" 21080387 0.981481481481482 0.978021978021978 108 91 0.862713972565119 1 -0.00345950345950352
"2240" "chr1" 21080392 1 0.946236559139785 108 93 0.00506691342561107 0.0825498696839483 -0.053763440860215
"2241" "chr1" 21080396 0.944444444444444 0.935483870967742 108 93 0.78947523954871 1 -0.00896057347670254
"2242" "chr1" 21080400 0.972222222222222 0.956989247311828 108 93 0.557534883858627 0.874077193421543 -0.0152329749103942
"2243" "chr1" 21080404 1 0.967741935483871 107 93 0.0311094553670692 0.218591673027994 -0.032258064516129
"2244" "chr1" 21080410 0.990740740740741 0.967741935483871 108 93 0.23758217045488 0.571612499591718 -0.0229988052568697
"2245" "chr1" 21080414 0.981481481481482 0.956989247311828 108 93 0.307104797666254 0.638640409783768 -0.0244922341696535
"2246" "chr1" 21080474 0.962825278810409 1 269 187 0.00106491771660847 0.0341196127576048 0.0371747211895911
"2247" "chr1" 21080489 0.95910780669145 1 269 187 0.000592385244558939 0.0241287127110121 0.0408921933085502
"2248" "chr1" 21166359 0.0193236714975845 0.0660377358490566 207 106 0.0402962013457065 0.250305218241523 0.0467140643514721
"2249" "chr1" 21166488 0.077720207253886 0.0794701986754967 386 302 0.932526818111743 1 0.00174999142161068
"2250" "chr1" 21166507 0.0077120822622108 0.0033112582781457 389 302 0.435761429557771 0.737428191567157 -0.0044008239840651
"2251" "chr1" 21166512 0.0051413881748072 0.0231788079470199 389 302 0.0357792210134464 0.235394327044205 0.0180374197722127
"2252" "chr1" 21166513 0.00677966101694915 0 295 240 0.122327113179099 0.435143635765298 -0.00677966101694915
"2253" "chr1" 21166514 0 0.00662251655629139 386 302 0.0692418491516391 0.323079539027571 0.00662251655629139
"2254" "chr1" 21166515 0.00335570469798658 0.012448132780083 298 241 0.21653672378576 0.538724336695224 0.00909242808209641
"2255" "chr1" 21166522 0.00320512820512821 0.0123456790123457 312 243 0.203065389105285 0.519087891484685 0.00914055080721747
"2256" "chr1" 21166523 0 0 299 241 1 1 0
"2257" "chr1" 21166529 0 0 299 240 1 1 0
"2258" "chr1" 21166544 0.068259385665529 0.0995850622406639 293 241 0.191447846616303 0.504632852342275 0.0313256765751349
"2259" "chr1" 21218599 0.027027027027027 0 37 30 0.273357041004783 0.620683623015907 -0.027027027027027
"2260" "chr1" 21218605 0.027027027027027 0 37 30 0.273357041004783 0.620683623015907 -0.027027027027027
"2261" "chr1" 21218620 0.135135135135135 0.0333333333333333 37 30 0.127232314707919 0.44366022482447 -0.101801801801802
"2262" "chr1" 21333996 0.863829787234043 0.733333333333333 235 150 0.00154578051463274 0.0424750310777823 -0.130496453900709
"2263" "chr1" 21334000 0.782978723404255 0.72 235 150 0.161403460448057 0.479654929934335 -0.0629787234042554
"2264" "chr1" 21344151 0.968641114982578 0.994117647058824 287 170 0.0477029430818306 0.272210844045432 0.0254765320762451
"2265" "chr1" 21513081 1 1 60 40 1 1 0
"2266" "chr1" 21513086 1 0.951219512195122 61 41 0.0542394117889721 0.288847278221846 -0.0487804878048781
"2267" "chr1" 21513099 0.983606557377049 0.975609756097561 61 41 0.777282657608223 1 -0.00799680127948821
"2268" "chr1" 21513102 0.950819672131147 1 61 41 0.0761365982135502 0.338057065245271 0.0491803278688525
"2269" "chr1" 21513106 0.967213114754098 1 61 41 0.148925369737612 0.470406820381207 0.0327868852459017
"2270" "chr1" 21960719 0.00340136054421769 0 294 166 0.343715688889677 0.646111875162684 -0.00340136054421769
"2271" "chr1" 21960736 0.037542662116041 0.0301204819277108 293 166 0.673780661963696 0.990331347444808 -0.00742218018833012
"2272" "chr1" 21960784 0.0649350649350649 0.08 77 100 0.701878895575774 1 0.0150649350649351
"2273" "chr1" 21960807 0 0 77 100 1 1 0
"2274" "chr1" 21960847 0.00475059382422803 0 421 287 0.148936821256325 0.470411115439725 -0.00475059382422803
"2275" "chr1" 21960853 0.00230414746543779 0.0103806228373702 434 289 0.153680969147487 0.47434917952618 0.00807647537193245
"2276" "chr1" 21960866 0 0.00347222222222222 432 288 0.175577157113237 0.489435276961471 0.00347222222222222
"2277" "chr1" 21960876 0.0542452830188679 0.041522491349481 424 289 0.435889497471444 0.737582277184536 -0.012722791669387
"2278" "chr1" 21961253 0.0666666666666667 0.00746268656716418 255 134 0.00257446366927956 0.0566347168905937 -0.0592039800995025
"2279" "chr1" 21961263 0 0 258 134 1 1 0
"2280" "chr1" 21961268 0.00389105058365759 0 257 134 0.35922541862958 0.656554154429174 -0.00389105058365759
"2281" "chr1" 21961271 0.00387596899224806 0 258 134 0.359988803399202 0.657119177897 -0.00387596899224806
"2282" "chr1" 21961323 0 0 251 165 1 1 0
"2283" "chr1" 21961340 0.0283018867924528 0.0285714285714286 106 70 0.991597706743871 1 0.00026954177897574
"2284" "chr1" 21961341 0.0447154471544715 0.0487804878048781 246 164 0.848280899203855 1 0.00406504065040651
"2285" "chr1" 21961343 0 0 107 69 1 1 0
"2286" "chr1" 21961359 0.0280373831775701 0 107 70 0.0805535507925839 0.347557015676085 -0.0280373831775701
"2287" "chr1" 21961362 0.00934579439252336 0 107 70 0.31481745873423 0.638998410681356 -0.00934579439252336
"2288" "chr1" 21961365 0.00934579439252336 0 107 70 0.31481745873423 0.638998410681356 -0.00934579439252336
"2289" "chr1" 21961371 0 0 105 69 1 1 0
"2290" "chr1" 21961374 0 0 87 59 1 1 0
"2291" "chr1" 21961423 0 0 120 76 1 1 0
"2292" "chr1" 21961427 0 0 121 78 1 1 0
"2293" "chr1" 21961430 0.00819672131147541 0 122 78 0.319301982956525 0.639222344971187 -0.00819672131147541
"2294" "chr1" 21961450 0.00819672131147541 0 122 78 0.319301982956525 0.639222344971187 -0.00819672131147541
"2295" "chr1" 21961452 0 0 122 78 1 1 0
"2296" "chr1" 21961456 0.0737704918032787 0.0512820512820513 122 78 0.523186681107034 0.836903135392307 -0.0224884405212274
"2297" "chr1" 21961483 0.12037037037037 0.083743842364532 324 203 0.17804157593983 0.491275994802108 -0.0366265280058383
"2298" "chr1" 21961487 0 0 327 202 1 1 0
"2299" "chr1" 21961498 0 0.00985221674876847 332 203 0.0486170583793886 0.274653499452807 0.00985221674876847
"2300" "chr1" 21961500 0 0 331 203 1 1 0
"2301" "chr1" 21961507 0.00301204819277108 0 332 203 0.328346469009957 0.64091966705495 -0.00301204819277108
"2302" "chr1" 21961508 0.00604229607250755 0 331 204 0.165282732954122 0.482094091338665 -0.00604229607250755
"2303" "chr1" 21961510 0.00903614457831325 0.0198019801980198 332 202 0.29810784722832 0.637073309305464 0.0107658356197065
"2304" "chr1" 21961511 0 0.0147058823529412 339 204 0.0151265678237407 0.149679409520843 0.0147058823529412
"2305" "chr1" 21961513 0.00303030303030303 0 330 200 0.330046830171867 0.641282254870106 -0.00303030303030303
"2306" "chr1" 21961514 0.00579710144927536 0 345 204 0.172332172114525 0.486892911999916 -0.00579710144927536
"2307" "chr1" 21961516 0.00306748466257669 0 326 198 0.329630320647567 0.641162859043473 -0.00306748466257669
"2308" "chr1" 21961517 0.00289017341040462 0.0145631067961165 346 206 0.123900483024214 0.437904890880636 0.0116729333857119
"2309" "chr1" 21961518 0 0 301 185 1 1 0
"2310" "chr1" 21961519 0 0 348 206 1 1 0
"2311" "chr1" 21961522 0.00288184438040346 0.00970873786407767 347 206 0.301178298271952 0.637888323916391 0.00682689348367421
"2312" "chr1" 21961540 0.0932944606413994 0.0533980582524272 343 206 0.0839088835338307 0.354592254764964 -0.0398964023889722
"2313" "chr1" 21961795 0.0448717948717949 0.0813008130081301 156 123 0.208463490097557 0.526936612334829 0.0364290181363352
"2314" "chr1" 21961810 0 0 160 122 1 1 0
"2315" "chr1" 21961882 0 0 198 126 1 1 0
"2316" "chr1" 21961889 0.01 0 200 127 0.159983632796856 0.478706644325073 -0.01
"2317" "chr1" 21961905 0.015 0 200 127 0.0849543050153609 0.35674023134569 -0.015
"2318" "chr1" 21961913 0.0297029702970297 0.0454545454545455 404 264 0.290097114603829 0.633966284709551 0.0157515751575158
"2319" "chr1" 21961914 0.0612244897959184 0.0551181102362205 196 127 0.81912619489782 1 -0.00610637955969789
"2320" "chr1" 21961921 0.0147420147420147 0.00757575757575758 407 264 0.389114365579639 0.684968380507208 -0.00716625716625717
"2321" "chr1" 21961925 0.00491400491400491 0 407 264 0.156915685073228 0.476701300718331 -0.00491400491400491
"2322" "chr1" 21961929 0 0 407 264 1 1 0
"2323" "chr1" 21961931 0 0 406 262 1 1 0
"2324" "chr1" 21961952 0.00216450216450216 0 462 267 0.339316672253652 0.644124519191903 -0.00216450216450216
"2325" "chr1" 21961976 0.0723684210526316 0.0561797752808989 456 267 0.393464558090962 0.689696147413758 -0.0161886457717327
"2326" "chr1" 21961986 0.0764705882352941 0.027027027027027 340 185 0.0148021660348722 0.148023841027238 -0.0494435612082671
"2327" "chr1" 21962002 0.0144927536231884 0.00537634408602151 345 186 0.314036868887863 0.638998372536719 -0.0091164095371669
"2328" "chr1" 21962027 0 0 396 267 1 1 0
"2329" "chr1" 21962044 0.00251256281407035 0.0261194029850746 398 268 0.00512138094334781 0.0829828685005648 0.0236068401710043
"2330" "chr1" 21962054 0.0717948717948718 0.0561797752808989 390 267 0.422912903800093 0.722512298229507 -0.0156150965139729
"2331" "chr1" 22210867 0.97 0.923076923076923 100 65 0.176517028293483 0.490177010439255 -0.0469230769230768
"2332" "chr1" 22210970 0.959016393442623 0.962962962962963 244 216 0.827338193085627 1 0.00394656952034
"2333" "chr1" 22238124 0.84 0.865671641791045 275 134 0.493104882322061 0.803309980043949 0.0256716417910448
"2334" "chr1" 22238221 0.91044776119403 0.987012987012987 134 77 0.0130304895750936 0.138252019930997 0.0765652258189572
"2335" "chr1" 22296903 0.976190476190476 1 42 31 0.290820558457096 0.634272634404767 0.0238095238095238
"2336" "chr1" 22296927 1 1 42 31 1 1 0
"2337" "chr1" 22296938 0.975 1 40 28 0.300564257954443 0.637697086134111 0.025
"2338" "chr1" 22398556 0.927835051546392 1 194 123 0.000168157257090551 0.0113120083456536 0.0721649484536082
"2339" "chr1" 22398562 0.95360824742268 0.934959349593496 194 123 0.47695358749053 0.784969398123127 -0.0186488978291846
"2340" "chr1" 22398569 0.922680412371134 0.853658536585366 194 123 0.0530855919348046 0.286073985943425 -0.0690218757857682
"2341" "chr1" 22398611 0.996 0.946859903381642 250 207 0.000524383841166589 0.0223853100880807 -0.0491400966183575
"2342" "chr1" 22398620 0.996 0.975728155339806 250 206 0.0516040786736413 0.282439810055969 -0.0202718446601942
"2343" "chr1" 22398623 0.971887550200803 0.971014492753623 249 207 0.955540778271934 1 -0.000873057447180026
"2344" "chr1" 22398634 0.948 0.946859903381642 250 207 0.956639335694702 1 -0.00114009661835746
"2345" "chr1" 22533178 0.319078947368421 0.521212121212121 304 165 1.9770173353112e-05 0.0030411973621816 0.2021331738437
"2346" "chr1" 22533187 0.065359477124183 0.145454545454545 306 165 0.00542662388808539 0.0855778168711296 0.0800950683303624
"2347" "chr1" 22533189 0.169934640522876 0.26219512195122 306 164 0.0191582825690199 0.168930693521401 0.0922604814283437
"2348" "chr1" 22533201 0.0359477124183007 0.187878787878788 306 165 7.30019207786826e-08 5.82179758183718e-05 0.151931075460487
"2349" "chr1" 22533263 0.0333333333333333 0.0148148148148148 210 135 0.273846123335251 0.621174967276652 -0.0185185185185185
"2350" "chr1" 22533268 0.0333333333333333 0.0444444444444444 210 135 0.599947192357053 0.918599183964093 0.0111111111111111
"2351" "chr1" 22533288 0.0333333333333333 0.0148148148148148 210 135 0.273846123335251 0.621174967276652 -0.0185185185185185
"2352" "chr1" 22533291 0.0555555555555556 0.0681003584229391 342 279 0.517491794404963 0.830572646606452 0.0125448028673835
"2353" "chr1" 22533292 0.087378640776699 0.037037037037037 206 135 0.0596833510873638 0.301780122921353 -0.050341603739662
"2354" "chr1" 22533306 0.0113636363636364 0.025089605734767 352 279 0.191768973638162 0.504980909609173 0.0137259693711307
"2355" "chr1" 22533308 0.0170940170940171 0.043010752688172 351 279 0.0524776129083903 0.284593590757428 0.025916735594155
"2356" "chr1" 22533316 0.0458452722063037 0.0611510791366906 349 278 0.395510141434483 0.691870201279709 0.0153058069303869
"2357" "chr1" 22533317 0.0551948051948052 0.0100502512562814 308 199 0.00429400710863657 0.0753773790980063 -0.0451445539385238
"2358" "chr1" 22533329 0.090293453724605 0.083969465648855 443 262 0.77385365808225 1 -0.00632398807575001
"2359" "chr1" 22533351 0.07 0 100 47 0.0184093419796093 0.16544831286943 -0.07
"2360" "chr1" 22533352 0.0701357466063348 0.103053435114504 442 262 0.129346262439382 0.447048997177715 0.032917688508169
"2361" "chr1" 22533369 0.0480769230769231 0.0434782608695652 104 46 0.90139081872576 1 -0.00459866220735786
"2362" "chr1" 22533371 0.0285714285714286 0.0425531914893617 105 47 0.662159438063952 0.97978795689776 0.0139817629179331
"2363" "chr1" 22533385 0.0416666666666667 0.0652173913043478 96 46 0.552742129735709 0.869039970420496 0.0235507246376812
"2364" "chr1" 22533433 0.00793650793650794 0 378 265 0.0737573670656523 0.332910294215574 -0.00793650793650794
"2365" "chr1" 22533439 0.00264550264550265 0.0113207547169811 378 265 0.16873872613967 0.484373417077601 0.00867525207147849
"2366" "chr1" 22533446 0 0.00754716981132075 379 265 0.0591595616588523 0.300528205557079 0.00754716981132075
"2367" "chr1" 22533454 0.0853658536585366 0.132231404958678 164 121 0.20536728244991 0.522440173342235 0.0468655513001411
"2368" "chr1" 22533455 0.0771276595744681 0.0377358490566038 376 265 0.0347216187156049 0.231709288851242 -0.0393918105178643
"2369" "chr1" 22533457 0.0122699386503067 0 163 121 0.135229574074014 0.455410456928437 -0.0122699386503067
"2370" "chr1" 22533465 0.0180722891566265 0.0826446280991736 166 121 0.00901277183049033 0.112965443668394 0.064572338942547
"2371" "chr1" 22533477 0.00602409638554217 0.0247933884297521 166 121 0.179291550981489 0.492321050092751 0.0187692920442099
"2372" "chr1" 22533491 0.0272108843537415 0 294 232 0.00216401905503752 0.0514323641297411 -0.0272108843537415
"2373" "chr1" 22533501 0.009375 0.0330578512396694 320 242 0.0442218271145957 0.262485558726523 0.0236828512396694
"2374" "chr1" 22533516 0.0313479623824451 0.0122448979591837 319 245 0.120836103036209 0.432471136252204 -0.0191030644232615
"2375" "chr1" 22533524 0.0683229813664596 0.0353982300884956 161 113 0.226550991723499 0.554225706078808 -0.0329247512779641
"2376" "chr1" 22533525 0.056782334384858 0.0653061224489796 317 245 0.675010290833301 0.991474779498986 0.00852378806412155
"2377" "chr1" 22533538 0.0186335403726708 0 161 112 0.0740190175819671 0.33357760743692 -0.0186335403726708
"2378" "chr1" 22533548 0.0123456790123457 0.0176991150442478 162 113 0.717406454807717 1 0.00535343603190211
"2379" "chr1" 22533553 0.0246913580246914 0.0707964601769911 162 113 0.0677962083505301 0.319990708318448 0.0461051021522998
"2380" "chr1" 22533558 0.0138888888888889 0.0769230769230769 144 104 0.0119251154949594 0.131764808676559 0.063034188034188
"2381" "chr1" 22533610 0.00540540540540541 0 185 85 0.38400560089619 0.67957921952426 -0.00540540540540541
"2382" "chr1" 22533612 0.00523560209424084 0 191 88 0.38347472388767 0.678999830809573 -0.00523560209424084
"2383" "chr1" 22533624 0.0454545454545455 0.0555555555555556 198 90 0.71488039242426 1 0.0101010101010101
"2384" "chr1" 22533638 0.0151515151515152 0 198 90 0.132541014269044 0.45177544105756 -0.0151515151515152
"2385" "chr1" 22533642 0.0769230769230769 0 78 69 0.00513794022059783 0.0831392463231333 -0.0769230769230769
"2386" "chr1" 22533643 0.00520833333333333 0 192 90 0.380065355487627 0.67555999765133 -0.00520833333333333
"2387" "chr1" 22533653 0.0125 0.0597014925373134 80 67 0.108021162581009 0.406278327425861 0.0472014925373134
"2388" "chr1" 22533665 0.0125 0.0144927536231884 80 69 0.916170706387281 1 0.00199275362318841
"2389" "chr1" 22533670 0.0253164556962025 0 79 68 0.113293363981057 0.417437807259613 -0.0253164556962025
"2390" "chr1" 22533671 0 0.02 56 50 0.218605323048999 0.54171435826251 0.02
"2391" "chr1" 22533675 0 0.0434782608695652 78 69 0.0318105372578359 0.221276312551376 0.0434782608695652
"2392" "chr1" 22533676 0 0 58 57 1 1 0
"2393" "chr1" 22533682 0.0517241379310345 0 58 57 0.0407614801631631 0.251924518852436 -0.0517241379310345
"2394" "chr1" 22533684 0.0172413793103448 0 58 57 0.240510617110916 0.576248405264018 -0.0172413793103448
"2395" "chr1" 22533686 0.0517241379310345 0 58 57 0.0407614801631631 0.251924518852436 -0.0517241379310345
"2396" "chr1" 22533691 0 0.0701754385964912 58 57 0.016378442018418 0.155806521762934 0.0701754385964912
"2397" "chr1" 22533695 0 0 58 57 1 1 0
"2398" "chr1" 22533704 0.0701754385964912 0.0526315789473684 57 57 0.695975008464233 1 -0.0175438596491228
"2399" "chr1" 22533709 0.0535714285714286 0.0819672131147541 224 122 0.30894300601551 0.638772213406015 0.0283957845433255
"2400" "chr1" 22533719 0.0265486725663717 0 226 122 0.0221154080366892 0.182036648455923 -0.0265486725663717
"2401" "chr1" 22533721 0.00442477876106195 0.0655737704918033 226 122 0.000638120851564854 0.0252130909892166 0.0611489917307413
"2402" "chr1" 22533724 0.00884955752212389 0.0327868852459016 226 122 0.112392068488275 0.415602341232253 0.0239373277237777
"2403" "chr1" 22533727 0.0133928571428571 0.0327868852459016 224 122 0.233771562798183 0.565602112612179 0.0193940281030445
"2404" "chr1" 22533730 0.0265486725663717 0.0416666666666667 226 120 0.454000579411408 0.758553244383161 0.015117994100295
"2405" "chr1" 22533735 0.00442477876106195 0.00819672131147541 226 122 0.664382741904954 0.981815162312588 0.00377194255041346
"2406" "chr1" 22533742 0.00904977375565611 0.0168067226890756 221 119 0.536558269618218 0.85156174462601 0.00775694893341952
"2407" "chr1" 22533744 0 0.00925925925925926 196 108 0.149652649141067 0.471015400388636 0.00925925925925926
"2408" "chr1" 22533760 0.0145985401459854 0.0166666666666667 274 180 0.861690917401701 1 0.00206812652068127
"2409" "chr1" 22533764 0.0072992700729927 0.0388888888888889 274 180 0.0185020249110529 0.165896623384835 0.0315896188158962
"2410" "chr1" 22533766 0 0.00555555555555556 274 180 0.17336036639509 0.487558346454177 0.00555555555555556
"2411" "chr1" 22533768 0.0183150183150183 0.0333333333333333 273 180 0.315784657851538 0.639030253830791 0.015018315018315
"2412" "chr1" 22533772 0.0145985401459854 0.0166666666666667 274 180 0.861690917401701 1 0.00206812652068127
"2413" "chr1" 22533774 0.0072992700729927 0 274 180 0.154658966572284 0.475031491334861 -0.0072992700729927
"2414" "chr1" 22533776 0.0145985401459854 0.0222222222222222 274 180 0.550204343527109 0.866325027630429 0.00762368207623682
"2415" "chr1" 22533785 0.132841328413284 0.0558659217877095 271 179 0.00621081248349888 0.0922292157149503 -0.0769754066255746
"2416" "chr1" 22533880 0.0128205128205128 0.116279069767442 156 86 0.000461293774796673 0.0208260852036506 0.103458556946929
"2417" "chr1" 22533888 0.0238095238095238 0 168 90 0.0626566571371713 0.308459837724108 -0.0238095238095238
"2418" "chr1" 22533891 0.0238095238095238 0.0666666666666667 168 90 0.0989722459272839 0.386622855902648 0.0428571428571429
"2419" "chr1" 22533895 0.0177514792899408 0 169 90 0.108203581651036 0.406677331213067 -0.0177514792899408
"2420" "chr1" 22533902 0.029585798816568 0.0222222222222222 169 90 0.723818891973264 1 -0.00736357659434582
"2421" "chr1" 22533906 0.00591715976331361 0.0333333333333333 169 90 0.0977270655253641 0.384007772743958 0.0274161735700197
"2422" "chr1" 22533914 0.0714285714285714 0.0857142857142857 56 70 0.76732681825212 1 0.0142857142857143
"2423" "chr1" 22533915 0.036144578313253 0 166 90 0.0216205233777547 0.179847454531402 -0.036144578313253
"2424" "chr1" 22533918 0.125 0 56 69 0.000606518893015809 0.0244520911033267 -0.125
"2425" "chr1" 22533926 0 0.0857142857142857 56 70 0.00692344577396524 0.0978700455772518 0.0857142857142857
"2426" "chr1" 22533927 0.111111111111111 0.151515151515152 54 33 0.585570460784046 0.903804739699843 0.0404040404040404
"2427" "chr1" 22533946 0.0357142857142857 0.0579710144927536 56 69 0.557868597566412 0.874448968469193 0.0222567287784679
"2428" "chr1" 22533947 0.0363636363636364 0 55 34 0.162204427682978 0.480149333588746 -0.0363636363636364
"2429" "chr1" 22533949 0 0.046875 52 64 0.0566495907621018 0.294530208316699 0.046875
"2430" "chr1" 22533950 0.0181818181818182 0.147058823529412 55 34 0.0184041180620693 0.165424672226129 0.128877005347594
"2431" "chr1" 22533959 0.0909090909090909 0 55 34 0.0254103473703001 0.195775688647543 -0.0909090909090909
"2432" "chr1" 22534051 0.010752688172043 0.0540540540540541 93 74 0.0967698083510371 0.381988006221707 0.043301365882011
"2433" "chr1" 22534053 0 0.0394736842105263 93 76 0.0274635544540351 0.204282044780233 0.0394736842105263
"2434" "chr1" 22534060 0.010752688172043 0.0526315789473684 93 76 0.102926683394441 0.395203581651771 0.0418788907753254
"2435" "chr1" 22534065 0.0222222222222222 0.0789473684210526 90 76 0.0850340836853257 0.356903452345388 0.0567251461988304
"2436" "chr1" 22534069 0.0487804878048781 0.0888888888888889 82 45 0.383428836637952 0.678943230676609 0.0401084010840108
"2437" "chr1" 22534085 0.0235294117647059 0.0681818181818182 85 44 0.228094510171712 0.556695169721466 0.0446524064171123
"2438" "chr1" 22534103 0.0303030303030303 0.0344827586206897 66 29 0.915233642314636 1 0.00417972831765935
"2439" "chr1" 22534131 0.0129449838187702 0.0121951219512195 309 164 0.944537386652044 1 -0.000749861867550715
"2440" "chr1" 22534139 0.032258064516129 0.00609756097560976 310 164 0.0458163923428407 0.267181744787799 -0.0261605035405193
"2441" "chr1" 22534141 0.0129032258064516 0.0304878048780488 310 164 0.195050556215889 0.508824851117862 0.0175845790715972
"2442" "chr1" 22534153 0.0690789473684211 0.0426829268292683 304 164 0.238592073269753 0.573152306835501 -0.0263960205391528
"2443" "chr1" 22805832 0.106951871657754 0.126582278481013 187 79 0.646907118786126 0.965239133504796 0.0196304068232587
"2444" "chr1" 22805835 0.0158730158730159 0 189 79 0.146377124195402 0.468250437870599 -0.0158730158730159
"2445" "chr1" 22805838 0.00523560209424084 0 191 78 0.407392065540191 0.705090135547889 -0.00523560209424084
"2446" "chr1" 22805844 0.0104712041884817 0.0506329113924051 191 79 0.0553689523528037 0.291540237331658 0.0401617072039234
"2447" "chr1" 22805847 0 0.0126582278481013 190 79 0.116814701597531 0.424529015298063 0.0126582278481013
"2448" "chr1" 22805850 0.00526315789473684 0.0126582278481013 190 79 0.539541358189059 0.854794859662268 0.00739506995336442
"2449" "chr1" 22805856 0.0261780104712042 0 191 79 0.0613553721395799 0.305562804718358 -0.0261780104712042
"2450" "chr1" 22805874 0.103942652329749 0.0747663551401869 279 214 0.260899651475997 0.606163438493145 -0.0291762971895622
"2451" "chr1" 22805883 0.00354609929078014 0.018957345971564 282 211 0.0868737704912296 0.360812691550672 0.0154112466807838
"2452" "chr1" 22805917 0 0.00431034482758621 347 232 0.175924681717568 0.489675445641029 0.00431034482758621
"2453" "chr1" 22805920 0 0 349 233 1 1 0
"2454" "chr1" 22805925 0.0555555555555556 0.0409090909090909 306 220 0.440258406293303 0.742657930392477 -0.0146464646464646
"2455" "chr1" 22805926 0.0722543352601156 0.0901287553648069 346 233 0.438049757766956 0.7400683897215 0.0178744201046913
"2456" "chr1" 22805947 0 0 311 227 1 1 0
"2457" "chr1" 22805955 0 0.00442477876106195 307 226 0.189882785805662 0.502862878950279 0.00442477876106195
"2458" "chr1" 22805969 0 0 252 156 1 1 0
"2459" "chr1" 22805977 0.00398406374501992 0 251 158 0.322676544643186 0.639819394591847 -0.00398406374501992
"2460" "chr1" 22805984 0.00760456273764259 0 263 165 0.16218181062223 0.48012829929265 -0.00760456273764259
"2461" "chr1" 22805997 0.00380228136882129 0.0242424242424242 263 165 0.0564657183147558 0.294131407562717 0.0204401428736029
"2462" "chr1" 22806000 0.0891472868217054 0.111888111888112 258 143 0.465590578235623 0.77201584960603 0.0227408250664065
"2463" "chr1" 22806001 0.0884615384615385 0.0304878048780488 260 164 0.0136799583493546 0.142012137498554 -0.0579737335834897
"2464" "chr1" 22806003 0.00760456273764259 0.00699300699300699 263 143 0.944975436740697 1 -0.000611555744635593
"2465" "chr1" 22806009 0.00384615384615385 0 260 143 0.348783671602967 0.649055214007527 -0.00384615384615385
"2466" "chr1" 22806017 0.00757575757575758 0.048951048951049 264 143 0.00813558098541112 0.106830989764828 0.0413752913752914
"2467" "chr1" 22806025 0.026615969581749 0.041958041958042 263 143 0.410061237014087 0.70807579829168 0.0153420723762929
"2468" "chr1" 22806026 0.0285714285714286 0.00444444444444444 280 225 0.0276763930290976 0.205120883485001 -0.0241269841269841
"2469" "chr1" 22806028 0.0192307692307692 0.0719424460431655 260 139 0.0105468705339022 0.123067075226645 0.0527116768123962
"2470" "chr1" 22806029 0.0141342756183746 0 283 225 0.0300662074808386 0.214570404658583 -0.0141342756183746
"2471" "chr1" 22806037 0 0.00444444444444444 285 225 0.200447675160781 0.51572541981353 0.00444444444444444
"2472" "chr1" 22806047 0.0105263157894737 0 285 225 0.0611639824655731 0.305182591958098 -0.0105263157894737
"2473" "chr1" 22806057 0.0678571428571429 0.0222222222222222 280 225 0.012741942694988 0.136496424887893 -0.0456349206349206
"2474" "chr1" 22806111 0.0970873786407767 0.0116279069767442 103 86 0.00661093452866658 0.0953899520268813 -0.0854594716640325
"2475" "chr1" 22806117 0.00943396226415094 0.0116279069767442 106 86 0.881951654707075 1 0.00219394471259324
"2476" "chr1" 22806121 0.00943396226415094 0.0116279069767442 106 86 0.881951654707075 1 0.00219394471259324
"2477" "chr1" 22806124 0.00943396226415094 0 106 86 0.274854248911947 0.622189429812418 -0.00943396226415094
"2478" "chr1" 22806135 0.00943396226415094 0 106 86 0.274854248911947 0.622189429812418 -0.00943396226415094
"2479" "chr1" 22806137 0.0285714285714286 0 105 86 0.0567791544867648 0.294829782720057 -0.0285714285714286
"2480" "chr1" 22806144 0.01 0.0119047619047619 100 84 0.901405350966295 1 0.0019047619047619
"2481" "chr1" 22806272 0.0973451327433628 0.04 113 100 0.095157480110713 0.378521971474971 -0.0573451327433628
"2482" "chr1" 22806278 0.0170940170940171 0.01 117 100 0.651500258173933 0.969659828681737 -0.0070940170940171
"2483" "chr1" 22806279 0.0280373831775701 0.0843373493975904 107 83 0.0843379107329974 0.35552298517613 0.0562999662200203
"2484" "chr1" 22806283 0.0683760683760684 0.06 117 100 0.801944347915498 1 -0.00837606837606839
"2485" "chr1" 22806284 0.046875 0.0909090909090909 128 99 0.187420977064294 0.500221086735894 0.0440340909090909
"2486" "chr1" 22806289 0.0256410256410256 0.01 117 100 0.380048100718932 0.675547419650673 -0.0156410256410256
"2487" "chr1" 22806290 0.0151515151515152 0.04 132 100 0.239045187383481 0.57390415616019 0.0248484848484848
"2488" "chr1" 22806312 0.0692307692307692 0.1 130 100 0.402961436044524 0.700150602684821 0.0307692307692308
"2489" "chr1" 22874491 0.895348837209302 0.908163265306122 86 98 0.770550511415705 1 0.0128144280968201
"2490" "chr1" 22874514 0.391566265060241 0.177966101694915 166 118 8.06525824480636e-05 0.00731005259823514 -0.213600163365326
"2491" "chr1" 22874526 0.94578313253012 0.957627118644068 166 118 0.647050888711688 0.965363186972081 0.0118439861139473
"2492" "chr1" 23101807 0.932539682539683 0.973404255319149 252 188 0.0439174578564803 0.261558736705084 0.0408645727794664
"2493" "chr1" 23254191 0.985714285714286 0.941176470588235 70 51 0.174906838264532 0.488878876323648 -0.0445378151260505
"2494" "chr1" 23256031 0.032258064516129 0.029940119760479 217 167 0.896855442804865 1 -0.00231794475564999
"2495" "chr1" 23256036 0.00454545454545455 0 220 167 0.287442738315851 0.632549644382769 -0.00454545454545455
"2496" "chr1" 23256055 0.00462962962962963 0.00613496932515337 216 163 0.84204764107967 1 0.00150533969552375
"2497" "chr1" 23256094 0.021551724137931 0 232 175 0.0172808745498562 0.160183805510232 -0.021551724137931
"2498" "chr1" 23256101 0.00420168067226891 0.00555555555555556 238 180 0.84330860075653 1 0.00135387488328665
"2499" "chr1" 23256113 0 0 238 180 1 1 0
"2500" "chr1" 23256125 0.055793991416309 0.0111111111111111 233 180 0.0100030117346617 0.119564821967717 -0.0446828803051979
"2501" "chr1" 23256160 0.0454545454545455 0.0179640718562874 242 167 0.117645805116994 0.426115077324435 -0.027490473598258
"2502" "chr1" 23256176 0 0 244 168 1 1 0
"2503" "chr1" 23256182 0.00409836065573771 0.0119047619047619 244 168 0.364312249391033 0.660757324711535 0.0078064012490242
"2504" "chr1" 23256192 0 0.0119047619047619 241 168 0.0587221179252175 0.299521162743615 0.0119047619047619
"2505" "chr1" 23256211 0.00836820083682008 0 239 125 0.19379415454782 0.507332099171989 -0.00836820083682008
"2506" "chr1" 23256214 0 0.0144927536231884 259 138 0.0393483521045851 0.24731483362571 0.0144927536231884
"2507" "chr1" 23256221 0 0 273 150 1 1 0
"2508" "chr1" 23256229 0.00716845878136201 0 279 151 0.187729318464939 0.500517551235512 -0.00716845878136201
"2509" "chr1" 23256234 0.003584229390681 0 279 149 0.354559068702882 0.652960027341597 -0.003584229390681
"2510" "chr1" 23256236 0 0 279 151 1 1 0
"2511" "chr1" 23256245 0.0436363636363636 0.0463576158940397 275 151 0.896726877836784 1 0.0027212522576761
"2512" "chr1" 23256278 0.0603015075376884 0.0315789473684211 199 95 0.275642944025205 0.623033929855875 -0.0287225601692674
"2513" "chr1" 23256288 0 0.0105263157894737 202 95 0.130470015862512 0.448843028437006 0.0105263157894737
"2514" "chr1" 23256290 0.00492610837438424 0.0315789473684211 203 95 0.0747665919459784 0.335106070244336 0.0266528389940368
"2515" "chr1" 23256296 0 0 201 93 1 1 0
"2516" "chr1" 23256304 0.0197044334975369 0 203 94 0.0797772276959308 0.345928333780688 -0.0197044334975369
"2517" "chr1" 23256306 0.00985221674876847 0.0105263157894737 203 95 0.956847331458254 1 0.000674099040705211
"2518" "chr1" 23256309 0.00505050505050505 0 198 94 0.377568427009809 0.673102367012937 -0.00505050505050505
"2519" "chr1" 23256366 0.00952380952380952 0 105 51 0.372616106865881 0.668275483584374 -0.00952380952380952
"2520" "chr1" 23256368 0 0 105 51 1 1 0
"2521" "chr1" 23256380 0 0 105 51 1 1 0
"2522" "chr1" 23256387 0 0 105 51 1 1 0
"2523" "chr1" 23256389 0 0.0392156862745098 105 51 0.0333865375831405 0.227002747723748 0.0392156862745098
"2524" "chr1" 23256393 0 0 103 51 1 1 0
"2525" "chr1" 23256398 0.0480769230769231 0 104 51 0.0436093975532506 0.260676588268955 -0.0480769230769231
"2526" "chr1" 23256611 0.0775 0.0561056105610561 400 303 0.261213196375855 0.606552399025354 -0.0213943894389439
"2527" "chr1" 23256617 0.00247524752475248 0 404 303 0.28985520572424 0.633806839542718 -0.00247524752475248
"2528" "chr1" 23256618 0 0 265 218 1 1 0
"2529" "chr1" 23256622 0.00496277915632754 0.0033003300330033 403 303 0.733552651583214 1 -0.00166244912332424
"2530" "chr1" 23256623 0.0103448275862069 0 290 236 0.058250072958771 0.29837367201194 -0.0103448275862069
"2531" "chr1" 23256631 0.00495049504950495 0 404 303 0.134244870221659 0.454123551856548 -0.00495049504950495
"2532" "chr1" 23256632 0 0.00416666666666667 302 240 0.201484586994668 0.517083854725942 0.00416666666666667
"2533" "chr1" 23256633 0.00742574257425743 0 404 303 0.0665034926338911 0.317197709025119 -0.00742574257425743
"2534" "chr1" 23256634 0.0132450331125828 0.025 302 240 0.314223946890627 0.638998410681356 0.0117549668874172
"2535" "chr1" 23256644 0.0100250626566416 0.0102389078498294 399 293 0.977851979185089 1 0.000213845193187748
"2536" "chr1" 23256645 0.00993377483443709 0.00833333333333333 302 240 0.845903203007303 1 -0.00160044150110375
"2537" "chr1" 23256648 0 0.00416666666666667 302 240 0.201484586994668 0.517083854725942 0.00416666666666667
"2538" "chr1" 23256653 0.0697674418604651 0.0416666666666667 301 240 0.156600034319172 0.476392950200755 -0.0281007751937985
"2539" "chr1" 23352875 0.928571428571429 0.91358024691358 126 81 0.695111756652188 1 -0.0149911816578484
"2540" "chr1" 23377962 0.923076923076923 0.969230769230769 208 130 0.0674211903971838 0.319136196304352 0.0461538461538461
"2541" "chr1" 23378054 0.949152542372881 1 118 42 0.0532391891143922 0.286428263777842 0.0508474576271186
"2542" "chr1" 23378058 0.985294117647059 1 136 44 0.288104087186126 0.632983648796757 0.0147058823529411
"2543" "chr1" 23378068 0.992700729927007 0.977777777777778 137 45 0.43941942355036 0.741726181976443 -0.0149229521492296
"2544" "chr1" 23378088 0.978102189781022 1 137 45 0.189614760347698 0.502562149943803 0.0218978102189781
"2545" "chr1" 23378731 0.988636363636364 1 88 51 0.337877125267164 0.643605496106206 0.0113636363636364
"2546" "chr1" 23382802 0.0326086956521739 0.0490196078431373 276 204 0.365109687811504 0.661482670456394 0.0164109121909633
"2547" "chr1" 23382808 0.003584229390681 0 279 204 0.294457894366581 0.635765848838004 -0.003584229390681
"2548" "chr1" 23382810 0 0 279 204 1 1 0
"2549" "chr1" 23382821 0.003584229390681 0 279 204 0.294457894366581 0.635765848838004 -0.003584229390681
"2550" "chr1" 23382823 0.003584229390681 0.00490196078431373 279 204 0.824777717485424 1 0.00131773139363272
"2551" "chr1" 23382827 0.003584229390681 0.0147058823529412 279 204 0.181534783401605 0.494333659235052 0.0111216529622602
"2552" "chr1" 23382830 0 0.00490196078431373 279 204 0.188841660229293 0.501778273647155 0.00490196078431373
"2553" "chr1" 23382835 0.0108303249097473 0.0248756218905473 277 201 0.240955920798916 0.576935955581363 0.0140452969808
"2554" "chr1" 23382848 0.00279329608938547 0 358 233 0.316424352644307 0.639056820030655 -0.00279329608938547
"2555" "chr1" 23382854 0.00555555555555556 0 360 233 0.157222406936978 0.476901849734711 -0.00555555555555556
"2556" "chr1" 23382863 0 0 360 233 1 1 0
"2557" "chr1" 23382865 0.00833333333333333 0.0171673819742489 360 233 0.337933787066685 0.643643300102801 0.00883404864091559
"2558" "chr1" 23382871 0.0112359550561798 0.00444444444444444 356 225 0.365693025542246 0.662023450449235 -0.00679151061173533
"2559" "chr1" 23382878 0.0251396648044693 0.0858369098712446 358 233 0.000972210980883929 0.0323573865342446 0.0606972450667754
"2560" "chr1" 23383064 0.0113636363636364 0.0392156862745098 88 51 0.287466804615703 0.632568050566644 0.0278520499108734
"2561" "chr1" 23383067 0 0 97 53 1 1 0
"2562" "chr1" 23383071 0.0103092783505155 0.0188679245283019 97 53 0.669239235678865 0.986205950402772 0.00855864617778642
"2563" "chr1" 23383073 0 0 97 53 1 1 0
"2564" "chr1" 23383080 0.0103092783505155 0 97 53 0.349433863044079 0.649447995013289 -0.0103092783505155
"2565" "chr1" 23383086 0 0 97 53 1 1 0
"2566" "chr1" 23383088 0 0 97 53 1 1 0
"2567" "chr1" 23383097 0.0521472392638037 0.0784313725490196 326 204 0.228404157619011 0.557193510824276 0.0262841332852159
"2568" "chr1" 23383098 0.0104166666666667 0.0754716981132075 96 53 0.0382257722411681 0.24358186669353 0.0650550314465409
"2569" "chr1" 23383107 0.00606060606060606 0 330 204 0.164773925905962 0.481796494317491 -0.00606060606060606
"2570" "chr1" 23383109 0 0 330 204 1 1 0
"2571" "chr1" 23383114 0 0 331 204 1 1 0
"2572" "chr1" 23383115 0.0163934426229508 0.00689655172413793 366 290 0.256998438722888 0.600778979937133 -0.00949689089881289
"2573" "chr1" 23383118 0 0 331 204 1 1 0
"2574" "chr1" 23383119 0 0.013840830449827 367 289 0.01026077180379 0.121166120052523 0.013840830449827
"2575" "chr1" 23383122 0 0 331 204 1 1 0
"2576" "chr1" 23383123 0.00537634408602151 0 372 292 0.127531740294328 0.444169820846458 -0.00537634408602151
"2577" "chr1" 23383127 0 0.00510204081632653 314 196 0.166326952650946 0.482785486453588 0.00510204081632653
"2578" "chr1" 23383128 0 0 371 291 1 1 0
"2579" "chr1" 23383134 0 0 372 292 1 1 0
"2580" "chr1" 23383142 0.00272479564032698 0.00347222222222222 367 288 0.863863320911628 1 0.000747426581895247
"2581" "chr1" 23383146 0.0697050938337802 0.0170068027210884 373 294 0.000695527749190222 0.0265439665087117 -0.0526982911126917
"2582" "chr1" 23383215 0.0408163265306122 0.00854700854700855 147 117 0.0842096076181119 0.355267282928947 -0.0322693179836037
"2583" "chr1" 23383221 0 0 148 119 1 1 0
"2584" "chr1" 23383224 0.0135135135135135 0 148 119 0.123506841676095 0.437239244485442 -0.0135135135135135
"2585" "chr1" 23383227 0 0.00840336134453781 148 119 0.202962533546146 0.518927488126748 0.00840336134453781
"2586" "chr1" 23383231 0.00675675675675676 0 148 119 0.276726856767249 0.624096873173935 -0.00675675675675676
"2587" "chr1" 23383233 0 0 148 119 1 1 0
"2588" "chr1" 23383304 0.00833333333333333 0 120 66 0.348344023572896 0.648785091143016 -0.00833333333333333
"2589" "chr1" 23383308 0 0 120 66 1 1 0
"2590" "chr1" 23383310 0 0 120 66 1 1 0
"2591" "chr1" 23383312 0 0.0151515151515152 120 66 0.149042192838423 0.470528125556908 0.0151515151515152
"2592" "chr1" 23383327 0.126050420168067 0.0757575757575758 119 66 0.279330517792984 0.626494950944597 -0.0502928444104915
"2593" "chr1" 23383352 0.0769230769230769 0.0365853658536585 52 82 0.314044937026455 0.638998372536719 -0.0403377110694184
"2594" "chr1" 23383378 0 0 53 82 1 1 0
"2595" "chr1" 23383392 0.073943661971831 0.0601092896174863 284 183 0.560498430641906 0.877291483320782 -0.0138343723543446
"2596" "chr1" 23383399 0 0 287 183 1 1 0
"2597" "chr1" 23383427 0 0.00689655172413793 220 145 0.173725548911721 0.487883881546061 0.00689655172413793
"2598" "chr1" 23383486 0.0362694300518135 0 193 136 0.00592111520495976 0.0897826691155576 -0.0362694300518135
"2599" "chr1" 23392163 0.791304347826087 0.693877551020408 115 49 0.186607207583452 0.499382283706185 -0.0974267968056788
"2600" "chr1" 23499597 0.958762886597938 0.9875 97 80 0.231282604906532 0.561708348981787 0.0287371134020619
"2601" "chr1" 23499614 0.969072164948454 1 97 80 0.0560271323391407 0.293166765129474 0.0309278350515464
"2602" "chr1" 23538486 0.580645161290323 0.5 62 30 0.466244205046836 0.77277022120182 -0.0806451612903226
"2603" "chr1" 23670769 0.871165644171779 0.9 163 100 0.47716295007779 0.785210012360701 0.0288343558282209
"2604" "chr1" 23730162 0.98015873015873 0.991379310344828 252 116 0.403139426276335 0.700344703106241 0.0112205801860975
"2605" "chr1" 23746485 0.936170212765957 0.946969696969697 188 132 0.685687774744882 1 0.0107994842037396
"2606" "chr1" 23746574 0.961038961038961 0.992307692307692 154 130 0.0720312518404247 0.329137914941125 0.0312687312687313
"2607" "chr1" 23761845 0.0595238095238095 0.0333333333333333 168 120 0.298133336896161 0.637073309305464 -0.0261904761904762
"2608" "chr1" 23761858 0.0294117647058824 0 170 120 0.0201063117073229 0.173217492781205 -0.0294117647058824
"2609" "chr1" 23761880 0.0125 0 160 116 0.138775450491265 0.45978469105283 -0.0125
"2610" "chr1" 23761905 0.0165289256198347 0.0163934426229508 242 122 0.992350502409348 1 -0.000135482996883891
"2611" "chr1" 23761917 0.004149377593361 0 241 121 0.366621212866541 0.662855429305251 -0.004149377593361
"2612" "chr1" 23761933 0.0829875518672199 0.0888888888888889 241 90 0.864328601273471 1 0.00590133702166898
"2613" "chr1" 23761934 0.0966386554621849 0.0819672131147541 238 122 0.645195517952674 0.96361210602444 -0.0146714423474308
"2614" "chr1" 23761949 0.00411522633744856 0 243 90 0.426887302263093 0.72716250717929 -0.00411522633744856
"2615" "chr1" 23761953 0.00823045267489712 0 243 90 0.260745541026437 0.605995300539813 -0.00823045267489712
"2616" "chr1" 23761964 0.0126050420168067 0 238 90 0.164222313126455 0.481460373813217 -0.0126050420168067
"2617" "chr1" 23762023 0.0644171779141104 0.0486725663716814 326 226 0.43207359301367 0.733093612129045 -0.015744611542429
"2618" "chr1" 23762024 0.0441640378548896 0.0115606936416185 317 173 0.0354265475274751 0.234153321207824 -0.0326033442132711
"2619" "chr1" 23762035 0.0331325301204819 0.00442477876106195 332 226 0.0110356972821738 0.126224844174553 -0.02870775135942
"2620" "chr1" 23762049 0.0432098765432099 0.0636363636363636 324 220 0.294212597659507 0.635634344315297 0.0204264870931538
"2621" "chr1" 23762093 0.00938967136150235 0.043956043956044 213 182 0.0256298594403077 0.196686303259442 0.0345663725945416
"2622" "chr1" 23762104 0.028169014084507 0 213 183 0.00609934111303216 0.0912254060000454 -0.028169014084507
"2623" "chr1" 23762115 0.0287081339712919 0.0382513661202186 209 183 0.59909973065095 0.917791452819929 0.00954323214892671
"2624" "chr1" 23762344 0.0912408759124088 0.0491803278688525 274 183 0.0852568820918429 0.357332340634572 -0.0420605480435563
"2625" "chr1" 23762353 0.036101083032491 0.0382513661202186 277 183 0.904933833289383 1 0.00215028308772761
"2626" "chr1" 23762360 0.0216606498194946 0.0218579234972678 277 183 0.988673330156787 1 0.000197273677773176
"2627" "chr1" 23762369 0.0144404332129964 0 277 183 0.0433723541292669 0.259997502815818 -0.0144404332129964
"2628" "chr1" 23762384 0.00298507462686567 0.0529100529100529 335 189 0.000113558597173283 0.00895475922468388 0.0499249782831872
"2629" "chr1" 23762387 0.0134408602150538 0.0048780487804878 372 205 0.302714281524395 0.638209200667608 -0.00856281143456596
"2630" "chr1" 23762418 0.0188679245283019 0.0143884892086331 212 139 0.74897773159865 1 -0.00447943531966879
"2631" "chr1" 23762419 0.046070460704607 0.0439024390243902 369 205 0.904523149209825 1 -0.00216802168021681
"2632" "chr1" 23762477 0.005 0.00609756097560976 400 328 0.842389319744409 1 0.00109756097560976
"2633" "chr1" 23762489 0.0099009900990099 0 404 331 0.028367848311316 0.20784260567902 -0.0099009900990099
"2634" "chr1" 23762494 0.025062656641604 0.00303030303030303 399 330 0.00803178786064751 0.106038097860114 -0.022032353611301
"2635" "chr1" 23762503 0.0912052117263844 0.0321100917431193 307 218 0.0052284850262434 0.0839100046860737 -0.0590951199832651
"2636" "chr1" 23762504 0.0931989924433249 0.135542168674699 397 332 0.0721922786237541 0.329541196916544 0.0423431762313738
"2637" "chr1" 23762514 0.00318471337579618 0 314 218 0.304173181720699 0.638442851332457 -0.00318471337579618
"2638" "chr1" 23762516 0.00318471337579618 0.0137614678899083 314 218 0.165501820687662 0.482246830903628 0.0105767545141121
"2639" "chr1" 23762522 0.0127388535031847 0.0414746543778802 314 217 0.0365544913292341 0.237957145741591 0.0287358008746955
"2640" "chr1" 23762550 0.00266666666666667 0.00373134328358209 375 268 0.812374045105636 1 0.00106467661691542
"2641" "chr1" 23762583 0.0574412532637076 0.0833333333333333 383 276 0.196565255527267 0.510738454695111 0.0258920800696258
"2642" "chr1" 23762811 0.0567567567567568 0.0461538461538462 370 260 0.553926694349397 0.870309940559056 -0.0106029106029106
"2643" "chr1" 23762815 0.00268817204301075 0 372 258 0.304414647663868 0.638442851332457 -0.00268817204301075
"2644" "chr1" 23762820 0 0 373 260 1 1 0
"2645" "chr1" 23762826 0.0134048257372654 0.0154440154440154 373 259 0.832120057931047 1 0.00203918970675003
"2646" "chr1" 23762827 0 0.0178571428571429 279 168 0.0150955534731849 0.149529941626812 0.0178571428571429
"2647" "chr1" 23762833 0.00802139037433155 0.0232558139534884 374 258 0.115472098969399 0.421932135217372 0.0152344235791568
"2648" "chr1" 23762834 0.013840830449827 0 289 177 0.0499463599040457 0.278157816320206 -0.013840830449827
"2649" "chr1" 23762838 0.00268096514745308 0.0153846153846154 373 260 0.0737729812350637 0.332945215518306 0.0127036502371623
"2650" "chr1" 23762839 0 0.0338983050847458 289 177 0.000610209501619256 0.0245540387303954 0.0338983050847458
"2651" "chr1" 23762845 0 0.00851063829787234 334 235 0.0596456137113472 0.301699992329787 0.00851063829787234
"2652" "chr1" 23762846 0.00346020761245675 0 289 177 0.32798567906369 0.64084784424944 -0.00346020761245675
"2653" "chr1" 23762862 0.0633802816901408 0.0734463276836158 284 177 0.676206062504333 0.992571192695496 0.010066045993475
"2654" "chr1" 23762909 0.00896860986547085 0 223 175 0.127306547626945 0.443796579856998 -0.00896860986547085
"2655" "chr1" 23762912 0.102661596958175 0.0671140939597315 263 149 0.215957512067823 0.53783101898772 -0.0355475029984434
"2656" "chr1" 23762913 0.0358744394618834 0.124293785310734 223 177 0.000789810670153403 0.0287003933869002 0.0884193458488511
"2657" "chr1" 23762925 0 0.0201342281879195 267 149 0.0127782138601111 0.13669693401182 0.0201342281879195
"2658" "chr1" 23762935 0 0 267 149 1 1 0
"2659" "chr1" 23762964 0 0 279 221 1 1 0
"2660" "chr1" 23762992 0.092485549132948 0.115207373271889 346 217 0.387513292284673 0.683239477231493 0.0227218241389414
"2661" "chr1" 23762993 0.0539568345323741 0.0765765765765766 278 222 0.306325870689561 0.63849230834844 0.0226197420442025
"2662" "chr1" 23762996 0.0171428571428571 0.0416666666666667 350 216 0.0832672274073145 0.353354853788209 0.0245238095238095
"2663" "chr1" 23762999 0.00284900284900285 0 351 217 0.326241236339284 0.640555830679888 -0.00284900284900285
"2664" "chr1" 23763001 0.00854700854700855 0.0230414746543779 351 217 0.162172778261556 0.48012154776657 0.0144944661073693
"2665" "chr1" 23763002 0.0037593984962406 0 266 188 0.300773473988467 0.637745462513303 -0.0037593984962406
"2666" "chr1" 23763006 0.0170940170940171 0 351 216 0.0160780934865606 0.154325794049732 -0.0170940170940171
"2667" "chr1" 23763007 0.0068259385665529 0.015 293 200 0.379473167131176 0.674993081128519 0.0081740614334471
"2668" "chr1" 23763032 0.00341296928327645 0 293 200 0.30734280334819 0.63867846454883 -0.00341296928327645
"2669" "chr1" 23763036 0.00636942675159236 0.032258064516129 157 62 0.165346530345266 0.482120401783877 0.0258886377645367
"2670" "chr1" 23763037 0.0979020979020979 0.02 286 200 0.000245913383845256 0.0142578263622566 -0.0779020979020979
"2671" "chr1" 23763050 0 0 160 63 1 1 0
"2672" "chr1" 23763068 0 0 160 63 1 1 0
"2673" "chr1" 23763071 0.0134228187919463 0 149 61 0.240015471998326 0.575483979193825 -0.0134228187919463
"2674" "chr1" 23763140 0.00518134715025907 0.0365853658536585 193 82 0.0603537925999224 0.30340436449037 0.0314040187033995
"2675" "chr1" 23763163 0.0102564102564103 0.166666666666667 195 84 7.25114482945039e-07 0.00031359025054682 0.156410256410256
"2676" "chr1" 23763165 0.0615384615384615 0.0843373493975904 195 83 0.498440794321449 0.809353213063371 0.0227988878591288
"2677" "chr1" 23763172 0.0578947368421053 0.0833333333333333 190 84 0.442345903337318 0.745044559369699 0.0254385964912281
"2678" "chr1" 23790560 0.929577464788732 0.857142857142857 142 147 0.0443654013281044 0.262899552789575 -0.0724346076458753
"2679" "chr1" 23827084 0.502040816326531 0.451219512195122 245 164 0.31316094273358 0.63897479145063 -0.0508213041314087
"2680" "chr1" 23827091 0.469387755102041 0.412121212121212 245 165 0.252136651052102 0.593688887953456 -0.0572665429808287
"2681" "chr1" 23827104 0.395918367346939 0.418181818181818 245 165 0.652618336715732 0.970779250134582 0.0222634508348794
"2682" "chr1" 23827155 0.17175572519084 0.137566137566138 262 189 0.322541000310144 0.639819394591847 -0.0341895876247021
"2683" "chr1" 23869711 0.975308641975309 1 162 59 0.113034055367919 0.416923794879258 0.0246913580246914
"2684" "chr1" 23919213 0.967741935483871 0.860759493670886 186 79 0.00206741649150401 0.0500685329092034 -0.106982441812985
"2685" "chr1" 23919293 0.918604651162791 0.941176470588235 86 85 0.562534223592706 0.879524686293464 0.0225718194254446
"2686" "chr1" 23921844 0.117647058823529 0.0348837209302326 136 86 0.0227347788284688 0.184782962199386 -0.0827633378932968
"2687" "chr1" 23921845 0 0 144 105 1 1 0
"2688" "chr1" 23921847 0.00735294117647059 0.0116279069767442 136 86 0.745806821604084 1 0.0042749658002736
"2689" "chr1" 23921848 0.0135135135135135 0 148 106 0.140557232730505 0.461911697179458 -0.0135135135135135
"2690" "chr1" 23921857 0 0 136 86 1 1 0
"2691" "chr1" 23921858 0 0 148 107 1 1 0
"2692" "chr1" 23921866 0 0 136 86 1 1 0
"2693" "chr1" 23921867 0 0 148 107 1 1 0
"2694" "chr1" 23921869 0.00735294117647059 0.0348837209302326 136 86 0.136932494965495 0.457527253058614 0.027530779753762
"2695" "chr1" 23921870 0 0 147 107 1 1 0
"2696" "chr1" 23921871 0 0 136 86 1 1 0
"2697" "chr1" 23921872 0 0 148 107 1 1 0
"2698" "chr1" 23921874 0 0 134 86 1 1 0
"2699" "chr1" 23921875 0.0135135135135135 0.00934579439252336 148 107 0.757814698275854 1 -0.00416771912099015
"2700" "chr1" 23921877 0.0373134328358209 0.0232558139534884 134 86 0.554167053069533 0.870570875361021 -0.0140576188823325
"2701" "chr1" 23921878 0.0878378378378378 0.0280373831775701 148 107 0.0416433344623318 0.254643305441883 -0.0598004546602677
"2702" "chr1" 23921888 0.0818965517241379 0.076158940397351 464 302 0.773848318266216 1 -0.00573761132678693
"2703" "chr1" 23921901 0.0129032258064516 0 465 302 0.0140163074032396 0.143899227741706 -0.0129032258064516
"2704" "chr1" 23921903 0.0043010752688172 0 465 302 0.156761400457576 0.476508870522568 -0.0043010752688172
"2705" "chr1" 23921910 0.0021505376344086 0 465 302 0.31688826885475 0.639087111417051 -0.0021505376344086
"2706" "chr1" 23921911 0.00286532951289398 0 349 221 0.321646033327682 0.639640950818226 -0.00286532951289398
"2707" "chr1" 23921919 0 0.00664451827242525 461 301 0.0536546957024905 0.287467090862091 0.00664451827242525
"2708" "chr1" 23921920 0 0 386 248 1 1 0
"2709" "chr1" 23921934 0 0 387 247 1 1 0
"2710" "chr1" 23921938 0 0 385 246 1 1 0
"2711" "chr1" 23921946 0.0341207349081365 0.036144578313253 381 249 0.892588146558739 1 0.00202384340511653
"2712" "chr1" 23921954 0.0707070707070707 0.052863436123348 297 227 0.401180125883427 0.698165301502068 -0.0178436345837227
"2713" "chr1" 23921957 0.00666666666666667 0 300 227 0.132802453164695 0.452122215499376 -0.00666666666666667
"2714" "chr1" 23921959 0.00333333333333333 0 300 227 0.288143699964514 0.632990708904403 -0.00333333333333333
"2715" "chr1" 23921963 0 0 302 227 1 1 0
"2716" "chr1" 23921968 0 0 302 227 1 1 0
"2717" "chr1" 23921971 0 0 302 227 1 1 0
"2718" "chr1" 23921973 0 0 302 226 1 1 0
"2719" "chr1" 23921974 0 0 298 119 1 1 0
"2720" "chr1" 23921996 0 0 336 132 1 1 0
"2721" "chr1" 23922008 0.0690690690690691 0.053030303030303 333 132 0.517923607910627 0.831057424500515 -0.016038766038766
"2722" "chr1" 23922178 0.103448275862069 0.0721003134796238 435 319 0.133512672931399 0.453165131891685 -0.0313479623824451
"2723" "chr1" 23922182 0.00227272727272727 0 440 319 0.296158910031705 0.636521837636667 -0.00227272727272727
"2724" "chr1" 23922184 0 0.00626959247648903 440 319 0.0623202938876279 0.307745080601791 0.00626959247648903
"2725" "chr1" 23922185 0.00354609929078014 0 282 191 0.308797663135912 0.638772213406015 -0.00354609929078014
"2726" "chr1" 23922188 0.00228310502283105 0 438 317 0.296480640412566 0.636622368572959 -0.00228310502283105
"2727" "chr1" 23922189 0.00341296928327645 0 293 198 0.30923931408012 0.638772213406015 -0.00341296928327645
"2728" "chr1" 23922192 0 0 439 318 1 1 0
"2729" "chr1" 23922193 0 0 293 199 1 1 0
"2730" "chr1" 23922196 0.00227272727272727 0.00626959247648903 440 319 0.389155744362195 0.685010789365717 0.00399686520376176
"2731" "chr1" 23922197 0.00340136054421769 0 294 199 0.308932451714323 0.638772213406015 -0.00340136054421769
"2732" "chr1" 23922200 0 0 436 316 1 1 0
"2733" "chr1" 23922201 0 0.0050251256281407 295 199 0.177138482646996 0.490539282586037 0.0050251256281407
"2734" "chr1" 23922204 0.00227272727272727 0 440 316 0.297919374445459 0.637024204385028 -0.00227272727272727
"2735" "chr1" 23922205 0.00677966101694915 0 295 199 0.150446031899148 0.471614151955652 -0.00677966101694915
"2736" "chr1" 23922207 0.00234741784037559 0.00970873786407767 426 309 0.179577348419515 0.492600188103066 0.00736132002370208
"2737" "chr1" 23922208 0.0101694915254237 0 295 198 0.0786044730984127 0.343511776922901 -0.0101694915254237
"2738" "chr1" 23922213 0 0 377 273 1 1 0
"2739" "chr1" 23922214 0 0 295 199 1 1 0
"2740" "chr1" 23922219 0.0769230769230769 0.0559440559440559 234 143 0.429200287175747 0.729859709486375 -0.020979020979021
"2741" "chr1" 23922220 0.0716723549488055 0.0353535353535354 293 198 0.079651724479235 0.345656705353238 -0.0363188195952701
"2742" "chr1" 23922223 0 0 234 144 1 1 0
"2743" "chr1" 23922227 0.00854700854700855 0 234 144 0.165324683513068 0.482120401783877 -0.00854700854700855
"2744" "chr1" 23922240 0 0.0138888888888889 234 144 0.0489335828259798 0.275528333107097 0.0138888888888889
"2745" "chr1" 23922243 0.00425531914893617 0 235 144 0.327812023135835 0.64084784424944 -0.00425531914893617
"2746" "chr1" 23922252 0.0174672489082969 0.00699300699300699 229 143 0.371323584758745 0.66706862977602 -0.01047424191529
"2747" "chr1" 23922254 0 0 211 134 1 1 0
"2748" "chr1" 23922277 0.0137931034482759 0 145 94 0.15628078190653 0.47614729146312 -0.0137931034482759
"2749" "chr1" 23922280 0 0 160 100 1 1 0
"2750" "chr1" 23922286 0 0 160 100 1 1 0
"2751" "chr1" 23922289 0.00625 0 160 100 0.323826830840586 0.640006453658991 -0.00625
"2752" "chr1" 23922295 0 0 160 100 1 1 0
"2753" "chr1" 23922298 0 0 160 100 1 1 0
"2754" "chr1" 23922301 0 0 160 100 1 1 0
"2755" "chr1" 23922310 0.0819672131147541 0.0717299578059072 366 237 0.645414013909406 0.963834699650633 -0.0102372553088469
"2756" "chr1" 23922311 0.01875 0.04 160 100 0.311328622424758 0.638772213406015 0.02125
"2757" "chr1" 23922321 0.00815217391304348 0.00851063829787234 368 235 0.96230021475111 1 0.000358464384828863
"2758" "chr1" 23922324 0 0.00421940928270042 369 237 0.170309830367913 0.485467919344391 0.00421940928270042
"2759" "chr1" 23922327 0.00273224043715847 0 366 236 0.318202381635036 0.639136387979305 -0.00273224043715847
"2760" "chr1" 23922331 0.00540540540540541 0 370 237 0.158934315363131 0.478103363375562 -0.00540540540540541
"2761" "chr1" 23922332 0 0 283 193 1 1 0
"2762" "chr1" 23922339 0.0108991825613079 0 367 236 0.0457817707994721 0.267061576128203 -0.0108991825613079
"2763" "chr1" 23922340 0 0.00518134715025907 284 193 0.178179289423142 0.491410110768448 0.00518134715025907
"2764" "chr1" 23922342 0.00549450549450549 0 364 235 0.157636386356156 0.477184818979333 -0.00549450549450549
"2765" "chr1" 23922343 0 0 285 194 1 1 0
"2766" "chr1" 23922345 0 0 323 220 1 1 0
"2767" "chr1" 23922346 0.00701754385964912 0 285 194 0.148990964957104 0.470470540200581 -0.00701754385964912
"2768" "chr1" 23922353 0.00357142857142857 0.00518134715025907 280 193 0.79260678186209 1 0.0016099185788305
"2769" "chr1" 23922361 0.00357142857142857 0 280 194 0.304518847556322 0.638442851332457 -0.00357142857142857
"2770" "chr1" 23922364 0.0964285714285714 0.0412371134020619 280 194 0.0193716804947727 0.16985381184745 -0.0551914580265096
"2771" "chr1" 23922424 0.0885780885780886 0.0444444444444444 429 315 0.0168704970764328 0.158284429173283 -0.0441336441336441
"2772" "chr1" 23922432 0.0023094688221709 0 433 313 0.296704878956849 0.636652069289586 -0.0023094688221709
"2773" "chr1" 23922437 0 0 433 313 1 1 0
"2774" "chr1" 23922444 0.00234192037470726 0 427 311 0.295298168663044 0.636168985586746 -0.00234192037470726
"2775" "chr1" 23922445 0.00248756218905473 0 402 272 0.30908976181781 0.638772213406015 -0.00248756218905473
"2776" "chr1" 23922449 0 0.00320512820512821 431 312 0.187487930348587 0.500296873359322 0.00320512820512821
"2777" "chr1" 23922450 0.00496277915632754 0 403 273 0.149921924347659 0.471198585959518 -0.00496277915632754
"2778" "chr1" 23922455 0.00702576112412178 0 427 311 0.0696235155501916 0.323909435121289 -0.00702576112412178
"2779" "chr1" 23922456 0.0075 0 400 271 0.0776721062150641 0.341383254043057 -0.0075
"2780" "chr1" 23922468 0.00248138957816377 0 403 273 0.3088665239712 0.638772213406015 -0.00248138957816377
"2781" "chr1" 23922470 0.00992555831265509 0 403 273 0.0415321020561183 0.254328515890403 -0.00992555831265509
"2782" "chr1" 23922475 0.0531645569620253 0.0476190476190476 395 273 0.747709555277894 1 -0.0055455093429777
"2783" "chr1" 23922518 0.0594594594594595 0.0825688073394495 185 109 0.452278235475397 0.756590712222918 0.0231093478799901
"2784" "chr1" 23922523 0 0 188 109 1 1 0
"2785" "chr1" 23922550 0 0 191 109 1 1 0
"2786" "chr1" 23922553 0 0 181 106 1 1 0
"2787" "chr1" 23922603 0.0806451612903226 0.021505376344086 124 93 0.0464766798351925 0.268951381284373 -0.0591397849462366
"2788" "chr1" 23948895 0.961089494163424 0.984848484848485 257 132 0.173740460287388 0.487908229261057 0.0237589906850607
"2789" "chr1" 23948926 0.9921875 0.984732824427481 256 131 0.504436204882676 0.816057816616028 -0.00745467557251911
"2790" "chr1" 23948927 0.967391304347826 0.94 92 50 0.448381914894702 0.752083671411543 -0.0273913043478261
"2791" "chr1" 23948939 1 0.98 92 50 0.147233266438995 0.469044455346785 -0.02
"2792" "chr1" 23948946 0.989130434782609 1 92 50 0.350422307868113 0.650029569389403 0.0108695652173914
"2793" "chr1" 23948950 0.945652173913043 0.94 92 50 0.889525079994023 1 -0.00565217391304351
"2794" "chr1" 24005529 0.068241469816273 0.053921568627451 381 204 0.492573730415885 0.80272856839428 -0.014319901188822
"2795" "chr1" 24005533 0 0 379 202 1 1 0
"2796" "chr1" 24005561 0.010443864229765 0 383 203 0.0645346687899664 0.312757450061746 -0.010443864229765
"2797" "chr1" 24005573 0 0.00526315789473684 237 190 0.202750710384525 0.518707753285537 0.00526315789473684
"2798" "chr1" 24005580 0.0075187969924812 0 266 206 0.129330731288106 0.447029533989209 -0.0075187969924812
"2799" "chr1" 24005590 0 0 266 206 1 1 0
"2800" "chr1" 24005604 0 0 263 204 1 1 0
"2801" "chr1" 24005607 0.0456273764258555 0.0436893203883495 263 206 0.919702842209177 1 -0.001938056037506
"2802" "chr1" 24076249 0.930232558139535 1 43 41 0.0422888594924717 0.25661376229777 0.0697674418604651
"2803" "chr1" 24076260 0.744186046511628 0.951219512195122 43 41 0.00615939828070473 0.0917543390358336 0.207033465683494
"2804" "chr1" 24076270 0.953488372093023 1 43 41 0.0987902763392448 0.386230612395397 0.0465116279069767
"2805" "chr1" 24076275 1 1 43 41 1 1 0
"2806" "chr1" 24099746 0.0608108108108108 0.0483271375464684 444 269 0.478343984351608 0.786560295287071 -0.0124836732643424
"2807" "chr1" 24099759 0.0158013544018059 0 443 267 0.00993961154667745 0.119152915951992 -0.0158013544018059
"2808" "chr1" 24099761 0.0201342281879195 0 447 269 0.00345708402168903 0.0669311609257297 -0.0201342281879195
"2809" "chr1" 24099763 0.0134228187919463 0.00743494423791822 447 269 0.447074522204225 0.750548666264506 -0.00598787455402809
"2810" "chr1" 24099767 0.00223713646532438 0.0186567164179104 447 268 0.0202375518688 0.173786104867548 0.0164195799525861
"2811" "chr1" 24099769 0.00224215246636771 0.00374531835205993 446 267 0.717831203411543 1 0.00150316588569221
"2812" "chr1" 24099779 0.0210772833723653 0.00778210116731518 427 257 0.157883309319373 0.477293182366104 -0.0132951822050502
"2813" "chr1" 24099803 0.00636942675159236 0.0483870967741935 157 124 0.0205432817680658 0.175092378813852 0.0420176700226012
"2814" "chr1" 24099806 0 0 157 125 1 1 0
"2815" "chr1" 24099810 0.00636942675159236 0 157 125 0.278549095577409 0.625787654879159 -0.00636942675159236
"2816" "chr1" 24099822 0.0382165605095541 0.016 157 125 0.250543899647534 0.59139695718219 -0.0222165605095541
"2817" "chr1" 24099830 0.0516129032258065 0.016 155 125 0.0960111979888433 0.380326434876352 -0.0356129032258065
"2818" "chr1" 24099867 0.0552995391705069 0.0743243243243243 217 148 0.46584006346417 0.772286125394774 0.0190247851538174
"2819" "chr1" 24099877 0.0227272727272727 0.0135135135135135 220 148 0.516979690063581 0.829998659100177 -0.00921375921375921
"2820" "chr1" 24099883 0.0136363636363636 0 220 147 0.078924460928246 0.344113189784673 -0.0136363636363636
"2821" "chr1" 24099885 0 0 220 148 1 1 0
"2822" "chr1" 24099888 0.00909090909090909 0.0204081632653061 220 147 0.365810350801929 0.662134245312019 0.011317254174397
"2823" "chr1" 24099890 0.00909090909090909 0.0608108108108108 220 148 0.00403660077375928 0.0728930309268082 0.0517199017199017
"2824" "chr1" 24099897 0 0 219 148 1 1 0
"2825" "chr1" 24099898 0.0125786163522013 0.00480769230769231 318 208 0.346791459500973 0.647887754888177 -0.00777092404450895
"2826" "chr1" 24099899 0.00460829493087558 0 217 148 0.307386224676829 0.638682485323987 -0.00460829493087558
"2827" "chr1" 24099900 0.00558659217877095 0.00869565217391304 358 230 0.658335238552785 0.976184372024343 0.00310905999514209
"2828" "chr1" 24099906 0.00560224089635854 0.0130434782608696 357 230 0.345876295989019 0.647361434304193 0.00744123736451102
"2829" "chr1" 24099909 0.00276243093922652 0 362 231 0.320188079899527 0.639405292533057 -0.00276243093922652
"2830" "chr1" 24099919 0.0138121546961326 0.00432900432900433 362 231 0.232234557326835 0.563217727649158 -0.00948315036712827
"2831" "chr1" 24099931 0.0572390572390572 0.062992125984252 297 254 0.776860429030545 1 0.00575306874519473
"2832" "chr1" 24099932 0.0702247191011236 0.0649350649350649 356 231 0.803263623342638 1 -0.00528965416605867
"2833" "chr1" 24099937 0.0234113712374582 0 299 256 0.00312012908402798 0.0630993607465015 -0.0234113712374582
"2834" "chr1" 24099952 0 0 295 252 1 1 0
"2835" "chr1" 24099965 0.00727272727272727 0 275 233 0.116664508346971 0.42423362633351 -0.00727272727272727
"2836" "chr1" 24099966 0 0 387 262 1 1 0
"2837" "chr1" 24099971 0.00775193798449612 0 387 263 0.0773019249068199 0.340522685768836 -0.00775193798449612
"2838" "chr1" 24099990 0.0917721518987342 0 316 182 1.64919374365926e-07 0.000105190189403794 -0.0917721518987342
"2839" "chr1" 24099991 0.0578947368421053 0.0304182509505703 380 263 0.0957677724512212 0.379914924581532 -0.0274764858915349
"2840" "chr1" 24099996 0 0 317 182 1 1 0
"2841" "chr1" 24099997 0.0256410256410256 0.0108108108108108 234 185 0.256703620058927 0.600355423737429 -0.0148302148302148
"2842" "chr1" 24099998 0 0 317 182 1 1 0
"2843" "chr1" 24099999 0.0114503816793893 0 262 209 0.0601075134276607 0.302732483435019 -0.0114503816793893
"2844" "chr1" 24100018 0.00634920634920635 0 315 182 0.176276937738922 0.489929398473632 -0.00634920634920635
"2845" "chr1" 24100019 0 0.0235849056603774 264 212 0.00429550897997756 0.0753910049058076 0.0235849056603774
"2846" "chr1" 24100020 0.00318471337579618 0.00549450549450549 314 182 0.70090418942037 1 0.00230979211870932
"2847" "chr1" 24100021 0 0 263 209 1 1 0
"2848" "chr1" 24100023 0.00319488817891374 0 313 181 0.339098318588217 0.644068188195401 -0.00319488817891374
"2849" "chr1" 24100024 0.00757575757575758 0 264 212 0.124111764689937 0.438256305861779 -0.00757575757575758
"2850" "chr1" 24100025 0.0034965034965035 0 286 155 0.351693478000228 0.650846101460991 -0.0034965034965035
"2851" "chr1" 24100026 0 0 265 212 1 1 0
"2852" "chr1" 24100032 0.0681818181818182 0.122641509433962 264 212 0.0421050643512219 0.256007335587727 0.0544596912521441
"2853" "chr1" 24100069 0.0371428571428571 0.101382488479263 350 217 0.00239905460790743 0.0544498825971189 0.0642396313364055
"2854" "chr1" 24100074 0.00284090909090909 0 352 217 0.326788208077187 0.640688157179516 -0.00284090909090909
"2855" "chr1" 24100080 0.00852272727272727 0.0185185185185185 352 216 0.303551925652369 0.63837121134292 0.00999579124579125
"2856" "chr1" 24100081 0.0097799511002445 0 409 231 0.0579111115476431 0.297509947591907 -0.0097799511002445
"2857" "chr1" 24100087 0.00284900284900285 0 351 216 0.327128138684042 0.640705742290847 -0.00284900284900285
"2858" "chr1" 24100088 0 0.00423728813559322 420 236 0.152468765508238 0.47336309752751 0.00423728813559322
"2859" "chr1" 24100095 0.0056980056980057 0.00462962962962963 351 216 0.863578092444326 1 -0.00106837606837607
"2860" "chr1" 24100096 0.00233644859813084 0 428 240 0.345160317994253 0.64688454966707 -0.00233644859813084
"2861" "chr1" 24100098 0.00571428571428571 0.013953488372093 350 215 0.319325306950314 0.639222344971187 0.00823920265780731
"2862" "chr1" 24100099 0 0 428 240 1 1 0
"2863" "chr1" 24100112 0.00934579439252336 0 428 240 0.0586618074895769 0.299377321180063 -0.00934579439252336
"2864" "chr1" 24100116 0.0610328638497653 0.0625 426 240 0.939776169458047 1 0.00146713615023474
"2865" "chr1" 24100157 0.0915254237288136 0.0502793296089385 295 179 0.0911720455337472 0.369961585246134 -0.041246094119875
"2866" "chr1" 24100163 0 0 299 179 1 1 0
"2867" "chr1" 24100172 0 0 299 179 1 1 0
"2868" "chr1" 24100178 0 0.00558659217877095 299 179 0.160665268170068 0.479186225037753 0.00558659217877095
"2869" "chr1" 24100179 0.0106382978723404 0 376 256 0.0411036425339077 0.25299028368982 -0.0106382978723404
"2870" "chr1" 24100187 0 0 297 178 1 1 0
"2871" "chr1" 24100188 0.00512820512820513 0.00380228136882129 390 263 0.803735280974525 1 -0.00132592375938384
"2872" "chr1" 24100197 0.00255754475703325 0.0114068441064639 391 263 0.156447277934046 0.476293910930968 0.00884929934943063
"2873" "chr1" 24100212 0.0442708333333333 0.0608365019011407 384 263 0.350440750976063 0.650029569389403 0.0165656685678073
"2874" "chr1" 24100442 0 0 101 39 1 1 0
"2875" "chr1" 24100444 0.0099009900990099 0.0256410256410256 101 39 0.505339589184809 0.81712099454077 0.0157400355420157
"2876" "chr1" 24100452 0.0792079207920792 0.102564102564103 101 39 0.663326454943662 0.980816595558829 0.0233561817720234
"2877" "chr1" 24100489 0.0430769230769231 0.0179372197309417 325 223 0.092041840521658 0.371896291098595 -0.0251397033459814
"2878" "chr1" 24100494 0 0 329 223 1 1 0
"2879" "chr1" 24100503 0 0.00896860986547085 329 223 0.0565344405304646 0.294279032100059 0.00896860986547085
"2880" "chr1" 24100511 0 0 329 223 1 1 0
"2881" "chr1" 24100513 0.0060790273556231 0 329 222 0.150455891328677 0.471614151955652 -0.0060790273556231
"2882" "chr1" 24100519 0 0 327 218 1 1 0
"2883" "chr1" 24100531 0.0031055900621118 0 322 161 0.367539285223917 0.663494705922988 -0.0031055900621118
"2884" "chr1" 24100544 0.00625 0.0062111801242236 320 161 0.995926885598179 1 -3.88198757763983e-05
"2885" "chr1" 24100546 0.0062111801242236 0.0062111801242236 322 161 1 1 0
"2886" "chr1" 24100556 0.0851735015772871 0.118012422360248 317 161 0.256619096936844 0.600202029280468 0.0328389207829614
"2887" "chr1" 24237144 0.878892733564014 0.896739130434783 289 184 0.549616520155344 0.865691863974144 0.0178463968707687
"2888" "chr1" 24237215 0.879166666666667 0.890625 480 320 0.619286802550655 0.938449381193933 0.0114583333333333
"2889" "chr1" 24237216 0.900621118012422 0.842105263157895 161 95 0.171355903664836 0.486216103812882 -0.0585158548545277
"2890" "chr1" 24237271 0.959276018099548 0.969594594594595 442 296 0.459482902082341 0.764945380599921 0.0103185764950471
"2891" "chr1" 24246680 0.929824561403509 1 171 130 0.000187902145030685 0.0120981159593378 0.0701754385964912
"2892" "chr1" 24246687 0.970760233918129 0.953846153846154 171 130 0.441214637952599 0.743764365626749 -0.0169140800719747
"2893" "chr1" 24246692 0.964912280701754 0.984615384615385 171 130 0.278227268068399 0.625430619813823 0.0197031039136303
"2894" "chr1" 24246722 0.936170212765957 1 235 112 0.000528390652403718 0.022455632797005 0.0638297872340425
"2895" "chr1" 24246733 0.978723404255319 0.973214285714286 235 112 0.752196817155781 1 -0.00550911854103342
"2896" "chr1" 24247625 0.956692913385827 0.98159509202454 254 163 0.151417350807348 0.472393114327778 0.0249021786387131
"2897" "chr1" 24247722 0.419354838709677 0.276729559748428 186 159 0.00550191869017218 0.0862567248142397 -0.14262527896125
"2898" "chr1" 24251734 0.92 0.75 75 44 0.012027673408213 0.132359570614303 -0.17
"2899" "chr1" 24251852 0.947916666666667 1 96 44 0.0495309901338458 0.277039089067894 0.0520833333333334
"2900" "chr1" 24285812 0.967948717948718 1 312 189 0.00195096332792608 0.0484455859653948 0.032051282051282
"2901" "chr1" 24285828 0.96474358974359 0.984210526315789 312 190 0.180887906125631 0.493676350714134 0.0194669365721997
"2902" "chr1" 24285883 0.947916666666667 0.867647058823529 192 136 0.0109789049864343 0.125877294252931 -0.0802696078431372
"2903" "chr1" 24286012 0.977859778597786 0.888888888888889 271 144 0.000183119512063677 0.0119209316940018 -0.0889708897088971
"2904" "chr1" 24312196 0.932203389830508 0.85 59 60 0.145755724322559 0.467615178324524 -0.0822033898305085
"2905" "chr1" 24312203 0.966101694915254 0.966666666666667 59 60 0.98635936976803 1 0.000564971751412457
"2906" "chr1" 24385795 0.839506172839506 0.842465753424658 243 146 0.938411801325595 1 0.00295958058515144
"2907" "chr1" 24389172 0.927083333333333 0.973568281938326 384 227 0.010616749007208 0.123539129803044 0.0464849486049926
"2908" "chr1" 24586534 0.107692307692308 0 65 35 0.0119952193077018 0.132197061506866 -0.107692307692308
"2909" "chr1" 24586562 0.015625 0.0882352941176471 64 34 0.0926245728139831 0.373108487949289 0.0726102941176471
"2910" "chr1" 24586564 0.03125 0 64 33 0.194268076351389 0.507866307923832 -0.03125
"2911" "chr1" 24586567 0.046875 0.0606060606060606 64 33 0.774606000401563 1 0.0137310606060606
"2912" "chr1" 24586568 0.0465116279069767 0.0204081632653061 86 49 0.419277931744497 0.718486768704092 -0.0261034646416706
"2913" "chr1" 24586585 0 0 112 63 1 1 0
"2914" "chr1" 24586588 0 0 112 63 1 1 0
"2915" "chr1" 24586597 0.0357142857142857 0 112 63 0.0569945064600506 0.295337471671396 -0.0357142857142857
"2916" "chr1" 24586600 0 0 111 63 1 1 0
"2917" "chr1" 24586603 0.116071428571429 0.0793650793650794 112 63 0.434793841062477 0.73632177989778 -0.0367063492063492
"2918" "chr1" 24586606 0.125 0.103896103896104 112 77 0.654897180304349 0.97297514449179 -0.0211038961038961
"2919" "chr1" 24586614 0 0.038961038961039 116 77 0.0181163364939279 0.164159896143707 0.038961038961039
"2920" "chr1" 24586615 0.0327868852459016 0.0943396226415094 61 53 0.16816088287582 0.483982326006509 0.0615527373956078
"2921" "chr1" 24586622 0.0517241379310345 0 116 77 0.0125140275135124 0.135208608831002 -0.0517241379310345
"2922" "chr1" 24586623 0 0.0727272727272727 68 55 0.0101662869625291 0.120615494603334 0.0727272727272727
"2923" "chr1" 24586629 0 0.012987012987013 116 77 0.174293346143443 0.488318742284329 0.012987012987013
"2924" "chr1" 24586630 0 0 68 55 1 1 0
"2925" "chr1" 24586631 0.00869565217391304 0.012987012987013 115 77 0.776248293324635 1 0.00429136081309994
"2926" "chr1" 24586632 0.0294117647058824 0.0181818181818182 68 55 0.684365687260948 0.999818326117576 -0.0112299465240642
"2927" "chr1" 24586635 0 0.0263157894736842 111 76 0.0566400813446277 0.294497672652665 0.0263157894736842
"2928" "chr1" 24586636 0 0.0545454545454545 68 55 0.0265163505248736 0.20032880216781 0.0545454545454545
"2929" "chr1" 24586641 0.0222222222222222 0 90 63 0.143405400072309 0.465285775958874 -0.0222222222222222
"2930" "chr1" 24586642 0 0.0181818181818182 68 55 0.203113658090015 0.519178637569451 0.0181818181818182
"2931" "chr1" 24586647 0 0 67 55 1 1 0
"2932" "chr1" 24586650 0.104477611940299 0 67 55 0.00311427146042894 0.0630388806950412 -0.104477611940299
"2933" "chr1" 24586662 0.051980198019802 0.0902527075812274 404 277 0.052966376081197 0.285825115986067 0.0382725095614255
"2934" "chr1" 24586673 0.00733496332518337 0.0216606498194946 409 277 0.109431155323124 0.409299041378673 0.0143256864943112
"2935" "chr1" 24586679 0.0195121951219512 0.0216606498194946 410 277 0.845467908029157 1 0.00214845469754336
"2936" "chr1" 24586681 0.00980392156862745 0 408 277 0.0413612021541015 0.253742740596086 -0.00980392156862745
"2937" "chr1" 24586684 0.0220048899755501 0.0690909090909091 409 275 0.00255870241964171 0.0564516070456813 0.047086019115359
"2938" "chr1" 24586688 0.0147420147420147 0.003690036900369 407 271 0.134785689929264 0.454889954597611 -0.0110519778416457
"2939" "chr1" 24586690 0.00740740740740741 0.0261194029850746 405 268 0.0519345269968326 0.283248047461004 0.0187119955776672
"2940" "chr1" 24586691 0.00982800982800983 0.0230414746543779 407 217 0.200184625085146 0.515445767985301 0.0132134648263681
"2941" "chr1" 24586696 0.0110192837465565 0.0288065843621399 363 243 0.11243630344071 0.415692964918482 0.0177873006155834
"2942" "chr1" 24586697 0.0116822429906542 0.029535864978903 428 237 0.106878677399322 0.403864469072055 0.0178536219882487
"2943" "chr1" 24586706 0.0210280373831776 0.0126582278481013 428 237 0.424748225173875 0.724692875023108 -0.0083698095350763
"2944" "chr1" 24586715 0.0234192037470726 0.0379746835443038 427 237 0.289851611573192 0.633806839542718 0.0145554797972312
"2945" "chr1" 24586721 0.00934579439252336 0.0466101694915254 428 236 0.00256918602380127 0.0565667012765393 0.0372643750990021
"2946" "chr1" 24586725 0.0965732087227414 0.125506072874494 321 247 0.274777549017793 0.622130257796067 0.0289328641517525
"2947" "chr1" 24586726 0.066193853427896 0.0466101694915254 423 236 0.298638125223955 0.63719529577902 -0.0195836839363706
"2948" "chr1" 24586733 0.00615384615384615 0 325 246 0.132790441159531 0.452117904142734 -0.00615384615384615
"2949" "chr1" 24586735 0.0123076923076923 0 325 247 0.0330361070330132 0.225777476015839 -0.0123076923076923
"2950" "chr1" 24586740 0.00307692307692308 0.0242914979757085 325 247 0.0186929466473921 0.166720783110266 0.0212145748987854
"2951" "chr1" 24586749 0.0369230769230769 0.00809716599190283 325 247 0.0183475072788894 0.165173417995359 -0.0288259109311741
"2952" "chr1" 24586750 0.0388349514563107 0.0313725490196078 412 255 0.611931736008151 0.9308613697863 -0.00746240243670283
"2953" "chr1" 24586781 0.0759803921568627 0.16078431372549 408 255 0.000771122470845316 0.0283153259375884 0.0848039215686275
"2954" "chr1" 24587298 0.0825396825396825 0.0585774058577406 315 239 0.275997968981986 0.623436317208687 -0.023962276681942
"2955" "chr1" 24587380 0.0161290322580645 0 248 154 0.0485999144015575 0.27459579654667 -0.0161290322580645
"2956" "chr1" 24587382 0.00806451612903226 0.00649350649350649 248 154 0.85749417977516 1 -0.00157100963552576
"2957" "chr1" 24587392 0.0769230769230769 0.136363636363636 247 154 0.0567235976022433 0.29469282166941 0.0594405594405594
"2958" "chr1" 24648581 1 0.959183673469388 40 49 0.119432560045606 0.42971508755988 -0.0408163265306123
"2959" "chr1" 24648586 0.9 0.979591836734694 40 49 0.0981136052628952 0.384855063108834 0.0795918367346938
"2960" "chr1" 24678612 0.0373134328358209 0.0628571428571429 268 175 0.221750274190591 0.546716917893663 0.025543710021322
"2961" "chr1" 24678633 0.003690036900369 0.00571428571428571 271 175 0.757525661154097 1 0.00202424881391671
"2962" "chr1" 24678646 0 0.00641025641025641 240 156 0.171817573931238 0.486576018597637 0.00641025641025641
"2963" "chr1" 24678647 0.00193050193050193 0.00259067357512953 518 386 0.835348932716642 1 0.000660171644627603
"2964" "chr1" 24678669 0 0.00496277915632754 536 403 0.0656249892071834 0.315163253665765 0.00496277915632754
"2965" "chr1" 24678677 0.0714285714285714 0.0323383084577114 532 402 0.00744488628156013 0.101817489638115 -0.03909026297086
"2966" "chr1" 24678709 0.0167597765363128 0 179 116 0.082370991049514 0.351409046098443 -0.0167597765363128
"2967" "chr1" 24678742 0.0648648648648649 0.024390243902439 185 123 0.0910252386622177 0.3695834897251 -0.0404746209624258
"2968" "chr1" 24707889 0.99375 0.990196078431373 320 204 0.652647886540362 0.97080940342709 -0.00355392156862744
"2969" "chr1" 24707905 0.975 0.995121951219512 320 205 0.0586754431455924 0.299405025843134 0.0201219512195122
"2970" "chr1" 24707937 0.972307692307692 0.972602739726027 325 219 0.983551036054179 1 0.000295047418335082
"2971" "chr1" 24707950 0.904761904761905 0.975609756097561 84 41 0.116910856203707 0.42469990170006 0.0708478513356562
"2972" "chr1" 24707951 0.963076923076923 1 325 219 0.000397281328205811 0.0190239244232487 0.0369230769230769
"2973" "chr1" 24707968 1 0.902439024390244 84 41 0.00243056776595115 0.0548978409041965 -0.0975609756097561
"2974" "chr1" 24707975 0.976190476190476 1 84 41 0.205080766043337 0.522039751669401 0.0238095238095238
"2975" "chr1" 24721262 0.96875 1 160 64 0.0647954198899879 0.313359382968056 0.03125
"2976" "chr1" 24747604 0.934375 0.945945945945946 320 222 0.577255510877637 0.895028191351132 0.011570945945946
"2977" "chr1" 24766654 0.962162162162162 0.966244725738397 370 237 0.792037007580791 1 0.00408256357623438
"2978" "chr1" 24766722 0.914590747330961 0.909952606635071 281 211 0.857080724107064 1 -0.00463814069588986
"2979" "chr1" 24964377 0.823170731707317 0.876106194690266 164 113 0.226762332397323 0.554560323022284 0.0529354629829485
"2980" "chr1" 24964443 0.960655737704918 0.945701357466063 305 221 0.420091455236913 0.719369740801839 -0.0149543802388548
"2981" "chr1" 24964462 0.934426229508197 0.941176470588235 305 221 0.751971908010971 1 0.00675024108003852
"2982" "chr1" 25048859 0.954838709677419 0.835164835164835 155 91 0.00185056989150841 0.0470047509349077 -0.119673874512584
"2983" "chr1" 25177783 0.687150837988827 0.896969696969697 179 165 1.12542554626367e-06 0.000431798025874792 0.20981885898087
"2984" "chr1" 25177872 0.55 0.458333333333333 60 48 0.343403185849069 0.645953446624959 -0.0916666666666667
"2985" "chr1" 25177873 0.607361963190184 0.622641509433962 163 106 0.801350080852296 1 0.0152795462437781
"2986" "chr1" 25178002 0.748091603053435 0.646341463414634 131 82 0.113784238487179 0.418458527812091 -0.101750139638801
"2987" "chr1" 25782056 0.961538461538462 0.944954128440367 208 109 0.501549460728397 0.812822998638229 -0.0165843330980946
"2988" "chr1" 25782084 0.966346153846154 0.990909090909091 208 110 0.14900356972292 0.470493061179378 0.0245629370629371
"2989" "chr1" 25829413 0.121951219512195 0.0588235294117647 164 136 0.0564840888096508 0.29415459569752 -0.0631276901004304
"2990" "chr1" 25829417 0.0416666666666667 0.0444444444444444 168 135 0.905692973572999 1 0.00277777777777778
"2991" "chr1" 25829472 0.0509915014164306 0.0691244239631336 353 217 0.372714442048652 0.668373169545456 0.0181329225467031
"2992" "chr1" 25829481 0.0542857142857143 0.0691244239631336 350 217 0.472922855677653 0.780287250896446 0.0148387096774194
"2993" "chr1" 25829551 0.19921875 0.288888888888889 256 180 0.0308543412161983 0.217588337108422 0.0896701388888889
"2994" "chr1" 25829564 0.05 0.0702702702702703 260 185 0.37215335649723 0.667852472961591 0.0202702702702703
"2995" "chr1" 25829583 0.0705882352941176 0.0756756756756757 255 185 0.839507011101532 1 0.00508744038155803
"2996" "chr1" 25829894 0.13 0.0677966101694915 100 59 0.206237427782577 0.523758488792502 -0.0622033898305085
"2997" "chr1" 25829897 0.09 0 100 59 0.00324675446990748 0.0645483092090252 -0.09
"2998" "chr1" 25829900 0.02 0.0847457627118644 100 59 0.059311569476664 0.300886525091016 0.0647457627118644
"2999" "chr1" 25829912 0.08 0.0338983050847458 100 59 0.226774925345571 0.554578284618895 -0.0461016949152542
"3000" "chr1" 25829915 0.02 0.0338983050847458 100 59 0.595010342451149 0.913482349937696 0.0138983050847458
"3001" "chr1" 25829916 0.0617283950617284 0.0652173913043478 81 46 0.938140252711178 1 0.00348899624261943
"3002" "chr1" 25829924 0.0618556701030928 0 97 57 0.0170709101888636 0.159181602205674 -0.0618556701030928
"3003" "chr1" 25829925 0.0930232558139535 0.0943396226415094 86 53 0.979356134854147 1 0.00131636682755595
"3004" "chr1" 25829951 0.0238095238095238 0.169811320754717 84 53 0.00218989230225078 0.0517922150751408 0.146001796945193
"3005" "chr1" 25829954 0.0769230769230769 0.164179104477612 52 67 0.145656621013629 0.467501181475718 0.087256027554535
"3006" "chr1" 25829960 0.0185185185185185 0.0597014925373134 54 67 0.238203599363033 0.572604441814719 0.0411829740187949
"3007" "chr1" 25829978 0.037037037037037 0 54 67 0.0706010613516199 0.326060440169383 -0.037037037037037
"3008" "chr1" 25829979 0 0 94 44 1 1 0
"3009" "chr1" 25829996 0.0217391304347826 0 92 44 0.209091577410337 0.527782830768283 -0.0217391304347826
"3010" "chr1" 25830007 0.0784313725490196 0.0714285714285714 102 70 0.86408687488561 1 -0.00700280112044818
"3011" "chr1" 25830008 0.0869565217391304 0.0454545454545455 92 44 0.366727251433706 0.662944153555252 -0.041501976284585
"3012" "chr1" 25830037 0.0396039603960396 0.0869565217391304 101 69 0.202607552910721 0.518599790542637 0.0473525613430908
"3013" "chr1" 25830079 0.0158730158730159 0 126 75 0.170329542742283 0.485467919344391 -0.0158730158730159
"3014" "chr1" 25830082 0.00793650793650794 0 126 75 0.333045351504917 0.642039457400202 -0.00793650793650794
"3015" "chr1" 25830085 0.0238095238095238 0.027027027027027 126 74 0.888659078392602 1 0.00321750321750322
"3016" "chr1" 25830103 0.0838509316770186 0.0732758620689655 322 232 0.648524122735311 0.966737224292542 -0.0105750696080531
"3017" "chr1" 25830104 0.0564516129032258 0.08 124 75 0.519400724918317 0.832671038621753 0.0235483870967742
"3018" "chr1" 25830107 0.0154320987654321 0.0735930735930736 324 231 0.000509817152364133 0.0220409676903222 0.0581609748276415
"3019" "chr1" 25830119 0.0154798761609907 0.0652173913043478 323 230 0.00200183281485498 0.0491311881609028 0.0497375151433571
"3020" "chr1" 25830121 0.00615384615384615 0.00862068965517241 325 232 0.735720092872716 1 0.00246684350132626
"3021" "chr1" 25830123 0.058641975308642 0.0565217391304348 324 230 0.915969787297519 1 -0.00212023617820719
"3022" "chr1" 25830131 0.00923076923076923 0.025974025974026 325 231 0.125836980754127 0.441330508171155 0.0167432567432567
"3023" "chr1" 25830132 0.00699300699300699 0.0163934426229508 143 122 0.469392278785564 0.776327494509927 0.00940043562994383
"3024" "chr1" 25830153 0.0451612903225806 0.0072992700729927 155 137 0.0347191842338143 0.231700359186359 -0.0378620202495879
"3025" "chr1" 25830157 0.0193548387096774 0.0218978102189781 155 137 0.878619158185749 1 0.00254297150930068
"3026" "chr1" 25830161 0.0387096774193548 0.0510948905109489 155 137 0.609012751780493 0.927917189105701 0.0123852130915941
"3027" "chr1" 25830163 0.00649350649350649 0.0148148148148148 154 135 0.484148078951274 0.79316159909453 0.00832130832130832
"3028" "chr1" 25830166 0.0915032679738562 0.072992700729927 153 137 0.566769362998635 0.883925088152086 -0.0185105672439292
"3029" "chr1" 25830188 0.0585365853658537 0.00925925925925926 205 108 0.0199972352414025 0.172732817034275 -0.0492773261065944
"3030" "chr1" 25830195 0.0339805825242718 0.0740740740740741 206 108 0.123697366194886 0.437582861426527 0.0400934915498022
"3031" "chr1" 25830197 0.00970873786407767 0 206 108 0.193234658595752 0.506695921915286 -0.00970873786407767
"3032" "chr1" 25830199 0.111650485436893 0.194444444444444 206 108 0.0488778365576268 0.275366080679711 0.0827939590075512
"3033" "chr1" 25830210 0.00485436893203883 0 206 108 0.358053806008892 0.655675432219975 -0.00485436893203883
"3034" "chr1" 25830212 0 0.0648148148148148 206 108 9.42626858639213e-05 0.00804360054615204 0.0648148148148148
"3035" "chr1" 25830214 0.00975609756097561 0.0277777777777778 205 108 0.241729633745148 0.57807243414816 0.0180216802168022
"3036" "chr1" 25830221 0.0147058823529412 0 204 106 0.111989237086536 0.414815927182461 -0.0147058823529412
"3037" "chr1" 25830252 0.014218009478673 0.0402684563758389 211 149 0.121724321765951 0.434106407136559 0.0260504468971659
"3038" "chr1" 25830254 0.004739336492891 0.0202702702702703 211 148 0.167838299629303 0.483731976582777 0.0155309337773793
"3039" "chr1" 25830256 0.0283018867924528 0.0201342281879195 212 149 0.620034761043851 0.939197028543071 -0.00816765860453337
"3040" "chr1" 25830258 0.00943396226415094 0.00671140939597315 212 149 0.776487372140995 1 -0.00272255286817779
"3041" "chr1" 25830264 0.0330188679245283 0.0666666666666667 212 150 0.139746079186348 0.460920751386433 0.0336477987421384
"3042" "chr1" 25830272 0.00943396226415094 0.02 212 150 0.400735153163385 0.6976571111943 0.0105660377358491
"3043" "chr1" 25830274 0 0 212 150 1 1 0
"3044" "chr1" 25830276 0.00471698113207547 0.0133333333333333 212 150 0.376638179677504 0.672188293762426 0.00861635220125786
"3045" "chr1" 25830282 0.0384615384615385 0.0466666666666667 208 150 0.703444167349563 1 0.00820512820512821
"3046" "chr1" 26201975 0.911458333333333 0.831932773109244 192 119 0.0379599652664079 0.242747273898812 -0.0795255602240896
"3047" "chr1" 26202039 0.960992907801418 0.966019417475728 282 206 0.770227060981416 1 0.00502650967430973
"3048" "chr1" 26202040 0.899082568807339 0.916666666666667 218 144 0.57210659633105 0.889570260177678 0.0175840978593271
"3049" "chr1" 26202069 0.95729537366548 0.960975609756098 281 205 0.839768797645744 1 0.00368023609061707
"3050" "chr1" 26202095 0.88659793814433 0.803370786516854 291 178 0.0142188034978375 0.144989146745392 -0.083227151627476
"3051" "chr1" 26202112 0.951724137931034 0.938202247191011 290 178 0.531066356768787 0.845673886717657 -0.0135218907400233
"3052" "chr1" 26333297 0.878571428571429 0.957219251336898 280 187 0.00230974971343733 0.0533414791851157 0.0786478227654699
"3053" "chr1" 26985887 0.976744186046512 0.980582524271845 215 103 0.825345481124572 1 0.00383833822533308
"3054" "chr1" 26985895 0.962616822429907 0.922330097087379 214 103 0.136912598703213 0.457504071395681 -0.0402867253425279
"3055" "chr1" 26986060 0.9625 0.946666666666667 240 150 0.461025408074963 0.766790659872284 -0.0158333333333334
"3056" "chr1" 26995624 0.953757225433526 0.992424242424242 173 132 0.0322809344367424 0.223110450271218 0.0386670169907164
"3057" "chr1" 27032553 0.973076923076923 0.978947368421053 260 190 0.688247458196284 1 0.00587044534412962
"3058" "chr1" 27032558 0.969230769230769 0.978947368421053 260 190 0.522403210858522 0.836008910469704 0.00971659919028345
"3059" "chr1" 27056429 0.908333333333333 0.947368421052632 120 76 0.305083829536621 0.63845525310863 0.0390350877192982
"3060" "chr1" 27092866 0.853556485355649 0.851851851851852 239 81 0.970145207539691 1 -0.00170463350379668
"3061" "chr1" 27092884 0.924686192468619 0.938271604938272 239 81 0.677797054587759 0.993948605420425 0.0135854124696523
"3062" "chr1" 27126670 0.958536585365854 0.928853754940711 410 253 0.10180384444302 0.392733208681244 -0.0296828304251422
"3063" "chr1" 27207814 0.954314720812183 0.973214285714286 197 112 0.395496751356005 0.691854158349805 0.018899564902103
"3064" "chr1" 27276542 0.96 0.892857142857143 200 84 0.0377620515054843 0.242099928769369 -0.0671428571428571
"3065" "chr1" 27276577 0.944723618090452 0.928571428571429 199 84 0.606925542832558 0.925740394943401 -0.0161521895190236
"3066" "chr1" 27505980 0.842465753424658 0.641791044776119 146 134 0.00010388055291466 0.00847732969860309 -0.200674708648538
"3067" "chr1" 27511138 1 0.984126984126984 62 63 0.240391908034202 0.576061949902075 -0.0158730158730159
"3068" "chr1" 27728118 0.97887323943662 0.917808219178082 142 73 0.040838177220697 0.252177044275943 -0.0610650202585376
"3069" "chr1" 27728150 0.943262411347518 0.972602739726027 141 73 0.314239758425269 0.638998410681356 0.0293403283785096
"3070" "chr1" 27728151 0.91025641025641 0.981132075471698 156 106 0.0113046426881138 0.127902683433986 0.0708756652152879
"3071" "chr1" 27728169 0.955128205128205 0.933962264150943 156 106 0.458600541109634 0.763899672542344 -0.0211659409772618
"3072" "chr1" 27731015 0.983606557377049 0.848484848484849 61 33 0.011737502789985 0.130586258139776 -0.135121708892201
"3073" "chr1" 27731018 0.819672131147541 0.818181818181818 61 33 0.985708676132994 1 -0.00149031296572277
"3074" "chr1" 27731022 0.967213114754098 0.909090909090909 61 33 0.244026918575921 0.581626799914483 -0.0581222056631893
"3075" "chr1" 27731035 0.983606557377049 0.909090909090909 61 33 0.0959216154283027 0.380147022698151 -0.0745156482861401
"3076" "chr1" 27844922 0.939226519337017 0.972602739726027 181 146 0.141662986950317 0.463143288917147 0.0333762203890108
"3077" "chr1" 27979439 0.936 0.981927710843373 250 166 0.0195347075666392 0.170571590472454 0.0459277108433734
"3078" "chr1" 27979485 0.976190476190476 0.953333333333333 168 150 0.264158665374042 0.610294133818975 -0.0228571428571428
"3079" "chr1" 27979498 0.967032967032967 1 91 67 0.0670788486939204 0.318426268565438 0.032967032967033
"3080" "chr1" 27979499 0.958333333333333 0.94 168 150 0.455586602660088 0.760353590677817 -0.0183333333333334
"3081" "chr1" 27979635 0.944444444444444 0.957575757575758 288 165 0.534968545335755 0.849868431143699 0.0131313131313131
"3082" "chr1" 27979678 0.92 0.846153846153846 50 39 0.27559630583668 0.622996021531074 -0.0738461538461539
"3083" "chr1" 27979709 0.901960784313726 1 51 39 0.0151080747454059 0.1495928208852 0.0980392156862745
"3084" "chr1" 28134964 0.89622641509434 0.956521739130435 106 46 0.195626570580987 0.509505689076874 0.0602953240360952
"3085" "chr1" 28134978 0.952830188679245 0.978260869565217 106 46 0.434907438099945 0.736449097847959 0.0254306808859721
"3086" "chr1" 29000131 0.945054945054945 0.953125 182 128 0.750691486965464 1 0.00807005494505497
"3087" "chr1" 29000164 0.916201117318436 0.859375 179 128 0.115764555084385 0.422508771345992 -0.0568261173184358
"3088" "chr1" 29000165 0.829931972789116 0.766666666666667 147 120 0.198363233768529 0.513075448554684 -0.063265306122449
"3089" "chr1" 29000180 0.910958904109589 0.875 146 120 0.342963520587564 0.645739493635902 -0.035958904109589
"3090" "chr1" 29042940 0.631578947368421 0.623655913978495 152 93 0.90091057580737 1 -0.00792303338992639
"3091" "chr1" 29042974 0.930232558139535 0.958333333333333 172 96 0.339107357597156 0.644076676461577 0.0281007751937985
"3092" "chr1" 29137956 0.897637795275591 0.87962962962963 127 108 0.661413132715972 0.979067544758275 -0.0180081656459609
"3093" "chr1" 29218389 0.982248520710059 0.963855421686747 169 83 0.382616253819157 0.678116253963167 -0.0183930990233122
"3094" "chr1" 29653999 0.951807228915663 0.947976878612717 249 173 0.859038721357401 1 -0.00383035030294587
"3095" "chr1" 29655008 0.977443609022556 0.962264150943396 133 106 0.491070946828597 0.801124652264575 -0.0151794580791601
"3096" "chr1" 29655014 0.992537313432836 0.980952380952381 134 105 0.425097249424117 0.725077797426063 -0.0115849324804549
"3097" "chr1" 29655016 0.955223880597015 0.952830188679245 134 106 0.929894938282432 1 -0.00239369191776961
"3098" "chr1" 29655040 1 1 134 106 1 1 0
"3099" "chr1" 29946994 0.974747474747475 0.969465648854962 198 131 0.774947278414129 1 -0.00528182589251291
"3100" "chr1" 29947029 0.982352941176471 1 170 108 0.0847327561148579 0.356251920564319 0.0176470588235295
"3101" "chr1" 29996911 0.95 0.941176470588235 80 34 0.848446783226088 1 -0.00882352941176467
"3102" "chr1" 29996921 0.962962962962963 0.970588235294118 81 34 0.83610049890941 1 0.00762527233115473
"3103" "chr1" 29996926 0.925925925925926 0.970588235294118 81 34 0.329247987459699 0.641060076856916 0.0446623093681917
"3104" "chr1" 30043138 0.972602739726027 0.972332015810277 365 253 0.98386192411071 1 -0.00027072391575067
"3105" "chr1" 30043152 0.953424657534247 0.956521739130435 365 253 0.855261905513634 1 0.00309708159618827
"3106" "chr1" 30043157 0.964383561643836 0.960474308300395 365 253 0.801244055579311 1 -0.00390925334344039
"3107" "chr1" 30043161 0.961643835616438 0.988142292490119 365 253 0.0366439037943951 0.238282153145676 0.0264984568736801
"3108" "chr1" 30085880 0.991735537190083 0.941860465116279 121 86 0.0323470789271801 0.223355773235216 -0.0498750720738036
"3109" "chr1" 30087217 0.973913043478261 1 230 127 0.0209329202865999 0.176851836875187 0.0260869565217391
"3110" "chr1" 30087227 0.973913043478261 0.992125984251969 230 127 0.201844005060293 0.517559298715345 0.0182129407737076
"3111" "chr1" 30087246 0.973913043478261 0.992125984251969 230 127 0.201844005060293 0.517559298715345 0.0182129407737076
"3112" "chr1" 30087293 0.991735537190083 0.984615384615385 121 65 0.661082826753733 0.978770563695812 -0.007120152574698
"3113" "chr1" 30087306 0.983471074380165 0.984615384615385 121 65 0.952725981000873 1 0.00114431023521933
"3114" "chr1" 30089675 0.935483870967742 0.979166666666667 62 48 0.255076144163578 0.597925545080906 0.0436827956989247
"3115" "chr1" 30090067 0.963133640552995 0.965277777777778 217 144 0.914564967606797 1 0.00214413722478235
"3116" "chr1" 30090087 0.995391705069124 0.923611111111111 217 144 0.000118457826587138 0.0091958345186815 -0.0717805939580133
"3117" "chr1" 30090088 0.991266375545852 0.968944099378882 229 161 0.103590316973168 0.396690851787324 -0.0223222761669695
"3118" "chr1" 30090098 0.981481481481482 0.902777777777778 216 144 0.000800544280672243 0.0289248454599821 -0.0787037037037037
"3119" "chr1" 30090099 0.98695652173913 0.962962962962963 230 162 0.121186963758851 0.433096713190166 -0.0239935587761675
"3120" "chr1" 30090115 0.98695652173913 0.987654320987654 230 162 0.951578966418006 1 0.000697799248523867
"3121" "chr1" 30516083 0.968421052631579 0.962406015037594 190 133 0.770240547507182 1 -0.00601503759398503
"3122" "chr1" 30540632 0.951923076923077 1 104 76 0.0180653715977094 0.163917781926126 0.0480769230769231
"3123" "chr1" 30540652 1 0.960526315789474 104 76 0.0220343362246784 0.181664146488021 -0.0394736842105263
"3124" "chr1" 30540653 1 0.969230769230769 63 65 0.097782895680464 0.384113941140486 -0.0307692307692308
"3125" "chr1" 30540681 0.936507936507937 0.984615384615385 63 65 0.147346897009425 0.469166461848039 0.0481074481074482
"3126" "chr1" 30542316 0.976 1 250 159 0.0146028357114791 0.147001960613397 0.024
"3127" "chr1" 30542323 0.976 0.962264150943396 250 159 0.428030639291326 0.728479840816658 -0.0137358490566037
"3128" "chr1" 30542347 0.971311475409836 0.949044585987261 244 157 0.257871994762621 0.602030823267626 -0.0222668894225749
"3129" "chr1" 30542382 0.961538461538462 0.968085106382979 286 188 0.705786935404692 1 0.00654664484451717
"3130" "chr1" 30542400 0.972027972027972 0.978723404255319 286 188 0.646418240261879 0.964802594146799 0.00669543222734714
"3131" "chr1" 30575680 0.961538461538462 0.976331360946746 234 169 0.399023801864375 0.695743797404977 0.014792899408284
"3132" "chr1" 30575689 0.974358974358974 0.946745562130177 234 169 0.151851214734867 0.472816863717627 -0.0276134122287969
"3133" "chr1" 30628105 0.989130434782609 0.96875 92 64 0.366074484831886 0.662376797455211 -0.0203804347826086
"3134" "chr1" 30628115 0.934782608695652 0.90625 92 64 0.513808616815193 0.826596776563465 -0.0285326086956522
"3135" "chr1" 30728589 0.807843137254902 0.833333333333333 255 174 0.499879310011919 0.810928883226036 0.0254901960784314
"3136" "chr1" 30730737 0.986175115207373 0.92436974789916 217 119 0.00438416686938977 0.0762841666262312 -0.0618053673082135
"3137" "chr1" 30730757 0.956521739130435 0.988888888888889 322 180 0.0319004066444942 0.221585515769181 0.0323671497584541
"3138" "chr1" 30730762 0.941176470588235 0.95 323 180 0.676730179946902 0.993016353596138 0.00882352941176467
"3139" "chr1" 30730772 0.953560371517028 0.988888888888889 323 180 0.0221710321648833 0.182272057931588 0.035328517371861
"3140" "chr1" 30771659 0.955719557195572 0.881944444444444 271 144 0.00639886077716442 0.0937379359870381 -0.0737751127511276
"3141" "chr1" 30834297 0.974358974358974 0.97972972972973 234 148 0.733562158978864 1 0.00537075537075538
"3142" "chr1" 30834303 0.982905982905983 0.966216216216216 234 148 0.302425799866025 0.638116133898021 -0.0166897666897666
"3143" "chr1" 30873077 0.00598802395209581 0 167 131 0.281291421635068 0.628235311593758 -0.00598802395209581
"3144" "chr1" 30873110 0.0176470588235294 0.0150375939849624 170 133 0.859039173880928 1 -0.00260946483856701
"3145" "chr1" 30873122 0.0689655172413793 0.0625 87 64 0.874238804329605 1 -0.00646551724137931
"3146" "chr1" 30873140 0 0 90 63 1 1 0
"3147" "chr1" 30873141 0.00884955752212389 0 113 50 0.391121352730174 0.687062757035008 -0.00884955752212389
"3148" "chr1" 30873142 0 0 90 63 1 1 0
"3149" "chr1" 30873143 0 0 116 53 1 1 0
"3150" "chr1" 30873144 0.0333333333333333 0 90 64 0.0707659977525108 0.326398170635832 -0.0333333333333333
"3151" "chr1" 30873145 0 0.0188679245283019 117 53 0.125757621190012 0.441226204425457 0.0188679245283019
"3152" "chr1" 30873149 0 0 90 64 1 1 0
"3153" "chr1" 30873150 0 0 117 53 1 1 0
"3154" "chr1" 30873167 0.087719298245614 0.111111111111111 114 54 0.633551085501673 0.952542007032378 0.0233918128654971
"3155" "chr1" 30873185 0.0944444444444444 0.0697674418604651 360 215 0.298901634799145 0.637257608564632 -0.0246770025839793
"3156" "chr1" 30873191 0 0 363 215 1 1 0
"3157" "chr1" 30873192 0 0 318 196 1 1 0
"3158" "chr1" 30873195 0 0 362 214 1 1 0
"3159" "chr1" 30873196 0.00311526479750779 0 321 199 0.325687417490271 0.640422219944659 -0.00311526479750779
"3160" "chr1" 30873197 0 0 363 215 1 1 0
"3161" "chr1" 30873198 0 0 322 199 1 1 0
"3162" "chr1" 30873202 0.00826446280991736 0 363 215 0.094247244952942 0.376555650967807 -0.00826446280991736
"3163" "chr1" 30873203 0 0 322 199 1 1 0
"3164" "chr1" 30873208 0 0 362 215 1 1 0
"3165" "chr1" 30873209 0 0.0100502512562814 324 199 0.048933972035068 0.275528333107097 0.0100502512562814
"3166" "chr1" 30873211 0.00561797752808989 0 356 209 0.173580107384112 0.487769971211868 -0.00561797752808989
"3167" "chr1" 30873212 0.00617283950617284 0 324 199 0.165849494762826 0.48249747863553 -0.00617283950617284
"3168" "chr1" 30873224 0.100694444444444 0.0350877192982456 288 171 0.00686177445219429 0.0973669995989183 -0.0656067251461988
"3169" "chr1" 30873225 0.0835913312693498 0.0351758793969849 323 199 0.0231816500841235 0.186682648843073 -0.0484154518723649
"3170" "chr1" 30873238 0 0 291 173 1 1 0
"3171" "chr1" 30873239 0 0 229 134 1 1 0
"3172" "chr1" 30873240 0 0.0115606936416185 291 173 0.0465674229594751 0.269191005541141 0.0115606936416185
"3173" "chr1" 30873241 0.00432900432900433 0 231 134 0.338381852037926 0.643802931629121 -0.00432900432900433
"3174" "chr1" 30873244 0 0 289 171 1 1 0
"3175" "chr1" 30873245 0 0.00746268656716418 231 134 0.156383388995176 0.476243479419031 0.00746268656716418
"3176" "chr1" 30873251 0 0.00588235294117647 290 170 0.157863392223884 0.477270574396934 0.00588235294117647
"3177" "chr1" 30873252 0.00432900432900433 0 231 134 0.338381852037926 0.643802931629121 -0.00432900432900433
"3178" "chr1" 30873258 0.00775193798449612 0.00636942675159236 258 157 0.870820568884983 1 -0.00138251123290377
"3179" "chr1" 30873259 0.00865800865800866 0 231 134 0.175384547340673 0.489286140143654 -0.00865800865800866
"3180" "chr1" 30873261 0.0043859649122807 0.0149253731343284 228 134 0.296428732319348 0.636609756716142 0.0105394082220477
"3181" "chr1" 30873264 0.115555555555556 0.171641791044776 225 134 0.138837842205909 0.459849649305962 0.0560862354892206
"3182" "chr1" 30873286 0.0852878464818763 0.0788643533123028 469 317 0.747810898673769 1 -0.0064234931695735
"3183" "chr1" 30873296 0.00632911392405063 0 474 317 0.0792518039689474 0.344824265122889 -0.00632911392405063
"3184" "chr1" 30873297 0.0046189376443418 0 433 305 0.143815497263061 0.465646578851495 -0.0046189376443418
"3185" "chr1" 30873298 0.00210970464135021 0 474 316 0.311927662834324 0.638772213406015 -0.00210970464135021
"3186" "chr1" 30873299 0.00854700854700855 0 468 332 0.038036261097075 0.242967673918981 -0.00854700854700855
"3187" "chr1" 30873301 0 0 474 317 1 1 0
"3188" "chr1" 30873302 0 0 466 327 1 1 0
"3189" "chr1" 30873309 0.00210970464135021 0 474 317 0.311329379782814 0.638772213406015 -0.00210970464135021
"3190" "chr1" 30873310 0.00628930817610063 0 477 337 0.0729884548143492 0.331217338012086 -0.00628930817610063
"3191" "chr1" 30873311 0 0 474 316 1 1 0
"3192" "chr1" 30873312 0 0.0029673590504451 478 337 0.183635593594736 0.496342363105447 0.0029673590504451
"3193" "chr1" 30873313 0 0 472 314 1 1 0
"3194" "chr1" 30873314 0.00418410041841004 0 478 337 0.143709965886213 0.465568709826851 -0.00418410041841004
"3195" "chr1" 30873316 0 0 469 312 1 1 0
"3196" "chr1" 30873317 0.00209205020920502 0 478 337 0.301392933941303 0.637951278784311 -0.00209205020920502
"3197" "chr1" 30873319 0.00223713646532438 0 447 306 0.306910730586135 0.638593172136628 -0.00223713646532438
"3198" "chr1" 30873320 0.00209643605870021 0 477 337 0.301000419728399 0.63783571327867 -0.00209643605870021
"3199" "chr1" 30873331 0.0531914893617021 0.0534124629080119 470 337 0.989003871534466 1 0.00022097354630974
"3200" "chr1" 30873359 0.120689655172414 0.0634920634920635 174 126 0.0907948861455016 0.369014624385455 -0.0571975916803503
"3201" "chr1" 30873362 0.0227272727272727 0.0317460317460317 176 126 0.632646822135254 0.951695470428948 0.00901875901875902
"3202" "chr1" 30873366 0 0.00793650793650794 176 126 0.185508451788311 0.498190717446543 0.00793650793650794
"3203" "chr1" 30873368 0.00568181818181818 0 176 126 0.298191694452531 0.637073309305464 -0.00568181818181818
"3204" "chr1" 30873370 0 0.00793650793650794 175 126 0.186344018568487 0.499085917664546 0.00793650793650794
"3205" "chr1" 30873377 0 0 176 126 1 1 0
"3206" "chr1" 30873379 0.00568181818181818 0.00793650793650794 176 126 0.812993664066346 1 0.00225468975468975
"3207" "chr1" 30873382 0 0 176 125 1 1 0
"3208" "chr1" 30873388 0.0114285714285714 0.072 175 125 0.00533543337121396 0.0848382346705212 0.0605714285714286
"3209" "chr1" 30873391 0 0.032 174 125 0.00791469975547866 0.105226320793366 0.032
"3210" "chr1" 30873414 0 0 211 121 1 1 0
"3211" "chr1" 30873417 0.004739336492891 0 211 121 0.340569752866542 0.64462857365061 -0.004739336492891
"3212" "chr1" 30873432 0 0 212 121 1 1 0
"3213" "chr1" 30873437 0 0 212 121 1 1 0
"3214" "chr1" 30873442 0 0 212 121 1 1 0
"3215" "chr1" 30873447 0.0478468899521531 0.0743801652892562 209 121 0.32591488071602 0.640499940583186 0.0265332753371031
"3216" "chr1" 30873464 0.0804347826086956 0.0849056603773585 460 318 0.823693989289657 1 0.00447087776866284
"3217" "chr1" 30873477 0 0 464 316 1 1 0
"3218" "chr1" 30873481 0.0021551724137931 0 464 318 0.306703624720776 0.638538586098113 -0.0021551724137931
"3219" "chr1" 30873482 0 0 196 184 1 1 0
"3220" "chr1" 30873486 0.0107991360691145 0 463 318 0.0219392893509144 0.181244006647509 -0.0107991360691145
"3221" "chr1" 30873487 0.00408163265306122 0.0099009900990099 245 202 0.452470891793191 0.756818313580549 0.00581935744594868
"3222" "chr1" 30873488 0.0021551724137931 0 464 318 0.306703624720776 0.638538586098113 -0.0021551724137931
"3223" "chr1" 30873489 0 0.0048780487804878 253 205 0.204432855627154 0.521170110455706 0.0048780487804878
"3224" "chr1" 30873502 0.00790513833992095 0 253 205 0.122816976938839 0.436007179592254 -0.00790513833992095
"3225" "chr1" 30873514 0.0787037037037037 0.106382978723404 216 141 0.374571884674267 0.670269018429405 0.0276792750197005
"3226" "chr1" 30873515 0.0956175298804781 0.0439024390243902 251 205 0.0301539586317362 0.214894281066054 -0.0517150908560878
"3227" "chr1" 30873519 0.00458715596330275 0 218 141 0.317441030143464 0.639116537142544 -0.00458715596330275
"3228" "chr1" 30873523 0 0 218 141 1 1 0
"3229" "chr1" 30873525 0 0 217 141 1 1 0
"3230" "chr1" 30873545 0 0.00719424460431655 210 139 0.174303073232665 0.488328816002645 0.00719424460431655
"3231" "chr1" 30873569 0 0 172 85 1 1 0
"3232" "chr1" 30873580 0.0206185567010309 0 194 93 0.075461820402627 0.336554960540484 -0.0206185567010309
"3233" "chr1" 30873585 0 0 194 93 1 1 0
"3234" "chr1" 30873591 0 0 194 93 1 1 0
"3235" "chr1" 30873595 0.0103092783505155 0 194 93 0.20974055257365 0.528717883757234 -0.0103092783505155
"3236" "chr1" 30873603 0.0390243902439024 0.0810810810810811 205 148 0.0943492000890024 0.376770188591486 0.0420566908371786
"3237" "chr1" 30873604 0.102702702702703 0.173913043478261 185 92 0.0998676983863034 0.388476437513742 0.0712103407755582
"3238" "chr1" 30873627 0.037914691943128 0.0135135135135135 211 148 0.14797326153216 0.469579397748381 -0.0244011784296145
"3239" "chr1" 30873629 0.014218009478673 0 211 148 0.0733460716989245 0.332037235561766 -0.014218009478673
"3240" "chr1" 30873635 0.0143540669856459 0.0136054421768707 209 147 0.952798241749238 1 -0.000748624808775186
"3241" "chr1" 30873637 0.00526315789473684 0.0148148148148148 190 135 0.378370237961539 0.673885624979925 0.00955165692007797
"3242" "chr1" 30873673 0.0131578947368421 0 152 80 0.192213680503096 0.505469599123329 -0.0131578947368421
"3243" "chr1" 30873676 0.0065359477124183 0 153 80 0.358410989587823 0.655942514065958 -0.0065359477124183
"3244" "chr1" 30873679 0 0 154 81 1 1 0
"3245" "chr1" 30873695 0 0 154 81 1 1 0
"3246" "chr1" 30873705 0.0596026490066225 0.0740740740740741 151 81 0.672090413995729 0.988858372139942 0.0144714250674516
"3247" "chr1" 30873737 0.0996884735202492 0.0743801652892562 321 242 0.29229483618208 0.634870327410312 -0.025308308230993
"3248" "chr1" 30873744 0 0 325 242 1 1 0
"3249" "chr1" 30873749 0 0 325 243 1 1 0
"3250" "chr1" 30873758 0 0.00411522633744856 325 243 0.192225315421476 0.505487615732036 0.00411522633744856
"3251" "chr1" 30873759 0 0.00346020761245675 476 289 0.16268874821671 0.48050646752551 0.00346020761245675
"3252" "chr1" 30873762 0 0 325 243 1 1 0
"3253" "chr1" 30873763 0 0 477 292 1 1 0
"3254" "chr1" 30873774 0.00209205020920502 0.00343642611683849 478 291 0.726623023136009 1 0.00134437590763347
"3255" "chr1" 30873790 0.0396039603960396 0.0267857142857143 202 112 0.545927017697386 0.861584266042307 -0.0128182461103253
"3256" "chr1" 30873791 0.0747863247863248 0.0753424657534247 468 292 0.97741816125194 1 0.000556140967099869
"3257" "chr1" 30873797 0 0.0178571428571429 206 112 0.0404828139638737 0.250979675056386 0.0178571428571429
"3258" "chr1" 30873801 0 0 206 112 1 1 0
"3259" "chr1" 30873806 0 0 206 112 1 1 0
"3260" "chr1" 30873819 0 0 204 112 1 1 0
"3261" "chr1" 30873822 0 0 199 110 1 1 0
"3262" "chr1" 30873825 0.00512820512820513 0.00943396226415094 195 106 0.667739888715289 0.984891189152184 0.00430575713594581
"3263" "chr1" 30873884 0.00485436893203883 0 206 132 0.319195467173818 0.639222344971187 -0.00485436893203883
"3264" "chr1" 30873886 0 0 207 132 1 1 0
"3265" "chr1" 30873891 0 0 207 132 1 1 0
"3266" "chr1" 30873896 0.00485436893203883 0.00757575757575758 206 132 0.753228379034024 1 0.00272138864371874
"3267" "chr1" 30873909 0.00483091787439614 0 207 132 0.320121849308879 0.639379374960493 -0.00483091787439614
"3268" "chr1" 30873914 0.0392156862745098 0.0909090909090909 204 132 0.0539109791359179 0.288121596908338 0.0516934046345811
"3269" "chr1" 30949226 0.0736842105263158 0.0647058823529412 285 170 0.715659307169561 1 -0.0089783281733746
"3270" "chr1" 30949236 0.013840830449827 0 289 170 0.0537113139642129 0.287581137651315 -0.013840830449827
"3271" "chr1" 30949239 0.0069204152249135 0 289 170 0.17312888892171 0.487362972672289 -0.0069204152249135
"3272" "chr1" 30949241 0.0103806228373702 0 289 170 0.0950117853533326 0.378238405627396 -0.0103806228373702
"3273" "chr1" 30949249 0.0103806228373702 0.00588235294117647 289 170 0.606198729798805 0.924994526748029 -0.00449826989619377
"3274" "chr1" 30949251 0.00694444444444444 0 288 170 0.172531389682765 0.487056955561736 -0.00694444444444444
"3275" "chr1" 30949258 0.00696864111498258 0 287 169 0.17294514373459 0.487273078956646 -0.00696864111498258
"3276" "chr1" 30949285 0.00784313725490196 0.0126582278481013 255 158 0.632077685513744 0.951116892283554 0.0048150905931993
"3277" "chr1" 30949287 0.0176678445229682 0 283 169 0.0298883576128022 0.21385724169506 -0.0176678445229682
"3278" "chr1" 30949291 0.0105263157894737 0.0118343195266272 285 169 0.897763558040005 1 0.00130800373715353
"3279" "chr1" 30949298 0 0 286 170 1 1 0
"3280" "chr1" 30949319 0.0607142857142857 0.0470588235294118 280 170 0.535393105966507 0.850321312096675 -0.0136554621848739
"3281" "chr1" 30949359 0.0922330097087379 0.0333333333333333 206 150 0.022725378215806 0.184733405744095 -0.0588996763754045
"3282" "chr1" 30949365 0 0 211 147 1 1 0
"3283" "chr1" 30949371 0.004739336492891 0 211 147 0.303374745480077 0.638343894321561 -0.004739336492891
"3284" "chr1" 30949374 0 0 211 147 1 1 0
"3285" "chr1" 30949378 0.014218009478673 0.0136054421768707 211 147 0.961196639936804 1 -0.000612567301802237
"3286" "chr1" 30949380 0 0 211 147 1 1 0
"3287" "chr1" 30949382 0 0 211 147 1 1 0
"3288" "chr1" 30949390 0 0 210 147 1 1 0
"3289" "chr1" 30949415 0.00495049504950495 0 202 134 0.312598138390791 0.63897479145063 -0.00495049504950495
"3290" "chr1" 30949417 0 0 201 133 1 1 0
"3291" "chr1" 30949427 0 0 200 133 1 1 0
"3292" "chr1" 30949443 0.0248756218905473 0.0970149253731343 201 134 0.00441182489562659 0.0765008723477875 0.0721393034825871
"3293" "chr1" 30949723 0.0603015075376884 0.0469798657718121 199 149 0.585810915296344 0.904056220145901 -0.0133216417658764
"3294" "chr1" 30949727 0.00497512437810945 0.00671140939597315 201 149 0.832186293120774 1 0.0017362850178637
"3295" "chr1" 30949745 0 0 201 149 1 1 0
"3296" "chr1" 30949747 0 0.00675675675675676 200 148 0.190483235297914 0.503508560730364 0.00675675675675676
"3297" "chr1" 30949749 0.00497512437810945 0 201 149 0.291782159401136 0.634657116289749 -0.00497512437810945
"3298" "chr1" 30949757 0.0108695652173913 0 184 136 0.135983317936009 0.456332030713619 -0.0108695652173913
"3299" "chr1" 30949758 0.0132450331125828 0 302 204 0.0416249698245962 0.25458822400719 -0.0132450331125828
"3300" "chr1" 30949766 0 0 334 214 1 1 0
"3301" "chr1" 30949777 0 0 329 212 1 1 0
"3302" "chr1" 30949790 0.0652920962199313 0.074468085106383 291 188 0.699777746341601 1 0.0091759888864517
"3303" "chr1" 30949791 0.0851063829787234 0.0651162790697674 329 215 0.388487587732024 0.684309696354768 -0.019990103908956
"3304" "chr1" 30949793 0 0 296 188 1 1 0
"3305" "chr1" 30949795 0.00337837837837838 0.0159574468085106 296 188 0.140088266141554 0.461347723959605 0.0125790684301323
"3306" "chr1" 30949798 0 0 296 188 1 1 0
"3307" "chr1" 30949802 0 0 296 188 1 1 0
"3308" "chr1" 30949810 0.00677966101694915 0.0053475935828877 295 187 0.844049804665511 1 -0.00143206743406145
"3309" "chr1" 30949823 0 0 294 188 1 1 0
"3310" "chr1" 30949824 0.00578034682080925 0.00687285223367698 346 291 0.862214860267645 1 0.00109250541286773
"3311" "chr1" 30949827 0.00286532951289398 0 349 292 0.269906473245868 0.616970092495786 -0.00286532951289398
"3312" "chr1" 30949829 0.00285714285714286 0 350 292 0.270420701233024 0.617565479730406 -0.00285714285714286
"3313" "chr1" 30949834 0.00571428571428571 0 350 290 0.119845875548641 0.430549579975549 -0.00571428571428571
"3314" "chr1" 30949840 0.0170940170940171 0 351 292 0.00685226026947065 0.0972736809096228 -0.0170940170940171
"3315" "chr1" 30949845 0.00284900284900285 0.00342465753424658 351 292 0.896374568511842 1 0.000575654685243726
"3316" "chr1" 30949850 0.00285714285714286 0 350 292 0.270420701233024 0.617565479730406 -0.00285714285714286
"3317" "chr1" 30949857 0.0488505747126437 0.0945945945945946 348 296 0.0232288418463158 0.186882842536604 0.0457440198819509
"3318" "chr1" 30949899 0.0662824207492795 0.110169491525424 347 236 0.0634119541189153 0.310207809533463 0.0438870707761442
"3319" "chr1" 30949913 0.00284900284900285 0 351 234 0.311857515255875 0.638772213406015 -0.00284900284900285
"3320" "chr1" 30949915 0.00284090909090909 0 352 235 0.311589475975391 0.638772213406015 -0.00284090909090909
"3321" "chr1" 30949916 0.0106951871657754 0.0149812734082397 374 267 0.632281552202726 0.951351405614312 0.0042860862424643
"3322" "chr1" 30949934 0.0029673590504451 0.0043859649122807 337 228 0.782609633771892 1 0.0014186058618356
"3323" "chr1" 30949935 0 0 404 283 1 1 0
"3324" "chr1" 30949945 0.00246913580246914 0.00706713780918728 405 283 0.371804494444541 0.667492818278782 0.00459800200671814
"3325" "chr1" 30949950 0.0825 0.0563380281690141 400 284 0.18559478704275 0.498286998785467 -0.0261619718309859
"3326" "chr1" 30949993 0.0524193548387097 0.00694444444444444 248 144 0.0086378382858771 0.110467198085236 -0.0454749103942652
"3327" "chr1" 30949996 0.00401606425702811 0 249 144 0.339005604942031 0.644049767800778 -0.00401606425702811
"3328" "chr1" 30950000 0 0.00704225352112676 250 142 0.153676257090329 0.474347130825345 0.00704225352112676
"3329" "chr1" 30950015 0 0.0277777777777778 251 144 0.00432017200919112 0.0756439938689049 0.0277777777777778
"3330" "chr1" 30950033 0.0036101083032491 0 277 182 0.314543840818006 0.638998410681356 -0.0036101083032491
"3331" "chr1" 30950035 0 0.00531914893617021 303 188 0.165493888183848 0.482239212401474 0.00531914893617021
"3332" "chr1" 30950045 0.0032258064516129 0 310 194 0.323870530918032 0.640019451328803 -0.0032258064516129
"3333" "chr1" 30950064 0 0 305 194 1 1 0
"3334" "chr1" 30950067 0.0529595015576324 0.0591133004926108 321 203 0.764917325830032 1 0.00615379893497844
"3335" "chr1" 30950068 0.104575163398693 0.0257731958762887 306 194 0.000434440013753284 0.0200769300356874 -0.0788019675224041
"3336" "chr1" 30950077 0.00306748466257669 0 326 202 0.325786673426563 0.640466225338186 -0.00306748466257669
"3337" "chr1" 30950099 0.00311526479750779 0 321 203 0.321875598487912 0.639709326039553 -0.00311526479750779
"3338" "chr1" 30950108 0.0029585798816568 0 338 252 0.290907023688941 0.634319402966051 -0.0029585798816568
"3339" "chr1" 30950115 0.00584795321637427 0 342 253 0.136233835109957 0.456647022623246 -0.00584795321637427
"3340" "chr1" 30950127 0.00584795321637427 0.00796812749003984 342 251 0.756710345641973 1 0.00212017427366557
"3341" "chr1" 30950138 0.0510510510510511 0.0630252100840336 333 238 0.541534031791328 0.856921016849076 0.0119741590329826
"3342" "chr1" 30950139 0.0474777448071217 0.0316205533596838 337 253 0.328661444074084 0.640970507340914 -0.0158571914474379
"3343" "chr1" 30950165 0 0 340 238 1 1 0
"3344" "chr1" 30950173 0 0 330 228 1 1 0
"3345" "chr1" 30950186 0 0.00763358778625954 318 262 0.074219934279418 0.333968633714356 0.00763358778625954
"3346" "chr1" 30950203 0.00314465408805031 0 318 263 0.27196192576844 0.619214978493389 -0.00314465408805031
"3347" "chr1" 30950216 0.0412698412698413 0.0228136882129278 315 263 0.208380881272462 0.526827903863358 -0.0184561530569135
"3348" "chr1" 31276511 0.953020134228188 1 149 75 0.0158371547595297 0.153181972824443 0.0469798657718121
"3349" "chr1" 31301229 0.865771812080537 0.978021978021978 149 91 0.00131646758694007 0.038797088578422 0.112250165941441
"3350" "chr1" 31301256 0.926666666666667 1 150 92 0.000992212327557048 0.0327517888209244 0.0733333333333334
"3351" "chr1" 31506750 0.958064516129032 0.941176470588235 310 153 0.429261016384362 0.729935076462815 -0.0168880455407969
"3352" "chr1" 31506833 0.93956043956044 0.916666666666667 182 108 0.461847963917233 0.767729604015442 -0.0228937728937729
"3353" "chr1" 31506834 0.945255474452555 0.956989247311828 274 186 0.567721673520691 0.884885703446238 0.0117337728592732
"3354" "chr1" 31506837 0.818681318681319 0.75 182 108 0.166322766967001 0.482785486453588 -0.0686813186813187
"3355" "chr1" 31506954 0.972972972972973 1 259 101 0.0308053269225182 0.21740049282816 0.027027027027027
"3356" "chr1" 31551961 0.952 0.932862190812721 375 283 0.293907366707742 0.635569592949347 -0.0191378091872791
"3357" "chr1" 31840836 0.914285714285714 0.964705882352941 175 85 0.112399315201311 0.415614514652908 0.0504201680672269
"3358" "chr1" 31840837 0.920948616600791 0.957575757575758 253 165 0.126343182763082 0.442238109044304 0.036627140974967
"3359" "chr1" 31922698 0.958620689655172 0.966666666666667 290 150 0.674500945291671 0.99104009820884 0.00804597701149423
"3360" "chr1" 32172703 0.0783582089552239 0.078740157480315 268 127 0.989483922058721 1 0.000381948525091075
"3361" "chr1" 32172706 0 0 269 127 1 1 0
"3362" "chr1" 32172717 0.00738007380073801 0.015748031496063 271 127 0.45131870368214 0.755438495215046 0.00836795769532498
"3363" "chr1" 32172718 0.0126984126984127 0.0478723404255319 315 188 0.0183700493131121 0.165295588891117 0.0351739277271192
"3364" "chr1" 32172721 0.014760147601476 0 271 127 0.0785977241374114 0.3434988571014 -0.014760147601476
"3365" "chr1" 32172722 0.003125 0.0157068062827225 320 191 0.124394672580535 0.438759919883718 0.0125818062827225
"3366" "chr1" 32172747 0.00623052959501558 0.0209424083769634 321 191 0.143125246889565 0.464998797007286 0.0147118787819478
"3367" "chr1" 32172750 0.0512820512820513 0.0216216216216216 351 185 0.0832946648820554 0.353393436450378 -0.0296604296604297
"3368" "chr1" 32172751 0.104430379746835 0.0789473684210526 316 190 0.337881427773096 0.643609399694162 -0.0254830113257828
"3369" "chr1" 32172766 0.0084985835694051 0.0216216216216216 353 185 0.216283515099146 0.53831293335582 0.0131230380522165
"3370" "chr1" 32172768 0.0198300283286119 0.0108108108108108 353 185 0.421978315191676 0.721465811833305 -0.00901921751780109
"3371" "chr1" 32172820 0.0282258064516129 0.0673575129533679 248 193 0.0506325764108665 0.279894533761146 0.039131706501755
"3372" "chr1" 32172827 0.0434782608695652 0.111675126903553 253 197 0.00595926089635803 0.0900942880749994 0.0681968660339881
"3373" "chr1" 32172838 0.0434782608695652 0.0456852791878173 253 197 0.910344963492684 1 0.00220701831825204
"3374" "chr1" 32172844 0.120234604105572 0.107883817427386 341 241 0.644676959079433 0.963165063221108 -0.012350786678186
"3375" "chr1" 32172845 0.073469387755102 0.101522842639594 245 197 0.2972788069024 0.636822194922028 0.0280534548844919
"3376" "chr1" 32172865 0.0117302052785924 0.0829875518672199 341 241 1.55579859501613e-05 0.00260623065957901 0.0712573465886275
"3377" "chr1" 32172866 0.0398406374501992 0.0975609756097561 251 164 0.0193085285948987 0.169601841885068 0.0577203381595569
"3378" "chr1" 32172868 0.0492753623188406 0.0580912863070539 345 241 0.640334685787912 0.959091379941889 0.00881592398821336
"3379" "chr1" 32172869 0.051792828685259 0.0670731707317073 251 164 0.517468355083553 0.830543436776328 0.0152803420464484
"3380" "chr1" 32172873 0.0235294117647059 0.0300429184549356 340 233 0.633585576223493 0.952569721982169 0.00651350669022974
"3381" "chr1" 32172874 0.0199203187250996 0.109756097560976 251 164 9.57047703783407e-05 0.00811212322762505 0.089835778835876
"3382" "chr1" 32172877 0.114285714285714 0.091703056768559 315 229 0.393025379472543 0.689231306889234 -0.0225826575171553
"3383" "chr1" 32172878 0.0796812749003984 0.0670731707317073 251 164 0.630861653166352 0.949900297270047 -0.0126081041686911
"3384" "chr1" 32172887 0.02 0.0609756097560976 250 164 0.0312046581364552 0.218946474210324 0.0409756097560976
"3385" "chr1" 32172894 0.0961538461538462 0.07 208 100 0.439040142005262 0.741239898252241 -0.0261538461538462
"3386" "chr1" 32172895 0.146341463414634 0.109756097560976 246 164 0.278651948466504 0.625918915782859 -0.0365853658536585
"3387" "chr1" 32172900 0.033175355450237 0.11 211 100 0.00929546379046264 0.114978409134874 0.076824644549763
"3388" "chr1" 32172905 0.042654028436019 0.01 211 100 0.092814807146655 0.373517414694408 -0.032654028436019
"3389" "chr1" 32172912 0.018957345971564 0.12 211 100 0.000298513779157055 0.0159827489621894 0.101042654028436
"3390" "chr1" 32172914 0.014218009478673 0.0404040404040404 211 99 0.165128847048382 0.481992992583132 0.0261860309253674
"3391" "chr1" 32172987 0.0185185185185185 0.117647058823529 54 34 0.0512615446088586 0.281571875133734 0.0991285403050109
"3392" "chr1" 32172989 0.0185185185185185 0.257142857142857 54 35 0.000367581840923264 0.0181529252786408 0.238624338624339
"3393" "chr1" 32172992 0.037037037037037 0.114285714285714 54 35 0.161142163150572 0.47947311965959 0.0772486772486772
"3394" "chr1" 32172994 0.0566037735849057 0.314285714285714 53 35 0.00120348444148603 0.0366867113493241 0.257681940700809
"3395" "chr1" 32173004 0.0925925925925926 0.371428571428571 54 35 0.00146190240461019 0.0411676106611558 0.278835978835979
"3396" "chr1" 32173017 0.0377358490566038 0.142857142857143 53 35 0.0769820700699815 0.339879591966841 0.105121293800539
"3397" "chr1" 32317912 0.928870292887029 0.943089430894309 239 123 0.602294854230257 0.920964743880128 0.0142191380072797
"3398" "chr1" 32318018 0.834080717488789 0.873873873873874 223 111 0.334361098552944 0.64248402833099 0.0397931563850846
"3399" "chr1" 32318033 0.946188340807175 0.963963963963964 223 111 0.463276336408783 0.769349564295905 0.0177756231567892
"3400" "chr1" 32832483 0.957317073170732 0.903614457831325 164 83 0.105214427221957 0.400259527491481 -0.0537026153394063
"3401" "chr1" 33109032 0.890995260663507 0.796052631578947 211 152 0.0127685981176691 0.136656773314194 -0.0949426290845597
"3402" "chr1" 33109133 0.842639593908629 0.805755395683453 197 139 0.380205026740751 0.675709733926691 -0.0368841982251762
"3403" "chr1" 33285408 0.936507936507937 0.933333333333333 189 75 0.924739585569179 1 -0.00317460317460316
"3404" "chr1" 33371174 0.936046511627907 0.970873786407767 172 103 0.185853260533505 0.498577053422074 0.03482727477986
"3405" "chr1" 33371193 0.866279069767442 0.825242718446602 172 103 0.358976501991462 0.656372954231636 -0.0410363513208399
"3406" "chr1" 33371275 0.888888888888889 0.880597014925373 99 67 0.869479182535399 1 -0.00829187396351572
"3407" "chr1" 33371295 0.91 0.985074626865672 100 67 0.028540817358674 0.208514712447761 0.0750746268656716
"3408" "chr1" 33371302 0.96 1 100 67 0.0411899394562636 0.253264597039721 0.04
"3409" "chr1" 33461956 0.967302452316076 0.981949458483754 367 277 0.241718785399499 0.578053032514569 0.0146470061676782
"3410" "chr1" 33461977 0.980926430517711 0.992753623188406 367 276 0.189492342327619 0.502443634295799 0.0118271926706945
"3411" "chr1" 33462010 0.963963963963964 1 222 149 0.00389002604096667 0.0714405670933211 0.036036036036036
"3412" "chr1" 33469748 0.978021978021978 0.983333333333333 273 180 0.688676705458314 1 0.00531135531135529
"3413" "chr1" 33529969 0.890173410404624 0.803921568627451 173 102 0.0510793977877694 0.281082770840475 -0.0862518417771733
"3414" "chr1" 33556461 0.775438596491228 0.746341463414634 285 205 0.455715316439853 0.760506347130066 -0.0290971330765939
"3415" "chr1" 33659713 0.981072555205047 0.970873786407767 317 206 0.451697128422503 0.755914087982723 -0.0101987687972803
"3416" "chr1" 33659769 0.986486486486487 0.932806324110672 370 253 0.000362154686670661 0.0179796035369812 -0.0536801623758145
"3417" "chr1" 33659794 0.972972972972973 0.99604743083004 370 253 0.017934747086073 0.16331547873239 0.0230744578570665
"3418" "chr1" 33670248 0.047244094488189 0.012987012987013 127 77 0.162340860663983 0.480252098574637 -0.034257081501176
"3419" "chr1" 33670335 0 0 343 174 1 1 0
"3420" "chr1" 33670347 0 0 343 173 1 1 0
"3421" "chr1" 33670362 0.0652173913043478 0.00900900900900901 276 111 0.00774194721400355 0.104040066887648 -0.0562083822953388
"3422" "chr1" 33670363 0.056547619047619 0.028735632183908 336 174 0.143484967183142 0.465392118758061 -0.027811986863711
"3423" "chr1" 33670366 0.0107913669064748 0 278 111 0.154724379623353 0.475077422381434 -0.0107913669064748
"3424" "chr1" 33670389 0 0 278 111 1 1 0
"3425" "chr1" 33670392 0 0 278 111 1 1 0
"3426" "chr1" 33670457 0 0 114 56 1 1 0
"3427" "chr1" 33670486 0 0 125 61 1 1 0
"3428" "chr1" 33670491 0.056 0.0655737704918033 125 61 0.796588159043062 1 0.00957377049180328
"3429" "chr1" 33719716 0.1171875 0.169491525423729 128 59 0.337029779854644 0.643245982748646 0.0523040254237288
"3430" "chr1" 33719827 0 0 157 65 1 1 0
"3431" "chr1" 33719829 0 0 152 66 1 1 0
"3432" "chr1" 33719844 0 0 157 67 1 1 0
"3433" "chr1" 33719851 0.0254777070063694 0 157 67 0.0900135025897053 0.367400265596537 -0.0254777070063694
"3434" "chr1" 33719856 0.0819672131147541 0.0678733031674208 366 221 0.530891581407455 0.845498580533175 -0.0140939099473333
"3435" "chr1" 33719857 0.0445859872611465 0 157 67 0.0243239397089978 0.191394272339021 -0.0445859872611465
"3436" "chr1" 33719870 0 0 370 221 1 1 0
"3437" "chr1" 33719884 0.0108695652173913 0 368 218 0.0531828090714632 0.286332598499607 -0.0108695652173913
"3438" "chr1" 33719885 0.0138888888888889 0.0186567164179104 360 268 0.638659732106416 0.957561948477313 0.00476782752902156
"3439" "chr1" 33719899 0 0 363 270 1 1 0
"3440" "chr1" 33719901 0 0 363 270 1 1 0
"3441" "chr1" 33719904 0 0.0037037037037037 363 270 0.19147594304837 0.504651510133315 0.0037037037037037
"3442" "chr1" 33719908 0.00550964187327824 0 363 270 0.1354428722446 0.455727266266007 -0.00550964187327824
"3443" "chr1" 33719916 0.0679886685552408 0.0555555555555556 353 270 0.523497179801152 0.837229167485092 -0.0124331129996852
"3444" "chr1" 33719966 0.094 0.102649006622517 500 302 0.689686636367128 1 0.00864900662251655
"3445" "chr1" 33719983 0.001953125 0 512 302 0.335383977395578 0.642772583799638 -0.001953125
"3446" "chr1" 33720000 0.00623700623700624 0.00353356890459364 481 283 0.606656523353348 0.925503735652692 -0.0027034373324126
"3447" "chr1" 33720014 0 0.012987012987013 233 154 0.0543596067609286 0.289134329087449 0.012987012987013
"3448" "chr1" 33720019 0 0.0129032258064516 234 155 0.0545354074836413 0.289560100161934 0.0129032258064516
"3449" "chr1" 33720025 0 0 235 155 1 1 0
"3450" "chr1" 33720030 0 0 235 155 1 1 0
"3451" "chr1" 33720034 0.00427350427350427 0 234 155 0.312940851311821 0.63897479145063 -0.00427350427350427
"3452" "chr1" 33720036 0.00427350427350427 0 234 155 0.312940851311821 0.63897479145063 -0.00427350427350427
"3453" "chr1" 33720047 0.0307017543859649 0.0516129032258065 228 155 0.30556202741612 0.63845525310863 0.0209111488398415
"3454" "chr1" 33720158 0.0773809523809524 0.062200956937799 336 209 0.500132252745702 0.811227130178903 -0.0151799954431533
"3455" "chr1" 33720165 0 0 340 208 1 1 0
"3456" "chr1" 33720181 0 0.0144230769230769 337 208 0.0159677598918516 0.153802311373004 0.0144230769230769
"3457" "chr1" 33720188 0 0 331 203 1 1 0
"3458" "chr1" 33720189 0 0 224 159 1 1 0
"3459" "chr1" 33720190 0.0122699386503067 0 326 199 0.0503208648861694 0.279133243100381 -0.0122699386503067
"3460" "chr1" 33720191 0 0 224 160 1 1 0
"3461" "chr1" 33720197 0 0.03125 224 160 0.00293538488973842 0.0609796177947851 0.03125
"3462" "chr1" 33720202 0 0 224 160 1 1 0
"3463" "chr1" 33720210 0.0178571428571429 0 224 160 0.0371828388468216 0.240197638283784 -0.0178571428571429
"3464" "chr1" 33720216 0.00452488687782805 0 221 159 0.297378101971747 0.636858428141039 -0.00452488687782805
"3465" "chr1" 33720218 0.0415335463258786 0.0319148936170213 313 188 0.580859841895169 0.898790757213979 -0.00961865270885732
"3466" "chr1" 33720219 0.091324200913242 0.0125786163522013 219 159 0.000407629510994792 0.0193094379557837 -0.0787455845610407
"3467" "chr1" 33720226 0.00634920634920635 0 315 187 0.171606095884434 0.48639205277267 -0.00634920634920635
"3468" "chr1" 33720235 0 0 314 186 1 1 0
"3469" "chr1" 33720237 0.00636942675159236 0.0106382978723404 314 188 0.608445600523545 0.927360607296009 0.00426887112074807
"3470" "chr1" 33720241 0 0 315 188 1 1 0
"3471" "chr1" 33720244 0.0136518771331058 0 293 176 0.0517421482779439 0.282756611103241 -0.0136518771331058
"3472" "chr1" 33720250 0.00333333333333333 0 300 183 0.328770764680304 0.640970507340914 -0.00333333333333333
"3473" "chr1" 33720271 0.0111111111111111 0 270 200 0.0676091815387206 0.319548580033106 -0.0111111111111111
"3474" "chr1" 33720277 0.00334448160535117 0 299 215 0.297590433226194 0.636922118648498 -0.00334448160535117
"3475" "chr1" 33720286 0.00671140939597315 0.00467289719626168 298 214 0.76283723600805 1 -0.00203851219971147
"3476" "chr1" 33720291 0.00668896321070234 0 299 215 0.140476256740747 0.46181640977577 -0.00668896321070234
"3477" "chr1" 33720293 0.00668896321070234 0 299 215 0.140476256740747 0.46181640977577 -0.00668896321070234
"3478" "chr1" 33720296 0.00334448160535117 0 299 215 0.297590433226194 0.636922118648498 -0.00334448160535117
"3479" "chr1" 33720299 0.00334448160535117 0.0186046511627907 299 215 0.0791800097135241 0.344667633105249 0.0152601695574395
"3480" "chr1" 33720305 0.0538720538720539 0.0232558139534884 297 215 0.0748738483021768 0.335326034143062 -0.0306162399185655
"3481" "chr1" 33736717 0.938967136150235 0.951456310679612 213 103 0.649146054586373 0.967386827930572 0.0124891745293769
"3482" "chr1" 33736847 0.96 0.931818181818182 75 44 0.504764971396915 0.816439686076085 -0.0281818181818182
"3483" "chr1" 33755865 0.919075144508671 1 173 87 0.000591043274081472 0.024096329934469 0.0809248554913294
"3484" "chr1" 33755974 0.991666666666667 0.984615384615385 120 65 0.665259595323466 0.982618533148833 -0.00705128205128203
"3485" "chr1" 33755982 0.983333333333333 1 120 65 0.186724214437789 0.499525389476893 0.0166666666666667
"3486" "chr1" 33756000 0.875 0.969230769230769 120 65 0.0217848786417177 0.180580475284097 0.0942307692307692
"3487" "chr1" 33757698 0.0347826086956522 0.0572916666666667 230 192 0.267859967648846 0.614633372176475 0.0225090579710145
"3488" "chr1" 33757708 0 0 235 192 1 1 0
"3489" "chr1" 33757711 0 0 235 191 1 1 0
"3490" "chr1" 33757715 0 0 235 192 1 1 0
"3491" "chr1" 33757717 0.00425531914893617 0 235 192 0.27405951411127 0.62137191018127 -0.00425531914893617
"3492" "chr1" 33757730 0 0 222 189 1 1 0
"3493" "chr1" 33757732 0.00505050505050505 0 198 172 0.263013443121706 0.608879506153048 -0.00505050505050505
"3494" "chr1" 33757760 0 0 209 184 1 1 0
"3495" "chr1" 33757763 0 0 262 217 1 1 0
"3496" "chr1" 33757769 0.0144927536231884 0.0045045045045045 276 222 0.246012029062446 0.584676729559313 -0.0099882491186839
"3497" "chr1" 33757771 0.0036231884057971 0 276 222 0.276945834519154 0.624289560436397 -0.0036231884057971
"3498" "chr1" 33757775 0 0 276 222 1 1 0
"3499" "chr1" 33757781 0.00740740740740741 0 270 217 0.124004796022251 0.438043155629779 -0.00740740740740741
"3500" "chr1" 33757794 0.056390977443609 0.0155440414507772 266 193 0.0186037664369976 0.166287981458098 -0.0408469359928318
"3501" "chr1" 33757795 0.0547445255474453 0.0135746606334842 274 221 0.0103367787756802 0.121707689259154 -0.0411698649139611
"3502" "chr1" 33757808 0 0 268 193 1 1 0
"3503" "chr1" 33757814 0.00373134328358209 0 268 193 0.297273043687958 0.636815483232966 -0.00373134328358209
"3504" "chr1" 33757818 0.0149812734082397 0 267 193 0.03642352315253 0.237575988607165 -0.0149812734082397
"3505" "chr1" 33757849 0 0 280 199 1 1 0
"3506" "chr1" 33757851 0 0 283 199 1 1 0
"3507" "chr1" 33757857 0.0034965034965035 0 286 198 0.304675014069021 0.638442851332457 -0.0034965034965035
"3508" "chr1" 33757880 0.0631578947368421 0.0552763819095477 285 199 0.718154101981485 1 -0.00788151282729437
"3509" "chr1" 33757898 0.0552763819095477 0.0303030303030303 199 132 0.272777089163242 0.620042222315424 -0.0249733516065174
"3510" "chr1" 33757916 0 0 201 132 1 1 0
"3511" "chr1" 33757932 0.021978021978022 0 182 123 0.0412354126200353 0.253382951980722 -0.021978021978022
"3512" "chr1" 33757999 0.036101083032491 0 277 163 0.00217985999583517 0.0516532148758968 -0.036101083032491
"3513" "chr1" 33758008 0.103703703703704 0.049079754601227 270 163 0.038748912596612 0.245329938037155 -0.0546239491024767
"3514" "chr1" 33776979 0.990196078431373 1 102 33 0.453048285236805 0.75749713436489 0.00980392156862742
"3515" "chr1" 33777049 0.951388888888889 1 144 44 0.0508017878996161 0.280329732210898 0.0486111111111112
"3516" "chr1" 33777084 0.949367088607595 1 158 48 0.0371876938159669 0.240208271554183 0.0506329113924051
"3517" "chr1" 33807382 0.975609756097561 0.979591836734694 41 49 0.898634623835071 1 0.0039820806371329
"3518" "chr1" 33807504 0.963414634146341 1 82 70 0.0526660708253941 0.285073223278357 0.0365853658536586
"3519" "chr1" 33813962 0.0177514792899408 0.123711340206186 169 97 0.000373252248399326 0.0183216397288186 0.105959860916245
"3520" "chr1" 33813966 0 0 168 97 1 1 0
"3521" "chr1" 33813976 0.0177514792899408 0 169 97 0.0977915854168396 0.384133243426134 -0.0177514792899408
"3522" "chr1" 33814070 0.118518518518519 0.11214953271028 135 107 0.877622078792087 1 -0.00636898580823815
"3523" "chr1" 33814071 0.0733590733590734 0.00961538461538462 259 104 0.00551177318997123 0.086323700358562 -0.0637436887436887
"3524" "chr1" 33814076 0.036231884057971 0.00934579439252336 138 107 0.153736506431288 0.474362823268905 -0.0268860896654477
"3525" "chr1" 33814149 0 0 165 65 1 1 0
"3526" "chr1" 33814158 0.00602409638554217 0 166 65 0.415657334557193 0.714369888674847 -0.00602409638554217
"3527" "chr1" 33814175 0 0 166 65 1 1 0
"3528" "chr1" 33814179 0.0121212121212121 0 165 65 0.247840732672615 0.587463724904741 -0.0121212121212121
"3529" "chr1" 33814223 0.0135135135135135 0.0512820512820513 74 39 0.250512508436391 0.591358086735579 0.0377685377685378
"3530" "chr1" 33814232 0 0 75 39 1 1 0
"3531" "chr1" 33814238 0 0 75 39 1 1 0
"3532" "chr1" 33814242 0 0 75 39 1 1 0
"3533" "chr1" 33814248 0 0 75 39 1 1 0
"3534" "chr1" 33814251 0 0 75 39 1 1 0
"3535" "chr1" 33814254 0.094017094017094 0.0456273764258555 351 263 0.0196516506658491 0.171128966179253 -0.0483897175912385
"3536" "chr1" 33814255 0.186666666666667 0.102564102564103 75 39 0.228701228602249 0.557684319244973 -0.0841025641025641
"3537" "chr1" 33814293 0 0.0126582278481013 320 237 0.0232600397905579 0.187019840806239 0.0126582278481013
"3538" "chr1" 33814299 0.003125 0 320 237 0.29212100578959 0.63480671847989 -0.003125
"3539" "chr1" 33814305 0 0 320 237 1 1 0
"3540" "chr1" 33814308 0.003125 0.00421940928270042 320 237 0.831868676132492 1 0.00109440928270042
"3541" "chr1" 33814321 0.0764331210191083 0.0421940928270042 314 237 0.0919362775059721 0.371692430508579 -0.0342390281921041
"3542" "chr1" 33814341 0.0886075949367089 0.025974025974026 79 77 0.0844283032751677 0.355663531550574 -0.0626335689626829
"3543" "chr1" 33814367 0 0 80 77 1 1 0
"3544" "chr1" 33814411 0.00337837837837838 0 296 195 0.314062583971889 0.638998372536719 -0.00337837837837838
"3545" "chr1" 33814414 0 0 294 194 1 1 0
"3546" "chr1" 33814417 0.0068259385665529 0.00515463917525773 293 194 0.815541619555527 1 -0.00167129939129517
"3547" "chr1" 33814420 0 0 296 196 1 1 0
"3548" "chr1" 33814425 0.0100671140939597 0 298 196 0.0810010920234597 0.348626487339046 -0.0100671140939597
"3549" "chr1" 33814437 0.00338983050847458 0 295 194 0.314395117708597 0.638998410681356 -0.00338983050847458
"3550" "chr1" 33814440 0.0548523206751055 0.062111801242236 237 161 0.761452082805644 1 0.00725948056713054
"3551" "chr1" 33814441 0.0448275862068966 0.0459183673469388 290 196 0.954782783581133 1 0.00109078114004223
"3552" "chr1" 33814443 0 0.0062111801242236 238 161 0.177452629484262 0.490780914711201 0.0062111801242236
"3553" "chr1" 33814446 0 0.0248447204968944 240 161 0.00666672362199755 0.0958176787057959 0.0248447204968944
"3554" "chr1" 33814448 0 0 240 161 1 1 0
"3555" "chr1" 33814450 0 0 239 160 1 1 0
"3556" "chr1" 33814455 0 0 240 161 1 1 0
"3557" "chr1" 33814462 0 0 240 161 1 1 0
"3558" "chr1" 33814468 0.0125523012552301 0 239 160 0.078765634160079 0.34382243859207 -0.0125523012552301
"3559" "chr1" 33814474 0.014018691588785 0 214 147 0.0757102041630328 0.337116586364905 -0.014018691588785
"3560" "chr1" 33814484 0.00387596899224806 0.0127388535031847 258 157 0.310767266934638 0.638772213406015 0.00886288451093665
"3561" "chr1" 33814494 0.00367647058823529 0 272 163 0.332157436106563 0.641769184481453 -0.00367647058823529
"3562" "chr1" 33814496 0.00735294117647059 0 272 163 0.169913262869285 0.485216599376937 -0.00735294117647059
"3563" "chr1" 33814502 0 0 272 162 1 1 0
"3564" "chr1" 33814512 0.0209424083769634 0.0549450549450549 191 91 0.143861842540434 0.465671773617201 0.0340026465680916
"3565" "chr1" 33814513 0.0814814814814815 0.0613496932515337 270 163 0.432343982818577 0.73342087470858 -0.0201317882299477
"3566" "chr1" 33814523 0.0104712041884817 0 191 88 0.217256963687938 0.539739314376824 -0.0104712041884817
"3567" "chr1" 33814525 0 0 192 90 1 1 0
"3568" "chr1" 33814537 0 0 192 91 1 1 0
"3569" "chr1" 33814586 0.01 0 300 174 0.0969131159401313 0.382269942632203 -0.01
"3570" "chr1" 33814588 0 0 300 180 1 1 0
"3571" "chr1" 33814605 0.00332225913621262 0 301 180 0.332597068117111 0.641889472671049 -0.00332225913621262
"3572" "chr1" 33814614 0 0 297 180 1 1 0
"3573" "chr1" 33814616 0.0621468926553672 0.0669144981412639 354 269 0.810239662261357 1 0.0047676054858967
"3574" "chr1" 33814617 0.0666666666666667 0 300 180 1.10601317617133e-05 0.00208693306697403 -0.0666666666666667
"3575" "chr1" 33814622 0 0 355 269 1 1 0
"3576" "chr1" 33814631 0.00563380281690141 0 355 269 0.132668194357614 0.45196352498843 -0.00563380281690141
"3577" "chr1" 33814632 0.00307692307692308 0 325 199 0.328069399669127 0.64084784424944 -0.00307692307692308
"3578" "chr1" 33814635 0.0112676056338028 0 355 269 0.0332705025768886 0.226619666135755 -0.0112676056338028
"3579" "chr1" 33814636 0.00600600600600601 0 333 200 0.169649499145029 0.48501657445644 -0.00600600600600601
"3580" "chr1" 33814637 0.0028169014084507 0.0111524163568773 355 269 0.19376928365305 0.507321454963854 0.00833551494842662
"3581" "chr1" 33814638 0 0 334 201 1 1 0
"3582" "chr1" 33814642 0 0 351 266 1 1 0
"3583" "chr1" 33814643 0.00598802395209581 0 334 201 0.169312828101866 0.484788013176742 -0.00598802395209581
"3584" "chr1" 33814656 0.0029940119760479 0 334 201 0.331410569919677 0.641599928992979 -0.0029940119760479
"3585" "chr1" 33814664 0.103343465045593 0.0904522613065327 329 199 0.628210036079407 0.947302579391165 -0.01289120373906
"3586" "chr1" 33860752 0.983870967741935 0.979166666666667 62 48 0.855264243173765 1 -0.00470430107526887
"3587" "chr1" 33883588 0.104477611940299 0.0447761194029851 67 67 0.182799978772851 0.495545357527821 -0.0597014925373134
"3588" "chr1" 33883593 0.0588235294117647 0 68 67 0.0178941915605294 0.163109747010484 -0.0588235294117647
"3589" "chr1" 33883596 0.0454545454545455 0 66 67 0.0386892424526991 0.245106354276829 -0.0454545454545455
"3590" "chr1" 33883608 0.0441176470588235 0 68 67 0.0408607690776773 0.25223964690434 -0.0441176470588235
"3591" "chr1" 33883623 0.0769230769230769 0 65 64 0.0079142575774638 0.105225676640359 -0.0769230769230769
"3592" "chr1" 33883692 0.0301507537688442 0.0521739130434783 199 115 0.335412901394148 0.642772583799638 0.022023159274634
"3593" "chr1" 33907631 0.0767045454545455 0.0532786885245902 352 244 0.255136100244499 0.598001969319628 -0.0234258569299553
"3594" "chr1" 33907642 0.00563380281690141 0 355 244 0.147571204784579 0.469283617905581 -0.00563380281690141
"3595" "chr1" 33907652 0 0 358 244 1 1 0
"3596" "chr1" 33907655 0 0 357 244 1 1 0
"3597" "chr1" 33907675 0 0.009375 427 320 0.0238898142808146 0.189559286924617 0.009375
"3598" "chr1" 33907677 0.0116822429906542 0.0188087774294671 428 319 0.426941004531656 0.727230537264311 0.00712653443881288
"3599" "chr1" 33907693 0.00699300699300699 0 429 320 0.0670953511901993 0.318430774905398 -0.00699300699300699
"3600" "chr1" 33907700 0.0473933649289099 0.084375 422 320 0.0417299309551 0.254929606992409 0.0369816350710901
"3601" "chr1" 33907723 0.0558823529411765 0.0859375 340 256 0.15366161892267 0.474337807000758 0.0300551470588235
"3602" "chr1" 33907726 0.00588235294117647 0.01171875 340 256 0.442240911336425 0.744914052902557 0.00583639705882353
"3603" "chr1" 33907728 0.00289855072463768 0 345 256 0.291791374615123 0.634657116289749 -0.00289855072463768
"3604" "chr1" 33907738 0.00584795321637427 0.01953125 342 256 0.123589274960404 0.437385631684938 0.0136832967836257
"3605" "chr1" 33907743 0 0.0117647058823529 345 255 0.0231874795640611 0.186682648843073 0.0117647058823529
"3606" "chr1" 33907745 0.0173913043478261 0.0117647058823529 345 255 0.570362837574638 0.887745275117244 -0.00562659846547315
"3607" "chr1" 33907747 0 0.00390625 345 256 0.19110458339347 0.504224149092122 0.00390625
"3608" "chr1" 33907749 0.00291545189504373 0 343 256 0.290714350214188 0.634236144134876 -0.00291545189504373
"3609" "chr1" 33907754 0.0204678362573099 0.0354330708661417 342 254 0.26704792833727 0.613787655078184 0.0149652346088318
"3610" "chr1" 33907760 0.00680272108843537 0.0133928571428571 294 224 0.449854937611921 0.753768015235852 0.00659013605442177
"3611" "chr1" 33907775 0.0267558528428094 0.00884955752212389 299 226 0.120353414014541 0.431511527329135 -0.0179062953206855
"3612" "chr1" 33907777 0.0167224080267559 0 299 226 0.0172982536236686 0.160276942911459 -0.0167224080267559
"3613" "chr1" 33907779 0.00671140939597315 0.00444444444444444 298 225 0.730676258190785 1 -0.00226696495152871
"3614" "chr1" 33907782 0.0304054054054054 0.0353982300884956 296 226 0.750842874194919 1 0.00499282468309017
"3615" "chr1" 33907786 0.00668896321070234 0 299 226 0.132960160000765 0.452369396667844 -0.00668896321070234
"3616" "chr1" 33907791 0.0303030303030303 0.06 165 150 0.199707155178694 0.514838553685545 0.0296969696969697
"3617" "chr1" 33907792 0.0644067796610169 0.0533333333333333 295 225 0.595535150320582 0.914022901629407 -0.0110734463276836
"3618" "chr1" 33907805 0 0.0266666666666667 165 150 0.0143699514183012 0.145812634611569 0.0266666666666667
"3619" "chr1" 33907807 0 0 166 150 1 1 0
"3620" "chr1" 33907809 0 0 166 150 1 1 0
"3621" "chr1" 33907811 0.00602409638554217 0.0266666666666667 166 150 0.131181282872021 0.449883508893612 0.0206425702811245
"3622" "chr1" 33907815 0 0 166 150 1 1 0
"3623" "chr1" 33907821 0 0 166 150 1 1 0
"3624" "chr1" 33907823 0 0 162 150 1 1 0
"3625" "chr1" 33907826 0 0.00689655172413793 155 145 0.227300752827245 0.555435705229586 0.00689655172413793
"3626" "chr1" 33907839 0.00581395348837209 0.0116279069767442 172 86 0.626002724504429 0.945074739422942 0.00581395348837209
"3627" "chr1" 33907846 0.0101010101010101 0.0208333333333333 198 96 0.47060333005053 0.777691715031763 0.0107323232323232
"3628" "chr1" 33907851 0.00505050505050505 0 198 96 0.373411810375013 0.669088153038376 -0.00505050505050505
"3629" "chr1" 33907861 0.0252525252525253 0.0510204081632653 198 98 0.262203349126154 0.607820873901106 0.0257678829107401
"3630" "chr1" 33907870 0 0.0102040816326531 198 98 0.136441420483811 0.456911055307865 0.0102040816326531
"3631" "chr1" 33907872 0.0581818181818182 0.0448430493273543 275 223 0.503419643754318 0.814888687182185 -0.0133387688544639
"3632" "chr1" 33907873 0.0469483568075117 0.0541516245487365 426 277 0.669244751499526 0.986211786366143 0.00720326774122473
"3633" "chr1" 33907877 0 0 276 223 1 1 0
"3634" "chr1" 33907878 0 0 266 203 1 1 0
"3635" "chr1" 33907880 0 0.00896860986547085 276 223 0.0722256053053568 0.329618635457723 0.00896860986547085
"3636" "chr1" 33907881 0.0075187969924812 0 266 205 0.130040754033994 0.448183578353631 -0.0075187969924812
"3637" "chr1" 33907882 0.0036231884057971 0 276 223 0.276131274096964 0.623559982828445 -0.0036231884057971
"3638" "chr1" 33907883 0.00374531835205993 0.0147783251231527 267 203 0.194445103922479 0.508103956936584 0.0110330067710928
"3639" "chr1" 33907887 0 0.00896860986547085 276 223 0.0722256053053568 0.329618635457723 0.00896860986547085
"3640" "chr1" 33907888 0 0.0146341463414634 268 205 0.0247461557645114 0.193148455765012 0.0146341463414634
"3641" "chr1" 33907892 0.0217391304347826 0 276 223 0.00743223725721931 0.1017281056415 -0.0217391304347826
"3642" "chr1" 33907893 0 0 268 203 1 1 0
"3643" "chr1" 33907899 0 0 276 222 1 1 0
"3644" "chr1" 33907900 0 0 268 205 1 1 0
"3645" "chr1" 33907903 0 0 274 223 1 1 0
"3646" "chr1" 33907904 0.0150375939849624 0 266 205 0.0320226933981393 0.222076297081103 -0.0150375939849624
"3647" "chr1" 33907906 0.0200803212851406 0.0341463414634146 249 205 0.353770625574977 0.652344172394403 0.0140660201782741
"3648" "chr1" 33907907 0.0783582089552239 0.0634146341463415 268 205 0.530825514604244 0.845428385350082 -0.0149435748088824
"3649" "chr1" 33907967 0.0625 0.0980392156862745 112 51 0.430996505605511 0.731826258089258 0.0355392156862745
"3650" "chr1" 33907971 0 0 113 51 1 1 0
"3651" "chr1" 33907983 0.0087719298245614 0 114 51 0.388951025349505 0.684789224842299 -0.0087719298245614
"3652" "chr1" 33907992 0 0 111 51 1 1 0
"3653" "chr1" 33907994 0 0 110 51 1 1 0
"3654" "chr1" 33907996 0 0 110 51 1 1 0
"3655" "chr1" 33908062 0 0 116 72 1 1 0
"3656" "chr1" 33908073 0 0 116 72 1 1 0
"3657" "chr1" 33908090 0 0.0410958904109589 116 73 0.016164743430696 0.154759196336636 0.0410958904109589
"3658" "chr1" 33908095 0.036036036036036 0.0547945205479452 111 73 0.545784886198876 0.861454454016699 0.0187584845119092
"3659" "chr1" 33945816 0.967248908296943 0.947552447552448 458 286 0.189810544014493 0.502787072755478 -0.0196964607444956
"3660" "chr1" 33945832 0.95414847161572 0.958041958041958 458 286 0.801209916386156 1 0.00389348642623755
"3661" "chr1" 33945909 0.862745098039216 0.858064516129032 204 155 0.899104396330024 1 -0.0046805819101835
"3662" "chr1" 33945981 0.646428571428571 0.833333333333333 280 216 2.33902442876592e-06 0.000724585921905215 0.186904761904762
"3663" "chr1" 33968760 0.975062344139651 0.96969696969697 401 231 0.690364341422272 1 -0.00536537444268115
"3664" "chr1" 33968819 0.985185185185185 0.918181818181818 135 110 0.009901578935425 0.11892117425624 -0.067003367003367
"3665" "chr1" 33968830 0.958041958041958 0.973913043478261 143 115 0.484411510029474 0.793457848536402 0.0158710854363029
"3666" "chr1" 33968851 0.901408450704225 0.921739130434783 142 115 0.568439236382411 0.885683372568124 0.0203306797305572
"3667" "chr1" 34006196 0.0666666666666667 0.0810810810810811 285 222 0.537086150878275 0.852124364667553 0.0144144144144144
"3668" "chr1" 34006202 0.0034965034965035 0.0225225225225225 286 222 0.0437520010064824 0.261080569621315 0.019026019026019
"3669" "chr1" 34006204 0.0034965034965035 0.00904977375565611 286 221 0.419678631225223 0.718954951433043 0.00555327025915261
"3670" "chr1" 34006212 0.00699300699300699 0 286 222 0.129033589027334 0.446599678136226 -0.00699300699300699
"3671" "chr1" 34006286 0.0403022670025189 0.00338983050847458 397 295 0.000500024105939007 0.0217767018468208 -0.0369124364940443
"3672" "chr1" 34011278 0.0571428571428571 0 140 92 0.00403379657358645 0.0728633596811984 -0.0571428571428571
"3673" "chr1" 34011282 0.0140845070422535 0 142 92 0.156354391628732 0.47623066036525 -0.0140845070422535
"3674" "chr1" 34011293 0.0138888888888889 0 144 92 0.158656579389076 0.477849183970887 -0.0138888888888889
"3675" "chr1" 34011398 0.0448430493273543 0.0087719298245614 223 114 0.0504914924945096 0.279555814241776 -0.0360711195027929
"3676" "chr1" 34011455 0.0538922155688623 0.0506912442396313 334 217 0.869135255609114 1 -0.00320097132923094
"3677" "chr1" 34011485 0.015015015015015 0 333 217 0.024659807601809 0.192742928920108 -0.015015015015015
"3678" "chr1" 34011486 0 0 275 186 1 1 0
"3679" "chr1" 34011487 0.00615384615384615 0 325 216 0.15287702026563 0.473561718319246 -0.00615384615384615
"3680" "chr1" 34011488 0.003584229390681 0 279 188 0.309764266636206 0.638772213406015 -0.003584229390681
"3681" "chr1" 34011500 0.00711743772241993 0.0105263157894737 281 190 0.695211737936399 1 0.00340887806705376
"3682" "chr1" 34011503 0.00355871886120996 0 281 190 0.309116911471947 0.638772213406015 -0.00355871886120996
"3683" "chr1" 34011507 0.00355871886120996 0.0157894736842105 281 190 0.157460608196671 0.477089391843832 0.0122307548230006
"3684" "chr1" 34011514 0.00355871886120996 0 281 190 0.309116911471947 0.638772213406015 -0.00355871886120996
"3685" "chr1" 34011519 0.0579710144927536 0.0529100529100529 276 189 0.815010590825642 1 -0.00506096158270072
"3686" "chr1" 34011612 0.0867579908675799 0.146666666666667 219 150 0.074758375147994 0.335090981454743 0.0599086757990868
"3687" "chr1" 34011615 0 0 220 149 1 1 0
"3688" "chr1" 34011616 0.012396694214876 0 242 155 0.0840596023655309 0.354948404299473 -0.012396694214876
"3689" "chr1" 34011623 0 0 222 150 1 1 0
"3690" "chr1" 34011624 0.00826446280991736 0 242 160 0.153545933291086 0.474251355747502 -0.00826446280991736
"3691" "chr1" 34011625 0 0 221 150 1 1 0
"3692" "chr1" 34011626 0.00409836065573771 0 244 160 0.31487409634234 0.639013879320174 -0.00409836065573771
"3693" "chr1" 34011638 0 0 219 150 1 1 0
"3694" "chr1" 34011639 0.00411522633744856 0 243 160 0.314092622511634 0.638998372536719 -0.00411522633744856
"3695" "chr1" 34011641 0.00458715596330275 0.02 218 150 0.162098242242041 0.480085429700496 0.0154128440366972
"3696" "chr1" 34011642 0.00819672131147541 0 244 160 0.154881007802007 0.475172759317196 -0.00819672131147541
"3697" "chr1" 34011649 0.0826446280991736 0.1125 242 160 0.320292604831064 0.639405292533057 0.0298553719008264
"3698" "chr1" 34011677 0.0959232613908873 0.0703703703703704 417 270 0.237567991346434 0.571588602237808 -0.0255528910205169
"3699" "chr1" 34011686 0 0 424 270 1 1 0
"3700" "chr1" 34011693 0.00235849056603774 0 424 270 0.320624884923168 0.639475490125179 -0.00235849056603774
"3701" "chr1" 34011694 0.00704225352112676 0 426 275 0.0834327247450354 0.353640137996331 -0.00704225352112676
"3702" "chr1" 34011700 0.00235849056603774 0 424 270 0.320624884923168 0.639475490125179 -0.00235849056603774
"3703" "chr1" 34011701 0 0 436 282 1 1 0
"3704" "chr1" 34011719 0 0 435 282 1 1 0
"3705" "chr1" 34011727 0.0813953488372093 0.0957446808510638 430 282 0.508544776177736 0.820698309927406 0.0143493320138545
"3706" "chr1" 34012020 0.0893719806763285 0.0900621118012422 414 322 0.974070712353873 1 0.000690131124913743
"3707" "chr1" 34012039 0.0236406619385343 0.0495356037151703 423 323 0.0572835936973745 0.29601897526058 0.025894941776636
"3708" "chr1" 34012082 0.116504854368932 0.156488549618321 309 262 0.164135129950822 0.481433046833624 0.0399836952493886
"3709" "chr1" 34033008 0.988636363636364 1 264 116 0.138386724954443 0.459199030742476 0.0113636363636364
"3710" "chr1" 34033020 0.984848484848485 0.991379310344828 264 116 0.592539880675317 0.910955782090903 0.00653082549634276
"3711" "chr1" 34033086 0.957446808510638 0.9375 47 64 0.642163752941344 0.960904753936339 -0.0199468085106383
"3712" "chr1" 34033113 0.957446808510638 0.953846153846154 47 65 0.927287240080429 1 -0.00360065466448445
"3713" "chr1" 34043513 0.886363636363636 0.954545454545455 88 66 0.119668675312946 0.430168911682571 0.0681818181818182
"3714" "chr1" 34103840 0.29126213592233 0.23728813559322 103 59 0.454456078719252 0.759073884568246 -0.0539740003291097
"3715" "chr1" 34103959 0.726190476190476 0.704545454545455 84 88 0.753169486610329 1 -0.0216450216450216
"3716" "chr1" 34121550 0.826086956521739 0.976190476190476 69 42 0.00833071542452478 0.108294138225346 0.150103519668737
"3717" "chr1" 34121565 0.955223880597015 1 67 43 0.0818119269168344 0.350295557220564 0.0447761194029851
"3718" "chr1" 34121581 0.934782608695652 0.988636363636364 230 88 0.0253468622983439 0.195538445226048 0.0538537549407114
"3719" "chr1" 34121582 0.971014492753623 0.976744186046512 69 43 0.853759611655516 1 0.00572969329288842
"3720" "chr1" 34121603 0.96969696969697 0.988636363636364 231 88 0.296561650780401 0.636624547364444 0.0189393939393939
"3721" "chr1" 34121611 0.978354978354978 1 231 87 0.0724633723838299 0.330121479561418 0.0216450216450217
"3722" "chr1" 34121779 0.970760233918129 0.991379310344828 342 232 0.0724591255998837 0.33011982042517 0.020619076426699
"3723" "chr1" 34121784 0.982456140350877 0.961206896551724 342 232 0.121824133174125 0.434313215740579 -0.0212492437991531
"3724" "chr1" 34121856 0.968051118210863 0.980769230769231 313 208 0.369354037560524 0.665210792322732 0.0127181125583681
"3725" "chr1" 34148091 0.974576271186441 1 236 155 0.0133674817086844 0.140177587634391 0.0254237288135594
"3726" "chr1" 34148133 0.954385964912281 0.980099502487562 285 201 0.116011534544122 0.422988923210789 0.0257135375752815
"3727" "chr1" 34148163 0.965034965034965 0.955223880597015 286 201 0.584129621101067 0.902244201459074 -0.00981108443795009
"3728" "chr1" 34152345 0.967741935483871 0.975 248 160 0.668724739988379 0.985752508433789 0.00725806451612898
"3729" "chr1" 34152369 0.959677419354839 0.98125 248 160 0.209526216909885 0.528404432594769 0.0215725806451612
"3730" "chr1" 34152380 0.956331877729258 0.993288590604027 229 149 0.0212034151252059 0.177990170471728 0.0369567128747692
"3731" "chr1" 34152418 0.984771573604061 0.990825688073395 394 218 0.516253165836644 0.829227012658878 0.00605411446933368
"3732" "chr1" 34152421 0.967005076142132 0.977064220183486 394 218 0.472302472383993 0.779578828505097 0.0100591440413543
"3733" "chr1" 34152432 0.984771573604061 0.977064220183486 394 218 0.498916003472282 0.809904969114366 -0.0077073534205746
"3734" "chr1" 34179812 0.950617283950617 0.892857142857143 162 84 0.099317118010368 0.387301878690921 -0.0577601410934744
"3735" "chr1" 34179816 0.981481481481482 0.928571428571429 162 84 0.0427557772867614 0.258087665123478 -0.0529100529100529
"3736" "chr1" 34179826 0.938271604938272 0.821428571428571 162 84 0.00524618268480539 0.0840536015857396 -0.1168430335097
"3737" "chr1" 34179828 0.95679012345679 0.904761904761905 162 84 0.115798022476227 0.422575721871839 -0.0520282186948854
"3738" "chr1" 34179904 0.884210526315789 0.863636363636364 95 44 0.732699285660013 1 -0.0205741626794258
"3739" "chr1" 34179908 0.71875 0.704545454545455 96 44 0.863121093283636 1 -0.0142045454545454
"3740" "chr1" 34179936 0.783505154639175 0.863636363636364 97 44 0.250896233887396 0.591946528856482 0.0801312089971884
"3741" "chr1" 34198935 0.973333333333333 0.871794871794872 75 39 0.0378740406110297 0.242459101957202 -0.101538461538462
"3742" "chr1" 34198962 0.986666666666667 1 75 39 0.35882083867984 0.656266102227272 0.0133333333333333
"3743" "chr1" 34202909 0.984771573604061 1 197 64 0.192392188439511 0.505706194679285 0.0152284263959391
"3744" "chr1" 34202920 0.984771573604061 0.984375 197 64 0.982137456602813 1 -0.000396573604060868
"3745" "chr1" 34236609 0.0639386189258312 0.0288808664259928 391 277 0.0335415849321877 0.227578587664989 -0.0350577524998384
"3746" "chr1" 34236626 0 0 396 277 1 1 0
"3747" "chr1" 34236627 0.002710027100271 0 369 254 0.305828302674484 0.63849230834844 -0.002710027100271
"3748" "chr1" 34236628 0.00757575757575758 0 396 277 0.0740275527182976 0.333581874508513 -0.00757575757575758
"3749" "chr1" 34236629 0.00258397932816537 0.0037593984962406 387 266 0.791196648380481 1 0.00117541916807523
"3750" "chr1" 34236634 0.00506329113924051 0 395 277 0.144471316604426 0.466354452146356 -0.00506329113924051
"3751" "chr1" 34236635 0.00755667506297229 0.014760147601476 397 271 0.374947393404049 0.670588462933643 0.00720347253850372
"3752" "chr1" 34236642 0 0.003690036900369 394 271 0.180011815675758 0.49290576782521 0.003690036900369
"3753" "chr1" 34236643 0.0075187969924812 0.0147058823529412 399 272 0.374004600301446 0.669694187311915 0.00718708536045997
"3754" "chr1" 34236646 0.0050125313283208 0.011070110701107 399 271 0.377119524792591 0.672693373940116 0.00605757937278621
"3755" "chr1" 34236653 0.0025062656641604 0.00367647058823529 399 272 0.786757457516219 1 0.00117020492407489
"3756" "chr1" 34236660 0.0790816326530612 0.044280442804428 392 271 0.0675169206222526 0.319352349599525 -0.0348011898486332
"3757" "chr1" 34236683 0.0608695652173913 0.0778688524590164 345 244 0.421740411146474 0.721189366553767 0.0169992872416251
"3758" "chr1" 34236697 0 0 352 243 1 1 0
"3759" "chr1" 34236736 0 0.0166112956810631 385 301 0.00399813495185574 0.0725167088431265 0.0166112956810631
"3760" "chr1" 34236747 0.0736842105263158 0.0697674418604651 380 301 0.844110911415897 1 -0.00391676866585067
"3761" "chr1" 34240071 0.940898345153664 0.964426877470356 423 253 0.16531527213682 0.482120401783877 0.0235285323166914
"3762" "chr1" 34240163 0.919732441471572 0.918478260869565 299 184 0.960836819139547 1 -0.00125418060200677
"3763" "chr1" 34251329 0.153374233128834 0.141791044776119 326 268 0.692178443849333 1 -0.011583188352715
"3764" "chr1" 34251382 0.551724137931034 0.51063829787234 58 47 0.674775461688667 0.991260756953697 -0.0410858400586941
"3765" "chr1" 34251411 0.890625 0.754716981132076 64 53 0.0516481751045397 0.282541599555995 -0.135908018867924
"3766" "chr1" 34251416 0.6875 0.358490566037736 64 53 0.000340259775050404 0.0172981346838049 -0.329009433962264
"3767" "chr1" 34253025 0.953757225433526 1 173 98 0.00682485536270507 0.0970846356169171 0.046242774566474
"3768" "chr1" 34253028 0.942196531791908 0.989795918367347 173 98 0.0347801421420981 0.231933828723532 0.0475993865754394
"3769" "chr1" 34253039 0.988439306358382 0.989795918367347 173 98 0.917832118052058 1 0.00135661200896542
"3770" "chr1" 34253127 0.978448275862069 0.931372549019608 232 102 0.0425378950522607 0.257452173158639 -0.0470757268424611
"3771" "chr1" 34253131 0.952991452991453 0.970588235294118 234 102 0.443630798247994 0.746606559549444 0.0175967823026647
"3772" "chr1" 34253153 0.987068965517241 0.92156862745098 232 102 0.00337767739583132 0.0660269123002637 -0.065500338066261
"3773" "chr1" 34253156 0.974358974358974 0.980392156862745 234 102 0.734168840049291 1 0.00603318250377072
"3774" "chr1" 34255731 0.931707317073171 0.951724137931034 205 145 0.432088595845001 0.733108133784654 0.0200168208578637
"3775" "chr1" 34255748 0.965686274509804 0.972413793103448 204 145 0.721150797304403 1 0.00672751859364429
"3776" "chr1" 34264792 0.976973684210526 0.967567567567568 304 185 0.53525719894439 0.850167224222663 -0.00940611664295876
"3777" "chr1" 34264827 0.97153024911032 0.965909090909091 281 176 0.735909593627505 1 -0.00562115820122933
"3778" "chr1" 34264863 0.984924623115578 1 199 122 0.0893443184189499 0.365962367858877 0.0150753768844221
"3779" "chr1" 34264866 0.964646464646465 0.983739837398374 198 123 0.29532936415519 0.636168985586746 0.0190933727519094
"3780" "chr1" 34264885 0.985849056603774 1 212 140 0.08027709611157 0.346954246022861 0.0141509433962265
"3781" "chr1" 34297070 0.953488372093023 1 86 52 0.0495928324858727 0.277201923623118 0.0465116279069767
"3782" "chr1" 34297190 0.988505747126437 1 87 46 0.355738069719483 0.653837539205763 0.0114942528735632
"3783" "chr1" 34297204 0.954022988505747 1 87 46 0.0628400555244528 0.308880621182152 0.0459770114942529
"3784" "chr1" 34301821 1 0.975308641975309 181 81 0.0296396879967759 0.21285787914355 -0.0246913580246914
"3785" "chr1" 34301837 0.978021978021978 0.987654320987654 182 81 0.5827192292878 0.900800904319603 0.00963234296567628
"3786" "chr1" 34379289 0.974025974025974 0.983050847457627 154 59 0.68754609219418 1 0.00902487343165315
"3787" "chr1" 34379301 0.948387096774194 0.966101694915254 155 59 0.571277968529735 0.888711466499047 0.0177145981410607
"3788" "chr1" 34418231 0.977186311787072 0.994444444444444 263 180 0.12537221155161 0.440499041529416 0.0172581326573722
"3789" "chr1" 34418260 0.992395437262357 0.994444444444444 263 180 0.793894007293371 1 0.002049007182087
"3790" "chr1" 34418261 0.951167728237792 0.945686900958466 471 313 0.733494959020642 1 -0.00548082727932553
"3791" "chr1" 34433011 0.211538461538462 0.306122448979592 104 98 0.124004646389653 0.438043155629779 0.0945839874411303
"3792" "chr1" 34433016 0.283018867924528 0.326530612244898 106 98 0.499720494549963 0.810781197977217 0.0435117443203696
"3793" "chr1" 34433025 0.254716981132075 0.346938775510204 106 98 0.150461105304874 0.471614151955652 0.0922217943781286
"3794" "chr1" 34433040 0.141509433962264 0.244897959183673 106 98 0.0600290141828911 0.30255407757546 0.103388525221409
"3795" "chr1" 34433061 0.0845070422535211 0.256410256410256 284 234 1.0604074067381e-07 7.55392535145349e-05 0.171903214156735
"3796" "chr1" 34433095 0.269058295964126 0.41340782122905 223 179 0.00230171443850041 0.0532302997623554 0.144349525264925
"3797" "chr1" 34433096 0.195876288659794 0.407407407407407 291 243 8.1767155485962e-08 6.30662510282912e-05 0.211531118747614
"3798" "chr1" 34433110 0.185022026431718 0.426966292134831 227 178 1.01575046305846e-07 7.37671030159823e-05 0.241944265703113
"3799" "chr1" 34433111 0.216 0.381443298969072 250 194 0.000139060081391534 0.0101070996976171 0.165443298969072
"3800" "chr1" 34433115 0.223684210526316 0.368715083798883 228 179 0.00136250774173075 0.0395640852465705 0.145030873272567
"3801" "chr1" 34433116 0.267716535433071 0.426395939086294 254 197 0.000413937009302762 0.019504754948715 0.158679403653224
"3802" "chr1" 34433144 0.36 0.477157360406091 250 197 0.01248803994749 0.135043088265272 0.117157360406091
"3803" "chr1" 34433265 0.194444444444444 0.348484848484849 144 66 0.0177660066460448 0.16254809410396 0.154040404040404
"3804" "chr1" 34433268 0.180555555555556 0.272727272727273 144 66 0.133861185964689 0.453642476242504 0.0921717171717172
"3805" "chr1" 34433273 0.201388888888889 0.272727272727273 144 66 0.255258007944795 0.598150601518379 0.0713383838383838
"3806" "chr1" 34433291 0.183098591549296 0.287878787878788 142 66 0.0930476164183151 0.373947065614308 0.104780196329492
"3807" "chr1" 34434470 0.0580474934036939 0.0202429149797571 379 247 0.0167035982804461 0.157468893317688 -0.0378045784239368
"3808" "chr1" 34434977 0.00364963503649635 0 274 133 0.373325583605825 0.668998732542227 -0.00364963503649635
"3809" "chr1" 34434997 0 0 307 145 1 1 0
"3810" "chr1" 34435005 0 0 306 144 1 1 0
"3811" "chr1" 34435011 0.0657894736842105 0.0413793103448276 304 145 0.286803230038261 0.632222062089157 -0.0244101633393829
"3812" "chr1" 34439726 0.0723981900452489 0.104712041884817 221 191 0.24745152368373 0.586868094892017 0.0323138518395679
"3813" "chr1" 34439746 0 0.0104712041884817 227 191 0.0761944047648369 0.338175312154342 0.0104712041884817
"3814" "chr1" 34439783 0 0 338 278 1 1 0
"3815" "chr1" 34439810 0.0656716417910448 0.0575539568345324 335 278 0.677507492412287 0.993676297202429 -0.0081176849565124
"3816" "chr1" 34459884 0.0230769230769231 0.107142857142857 130 56 0.0202411430946685 0.173802819263813 0.0840659340659341
"3817" "chr1" 34459901 0 0 130 56 1 1 0
"3818" "chr1" 34459905 0 0 130 56 1 1 0
"3819" "chr1" 34459916 0 0 128 56 1 1 0
"3820" "chr1" 34460014 0.0593220338983051 0.0752688172043011 236 93 0.599789543220319 0.918448743554182 0.015946783305996
"3821" "chr1" 34460172 0.0465116279069767 0.0516129032258065 258 155 0.815819232162935 1 0.00510127531882971
"3822" "chr1" 34460192 0 0 259 154 1 1 0
"3823" "chr1" 34460198 0 0 259 152 1 1 0
"3824" "chr1" 34460207 0.00436681222707424 0.0217391304347826 229 138 0.126125183297236 0.44181292303881 0.0173723182077084
"3825" "chr1" 34460234 0 0.004739336492891 357 211 0.159020932816407 0.478178983813245 0.004739336492891
"3826" "chr1" 34460243 0 0 359 211 1 1 0
"3827" "chr1" 34460256 0.0338983050847458 0.072463768115942 354 207 0.0436733245968897 0.260839831107601 0.0385654630311963
"3828" "chr1" 34464024 0.803921568627451 0.732919254658385 204 161 0.109038474434504 0.408548065985574 -0.0710023139690659
"3829" "chr1" 34464040 0.55609756097561 0.614906832298137 205 161 0.256988645509296 0.600773108343841 0.0588092713225269
"3830" "chr1" 34464124 0.805405405405405 0.788732394366197 185 142 0.709990570808307 1 -0.0166730110392083
"3831" "chr1" 34472852 0.0590277777777778 0.0796019900497512 288 201 0.375338879540943 0.670929358768009 0.0205742122719735
"3832" "chr1" 34472858 0.0068259385665529 0 293 202 0.146997766038281 0.468828202247084 -0.0068259385665529
"3833" "chr1" 34472860 0 0 293 202 1 1 0
"3834" "chr1" 34472864 0 0.00495049504950495 292 202 0.180747323107768 0.493548149733177 0.00495049504950495
"3835" "chr1" 34472876 0.00341296928327645 0 293 202 0.305468950382534 0.63845525310863 -0.00341296928327645
"3836" "chr1" 34472885 0 0.00497512437810945 291 201 0.180524958104696 0.493300400076567 0.00497512437810945
"3837" "chr1" 34472909 0 0.0147783251231527 352 203 0.0138052190015163 0.142677034023643 0.0147783251231527
"3838" "chr1" 34472918 0 0 351 203 1 1 0
"3839" "chr1" 34472921 0.107894736842105 0.0652920962199313 380 291 0.0518672896673105 0.283069609933498 -0.042602640622174
"3840" "chr1" 34472922 0.0542857142857143 0.0735294117647059 350 204 0.367898307405546 0.663931917056358 0.0192436974789916
"3841" "chr1" 34472933 0 0.0206185567010309 383 291 0.00144310563732146 0.0408759561307998 0.0206185567010309
"3842" "chr1" 34472940 0 0 383 291 1 1 0
"3843" "chr1" 34472954 0.00263852242744063 0 379 290 0.286151339504019 0.631798866520794 -0.00263852242744063
"3844" "chr1" 34472955 0.0103626943005181 0 386 184 0.0767765423572355 0.339428461289886 -0.0103626943005181
"3845" "chr1" 34472963 0 0 384 185 1 1 0
"3846" "chr1" 34472966 0.00515463917525773 0 388 185 0.211247009591616 0.530936339277451 -0.00515463917525773
"3847" "chr1" 34472986 0.05 0.0486486486486487 380 185 0.944544143012254 1 -0.00135135135135135
"3848" "chr1" 34498588 0.947089947089947 0.971153846153846 189 104 0.322582372897975 0.639819394591847 0.0240638990638991
"3849" "chr1" 34498597 1 1 190 104 1 1 0
"3850" "chr1" 34498614 0.963157894736842 1 190 104 0.0127397443525688 0.13648440594253 0.0368421052631579
"3851" "chr1" 34516762 0.0967741935483871 0.0446428571428571 217 112 0.0825310559134183 0.35174662019376 -0.05213133640553
"3852" "chr1" 34516865 0.330985915492958 0.263736263736264 142 91 0.273976531196756 0.621277340437453 -0.067249651756694
"3853" "chr1" 34516892 0.443661971830986 0.455555555555556 142 90 0.859138898108862 1 0.0118935837245696
"3854" "chr1" 34538216 0.929824561403509 1 114 101 0.0012434688418278 0.0374500256133991 0.0701754385964912
"3855" "chr1" 34538230 0.956140350877193 0.95049504950495 114 101 0.844607193250496 1 -0.00564530137224251
"3856" "chr1" 34579586 0.0801186943620178 0.048582995951417 337 247 0.1253427800606 0.440443891791206 -0.0315356984106008
"3857" "chr1" 34579593 0 0 338 248 1 1 0
"3858" "chr1" 34579605 0 0 338 248 1 1 0
"3859" "chr1" 34579607 0.0029585798816568 0 338 246 0.295375199890204 0.636183244119788 -0.0029585798816568
"3860" "chr1" 34579608 0.00307692307692308 0 325 206 0.321442208851671 0.639640950818226 -0.00307692307692308
"3861" "chr1" 34579610 0.00294985250737463 0 339 247 0.2951710254223 0.636089235589028 -0.00294985250737463
"3862" "chr1" 34579611 0.0087719298245614 0 342 214 0.0871674088103588 0.361453762927374 -0.0087719298245614
"3863" "chr1" 34579616 0 0 337 246 1 1 0
"3864" "chr1" 34579617 0.00581395348837209 0 344 214 0.163739921725924 0.481204115073317 -0.00581395348837209
"3865" "chr1" 34579631 0.00292397660818713 0 342 214 0.323922607239028 0.640036124801321 -0.00292397660818713
"3866" "chr1" 34579633 0.00290697674418605 0 344 214 0.325041766089962 0.640261825715725 -0.00290697674418605
"3867" "chr1" 34579635 0.00581395348837209 0 344 214 0.163739921725924 0.481204115073317 -0.00581395348837209
"3868" "chr1" 34579642 0.0398009950248756 0.00680272108843537 201 147 0.0376300123573491 0.241682694091737 -0.0329982739364402
"3869" "chr1" 34579643 0.106508875739645 0.102803738317757 338 214 0.889863162891629 1 -0.00370513742188797
"3870" "chr1" 34579650 0 0 205 147 1 1 0
"3871" "chr1" 34579659 0 0.0204081632653061 205 147 0.0216313563427084 0.179897441464877 0.0204081632653061
"3872" "chr1" 34579662 0 0 205 146 1 1 0
"3873" "chr1" 34579665 0 0 204 146 1 1 0
"3874" "chr1" 34579667 0 0 205 147 1 1 0
"3875" "chr1" 34579728 0 0 170 100 1 1 0
"3876" "chr1" 34579734 0 0 179 104 1 1 0
"3877" "chr1" 34579738 0 0 180 105 1 1 0
"3878" "chr1" 34579740 0 0.00961538461538462 175 104 0.159422057080181 0.478416640872266 0.00961538461538462
"3879" "chr1" 34579747 0 0 180 106 1 1 0
"3880" "chr1" 34579762 0.0691056910569106 0.0585585585585586 246 222 0.641200677932218 0.959980372508648 -0.010547132498352
"3881" "chr1" 34579763 0.0225988700564972 0.0566037735849057 177 106 0.141834158710279 0.463359207811765 0.0340049035284085
"3882" "chr1" 34579765 0 0.0045045045045045 250 222 0.218987420284258 0.54233900697909 0.0045045045045045
"3883" "chr1" 34579784 0.004 0.0045045045045045 250 222 0.93293975063259 1 0.000504504504504504
"3884" "chr1" 34579794 0 0 247 218 1 1 0
"3885" "chr1" 34579810 0 0 208 135 1 1 0
"3886" "chr1" 34579823 0.00478468899521531 0 209 136 0.3162695403219 0.63904907059747 -0.00478468899521531
"3887" "chr1" 34579840 0.0388349514563107 0.0441176470588235 206 136 0.810038282534886 1 0.00528269560251286
"3888" "chr1" 34666799 0.960199004975124 0.973913043478261 402 230 0.3553470751738 0.653560809692084 0.0137140385031366
"3889" "chr1" 34666844 0.986111111111111 0.976744186046512 504 301 0.333129998101048 0.642039457400202 -0.00936692506459957
"3890" "chr1" 34666874 0.976331360946746 0.973509933774834 507 302 0.803457377525528 1 -0.00282142717191114
"3891" "chr1" 34678097 0.102272727272727 0.0443037974683544 264 158 0.0273652261765657 0.203918392604328 -0.0579689298043728
"3892" "chr1" 34678103 0.0112359550561798 0.0126582278481013 267 158 0.895941072818416 1 0.00142227279192149
"3893" "chr1" 34678109 0 0 263 157 1 1 0
"3894" "chr1" 34678119 0 0.0126582278481013 267 158 0.0462085978878422 0.268214793681872 0.0126582278481013
"3895" "chr1" 34678122 0 0 263 156 1 1 0
"3896" "chr1" 34678145 0.00778210116731518 0.0129032258064516 257 155 0.613182729567724 0.932194016172864 0.00512112463913644
"3897" "chr1" 34678150 0 0 257 155 1 1 0
"3898" "chr1" 34678152 0.00389105058365759 0 257 155 0.330902808457659 0.641501224536177 -0.00389105058365759
"3899" "chr1" 34678160 0 0 257 155 1 1 0
"3900" "chr1" 34678163 0.0612244897959184 0.037037037037037 490 351 0.110060644671529 0.410633218823725 -0.0241874527588813
"3901" "chr1" 34678164 0.0714285714285714 0.0903225806451613 252 155 0.494912340193481 0.805277888235041 0.0188940092165899
"3902" "chr1" 34678170 0 0 498 351 1 1 0
"3903" "chr1" 34678175 0 0 498 351 1 1 0
"3904" "chr1" 34678181 0.00201207243460765 0.00573065902578797 497 349 0.374278827285863 0.669956268854363 0.00371858659118032
"3905" "chr1" 34678182 0.00420168067226891 0.0191693290734824 476 313 0.0413510236640209 0.253717123333136 0.0149676484012135
"3906" "chr1" 34678196 0.00206185567010309 0.00290697674418605 485 344 0.808315060588326 1 0.000845121074082954
"3907" "chr1" 34678197 0.00410677618069815 0.00632911392405063 487 316 0.665773120150697 0.983099900429392 0.00222233774335248
"3908" "chr1" 34678205 0.0082135523613963 0 487 316 0.0451317149532278 0.265148631671999 -0.0082135523613963
"3909" "chr1" 34678213 0.03125 0.028 384 250 0.813829293239103 1 -0.00325
"3910" "chr1" 34678214 0.0686070686070686 0.0506329113924051 481 316 0.295966563140307 0.636437968991631 -0.0179741572146635
"3911" "chr1" 34678229 0 0 394 250 1 1 0
"3912" "chr1" 34678248 0.0265957446808511 0.0204918032786885 376 244 0.625406470415524 0.944472220594333 -0.00610394140216254
"3913" "chr1" 34678249 0.0023696682464455 0.025531914893617 422 235 0.00595804863768255 0.0900863035543959 0.0231622466471715
"3914" "chr1" 34678272 0 0.00418410041841004 427 239 0.151972464032531 0.47289844741755 0.00418410041841004
"3915" "chr1" 34678280 0.0687203791469194 0.0167364016736402 422 239 0.00138803511429334 0.0400007113862314 -0.0519839774732793
"3916" "chr1" 34678718 0.0892857142857143 0.0114942528735632 112 87 0.00931414053330234 0.115097986884647 -0.0777914614121511
"3917" "chr1" 34678724 0.00840336134453781 0.0114942528735632 119 87 0.824219839396187 1 0.0030908915290254
"3918" "chr1" 34678838 0.0420168067226891 0.0573770491803279 238 122 0.52144876066033 0.834911408992648 0.0153602424576388
"3919" "chr1" 34678839 0.0373134328358209 0.0114942528735632 134 87 0.22112062537754 0.545695058485053 -0.0258191799622577
"3920" "chr1" 34678957 0.0683371298405467 0.0324909747292419 439 277 0.0331307758712635 0.226148809182223 -0.0358461551113048
"3921" "chr1" 34678990 0.0725995316159251 0.0679245283018868 427 265 0.81526639725752 1 -0.00467500331403826
"3922" "chr1" 34679059 0.0357142857142857 0.0561797752808989 84 89 0.519260062103541 0.832538163759814 0.0204654895666132
"3923" "chr1" 34694062 0.973333333333333 0.9375 225 112 0.119380305899298 0.429601733002958 -0.0358333333333334
"3924" "chr1" 34694124 0.965189873417722 0.93719806763285 316 207 0.139667984272812 0.460850627446292 -0.0279918057848713
"3925" "chr1" 34694131 0.917721518987342 0.946859903381642 316 207 0.196065532255454 0.510108226142683 0.0291383843943007
"3926" "chr1" 34721900 0.882352941176471 0.947368421052632 238 133 0.0321673462443699 0.222669159225704 0.065015479876161
"3927" "chr1" 34721931 0.966101694915254 0.924812030075188 236 133 0.0841506721553481 0.355130501009531 -0.0412896648400662
"3928" "chr1" 34722007 0.963503649635037 0.930232558139535 137 43 0.379156577390279 0.674662707536353 -0.0332710914955017
"3929" "chr1" 34722033 0.978102189781022 1 137 43 0.198448801651274 0.51320144810389 0.0218978102189781
"3930" "chr1" 34722941 0.136363636363636 0.147058823529412 154 102 0.809940928306567 1 0.0106951871657754
"3931" "chr1" 34723048 0.317689530685921 0.462121212121212 277 132 0.00483017745065384 0.0803995204361361 0.144431681435292
"3932" "chr1" 34724677 0.987577639751553 1 161 103 0.158556722981613 0.477818940299168 0.0124223602484472
"3933" "chr1" 34724693 0.94375 0.990291262135922 160 103 0.0347086238061733 0.231656706443112 0.0465412621359224
"3934" "chr1" 34724704 0.987577639751553 0.990291262135922 161 103 0.837616065248812 1 0.00271362238436956
"3935" "chr1" 34724788 0.92972972972973 0.908163265306122 185 98 0.523883148108053 0.837658386442951 -0.0215664644236073
"3936" "chr1" 34750556 0.0737704918032787 0.0205479452054795 244 146 0.0157927459151683 0.152940254736433 -0.0532225465977992
"3937" "chr1" 34750563 0 0 245 146 1 1 0
"3938" "chr1" 34750565 0.00816326530612245 0 245 146 0.170798492675439 0.485891218861274 -0.00816326530612245
"3939" "chr1" 34750569 0.00408163265306122 0 245 146 0.333198637724185 0.642073474439899 -0.00408163265306122
"3940" "chr1" 34750571 0.00816326530612245 0 245 146 0.170798492675439 0.485891218861274 -0.00816326530612245
"3941" "chr1" 34750584 0.00411522633744856 0 243 144 0.334276048853995 0.642455262819051 -0.00411522633744856
"3942" "chr1" 34750585 0 0.0206896551724138 252 145 0.0136489612944554 0.141843642690937 0.0206896551724138
"3943" "chr1" 34750588 0.0166666666666667 0.034965034965035 240 143 0.262307326661485 0.607913826861799 0.0182983682983683
"3944" "chr1" 34750589 0.00393700787401575 0.0275862068965517 254 145 0.0441858079678126 0.262410029012218 0.023649199022536
"3945" "chr1" 34750590 0.0045045045045045 0.0364963503649635 222 137 0.0216166136832335 0.179825566484957 0.031991845860459
"3946" "chr1" 34750591 0 0.0275862068965517 254 145 0.00426133291605073 0.0750664927259751 0.0275862068965517
"3947" "chr1" 34750593 0 0 254 145 1 1 0
"3948" "chr1" 34750597 0 0.0275862068965517 254 145 0.00426133291605073 0.0750664927259751 0.0275862068965517
"3949" "chr1" 34750603 0 0 254 145 1 1 0
"3950" "chr1" 34750605 0.0078740157480315 0 254 145 0.178237805636879 0.491477425297757 -0.0078740157480315
"3951" "chr1" 34750608 0.015748031496063 0 254 145 0.0565389694066028 0.294290525292729 -0.015748031496063
"3952" "chr1" 34750612 0.0766129032258065 0.096551724137931 248 145 0.495216434388773 0.805646558377961 0.0199388209121246
"3953" "chr1" 34750624 0.0224719101123595 0 89 57 0.157544119658912 0.477132777843141 -0.0224719101123595
"3954" "chr1" 34750629 0 0.0350877192982456 89 57 0.0510781437014754 0.281078309419844 0.0350877192982456
"3955" "chr1" 34750638 0.0111111111111111 0 90 57 0.320825034787476 0.639498031900579 -0.0111111111111111
"3956" "chr1" 34750640 0.0222222222222222 0 90 57 0.15939737050473 0.478399775896715 -0.0222222222222222
"3957" "chr1" 34750647 0.0333333333333333 0 90 57 0.08413162710008 0.355083926039624 -0.0333333333333333
"3958" "chr1" 34750655 0.0666666666666667 0.0175438596491228 90 57 0.144563305970402 0.466445113378173 -0.0491228070175439
"3959" "chr1" 34750699 0.0648148148148148 0.0740740740740741 216 189 0.714312358078798 1 0.00925925925925926
"3960" "chr1" 34750708 0.0091324200913242 0.0105820105820106 219 189 0.882352727689451 1 0.00144959049068638
"3961" "chr1" 34750710 0.0091324200913242 0.0372340425531915 219 188 0.0500672186819937 0.278463496412623 0.0281016224618673
"3962" "chr1" 34750713 0.00917431192660551 0 218 188 0.114138110184983 0.419164239596087 -0.00917431192660551
"3963" "chr1" 34750734 0.005 0.0112359550561798 200 178 0.492893623070347 0.803093590330181 0.00623595505617977
"3964" "chr1" 34750760 0.0181818181818182 0 165 97 0.0945711416633984 0.3772139058261 -0.0181818181818182
"3965" "chr1" 34750768 0.00578034682080925 0.0194174757281553 173 103 0.30095135269207 0.637804845073566 0.0136371289073461
"3966" "chr1" 34750771 0.023121387283237 0 173 103 0.0521226476419176 0.283734882787048 -0.023121387283237
"3967" "chr1" 34750786 0.00581395348837209 0.00970873786407767 172 103 0.717362911525401 1 0.00389478437570558
"3968" "chr1" 34750792 0.00581395348837209 0 172 103 0.332088192236199 0.641769184481453 -0.00581395348837209
"3969" "chr1" 34750795 0.0404624277456647 0.123809523809524 173 105 0.010483662702829 0.122672707490611 0.0833470960638591
"3970" "chr1" 34750827 0.0739644970414201 0.0502283105022831 338 219 0.258485010838229 0.602884769508612 -0.023736186539137
"3971" "chr1" 34750832 0.0147492625368732 0 339 216 0.0259610566646845 0.198049934259047 -0.0147492625368732
"3972" "chr1" 34750835 0.0117302052785924 0.0319634703196347 341 219 0.0973933214849619 0.383302821533057 0.0202332650410423
"3973" "chr1" 34750837 0.0205278592375367 0.0182648401826484 341 219 0.84997424494266 1 -0.00226301905488826
"3974" "chr1" 34750848 0.0175953079178886 0.018348623853211 341 218 0.947821578864357 1 0.000753315935322445
"3975" "chr1" 34750913 0.0866141732283465 0.0423728813559322 381 236 0.0301480676918231 0.214874036745774 -0.0442412918724143
"3976" "chr1" 34750914 0.0794117647058823 0.0625 340 208 0.455776967001608 0.760583204638799 -0.0169117647058823
"3977" "chr1" 34750920 0.0051413881748072 0 389 236 0.168013096219674 0.483849663034491 -0.0051413881748072
"3978" "chr1" 34750925 0.0025706940874036 0.00423728813559322 389 236 0.724730771710705 1 0.00166659404818962
"3979" "chr1" 34750935 0.00259067357512953 0.0128755364806867 386 233 0.127413521863662 0.443991735095902 0.0102848629055572
"3980" "chr1" 34750938 0.00779220779220779 0 385 235 0.0903708586711152 0.368131271079979 -0.00779220779220779
"3981" "chr1" 34750957 0.00664451827242525 0.015625 301 192 0.339817645346029 0.644321785288842 0.00898048172757475
"3982" "chr1" 34750962 0.00602409638554217 0.0144927536231884 332 207 0.327332441486603 0.640719375440683 0.00846865723764624
"3983" "chr1" 34750970 0.0150602409638554 0.0144927536231884 332 207 0.957675170700677 1 -0.000567487340667016
"3984" "chr1" 34750972 0.0150602409638554 0.0193236714975845 332 207 0.70944732400177 1 0.00426343053372912
"3985" "chr1" 34750975 0.0181268882175227 0.0145631067961165 331 206 0.752222588037005 1 -0.00356378142140616
"3986" "chr1" 34750980 0.00301204819277108 0.0193236714975845 332 207 0.0558878205103191 0.292846267129739 0.0163116233048135
"3987" "chr1" 34750983 0.00303030303030303 0.0289855072463768 330 207 0.00933001290377315 0.115207960248619 0.0259552042160738
"3988" "chr1" 34750985 0.00604229607250755 0.0144927536231884 331 207 0.328990222671366 0.641016574915196 0.00845045755068085
"3989" "chr1" 34750991 0.0729483282674772 0.101449275362319 329 207 0.25113921606416 0.592270747464583 0.0285009470948416
"3990" "chr1" 34766333 0.93854748603352 0.95 358 200 0.573125853636626 0.890591847401048 0.0114525139664804
"3991" "chr1" 34766347 0.916434540389972 0.955 359 200 0.0764288607169735 0.338655663677345 0.0385654596100278
"3992" "chr1" 34801815 0.0469314079422383 0.0871794871794872 277 195 0.080396655201209 0.347216248974808 0.0402480792372489
"3993" "chr1" 34801818 0 0.0154639175257732 274 194 0.0211909268927174 0.177945574772648 0.0154639175257732
"3994" "chr1" 34801826 0.0036101083032491 0.0102564102564103 277 195 0.374752514504629 0.670443358831181 0.00664630195316116
"3995" "chr1" 34801831 0 0.0153846153846154 278 195 0.0207949058154265 0.176218058138826 0.0153846153846154
"3996" "chr1" 34801848 0 0 269 190 1 1 0
"3997" "chr1" 34801849 0.0125628140703518 0.0232558139534884 398 258 0.304240070292672 0.638442851332457 0.0106929998831366
"3998" "chr1" 34801850 0 0.010989010989011 253 182 0.0614353158178934 0.305773467510178 0.010989010989011
"3999" "chr1" 34801851 0 0.00396825396825397 392 252 0.17045248963389 0.485635120458556 0.00396825396825397
"4000" "chr1" 34801861 0.00496277915632754 0 403 260 0.1577923523757 0.477249243620788 -0.00496277915632754
"4001" "chr1" 34801876 0.0776255707762557 0 219 116 0.000111603592912162 0.00885773044987103 -0.0776255707762557
"4002" "chr1" 34801877 0.065 0.0579150579150579 400 259 0.711928475890424 1 -0.00708494208494208
"4003" "chr1" 34801880 0.00892857142857143 0 224 114 0.198734210865588 0.51355517647053 -0.00892857142857143
"4004" "chr1" 34801887 0.00888888888888889 0 225 116 0.196364947134271 0.51046834716393 -0.00888888888888889
"4005" "chr1" 34801889 0.00442477876106195 0 226 115 0.363957701335109 0.660454366604157 -0.00442477876106195
"4006" "chr1" 34801901 0.00442477876106195 0 226 116 0.362256346901484 0.659026933118759 -0.00442477876106195
"4007" "chr1" 34801960 0 0 249 110 1 1 0
"4008" "chr1" 34801970 0 0.0454545454545455 250 110 0.000527099879083188 0.0224367342546249 0.0454545454545455
"4009" "chr1" 34801972 0.004 0.00909090909090909 250 110 0.565696175983308 0.882826929902511 0.00509090909090909
"4010" "chr1" 34801974 0 0.00909090909090909 249 110 0.123527552382516 0.437290777174501 0.00909090909090909
"4011" "chr1" 34801977 0.0300751879699248 0.0508474576271186 133 59 0.490898028396459 0.800937792338155 0.0207722696571938
"4012" "chr1" 34801978 0.0564516129032258 0.0636363636363636 248 110 0.790983115206252 1 0.00718475073313782
"4013" "chr1" 34801983 0 0 134 59 1 1 0
"4014" "chr1" 34801985 0 0 133 59 1 1 0
"4015" "chr1" 34801994 0 0 134 59 1 1 0
"4016" "chr1" 34801996 0.00746268656716418 0 134 59 0.392238336473609 0.688361380940215 -0.00746268656716418
"4017" "chr1" 34802095 0.0375 0.0434782608695652 160 92 0.816027985944415 1 0.00597826086956522
"4018" "chr1" 34842624 0.00325732899022801 0.0050761421319797 307 197 0.754228487582609 1 0.00181881314175168
"4019" "chr1" 34842633 0 0 341 220 1 1 0
"4020" "chr1" 34842643 0.0174418604651163 0 344 223 0.0139998720420212 0.143827964598778 -0.0174418604651163
"4021" "chr1" 34842655 0 0.00896860986547085 340 223 0.053915635128921 0.288127368252493 0.00896860986547085
[truncated: 64,906,079 more chars]
