# Supplementary material for: GeneDMRs: An R Package for Gene-Based Differentially Methylated Regions Analysis
Source: J Comput Biol. 2021 Mar 4;28(3):304–16. doi: 10.1089/cmb.2020.0081 (PMC7994424; doi:10.1089/cmb.2020.0081)
Supplement: Supplemental data [file Supp_File3.txt]

"id" "chr" "start" "end" "feature" "Methgroup1_CpGisland" "Methgroup2_CpGisland" "Readgroup1_CpGisland" "Readgroup2_CpGisland" "Methgroup1_Shore" "Methgroup2_Shore" "Readgroup1_Shore" "Readgroup2_Shore" "Pvalue1" "Pvalue2" "Qvalue1" "Qvalue2" "Methdiff1" "Methdiff2"
"1" "NM_001011874" "chr1" 3670498 3672498 "promoters" 0.0359765051395007 0.0501600853788687 1362 937 0.0235400633770937 0.0298136645962733 11045 6440 0.0973537075251658 0.00377314227482216 0.292250978126467 0.0586554611989836 0.014183580239368 0.00627360121917958
"2" "NM_001011874" "chr1" 3670552 3671498 "exons" 0.0359765051395007 0.0501600853788687 1362 937 0.0256770310932798 0.0298561151079137 4985 2780 0.0973537075251658 0.203930294920583 0.292250978126467 0.982467939896749 0.014183580239368 0.00417908401463383
"3" "NM_001289465" "chr1" 4490928 4492668 "exons" 0.0283157472953119 0.0374149659863946 7487 4704 NA NA 0 0 0.00575039673370558 1 0.0455842054255715 1 0.00909921869108268 NA
"4" "NM_001289465" "chr1" 4492669 4493771 "introns" 0.0602218700475436 0.0581891709728151 6941 4451 0.123441396508728 0.0949074074074074 802 432 0.653957886090441 0.0665704834183074 0.919292351406714 0.460213312014586 -0.00203269907472849 -0.0285339891013208
"5" "NM_001289464" "chr1" 4492669 4493099 "introns" 0.0589254766031196 0.0544959128065395 1154 734 NA NA 0 0 0.685365323397126 1 0.944617441029671 1 -0.00442956379658008 NA
"6" "NM_001289464" "chr1" 4493100 4493490 "exons" 0.0428915662650602 0.0335051546391753 2075 1164 NA NA 0 0 0.183002125575288 1 0.433023310077524 1 -0.00938641162588499 NA
"7" "NM_011441" "chr1" 4493100 4493466 "exons" 0.0428915662650602 0.0335051546391753 2075 1164 NA NA 0 0 0.183002125575288 1 0.433023310077524 1 -0.00938641162588499 NA
"8" "NM_011441" "chr1" 4493467 4493771 "introns" 0.0703125 0.0705052878965922 3712 2553 0.123441396508728 0.0949074074074074 802 432 0.97661788610257 0.0665704834183074 1 0.460213312014586 0.000192787896592245 -0.0285339891013208
"9" "NM_001289464" "chr1" 4493491 4493771 "introns" 0.0703125 0.0705052878965922 3712 2553 0.123441396508728 0.0949074074074074 802 432 0.97661788610257 0.0665704834183074 1 0.460213312014586 0.000192787896592245 -0.0285339891013208
"10" "NM_001289465" "chr1" 4496291 4497354 "exons" 0.0448730189039526 0.062364256903506 5237 3223 NA NA 0 0 0.000469990572801293 1 0.0077979034677714 1 0.0174912379995534 NA
"11" "NM_001289465" "chr1" 4496354 4498354 "promoters" 0.0448730189039526 0.062364256903506 5237 3223 NA NA 0 0 0.000469990572801293 1 0.0077979034677714 1 0.0174912379995534 NA
"12" "NM_008866" "chr1" 4806822 4808822 "promoters" 0.0179226069246436 0.0107573775258032 9820 6879 0.0198863636363636 0 352 169 0.000130369911901433 0.0017696201983214 0.00299030589318287 0.0337380526067128 -0.00716522939884042 -0.0198863636363636
"13" "NM_008866" "chr1" 4807823 4807982 "exons" 0.0244601145879242 0.0125420617925971 4538 3269 NA NA 0 0 0.000115140324185052 1 0.00274782630849705 1 -0.0119180527953271 NA
"14" "NM_008866" "chr1" 4807983 4808454 "introns" 0.0123059447179099 0.00914127423822715 5282 3610 0.0198863636363636 0 352 169 0.15591737981632 0.0017696201983214 0.39321164074445 0.0337380526067128 -0.00316467047968273 -0.0198863636363636
"15" "NM_001159750" "chr1" 4856693 4858693 "promoters" 0.0135973282442748 0.0107901148625131 4192 2873 NA NA 0 0 0.292104314022123 1 0.576340847158079 1 -0.00280721338176176 NA
"16" "NM_001159751" "chr1" 4857327 4859327 "promoters" 0.0135973282442748 0.0107901148625131 4192 2873 NA NA 0 0 0.292104314022123 1 0.576340847158079 1 -0.00280721338176176 NA
"17" "NM_001159750" "chr1" 4857977 4867469 "introns" 0.0131503716409377 0.00516795865633075 1749 1161 NA NA 0 0 0.0265315282746601 1 0.126225203542974 1 -0.00798241298460693 NA
"18" "NM_001177795" "chr1" 4923990 5020737 "introns" 0.024745269286754 0.0324267782426778 1374 956 0.0468277945619335 0.0383886255924171 3310 2110 0.27114544358727 0.0889107817872681 0.550047340118248 0.559980286807461 0.00768150895592382 -0.00843916896951647
"19" "NM_001290372" "chr1" 5017734 5019734 "promoters" 0.024745269286754 0.0324267782426778 1374 956 NA NA 0 0 0.27114544358727 1 0.550047340118248 1 0.00768150895592382 NA
"20" "NM_021374" "chr1" 5018539 5020539 "promoters" 0.024745269286754 0.0324267782426778 1374 956 0.0414483087184374 0.0304964539007092 2099 1410 0.27114544358727 0.0562857859143123 0.550047340118248 0.407481246154093 0.00768150895592382 -0.0109518548177281
"21" "NM_021374" "chr1" 5019311 5019539 "exons" 0.0671641791044776 0.0952380952380952 134 105 NA NA 0 0 0.427786903320061 1 0.72084651432347 1 0.0280739161336176 NA
"22" "NM_021374" "chr1" 5019539 5019539 "TSSes" 0.0671641791044776 0.0952380952380952 134 105 NA NA 0 0 0.427786903320061 1 0.72084651432347 1 0.0280739161336176 NA
"23" "NM_001310442" "chr1" 5082085 5084085 "promoters" 0.0185011709601874 0.00653370013755158 4270 2908 NA NA 0 0 6.75917976947559e-06 1 0.000314318598259936 1 -0.0119674708226358 NA
"24" "NM_001310442" "chr1" 5083086 5083278 "exons" 0.0127084988085782 0.00920245398773006 2518 1956 NA NA 0 0 0.264329845749818 1 0.541666356821514 1 -0.00350604482084817 NA
"25" "NM_001310442" "chr1" 5083279 5084416 "introns" 0.0268264840182648 0.00105042016806723 1752 952 NA NA 0 0 6.85275081258121e-09 1 8.98466969313881e-07 1 -0.0257760638501976 NA
"26" "NM_010342" "chr1" 5913707 5917398 "exons" NA NA 0 0 0.806051202482545 0.758083832335329 1289 835 1 0.00315656829150765 1 0.0522474278501158 NA -0.0479673701472152
"27" "NM_009826" "chr1" 6213661 6215661 "promoters" 0.0162712350369149 0.0117832719621252 13951 9505 0.0265151515151515 0.0143945808636749 1848 1181 0.00421993383523249 0.00873865203929493 0.0365320378172009 0.107169033950185 -0.00448796307478972 -0.0121205706514767
"28" "NM_009826" "chr1" 6214662 6214957 "exons" 0.0183591508892714 0.0130151843817787 5229 3227 NA NA 0 0 0.0557289111646919 1 0.204214865616904 1 -0.00534396650749263 NA
"29" "NM_009826" "chr1" 6214958 6227939 "introns" 0.0144070927225711 0.0111035189613939 8121 5854 NA NA 0 0 0.0866163551862207 1 0.271612264542757 1 -0.00330357376117719 NA
"30" "NM_001195732" "chr1" 6358330 6360330 "promoters" 0.0571507454445058 0.0408252853380158 3622 2278 NA NA 0 0 0.00483304727026468 1 0.0401788023690797 1 -0.01632546010649 NA
"31" "NM_001195732" "chr1" 6359331 6359514 "exons" 0.0594059405940594 0.0786516853932584 202 89 NA NA 0 0 0.546669080753268 1 0.833755103822514 1 0.019245744799199 NA
"32" "NM_183028" "chr1" 7087919 7089919 "promoters" 0.0139459594072967 0.0087037037037037 8031 5400 NA NA 0 0 0.00500137586318094 1 0.0410723540062292 1 -0.00524225570359302 NA
"33" "NM_183028" "chr1" 7088920 7089216 "exons" 0.0127729095499777 0.00832238282961016 6733 4566 NA NA 0 0 0.0234612641000563 1 0.116602845083842 1 -0.00445052672036756 NA
"34" "NM_001290390" "chr1" 9298133 9299877 "exons" 0.0480871981192562 0.0577367205542725 4679 3031 NA NA 0 0 0.0634983676222593 1 0.222520877496507 1 0.00964952243501627 NA
"35" "NM_001290390" "chr1" 9298877 9300877 "promoters" 0.0448960302457467 0.0459660043093129 6348 4177 NA NA 0 0 0.796413471409026 1 1 1 0.00106997406356622 NA
"36" "NM_021511" "chr1" 9544407 9546407 "promoters" 0.0139275766016713 0.0146188652975983 4667 2873 NA NA 0 0 0.805673951034115 1 1 1 0.000691288695927021 NA
"37" "NM_021511" "chr1" 9545408 9547455 "exons" 0.0105913503971756 0.00890764181903422 3399 2133 NA NA 0 0 0.536102210909767 1 0.824537619429069 1 -0.00168370857814142 NA
"38" "NM_001290397" "chr1" 9699209 9701209 "promoters" 0.0190060757127278 0.0155693950177936 6419 4496 NA NA 0 0 0.176048694123188 1 0.423115470140979 1 -0.00343668069493424 NA
"39" "NM_001290397" "chr1" 9699935 9700209 "exons" 0.0343839541547278 0.0242024202420242 1396 909 NA NA 0 0 0.15799299637452 1 0.39587052522479 1 -0.0101815339127036 NA
"40" "NM_173443" "chr1" 9745450 9748382 "exons" 0.0202667590507535 0.0139416983523447 5773 3945 NA NA 0 0 0.0185289182313283 1 0.0995216980525286 1 -0.00632506069840877 NA
"41" "NR_040462" "chr1" 9746647 9748647 "promoters" 0.0202667590507535 0.0139416983523447 5773 3945 NA NA 0 0 0.0185289182313283 1 0.0995216980525286 1 -0.00632506069840877 NA
"42" "NM_173443" "chr1" 9747382 9749382 "promoters" 0.0202667590507535 0.0139416983523447 5773 3945 NA NA 0 0 0.0185289182313283 1 0.0995216980525286 1 -0.00632506069840877 NA
"43" "NR_040462" "chr1" 9747648 9748604 "exons" 0.0202597402597403 0.0116804822908817 3850 2654 NA NA 0 0 0.00678564407319601 1 0.0509530151707629 1 -0.00857925796885857 NA
"44" "NM_133220" "chr1" 9797129 9799129 "promoters" 0.0131831353822293 0.0140339836375079 24501 15890 NA NA 0 0 0.470388997336509 1 0.762294805372845 1 0.000850848255278569 NA
"45" "NM_133220" "chr1" 9798130 9798246 "exons" 0.0104615384615385 0.00476871721506915 3250 2097 NA NA 0 0 0.0195279833153746 1 0.103286083297735 1 -0.00569282124646932 NA
"46" "NM_133220" "chr1" 9798247 9827012 "introns" 0.0143529127970088 0.0126654064272212 8291 5290 NA NA 0 0 0.407046314189474 1 0.699712917128915 1 -0.00168750636978763 NA
"47" "NM_177547" "chr1" 9798247 9865130 "introns" 0.0165982672138623 0.0153256704980843 10965 7047 NA NA 0 0 0.506553443251816 1 0.794826431015183 1 -0.001272596715778 NA
"48" "NM_133220" "chr1" 9827120 9865130 "introns" 0.0235602094240838 0.0233352305065452 2674 1757 NA NA 0 0 0.961393479414526 1 1 1 -0.000224978917538522 NA
"49" "NM_001037759" "chr1" 9847280 9849280 "promoters" 0.0235602094240838 0.0233352305065452 2674 1757 NA NA 0 0 0.961393479414526 1 1 1 -0.000224978917538522 NA
"50" "NM_001037759" "chr1" 9848281 9848385 "exons" 0.0277594183740912 0.0283018867924528 1513 1060 NA NA 0 0 0.934587628852472 1 1 1 0.00054246841836162 NA
"51" "NM_001037759" "chr1" 9848386 9865130 "introns" 0.0180878552971576 0.0157819225251076 1161 697 NA NA 0 0 0.709833648178722 1 0.963933050708868 1 -0.00230593277205002 NA
"52" "NR_024067" "chr1" 9942718 9944019 "introns" 0.00963391136801541 0.0116959064327485 1038 855 NA NA 0 0 0.663080659007553 1 0.926881187558333 1 0.00206199506473312 NA
"53" "NR_024067" "chr1" 9943118 9945118 "promoters" 0.0162237762237762 0.010958904109589 3575 2190 NA NA 0 0 0.095269672052849 1 0.288138415795409 1 -0.00526487211418718 NA
"54" "NR_024067" "chr1" 9944020 9944118 "exons" 0.0166666666666667 0.0122448979591837 1560 980 NA NA 0 0 0.365224992175622 1 0.657348048016768 1 -0.00442176870748299 NA
"55" "NM_001285425" "chr1" 9966485 9968485 "promoters" 0.0368825940038824 0.0410146989094358 13909 8436 NA NA 0 0 0.120841110309297 1 0.335587212794 1 0.00413210490555337 NA
"56" "NM_001285425" "chr1" 9967099 9967485 "exons" 0.0366036603660366 0.0332829046898638 3333 1983 NA NA 0 0 0.524443835749011 1 0.812802875094172 1 -0.00332075567617277 NA
"57" "NM_001277101" "chr1" 10035164 10037918 "introns" NA NA 0 0 0.025 0.0104166666666667 160 96 1 0.315554432018953 1 1 NA -0.0145833333333333
"58" "NM_001277101" "chr1" 10037159 10039159 "promoters" 0.0139255702280912 0.00792079207920792 4165 2525 0.0253666270313119 0.0215956808638272 2523 1667 0.0226069178110312 0.376179713029665 0.113627853194108 1 -0.00600477814888332 -0.0037709461674847
"59" "NM_026493" "chr1" 10037217 10039217 "promoters" 0.0139255702280912 0.00792079207920792 4165 2525 0.0253666270313119 0.0215956808638272 2523 1667 0.0226069178110312 0.376179713029665 0.113627853194108 1 -0.00600477814888332 -0.0037709461674847
"60" "NR_102282" "chr1" 10037662 10038159 "exons" 0.0139255702280912 0.00792079207920792 4165 2525 0.025 0.0104166666666667 160 96 0.0226069178110312 0.315554432018953 0.113627853194108 1 -0.00600477814888332 -0.0145833333333333
"61" "NM_013715" "chr1" 10037670 10038159 "exons" 0.0139255702280912 0.00792079207920792 4165 2525 0.025 0.0104166666666667 160 96 0.0226069178110312 0.315554432018953 0.113627853194108 1 -0.00600477814888332 -0.0145833333333333
"62" "NM_001277101" "chr1" 10037919 10038159 "exons" 0.0139255702280912 0.00792079207920792 4165 2525 NA NA 0 0 0.0226069178110312 1 0.113627853194108 1 -0.00600477814888332 NA
"63" "NM_001277101" "chr1" 10038159 10038159 "TSSes" 0.036144578313253 0 166 121 NA NA 0 0 0.009842717558618 1 0.065621274810921 1 -0.036144578313253 NA
"64" "NM_026493" "chr1" 10038345 10045075 "introns" 0.0195784743768054 0.0154106689246401 9347 5905 0.0221498371335505 0.0217391304347826 3070 1840 0.0566176588508656 0.912539453970611 0.206514154320478 1 -0.00416780545216526 -0.000410706698767881
"65" "NM_001102430" "chr1" 10216560 10232370 "introns" 0.0161820813050914 0.0151933701657459 7601 5068 NA NA 0 0 0.661153089510434 1 0.924902211586424 1 -0.00098871113934558 NA
"66" "NM_001102430" "chr1" 10231670 10233670 "promoters" 0.0165840734016977 0.0144176616355035 20381 13317 NA NA 0 0 0.116243081884888 1 0.327478815786599 1 -0.00216641176619417 NA
"67" "NM_001102430" "chr1" 10232371 10232670 "exons" 0.0184225676453656 0.0191179665435585 6948 4603 NA NA 0 0 0.78731813313509 1 1 1 0.000695398898192975 NA
"68" "NM_029525" "chr1" 10992464 10994464 "promoters" 0.0149047326367548 0.0197215777262181 6508 4310 NA NA 0 0 0.0584550580029118 1 0.210789611621113 1 0.00481684508946333 NA
"69" "NM_029525" "chr1" 10993465 10993909 "exons" 0.00911313625250056 0.012380615493456 4499 2827 NA NA 0 0 0.1833076449937 1 0.433322713281607 1 0.00326747924095541 NA
"70" "NM_029525" "chr1" 10993910 11061325 "introns" 0.0278745644599303 0.0337154416722859 2009 1483 NA NA 0 0 0.321904452725127 1 0.609545207222137 1 0.00584087721235559 NA
"71" "NM_001160371" "chr1" 11413104 11415104 "promoters" 0.0241276911655531 0.021978021978022 2694 2002 0.0545454545454545 0.0185185185185185 165 162 0.627683403228052 0.0748013704480949 0.898893498284444 0.498539858653579 -0.0021496691875311 -0.036026936026936
"72" "NM_001160371" "chr1" 11414105 11414637 "exons" 0.0241276911655531 0.021978021978022 2694 2002 NA NA 0 0 0.627683403228052 1 0.898893498284444 1 -0.0021496691875311 NA
"73" "NM_172841" "chr1" 12989580 12991135 "exons" 0.046875 0.0450581395348837 2816 2064 0.0448239060832444 0.0497592295345104 937 623 0.764723165602479 0.614699921977445 1 1 -0.00181686046511628 0.00493532345126604
"74" "NM_172841" "chr1" 12990135 12992135 "promoters" 0.0454398968739929 0.0432357043235704 3103 2151 0.0448239060832444 0.0497592295345104 937 623 0.702902180623159 0.614699921977445 0.958779797540523 1 -0.00220419255042248 0.00493532345126604
"75" "NM_001081209" "chr1" 13124673 13125165 "introns" NA NA 0 0 0.133333333333333 0.108695652173913 45 46 1 0.719892565539703 1 1 NA -0.0246376811594203
"76" "NM_001081209" "chr1" 13125166 13125856 "exons" NA NA 0 0 0.0533707865168539 0.0719424460431655 712 417 1 0.147500547472081 1 0.786858908231887 NA 0.0185716595263115
"77" "NM_001081209" "chr1" 13125857 13127109 "introns" 0.0625 0.0297872340425532 368 235 0.102013422818792 0.175519630484988 745 433 0.0623493814887307 3.70610845801541e-05 0.220028744879729 0.00186933591907811 -0.0327127659574468 0.0735062076661965
"78" "NM_001081209" "chr1" 13126163 13128163 "promoters" 0.0625 0.0297872340425532 368 235 0.102013422818792 0.175519630484988 745 433 0.0623493814887307 3.70610845801541e-05 0.220028744879729 0.00186933591907811 -0.0327127659574468 0.0735062076661965
"79" "NM_001302702" "chr1" 13286026 13372182 "introns" NA NA 0 0 0.027027027027027 0.00862068965517241 148 116 1 0.220299601102011 1 1 NA -0.0184063373718546
"80" "NM_008678" "chr1" 13286026 13373937 "introns" 0.0136488124635209 0.0122459965011439 22273 14862 0.0115303983228512 0.011844331641286 1908 1182 0.242082572228498 0.928110781843344 0.513548176141325 1 -0.001402815962377 0.000313933318434803
"81" "NM_001302702" "chr1" 13371429 13373429 "promoters" 0.0136733185513673 0.0151618013125141 13530 8838 0.0115303983228512 0.011844331641286 1908 1182 0.360287625261952 0.928110781843344 0.652189646390995 1 0.00148848276114681 0.000313933318434803
"82" "NM_001302702" "chr1" 13372183 13372429 "exons" NA NA 0 0 0.0102272727272727 0.0121951219512195 1760 1066 1 0.579035624859482 1 1 NA 0.00196784922394679
"83" "NM_008678" "chr1" 13373083 13375083 "promoters" 0.0130603741837266 0.00985044146795603 24961 16649 NA NA 0 0 0.00265026224765837 1 0.0266418103189605 1 -0.00320993271577058 NA
"84" "NM_028173" "chr1" 13581087 13589599 "introns" 0.0186941964285714 0.0198402473589281 10752 7762 NA NA 0 0 0.575316574775063 1 0.856698344050775 1 0.00114605093035668 NA
"85" "NM_028173" "chr1" 13588910 13590910 "promoters" 0.0186941964285714 0.0198402473589281 10752 7762 NA NA 0 0 0.575316574775063 1 0.856698344050775 1 0.00114605093035668 NA
"86" "NM_145381" "chr1" 13650885 13660328 "introns" NA NA 0 0 0.511475409836066 0.405511811023622 305 254 1 0.0085705362437014 1 0.105699889424545 NA -0.105963598812443
"87" "NM_145381" "chr1" 13659509 13661509 "promoters" 0.0103692923412771 0.00821566110397946 5497 3895 0.511475409836066 0.405511811023622 305 254 0.284885871772835 0.0085705362437014 0.567396329433706 0.105699889424545 -0.0021536312372976 -0.105963598812443
"88" "NM_145381" "chr1" 13660329 13660509 "exons" 0.0135665833630846 0.0107326178254783 2801 2143 NA NA 0 0 0.368080248539278 1 0.660374333091397 1 -0.00283396553760631 NA
"89" "NM_010164" "chr1" 14309199 14311199 "promoters" 0.0164437623328217 0.0150824272185198 4561 2851 0.0328467153284672 0.0720720720720721 274 222 0.647596670739029 0.0372281483078553 0.913563669447272 0.304581948813205 -0.00136133511430193 0.0392253567436049
"90" "NM_010164" "chr1" 14309646 14310199 "exons" 0.0164437623328217 0.0150824272185198 4561 2851 0.0328467153284672 0.0720720720720721 274 222 0.647596670739029 0.0372281483078553 0.913563669447272 0.304581948813205 -0.00136133511430193 0.0392253567436049
"91" "NM_001360810" "chr1" 14754966 14756966 "promoters" 0.0288770053475936 0.0299145299145299 1870 1170 NA NA 0 0 0.869026352617809 1 1 1 0.00103752456693633 NA
"92" "NM_001360810" "chr1" 14755230 14755966 "exons" 0.0288770053475936 0.0299145299145299 1870 1170 NA NA 0 0 0.869026352617809 1 1 1 0.00103752456693633 NA
"93" "NM_009352" "chr1" 15804645 15806645 "promoters" NA NA 0 0 0.0375 0 320 231 1 4.01381399602176e-05 1 0.00200026543528365 NA -0.0375
"94" "NM_009352" "chr1" 15805958 15807640 "introns" NA NA 0 0 0.0375 0 320 231 1 4.01381399602176e-05 1 0.00200026543528365 NA -0.0375
"95" "NM_001033288" "chr1" 15883841 15892438 "introns" 0.611347517730496 0.622395833333333 705 384 NA NA 0 0 0.720170919281142 1 0.971999212416796 1 0.0110483156028369 NA
"96" "NM_001033288" "chr1" 15891722 15893722 "promoters" 0.21834605201682 0.215043156596794 6421 4055 NA NA 0 0 0.689457675648834 1 0.947641429840222 1 -0.00330289542002574 NA
"97" "NM_001033288" "chr1" 15892439 15892722 "exons" 0.215286019463565 0.223728813559322 4213 2655 NA NA 0 0 0.410154142395115 1 0.702994201833364 1 0.00844279409575688 NA
"98" "NM_001243238" "chr1" 16080994 16092973 "introns" 0.166939443535188 0.179487179487179 611 468 NA NA 0 0 0.589083887164142 1 0.868424946558226 1 0.0125477359519913 NA
"99" "NM_001305227" "chr1" 16082511 16092973 "introns" 0.166939443535188 0.179487179487179 611 468 NA NA 0 0 0.589083887164142 1 0.868424946558226 1 0.0125477359519913 NA
"100" "NM_001305227" "chr1" 16092325 16094325 "promoters" 0.0450344149459194 0.0503220008986072 10170 6677 NA NA 0 0 0.114408241144823 1 0.324376513981932 1 0.00528758595268779 NA
"101" "NM_001305227" "chr1" 16092974 16093325 "exons" 0.0372423893712731 0.0405862457722661 9559 6209 NA NA 0 0 0.287995410455062 1 0.571262599595919 1 0.00334385640099292 NA
"102" "NM_011291" "chr1" 16103433 16105433 "promoters" 0.0199137072685032 0.0150238182484427 12052 8187 0.0205254515599343 0.0179918746372606 2436 1723 0.00934983419636811 0.519829870480878 0.0633927910064358 1 -0.0048898890200605 -0.00253357692267372
"103" "NM_011291" "chr1" 16103685 16104364 "introns" NA NA 0 0 0.0157835400225479 0.0190114068441065 887 789 1 0.60286831376081 1 1 NA 0.00322786682155855
"104" "NM_011291" "chr1" 16104365 16104433 "exons" NA NA 0 0 0.0224014336917563 0.0194902548725637 1116 667 1 0.630941364428562 1 1 NA -0.00291117881919255
"105" "NM_133832" "chr1" 16104881 16106881 "promoters" 0.0192805301356895 0.0131760078662734 31690 20340 0.0340136054421769 0.041958041958042 147 143 8.44127488443041e-08 0.721387586595739 8.02828985690381e-06 1 -0.00610452226941614 0.00794443651586509
"106" "NM_133832" "chr1" 16105882 16106306 "exons" 0.0201605197783298 0.0138312586445367 10466 6507 NA NA 0 0 0.00200953599793432 1 0.0220370277430465 1 -0.00632926113379318 NA
"107" "NM_133832" "chr1" 16106307 16107794 "introns" NA NA 0 0 0.0340136054421769 0.041958041958042 147 143 1 0.721387586595739 1 1 NA 0.00794443651586509
"108" "NM_001111272" "chr1" 16509409 16519172 "introns" NA NA 0 0 0.0161290322580645 0.0146056475170399 3286 2054 1 0.615605873441973 1 1 NA -0.00152338474102459
"109" "NM_001347044" "chr1" 16518115 16520115 "promoters" 0.0226942628903413 0.0253583241455347 5508 3628 0.0143661137440758 0.0127086967356093 6752 4013 0.414863584828728 0.404505098926572 0.707967986559294 1 0.00266406125519341 -0.00165741700846656
"110" "NM_001111272" "chr1" 16518302 16520302 "promoters" 0.0226942628903413 0.0253583241455347 5508 3628 0.0143661137440758 0.0127086967356093 6752 4013 0.414863584828728 0.404505098926572 0.707967986559294 1 0.00266406125519341 -0.00165741700846656
"111" "NM_001347044" "chr1" 16518422 16519007 "introns" NA NA 0 0 0.0335305719921105 0.0523255813953488 507 344 1 0.138316234300784 1 0.75136574696238 NA 0.0187950094032384
"112" "NM_001347044" "chr1" 16519008 16519115 "exons" NA NA 0 0 0.023109243697479 0.0285714285714286 476 210 1 0.595002217561065 1 1 NA 0.00546218487394958
"113" "NM_001111272" "chr1" 16519173 16519302 "exons" NA NA 0 0 0.00991633095754571 0.0108932461873638 3227 1836 1 0.698911884271234 1 1 NA 0.000976915229818126
"114" "NM_001271017" "chr1" 16602354 16619236 "introns" 0.0119466666666667 0.0115144730529346 9375 6253 NA NA 0 0 0.805913007957518 1 1 1 -0.000432193613732075 NA
"115" "NM_001271016" "chr1" 16618291 16620291 "promoters" 0.0133525225873511 0.0114485418173054 12507 8298 0.274809160305344 0.272552783109405 1834 1042 0.225261771286861 0.878198250488702 0.490642035476524 1 -0.00190398077004571 -0.00225637719593852
"116" "NM_001310470" "chr1" 16648008 16656991 "introns" 0.0173490631505899 0.0178748758689176 1441 1007 NA NA 0 0 0.92243298388188 1 1 1 0.00052581271832771 NA
"117" "NM_026456" "chr1" 16655865 16657865 "promoters" 0.0125541125541126 0.0197960407918416 2310 1667 0.0346534653465347 0 202 163 0.0711193072338602 0.00171922554193994 0.23920536111141 0.0331946897402388 0.00724192823772908 -0.0346534653465347
"118" "NM_001310470" "chr1" 16656119 16658119 "promoters" 0.0125541125541126 0.0197960407918416 2310 1667 0.0346534653465347 0 202 163 0.0711193072338602 0.00171922554193994 0.23920536111141 0.0331946897402388 0.00724192823772908 -0.0346534653465347
"119" "NR_037998" "chr1" 16656551 16658551 "promoters" 0.0125541125541126 0.0197960407918416 2310 1667 0.0346534653465347 0 202 163 0.0711193072338602 0.00171922554193994 0.23920536111141 0.0331946897402388 0.00724192823772908 -0.0346534653465347
"120" "NM_001310470" "chr1" 16656992 16657119 "exons" 0.0046029919447641 0.0227272727272727 869 660 NA NA 0 0 0.00133597687275007 1 0.0165061434915763 1 0.0181242807825086 NA
"121" "NM_027415" "chr1" 16664190 16666190 "promoters" 0.0159778630723913 0.0137096774193548 11203 8680 NA NA 0 0 0.190106295993712 1 0.443115802483912 1 -0.00226818565303648 NA
"122" "NM_027415" "chr1" 16665191 16665505 "exons" 0.0169119052168928 0.0143884892086331 10466 8201 NA NA 0 0 0.168469433682686 1 0.412142552164328 1 -0.0025234160082597 NA
"123" "NM_026392" "chr1" 16665506 16667664 "introns" 0.00271370420624152 0.00208768267223382 737 479 NA NA 0 0 0.827993630308613 1 1 1 -0.000626021534007699 NA
"124" "NM_027415" "chr1" 16665506 16667667 "introns" 0.00271370420624152 0.00208768267223382 737 479 NA NA 0 0 0.827993630308613 1 1 1 -0.000626021534007699 NA
"125" "NM_020604" "chr1" 17092058 17097225 "introns" 0.0234986945169713 0.0466724286949006 1915 1157 NA NA 0 0 0.000539473788084398 1 0.00861816549729055 1 0.0231737341779293 NA
"126" "NM_020604" "chr1" 17096889 17098889 "promoters" 0.0176628514907447 0.0167348175071937 21231 13206 NA NA 0 0 0.519927698963631 1 0.80821464728004 1 -0.000928033983550968 NA
"127" "NM_020604" "chr1" 17097226 17097889 "exons" 0.0145206269833638 0.0142731018246027 10399 6796 NA NA 0 0 0.894053219673037 1 1 1 -0.000247525158761077 NA
"128" "NM_010267" "chr1" 17144372 17146372 "promoters" 0.075 0.0491071428571429 680 448 NA NA 0 0 0.0787128619581067 1 0.255264042501781 1 -0.0258928571428571 NA
"129" "NM_010267" "chr1" 17145373 17145588 "exons" 0.126126126126126 0.0142857142857143 111 70 NA NA 0 0 0.00297348414416698 1 0.0286870817084188 1 -0.111840411840412 NA
"130" "NM_010267" "chr1" 17145589 17146935 "introns" 0.0650263620386643 0.0555555555555556 569 378 NA NA 0 0 0.549534712147463 1 0.836264749663911 1 -0.00947080648310877 NA
"131" "NR_151619" "chr1" 19075465 19104669 "introns" 0.102167182662539 0.0828402366863905 323 169 0.0613496932515337 0.118343195266272 326 169 0.484047433684008 0.0103255565185705 0.774513164149172 0.120615733565157 -0.0193269459761482 0.0569935020147384
"132" "NR_151619" "chr1" 19103840 19105840 "promoters" 0.102167182662539 0.0828402366863905 323 169 0.0613496932515337 0.118343195266272 326 169 0.484047433684008 0.0103255565185705 0.774513164149172 0.120615733565157 -0.0193269459761482 0.0569935020147384
"133" "NM_153154" "chr1" 19104364 19104861 "exons" 0.102167182662539 0.0828402366863905 323 169 0.0613496932515337 0.118343195266272 326 169 0.484047433684008 0.0103255565185705 0.774513164149172 0.120615733565157 -0.0193269459761482 0.0569935020147384
"134" "NM_001286340" "chr1" 19207913 19209913 "promoters" 0.0712788259958071 0.0740740740740741 477 270 NA NA 0 0 0.887474756686662 1 1 1 0.00279524807826695 NA
"135" "NM_001286340" "chr1" 19209249 19213950 "introns" 0.0506713959969597 0.0444199706314244 3947 2724 0.0478436657681941 0.0504939626783754 1484 911 0.238990130427343 0.738450092763525 0.509197098519568 1 -0.00625142536553534 0.00265029691018134
"136" "NM_001025305" "chr1" 19211053 19213053 "promoters" NA NA 0 0 0.0830564784053156 0.096 301 125 1 0.577943603104236 1 1 NA 0.0129435215946844
"137" "NM_009334" "chr1" 19234050 19238845 "exons" NA NA 0 0 0.137535816618911 0.116858237547893 698 522 1 0.246084024326204 1 1 NA -0.0206775790710185
"138" "NM_001286340" "chr1" 19236608 19238845 "exons" NA NA 0 0 0.137535816618911 0.116858237547893 698 522 1 0.246084024326204 1 1 NA -0.0206775790710185
"139" "NM_008563" "chr1" 20817906 20820130 "introns" 0.0180433039294306 0.005 2494 1600 NA NA 0 0 0.00011783616844675 1 0.00278109416978071 1 -0.0130433039294306 NA
"140" "NM_008563" "chr1" 20819312 20821312 "promoters" 0.0151400454201363 0.00586756077116513 3963 2386 NA NA 0 0 0.000452639985189626 1 0.00760413220066743 1 -0.00927248464897113 NA
"141" "NM_008563" "chr1" 20820131 20820312 "exons" 0.010211027910143 0.00763358778625954 1469 786 NA NA 0 0 0.537317760331872 1 0.825612804721552 1 -0.00257744012388341 NA
"142" "NR_040492" "chr1" 20889473 20891473 "promoters" 0.0157531998687233 0.0122042341220423 6094 4015 0.0272942187835805 0.0195170360568971 4653 3023 0.138118896989253 0.0128897821076242 0.364625665993317 0.141989166169382 -0.00354896574668099 -0.00777718272668337
"143" "NM_028829" "chr1" 20889547 20891547 "promoters" 0.0157531998687233 0.0122042341220423 6094 4015 0.0272942187835805 0.0195170360568971 4653 3023 0.138118896989253 0.0128897821076242 0.364625665993317 0.141989166169382 -0.00354896574668099 -0.00777718272668337
"144" "NM_028829" "chr1" 20890548 20890686 "exons" 0.0143024618991794 0.0111188325225851 4265 2878 NA NA 0 0 0.240017218785216 1 0.510495657701814 1 -0.00318362937659424 NA
"145" "NM_028829" "chr1" 20890687 20932059 "introns" 0.0191361399671952 0.0149516270888303 1829 1137 0.0272942187835805 0.0195170360568971 4653 3023 0.393590911888895 0.0128897821076242 0.685945382418914 0.141989166169382 -0.00418451287836493 -0.00777718272668337
"146" "NM_001355122" "chr1" 20934582 20939650 "exons" 0.916500994035785 0.925182481751825 1006 548 NA NA 0 0 0.545642932138577 1 0.833116189775165 1 0.00868148771603949 NA
"147" "NM_177409" "chr1" 21078225 21080225 "promoters" 0.01900290632685 0.0175768989328311 4473 3186 NA NA 0 0 0.646509052881975 1 0.913120303826306 1 -0.00142600739401885 NA
"148" "NM_177409" "chr1" 21078994 21079225 "exons" 0.00704225352112676 0.0111111111111111 852 720 NA NA 0 0 0.39322508302452 1 0.685595552921466 1 0.00406885758998435 NA
"149" "NM_001310477" "chr1" 21593615 21961180 "introns" NA NA 0 0 0.017536704730832 0.0172106824925816 2452 1685 1 0.93037853684555 1 1 NA -0.000326022238250373
"150" "NM_023872" "chr1" 21960942 21962942 "promoters" 0.0189580115152366 0.0148526077097506 14242 8820 NA NA 0 0 0.0191689425080981 1 0.101892772544005 1 -0.00410540380548606 NA
"151" "NM_001310477" "chr1" 21961181 21962650 "exons" 0.0189580115152366 0.0148526077097506 14242 8820 NA NA 0 0 0.0191689425080981 1 0.101892772544005 1 -0.00410540380548606 NA
"152" "NM_023872" "chr1" 21961181 21961942 "exons" 0.0153644696639022 0.0123717137635316 11455 7113 NA NA 0 0 0.0910437633353496 1 0.280159721418848 1 -0.00299275590037066 NA
"153" "NM_001310477" "chr1" 21961650 21963650 "promoters" 0.0232793522267206 0.0195922689965581 5928 3777 NA NA 0 0 0.222562187377452 1 0.487091935359182 1 -0.00368708323016254 NA
"154" "NM_053270" "chr1" 22486653 22533398 "introns" 0.0734653465346535 0.0968042196711139 5050 3223 NA NA 0 0 0.000190021279964517 1 0.00396668228924422 1 0.0233388731364604 NA
"155" "NM_053270" "chr1" 22533399 22533471 "exons" 0.0259481037924152 0.0288123682361209 2004 1423 NA NA 0 0 0.612047036249363 1 0.888173148643189 1 0.0028642644437057 NA
"156" "NM_053270" "chr1" 22533472 22534005 "introns" 0.0243185733103658 0.0295612009237875 9869 6495 NA NA 0 0 0.0418715113309161 1 0.169368735176208 1 0.00524262761342174 NA
"157" "NM_053270" "chr1" 22534006 22534240 "exons" 0.0277929155313352 0.0371747211895911 1835 1076 NA NA 0 0 0.164797953265056 1 0.406635492437633 1 0.00938180565825593 NA
"158" "NM_053270" "chr1" 22805003 22807003 "promoters" 0.0271921784295753 0.0260856222188123 9819 6517 NA NA 0 0 0.667329180419606 1 0.93006724779852 1 -0.00110655621076298 NA
"159" "NM_053270" "chr1" 22805561 22806003 "exons" 0.0275326509001059 0.0273097036606624 5666 3442 NA NA 0 0 0.949637068443047 1 1 1 -0.00022294723944349 NA
"160" "NM_053270" "chr1" 22806003 22806003 "TSSes" 0.00760456273764259 0.00699300699300699 263 143 NA NA 0 0 0.944975436740697 1 1 1 -0.000611555744635593 NA
"161" "NM_025746" "chr1" 23100474 23102253 "exons" NA NA 0 0 0.932539682539683 0.973404255319149 252 188 1 0.0276856369317904 1 0.245869752598093 NA 0.0408645727794664
"162" "NM_025746" "chr1" 23101253 23103253 "promoters" NA NA 0 0 0.932539682539683 0.973404255319149 252 188 1 0.0276856369317904 1 0.245869752598093 NA 0.0408645727794664
"163" "NM_001081079" "chr1" 23379059 23382814 "introns" 0.0119904076738609 0.0163398692810458 834 612 NA NA 0 0 0.486693498657356 1 0.77680319474643 1 0.00434946160718484 NA
"164" "NM_001081079" "chr1" 23382175 23384175 "promoters" 0.0117328519855596 0.0121620025977093 12188 8469 0.0169491525423729 0.00355871886120996 413 281 0.779963646272595 0.0465262919658321 1 0.355529646384246 0.000429150612149726 -0.0133904336811629
"165" "NM_001081079" "chr1" 23382815 23383175 "exons" 0.009029590948651 0.011296738265712 9192 6285 NA NA 0 0 0.165361206312837 1 0.407587620494255 1 0.00226714731706101 NA
"166" "NM_172124" "chr1" 23760925 23762925 "promoters" 0.0276949579275161 0.0285114045618247 15093 9996 NA NA 0 0 0.701513397491696 1 0.957562095430954 1 0.000816446634308663 NA
"167" "NM_172124" "chr1" 23761926 23763228 "exons" 0.0270523358651545 0.0301398488988909 19222 12442 NA NA 0 0 0.106663176746054 1 0.310087648464563 1 0.00308751303373634 NA
"168" "NM_001357395" "chr1" 23891994 23922037 "introns" 0.0155087498690139 0.0105905006418485 9543 6232 NA NA 0 0 0.00800990062152698 1 0.0569169925853828 1 -0.00491824922716541 NA
"169" "NM_001357395" "chr1" 23921381 23923381 "promoters" 0.0139157712073684 0.00925465220419942 29966 20098 0.0806451612903226 0.021505376344086 124 93 1.91070748655735e-06 0.0292914362941437 0.000111691736366099 0.256027481652408 -0.00466111900316893 -0.0591397849462366
"170" "NM_001357395" "chr1" 23922038 23922381 "exons" 0.0124557582357746 0.00836440592562733 14692 9923 NA NA 0 0 0.0019820229700715 1 0.02184644352996 1 -0.00409135231014724 NA
"171" "NM_026503" "chr1" 24003307 24005545 "introns" 0.0342105263157895 0.0270935960591133 760 406 NA NA 0 0 0.503744773183711 1 0.791810973257605 1 -0.00711693025667617 NA
"172" "NM_026503" "chr1" 24004640 24006640 "promoters" 0.0180475799835931 0.012954966070327 2438 1621 NA NA 0 0 0.199747698644806 1 0.456023831424083 1 -0.00509261391326615 NA
"173" "NM_026503" "chr1" 24005546 24005640 "exons" 0.0107270560190703 0.00823045267489712 1678 1215 NA NA 0 0 0.494852804938693 1 0.783721241516631 1 -0.0024966033441732 NA
"174" "NM_026604" "chr1" 24086612 24100060 "introns" 0.0180602957906712 0.0145064648375907 14064 9513 NA NA 0 0 0.0348541020584716 1 0.150371693264407 1 -0.00355383095308055 NA
"175" "NM_026604" "chr1" 24099341 24101341 "promoters" 0.0165671582776482 0.0151207818550618 25291 16269 NA NA 0 0 0.249799384253127 1 0.522793796683038 1 -0.0014463764225864 NA
"176" "NM_026604" "chr1" 24100061 24100341 "exons" 0.014071661237785 0.0162985202659232 7675 4663 NA NA 0 0 0.325073787344334 1 0.61318671721089 1 0.00222685902813821 NA
"177" "NM_007733" "chr1" 24575460 24587349 "introns" 0.0271853986551393 0.0361890694239291 10410 6770 0.0825396825396825 0.0585774058577406 315 239 0.000920402601524781 0.239211156215537 0.0125847125326324 1 0.00900367076878981 -0.023962276681942
"178" "NM_007733" "chr1" 24586437 24588437 "promoters" 0.0271853986551393 0.0361890694239291 10410 6770 0.0482041587901701 0.0513552068473609 1058 701 0.000920402601524781 0.738940394285395 0.0125847125326324 1 0.00900367076878981 0.00315104805719078
"179" "NM_007733" "chr1" 24587350 24587437 "exons" NA NA 0 0 0.0336473755047106 0.0476190476190476 743 462 1 0.17156357982315 1 0.873089935669125 NA 0.013971672114337
"180" "NM_026719" "chr1" 24677543 24679543 "promoters" 0.023818248442653 0.0165289256198347 2729 1936 NA NA 0 0 0.0817145745745627 1 0.261730976299937 1 -0.00728932282281828 NA
"181" "NM_001310483" "chr1" 24677917 24679917 "promoters" 0.023818248442653 0.0165289256198347 2729 1936 NA NA 0 0 0.0817145745745627 1 0.261730976299937 1 -0.00728932282281828 NA
"182" "NM_026719" "chr1" 24678544 24678816 "exons" 0.023818248442653 0.0165289256198347 2729 1936 NA NA 0 0 0.0817145745745627 1 0.261730976299937 1 -0.00728932282281828 NA
"183" "NM_175642" "chr1" 25826776 25829461 "introns" NA NA 0 0 0.0813253012048193 0.0516605166051661 332 271 1 0.123528042815984 1 0.696523201128465 NA -0.0296647845996532
"184" "NM_175642" "chr1" 25828707 25830707 "promoters" 0.0321620011911852 0.0416005640754451 8395 5673 0.0808416389811739 0.09800796812749 1806 1255 0.00339611130782949 0.0704505935379069 0.0314223459875354 0.477534206289385 0.00943856288425986 0.0171663291463162
"185" "NM_175642" "chr1" 25829462 25829707 "exons" NA NA 0 0 0.0807327001356852 0.110772357723577 1474 984 1 0.00549206669807577 1 0.0771152959815626 NA 0.030039657587892
"186" "NR_002688" "chr1" 30946640 30949548 "introns" 0.0157867934136819 0.0117710005350455 5891 3738 NA NA 0 0 0.100681419944398 1 0.298510570390148 1 -0.00401579287863641 NA
"187" "NR_002688" "chr1" 30948710 30950710 "promoters" 0.0164055700609225 0.0140506329113924 22980 15800 NA NA 0 0 0.0632663274185695 1 0.221990299718918 1 -0.00235493714953014 NA
"188" "NM_011200" "chr1" 30948755 30950755 "promoters" 0.0164055700609225 0.0140506329113924 22980 15800 NA NA 0 0 0.0632663274185695 1 0.221990299718918 1 -0.00235493714953014 NA
"189" "NM_011200" "chr1" 30949549 30949755 "exons" 0.0139720558882236 0.0120967741935484 1002 744 NA NA 0 0 0.732960717286127 1 0.980846244758438 1 -0.00187528169467517 NA
"190" "NM_133235" "chr1" 32171721 32173721 "promoters" 0.0439584960392726 0.0674690007293946 8963 5484 NA NA 0 0 1.4546939975202e-09 1 2.16702480017686e-07 1 0.023510504690122 NA
"191" "NM_133235" "chr1" 32172721 32172721 "TSSes" 0.014760147601476 0 271 127 NA NA 0 0 0.0785977241374114 1 0.255109614259984 1 -0.014760147601476 NA
"192" "NM_133235" "chr1" 32172722 32173008 "exons" 0.0480308674827036 0.072375341889333 7516 4753 NA NA 0 0 2.39183821310636e-08 1 2.76137721703129e-06 1 0.0243444744066295 NA
"193" "NM_133235" "chr1" 32173009 32243899 "introns" 0.0377358490566038 0.142857142857143 53 35 NA NA 0 0 0.0769820700699815 1 0.251693580573362 1 0.105121293800539 NA
"194" "NM_008922" "chr1" 33668794 33670794 "promoters" 0.0202058711399161 0.00901639344262295 2623 1220 NA NA 0 0 0.00770235931875478 1 0.0554164748238857 1 -0.0111894776972932 NA
"195" "NR_033199" "chr1" 33668823 33670823 "promoters" 0.0202058711399161 0.00901639344262295 2623 1220 NA NA 0 0 0.00770235931875478 1 0.0554164748238857 1 -0.0111894776972932 NA
"196" "NR_033199" "chr1" 33669824 33670712 "exons" 0.0202058711399161 0.00901639344262295 2623 1220 NA NA 0 0 0.00770235931875478 1 0.0554164748238857 1 -0.0111894776972932 NA
"197" "NR_157041" "chr1" 33717062 33719779 "introns" NA NA 0 0 0.1171875 0.169491525423729 128 59 1 0.23131521410063 1 1 NA 0.0523040254237288
"198" "NR_157041" "chr1" 33718846 33720846 "promoters" 0.0161430772322326 0.0124421593830334 14929 9725 0.1171875 0.169491525423729 128 59 0.0170606093176796 0.23131521410063 0.0941414026103825 1 -0.00370091784919915 0.0523040254237288
"199" "NM_008999" "chr1" 33718895 33720895 "promoters" 0.0161430772322326 0.0124421593830334 14929 9725 0.1171875 0.169491525423729 128 59 0.0170606093176796 0.23131521410063 0.0941414026103825 1 -0.00370091784919915 0.0523040254237288
"200" "NM_001159729" "chr1" 33719418 33721418 "promoters" 0.0161430772322326 0.0124421593830334 14929 9725 0.1171875 0.169491525423729 128 59 0.0170606093176796 0.23131521410063 0.0941414026103825 1 -0.00370091784919915 0.0523040254237288
"201" "NR_157041" "chr1" 33719780 33719846 "exons" 0 0 466 198 NA NA 0 0 1 1 1 1 0 NA
"202" "NM_008999" "chr1" 33719896 33720173 "exons" 0.0199750312109863 0.0195291599785982 5607 3738 NA NA 0 0 0.879426550845218 1 1 1 -0.000445871232388085 NA
"203" "NM_008999" "chr1" 33720174 33721607 "introns" 0.0111613450127155 0.00592341865876878 7078 4727 NA NA 0 0 0.00249490900943977 1 0.0255151102978188 1 -0.00523792635394668 NA
"204" "NM_145392" "chr1" 33748327 33757578 "introns" NA NA 0 0 0.939962476547842 0.98936170212766 533 282 1 4.63871172482373e-06 1 0.000372164528446403 NA 0.0493992255798172
"205" "NM_145392" "chr1" 33756750 33758750 "promoters" 0.0138308137664844 0.0069052102950408 6218 4779 0.0694698354661792 0.0245398773006135 547 326 0.00036749673112182 0.000343086541369016 0.00651894969649385 0.00986807116427617 -0.0069256034714436 -0.0449299581655657
"206" "NM_145392" "chr1" 33757579 33757750 "exons" 0.00628930817610063 0.00833333333333333 1590 1320 NA NA 0 0 0.517765609873662 1 0.806241066623718 1 0.0020440251572327 NA
"207" "NM_001290699" "chr1" 33813595 33815595 "promoters" 0.0163147161370962 0.011726317936168 15201 9807 0.0443159922928709 0.0426929392446634 1038 609 0.00267818095915276 0.856157580885975 0.026815359437318 1 -0.0045883982009282 -0.00162305304820752
"208" "NM_001359274" "chr1" 33813811 33814337 "introns" 0.024592781858831 0.0161534578495709 3131 1981 0.0443159922928709 0.0426929392446634 1038 609 0.0382128411607248 0.856157580885975 0.159538132026323 1 -0.00843932400926012 -0.00162305304820752
"209" "NM_001359274" "chr1" 33814338 33814595 "exons" 0.0114763389062057 0.00983459991059455 7058 4474 NA NA 0 0 0.403850781783827 1 0.69632218180873 1 -0.00164173899561118 NA
"210" "NM_177235" "chr1" 33906621 33908621 "promoters" 0.0161488143908422 0.0160284951024043 4892 3369 0.0138448707256047 0.0177351839612249 11990 9078 0.965932968362368 0.0155510534892873 1 0.162804253179284 -0.00012031928843792 0.00389031323562027
"211" "NM_001310484" "chr1" 33906767 33908767 "promoters" 0.0161488143908422 0.0160284951024043 4892 3369 0.0138448707256047 0.0177351839612249 11990 9078 0.965932968362368 0.0155510534892873 1 0.162804253179284 -0.00012031928843792 0.00389031323562027
"212" "NM_001276764" "chr1" 33907224 33909224 "promoters" 0.0161488143908422 0.0160284951024043 4892 3369 0.0138448707256047 0.0177351839612249 11990 9078 0.965932968362368 0.0155510534892873 1 0.162804253179284 -0.00012031928843792 0.00389031323562027
"213" "NM_001310484" "chr1" 33907566 33907767 "exons" 0.0136733185513673 0.0113695090439276 2706 1935 0.0157770181435709 0.0267229254571027 3803 2844 0.487270669681855 0.000874657599595841 0.777141433113687 0.0196393944648311 -0.00230380950743968 0.0109459073135318
"214" "NM_001276764" "chr1" 34006191 34006398 "exons" 0.0201224846894138 0.028184892897407 1143 887 0.0403022670025189 0.00338983050847458 397 295 0.237857464522971 0.000115917514105645 0.507662039037419 0.00430926987590235 0.00806240820799316 -0.0369124364940443
"215" "NM_001276764" "chr1" 34006399 34086241 "introns" 0.0179463880054521 0.0178970917225951 8804 5811 0.0577736026303429 0.0647291941875826 2129 1514 0.982461105277606 0.343823286871233 1 1 -4.92962828569886e-05 0.00695559155723968
"216" "NM_133833" "chr1" 34010824 34012824 "promoters" 0.0179463880054521 0.0178970917225951 8804 5811 0.0577736026303429 0.0647291941875826 2129 1514 0.982461105277606 0.343823286871233 1 1 -4.92962828569886e-05 0.00695559155723968
"217" "NM_133833" "chr1" 34011916 34086241 "introns" NA NA 0 0 0.0724258289703316 0.0948180815876516 1146 907 1 0.0525022898680819 1 0.388269077415808 NA 0.02239225261732
"218" "NM_133833" "chr1" 34174796 34184015 "introns" NA NA 0 0 0.907051282051282 0.865384615384615 936 468 1 0.0044309451320868 1 0.0658415951304224 NA -0.0416666666666666
"219" "NM_010081" "chr1" 34177796 34180498 "exons" NA NA 0 0 0.907051282051282 0.865384615384615 936 468 1 0.0044309451320868 1 0.0658415951304224 NA -0.0416666666666666
"220" "NM_027159" "chr1" 34438672 34440672 "promoters" 0.0338983050847458 0.0405117270788913 1121 938 NA NA 0 0 0.428852708032731 1 0.722071212658051 1 0.0066134219941455 NA
"221" "NM_178601" "chr1" 34438828 34440828 "promoters" 0.0338983050847458 0.0405117270788913 1121 938 NA NA 0 0 0.428852708032731 1 0.722071212658051 1 0.0066134219941455 NA
"222" "NM_011206" "chr1" 34458745 34460745 "promoters" 0.00579150579150579 0.0267857142857143 518 224 0.0168758113370835 0.0257380772142316 2311 1321 0.0233618590517217 0.0362931763272032 0.116256204395462 0.2990031678966 0.0209942084942085 0.00886226587714813
"223" "NM_011206" "chr1" 34459746 34459916 "exons" 0.00579150579150579 0.0267857142857143 518 224 NA NA 0 0 0.0233618590517217 1 0.116256204395462 1 0.0209942084942085 NA
"224" "NM_011206" "chr1" 34459917 34462701 "introns" NA NA 0 0 0.0168758113370835 0.0257380772142316 2311 1321 1 0.0362931763272032 1 0.2990031678966 NA 0.00886226587714813
"225" "NM_011206" "chr1" 34472763 34472968 "exons" 0.0158585490339045 0.0172462538874753 5486 3537 NA NA 0 0 0.613412927116532 1 0.888966424101862 1 0.00138770485357078 NA
"226" "NM_011206" "chr1" 34472969 34473334 "introns" NA NA 0 0 0.05 0.0486486486486487 380 185 1 0.931449678153104 1 1 NA -0.00135135135135135
"227" "NM_213727" "chr1" 34578692 34580692 "promoters" 0.0137217140105922 0.0114424410540915 8308 5768 NA NA 0 0 0.233750296242715 1 0.502593368465584 1 -0.00227927295650066 NA
"228" "NM_213727" "chr1" 34579693 34579766 "exons" 0.0134874759152216 0.019644527595884 1557 1069 NA NA 0 0 0.220593830538955 1 0.484583550996832 1 0.00615705168066242 NA
"229" "NM_213727" "chr1" 34579767 34586662 "introns" 0.00892857142857143 0.00826446280991736 1120 847 NA NA 0 0 0.874567530014652 1 1 1 -0.000664108618654072 NA
"230" "NM_001368773" "chr1" 34677181 34679181 "promoters" 0.0186677980483666 0.0149352804513774 9428 6026 0.0579523502897617 0.0414201183431953 1553 1014 0.0791585332234334 0.0336060668889669 0.256151327931484 0.283116316627115 -0.0037325175969892 -0.0165322319465665
"231" "NM_001368773" "chr1" 34678181 34678181 "TSSes" 0.00201207243460765 0.00573065902578797 497 349 NA NA 0 0 0.374278827285863 1 0.667114530390902 1 0.00371858659118032 NA
"232" "NM_001368773" "chr1" 34678182 34678262 "exons" 0.0162825651302605 0.016640866873065 3992 2584 NA NA 0 0 0.911164541895255 1 1 1 0.000358301742804497 NA
"233" "NM_001368773" "chr1" 34678263 34721703 "introns" 0.0341578327444052 0.0104602510460251 849 478 0.0579523502897617 0.0414201183431953 1553 1014 0.00495630297163816 0.0336060668889669 0.040855585899886 0.283116316627115 -0.0236975816983801 -0.0165322319465665
"234" "NM_001368773" "chr1" 34745445 34793225 "introns" 0.0195423174718489 0.0218018225862268 13765 8669 NA NA 0 0 0.245713714494173 1 0.517107367553133 1 0.00225950511437789 NA
"235" "NM_001368773" "chr1" 34793363 34804913 "introns" 0.0143884892086331 0.0183231538034425 6255 3602 0.0375 0.0434782608695652 160 92 0.135475165695557 0.786080784624206 0.360430743197976 1 0.00393466459480944 0.00597826086956522
"236" "NM_183019" "chr1" 34800740 34802740 "promoters" 0.0143884892086331 0.0183231538034425 6255 3602 0.0375 0.0434782608695652 160 92 0.135475165695557 0.786080784624206 0.360430743197976 1 0.00393466459480944 0.00597826086956522
"237" "NM_183019" "chr1" 34801741 34802001 "exons" 0.0143884892086331 0.0183231538034425 6255 3602 NA NA 0 0 0.135475165695557 1 0.360430743197976 1 0.00393466459480944 NA
"238" "NM_183019" "chr1" 34802002 34804913 "introns" NA NA 0 0 0.0375 0.0434782608695652 160 92 1 0.786080784624206 1 1 NA 0.00597826086956522
"239" "NM_001160235" "chr1" 34836814 34842827 "introns" 0.0110655737704918 0.0104125477790958 12200 7587 NA NA 0 0 0.665119259516941 1 0.928517874057855 1 -0.000653025991395981 NA
"240" "NM_001160235" "chr1" 34842050 34844050 "promoters" 0.0108471960212656 0.0109799047027139 23324 14481 NA NA 0 0 0.903879938807304 1 1 1 0.000132708681448252 NA
"241" "NM_001160235" "chr1" 34842828 34843050 "exons" 0.0142857142857143 0.0517241379310345 210 116 NA NA 0 0 0.0547630334734337 1 0.20201341217044 1 0.0374384236453202 NA
"242" "NM_145516" "chr1" 34848958 34850958 "promoters" 0.012190749372535 0.0175544794188862 5578 3304 NA NA 0 0 0.0413826736039367 1 0.168172226826812 1 0.00536373004635124 NA
"243" "NM_001357425" "chr1" 34848988 34850988 "promoters" 0.012190749372535 0.0175544794188862 5578 3304 NA NA 0 0 0.0413826736039367 1 0.168172226826812 1 0.00536373004635124 NA
"244" "NM_145516" "chr1" 34849959 34850063 "exons" 0.0111596312469675 0.00703605980650836 2061 1137 NA NA 0 0 0.242730577570016 1 0.514152814400678 1 -0.00412357144045914 NA
"245" "NM_001357425" "chr1" 34849989 34850063 "exons" 0.0172413793103448 0.0112517580872011 1218 711 NA NA 0 0 0.286755724816073 1 0.569728067058924 1 -0.0059896212231437 NA
"246" "NM_001357425" "chr1" 34850064 34852224 "introns" 0.0174278846153846 0.0207305034550839 1664 1013 NA NA 0 0 0.543013118648562 1 0.831069473818845 1 0.00330261883969929 NA
"247" "NM_145516" "chr1" 34850064 34861872 "introns" 0.0174278846153846 0.0207305034550839 1664 1013 NA NA 0 0 0.543013118648562 1 0.831069473818845 1 0.00330261883969929 NA
"248" "NM_015818" "chr1" 36067399 36069399 "promoters" 0.0141156135970809 0.0139544324351753 31242 19707 0.00916749256689792 0.010194404931247 8072 4218 0.880298839252412 0.505127657569535 1 1 -0.000161181161905534 0.00102691236434912
"249" "NM_015818" "chr1" 36068400 36069184 "exons" 0.0141156135970809 0.0139544324351753 31242 19707 0.00204081632653061 0.00754716981132075 980 265 0.880298839252412 0.0687832527687517 1 0.470347079890566 -0.000161181161905534 0.00550635348479014
"250" "NM_015818" "chr1" 36069185 36103512 "introns" NA NA 0 0 0.0797940797940798 0.0683229813664596 777 483 1 0.387687392844602 1 1 NA -0.0114710984276202
"251" "NM_198899" "chr1" 36243302 36245302 "promoters" 0.0187355273314153 0.0169167254052965 14251 9931 0.0143112701252236 0.00371747211895911 559 269 0.293614599830119 0.0529376868781167 0.578043706985329 0.390774587464855 -0.00181880192611879 -0.0105937980062645
"252" "NM_198899" "chr1" 36244070 36244302 "exons" 0.0174601453204642 0.0142397795130914 9221 6531 NA NA 0 0 0.111576631564471 1 0.318564811505293 1 -0.00322036580737275 NA
"253" "NM_153408" "chr1" 36269213 36269701 "exons" 0.969767441860465 0.973509933774834 1290 604 NA NA 0 0 0.648623766829619 1 0.914577995554777 1 0.00374249191436926 NA
"254" "NM_001290726" "chr1" 36306732 36308732 "promoters" 0.0105793450881612 0.0172071475843812 1985 1511 0.0692307692307692 0.0210526315789474 260 190 0.093829911888052 0.00666683300292659 0.285546433711162 0.0886883187666466 0.00662780249622 -0.0481781376518219
"255" "NM_001290726" "chr1" 36307733 36307836 "exons" 0.0105105105105105 0.0193050193050193 1332 1036 NA NA 0 0 0.0757659140365943 1 0.249010194463778 1 0.00879450879450879 NA
"256" "NM_001290726" "chr1" 36307837 36311873 "introns" 0.0107197549770291 0.0126315789473684 653 475 0.104665825977301 0.0344202898550725 793 552 0.767290612196813 1.9189440531531e-08 1 4.11109034727573e-06 0.00191182397033932 -0.0702455361222289
"257" "NM_001290727" "chr1" 36307837 36316211 "introns" 0.0107197549770291 0.0126315789473684 653 475 0.104665825977301 0.0344202898550725 793 552 0.767290612196813 1.9189440531531e-08 1 4.11109034727573e-06 0.00191182397033932 -0.0702455361222289
"258" "NM_145996" "chr1" 36307837 36316208 "introns" 0.0107197549770291 0.0126315789473684 653 475 0.104665825977301 0.0344202898550725 793 552 0.767290612196813 1.9189440531531e-08 1 4.11109034727573e-06 0.00191182397033932 -0.0702455361222289
"259" "NM_001310513" "chr1" 36368035 36369104 "introns" 0.0151929920613195 0.015695549344227 7306 4651 NA NA 0 0 0.827900058188932 1 1 1 0.000502557282907585 NA
"260" "NM_001310513" "chr1" 36368181 36370181 "promoters" 0.0287873111027851 0.0318331503841932 16014 10021 NA NA 0 0 0.162191777669685 1 0.402977921060944 1 0.00304583928140813 NA
"261" "NM_001310513" "chr1" 36369105 36369181 "exons" 0.00903808908973531 0.00920502092050209 4647 2390 NA NA 0 0 0.94435997195718 1 1 1 0.000166931830766779 NA
"262" "NM_001310517" "chr1" 36443610 36445049 "introns" 0.0124393203883495 0.0152892561983471 3296 2420 NA NA 0 0 0.360897171525286 1 0.653014474336703 1 0.00284993580999759 NA
"263" "NM_001310517" "chr1" 36444271 36446271 "promoters" 0.0145466847090663 0.0121293800539084 5912 4452 NA NA 0 0 0.288964843854851 1 0.572588837667837 1 -0.00241730465515795 NA
"264" "NM_001310517" "chr1" 36445050 36445271 "exons" 0.0172018348623853 0.00836614173228347 2616 2032 NA NA 0 0 0.00763144108117902 1 0.0551038836372416 1 -0.00883569313010186 NA
"265" "NM_033570" "chr1" 36470596 36472596 "promoters" 0.0169302028429963 0.0158261802575107 6261 3728 NA NA 0 0 0.674546070463001 1 0.935652571806006 1 -0.0011040225854856 NA
"266" "NM_033570" "chr1" 36471597 36473085 "exons" 0.016204217536071 0.0109717868338558 4505 2552 NA NA 0 0 0.0696649609999541 1 0.235725401699918 1 -0.00523243070221523 NA
"267" "NM_053186" "chr1" 36510866 36512866 "promoters" 0.0155209981195714 0.0106208768071866 33503 21373 0.0168306576903159 0.0108289768483943 3862 2678 9.13467032252275e-07 0.0233792283979329 5.99771197384977e-05 0.215536654162407 -0.00490012131238475 -0.00600168084192157
"268" "NM_053186" "chr1" 36511867 36513153 "exons" 0.0154556908861823 0.0105686086121059 35715 22898 NA NA 0 0 3.88046907138888e-07 1 2.95384717115503e-05 1 -0.00488708227407642 NA
"269" "NM_001310533" "chr1" 36542866 36547085 "introns" 0.0168970814132104 0.029296875 651 512 NA NA 0 0 0.157532745822842 1 0.395688901871844 1 0.0123997935867896 NA
"270" "NR_132321" "chr1" 36546252 36548252 "promoters" 0.0190916398713826 0.0131918554631488 4976 3487 NA NA 0 0 0.0344652115659279 1 0.149341558814543 1 -0.0058997844082338 NA
"271" "NR_132321" "chr1" 36546910 36547252 "exons" 0.0190916398713826 0.0131918554631488 4976 3487 NA NA 0 0 0.0344652115659279 1 0.149341558814543 1 -0.0058997844082338 NA
"272" "NM_001310533" "chr1" 36547086 36547252 "exons" 0.0194219653179191 0.0104201680672269 4325 2975 NA NA 0 0 0.0018529364079003 1 0.0208083607093089 1 -0.00900179725069218 NA
"273" "NM_001126047" "chr1" 36556078 36558015 "introns" 0.0266628440366972 0.0229742316050916 10464 6442 0.0543130990415335 0.0173160173160173 313 231 0.135288022490433 0.0107716144468818 0.360161464946667 0.12442741513099 -0.00368861243160566 -0.0369970817255162
"274" "NM_001304330" "chr1" 36556078 36556802 "introns" NA NA 0 0 0.0543130990415335 0.0173160173160173 313 231 1 0.0107716144468818 1 0.12442741513099 NA -0.0369970817255162
"275" "NM_001304329" "chr1" 36556081 36557359 "introns" 0.0215849522047487 0.0116986429574169 3243 2137 0.0543130990415335 0.0173160173160173 313 231 0.00566026088582349 0.0107716144468818 0.0450501269507077 0.12442741513099 -0.00988630924733175 -0.0369970817255162
"276" "NM_001304330" "chr1" 36556557 36558557 "promoters" 0.024971558589306 0.0205485492547844 17580 11339 0.0267131242740999 0.00938086303939963 861 533 0.0140563128441944 0.00582966735248085 0.0831495124438381 0.0800967386789452 -0.00442300933452166 -0.0173322612347003
"277" "NM_001304330" "chr1" 36556803 36557085 "exons" 0.0284090909090909 0.015625 352 192 NA NA 0 0 0.334719611919384 1 0.623503787674499 1 -0.0127840909090909 NA
"278" "NM_001304330" "chr1" 36557086 36557359 "introns" 0.0207540643375994 0.0113110539845758 2891 1945 NA NA 0 0 0.0105163852421971 1 0.0685403800276301 1 -0.00944301035302361 NA
"279" "NM_001304330" "chr1" 36557360 36557557 "exons" 0.0352496852706672 0.0304606240713224 2383 1346 NA NA 0 0 0.432030382058219 1 0.725629762619171 1 -0.00478906119934479 NA
"280" "NM_001126047" "chr1" 36557381 36559381 "promoters" 0.0254862037492101 0.0218890226551384 14243 9137 0.025974025974026 0.00689655172413793 693 435 0.0782612528204121 0.00395707411296081 0.254414876004847 0.0605537239627677 -0.00359718109407169 -0.019077474249888
"281" "NM_001126047" "chr1" 36558016 36558381 "exons" 0.0196925202971152 0.01775775245163 5789 3773 NA NA 0 0 0.495803251382714 1 0.784653671996357 1 -0.00193476784548522 NA
"282" "NM_001126047" "chr1" 36558381 36558381 "TSSes" 0 0 359 269 NA NA 0 0 1 1 1 1 0 NA
"283" "NM_009942" "chr1" 36690486 36692486 "promoters" 0.0159975229641862 0.00942782834850455 9689 6152 0.0934844192634561 0.0731707317073171 353 246 0.000338914360339961 0.328278736091786 0.00617263744279117 1 -0.00656969461568164 -0.020313687556139
"284" "NM_009942" "chr1" 36691487 36691689 "exons" 0.0181451612903226 0.0142210730446025 2480 1547 NA NA 0 0 0.338723492894992 1 0.628034698951716 1 -0.00392408824572013 NA
"285" "NM_009942" "chr1" 36691690 36692210 "introns" 0.0159493117762727 0.0107023411371237 4577 2990 0.0934844192634561 0.0731707317073171 353 246 0.0524802304466914 0.328278736091786 0.196768907336526 1 -0.00524697063914892 -0.020313687556139
"286" "NM_146107" "chr1" 36708256 36709805 "introns" 0.069204152249135 0.0695187165775401 289 187 NA NA 0 0 0.989473442785629 1 1 1 0.000314564328405154 NA
"287" "NM_146107" "chr1" 36708925 36710925 "promoters" 0.0256529850746269 0.0226950354609929 2144 1410 NA NA 0 0 0.574996206574249 1 0.856405387480342 1 -0.00295794961363396 NA
"288" "NM_146107" "chr1" 36709806 36709925 "exons" 0.0188679245283019 0.0155355682747343 1855 1223 NA NA 0 0 0.487629806716023 1 0.777401995655211 1 -0.00333235625356763 NA
"289" "NM_009539" "chr1" 36770802 36771212 "exons" 0.331768388106416 0.367320261437909 1278 765 NA NA 0 0 0.102484348803563 1 0.302217575207442 1 0.0355518733314922 NA
"290" "NM_001289612" "chr1" 36777983 36779983 "promoters" 0.977853492333901 0.96759941089838 1174 679 NA NA 0 0 0.18667389190963 1 0.438248703568569 1 -0.0102540814355212 NA
"291" "NM_009539" "chr1" 36778803 36779116 "introns" 0.947194719471947 0.951219512195122 303 164 NA NA 0 0 0.850285844437627 1 1 1 0.00402479272317469 NA
"292" "NM_001289612" "chr1" 36778984 36779312 "exons" 0.977853492333901 0.96759941089838 1174 679 NA NA 0 0 0.18667389190963 1 0.438248703568569 1 -0.0102540814355212 NA
"293" "NM_009539" "chr1" 36779117 36779312 "exons" 0.988518943742824 0.972815533980583 871 515 NA NA 0 0 0.0340728983643722 1 0.148364358493456 1 -0.0157034097622418 NA
"294" "NM_018872" "chr1" 36889326 36939164 "introns" 0.0142987526620018 0.0115621156211562 6574 4065 NA NA 0 0 0.226196642352788 1 0.491899584003064 1 -0.00273663704084561 NA
"295" "NM_018872" "chr1" 36938527 36940527 "promoters" 0.0134449518011162 0.0118632818981251 35478 24108 NA NA 0 0 0.0905394010373853 1 0.279042684857155 1 -0.00158166990299108 NA
"296" "NM_018872" "chr1" 36939165 36939527 "exons" 0.0132582507662699 0.0111699000587889 14029 10206 NA NA 0 0 0.144558397268633 1 0.374922690001804 1 -0.00208835070748092 NA
"297" "NM_030266" "chr1" 37298837 37300837 "promoters" 0.0227628149435274 0.0214741729541497 5755 3446 NA NA 0 0 0.684493708439253 1 0.943798809347186 1 -0.00128864198937763 NA
"298" "NM_030266" "chr1" 37299838 37300118 "exons" 0.0251162790697674 0.0167525773195876 1075 776 NA NA 0 0 0.215788044010638 1 0.478732928641515 1 -0.00836370175017982 NA
"299" "NM_030266" "chr1" 37300119 37357342 "introns" 0.0222222222222222 0.0228464419475655 4680 2670 NA NA 0 0 0.862234948036253 1 1 1 0.000624219725343319 NA
"300" "NM_198006" "chr1" 37429103 37431103 "promoters" 0.0170768458061276 0.0102857142857143 3982 2625 NA NA 0 0 0.0204479074401613 1 0.106569992473962 1 -0.00679113152041329 NA
"301" "NM_026123" "chr1" 37429138 37431138 "promoters" 0.0170768458061276 0.0102857142857143 3982 2625 NA NA 0 0 0.0204479074401613 1 0.106569992473962 1 -0.00679113152041329 NA
"302" "NM_198006" "chr1" 37429869 37430103 "exons" 0.0173315892740353 0.0101107366393837 3058 2077 NA NA 0 0 0.0294183233247982 1 0.134567945633421 1 -0.00722085263465159 NA
"303" "NM_026123" "chr1" 37430139 37430493 "exons" 0.0162337662337662 0.0109489051094891 924 548 NA NA 0 0 0.399576500606969 1 0.691246556429838 1 -0.00528486112427718 NA
"304" "NM_001356528" "chr1" 37430139 37430282 "exons" 0.0311526479750779 0.0199004975124378 321 201 NA NA 0 0 0.429583609971365 1 0.72281907605481 1 -0.0112521504626401 NA
"305" "NM_001356528" "chr1" 37430283 37431292 "introns" 0.00829187396351575 0.00576368876080692 603 347 NA NA 0 0 0.655011274944802 1 0.920119600137082 1 -0.00252818520270884 NA
"306" "NM_173870" "chr1" 37536405 37540964 "introns" 0.014093137254902 0.00903083700440529 6528 4540 0.0254699818071559 0.008110300081103 1649 1233 0.0145060449182935 7.06617309700304e-05 0.0850592887830295 0.00299240228666805 -0.00506230025049667 -0.0173596817260529
"307" "NM_173870" "chr1" 37540016 37542016 "promoters" 0.014093137254902 0.00903083700440529 6528 4540 0.0168144863266814 0.00970873786407767 5412 4017 0.0145060449182935 0.00115056302169528 0.0850592887830295 0.0242616439917297 -0.00506230025049667 -0.00710574846260378
"308" "NM_173870" "chr1" 37540965 37541016 "exons" NA NA 0 0 0.00746533949520085 0.00890075656430797 2813 2247 1 0.549885616477841 1 1 NA 0.00143541706910711
"309" "NM_028096" "chr1" 37718811 37720811 "promoters" 0.0165467625899281 0.0200540315876974 13900 9624 NA NA 0 0 0.0476588139640422 1 0.184550566361577 1 0.00350726899776936 NA
"310" "NM_028096" "chr1" 37719570 37719811 "exons" 0.0154968916118569 0.018327310273619 11099 7748 NA NA 0 0 0.136947147024066 1 0.362941212680052 1 0.00283041866176208 NA
"311" "NM_207228" "chr1" 37855374 37865022 "introns" 0.0175946862634257 0.0146195922426653 14152 10055 NA NA 0 0 0.0705127095269507 1 0.237935311631008 1 -0.00297509402076033 NA
"312" "NM_001290720" "chr1" 37855374 37865105 "introns" 0.0181085271317829 0.0162103746397695 16125 11104 NA NA 0 0 0.236579625716696 1 0.505954636412335 1 -0.00189815249201349 NA
"313" "NM_207228" "chr1" 37864082 37866082 "promoters" 0.0162023751710741 0.0162734461799882 22651 15301 NA NA 0 0 0.957142183961714 1 1 1 7.10710089141114e-05 NA
"314" "NM_001290720" "chr1" 37864298 37866298 "promoters" 0.0162023751710741 0.0162734461799882 22651 15301 NA NA 0 0 0.957142183961714 1 1 1 7.10710089141114e-05 NA
"315" "NM_207228" "chr1" 37865023 37865082 "exons" 0.0308596620132256 0.0424966799468791 1361 753 NA NA 0 0 0.168791054972348 1 0.412314628860051 1 0.0116370179336536 NA
"316" "NM_001290720" "chr1" 37865106 37865298 "exons" 0.0114924915721728 0.0164403145103645 6526 4197 NA NA 0 0 0.0315368061269641 1 0.140937657031348 1 0.0049478229381917 NA
"317" "NM_001356262" "chr1" 37889411 37891411 "promoters" 0.0166311300639659 0.0164473684210526 2345 1520 NA NA 0 0 0.965105641772957 1 1 1 -0.000183761642913255 NA
"318" "NM_027098" "chr1" 37889476 37891476 "promoters" 0.0166311300639659 0.0164473684210526 2345 1520 NA NA 0 0 0.965105641772957 1 1 1 -0.000183761642913255 NA
"319" "NM_027098" "chr1" 37890477 37890584 "exons" 0.0116883116883117 0.0209163346613546 1540 1004 NA NA 0 0 0.0677043535857422 1 0.231522819132024 1 0.00922802297304289 NA
"320" "NM_172054" "chr1" 37996208 37998208 "promoters" 0.0130517826825127 0.0103861907548274 9424 6836 NA NA 0 0 0.119680336255033 1 0.333610413090482 1 -0.00266559192768535 NA
"321" "NM_198303" "chr1" 37997009 37999009 "promoters" 0.0163107528402395 0.0109260493004664 21213 15010 NA NA 0 0 1.38666521877374e-05 1 0.00054322678819322 1 -0.00538470353977312 NA
"322" "NM_198303" "chr1" 37998010 37998324 "exons" 0.0149853236520933 0.00987370838117107 6473 4355 NA NA 0 0 0.0189292154753179 1 0.100850667040785 1 -0.00511161527092224 NA
"323" "NM_198303" "chr1" 37998325 38017805 "introns" 0.0186823992133727 0.0117787386312808 9153 6707 NA NA 0 0 0.00046158376848195 1 0.00769738558185966 1 -0.00690366058209191 NA
"324" "NM_019570" "chr1" 38108468 38129461 "introns" 0.015389707099123 0.0121933085501859 12086 6725 NA NA 0 0 0.0728293179071019 1 0.242594426651682 1 -0.00319639854893708 NA
"325" "NM_001359287" "chr1" 38112072 38129459 "introns" 0.015389707099123 0.0121933085501859 12086 6725 NA NA 0 0 0.0728293179071019 1 0.242594426651682 1 -0.00319639854893708 NA
"326" "NM_001359288" "chr1" 38128316 38129461 "introns" 0.015389707099123 0.0121933085501859 12086 6725 NA NA 0 0 0.0728293179071019 1 0.242594426651682 1 -0.00319639854893708 NA
"327" "NM_001359287" "chr1" 38128666 38130666 "promoters" 0.0149333115129695 0.0123649704463618 24442 14719 NA NA 0 0 0.0344237278505339 1 0.149285046079741 1 -0.00256834106660763 NA
"328" "NM_001359287" "chr1" 38129460 38129666 "exons" 0.0121122599704579 0.00936914428482199 6770 4803 NA NA 0 0 0.15928621515006 1 0.397923524317292 1 -0.00274311568563592 NA
"329" "NM_019570" "chr1" 38129462 38129666 "exons" 0.0121122599704579 0.00936914428482199 6770 4803 NA NA 0 0 0.15928621515006 1 0.397923524317292 1 -0.00274311568563592 NA
"330" "NM_001290814" "chr1" 38209553 38210647 "exons" NA NA 0 0 0.964848484848485 0.96745027124774 825 553 1 0.770108193143078 1 1 NA 0.00260178639925479
"331" "NM_001290814" "chr1" 38210648 38218262 "introns" NA NA 0 0 0.870967741935484 0.939393939393939 155 99 1 0.0377645509506216 1 0.308181870530088 NA 0.0684261974584556
"332" "NM_001290814" "chr1" 38536947 38627088 "introns" 0.0992513368983957 0.108282256797108 9350 6363 0.649074708704592 0.693018480492813 1459 974 0.0680458450660823 0.01150748950639 0.232327397735686 0.130533373052561 0.00903091989871255 0.043943771788221
"333" "NM_001290814" "chr1" 38626244 38628244 "promoters" 0.0420623172184713 0.0449084518126016 27697 19061 0.649074708704592 0.693018480492813 1459 974 0.137699308096856 0.01150748950639 0.364108578898177 0.130533373052561 0.00284613459413034 0.043943771788221
"334" "NM_001029878" "chr1" 38835687 38837687 "promoters" 0.0250251885739183 0.0236837471385807 36723 22716 NA NA 0 0 0.303045506437293 1 0.588339748624195 1 -0.00134144143533752 NA
"335" "NM_001029878" "chr1" 38835771 38836687 "exons" 0.0250251885739183 0.0236837471385807 36723 22716 NA NA 0 0 0.303045506437293 1 0.588339748624195 1 -0.00134144143533752 NA
"336" "NM_145142" "chr1" 38897160 38899160 "promoters" 0.0199100834938985 0.0161892901618929 6228 4015 NA NA 0 0 0.168481305885908 1 0.412142552164328 1 -0.00372079333200562 NA
"337" "NM_145142" "chr1" 38897890 38898160 "exons" 0.0199100834938985 0.0161892901618929 6228 4015 NA NA 0 0 0.168481305885908 1 0.412142552164328 1 -0.00372079333200562 NA
"338" "NM_026850" "chr1" 38986813 38988813 "promoters" 0.0217632381480455 0.0110413509417623 7214 4619 0.039272030651341 0.0269413629160063 1044 631 7.8980254502937e-06 0.114319538401278 0.000352965305123771 0.660459918686949 -0.0107218872062832 -0.0123306677353347
"339" "NM_026850" "chr1" 38987850 38991245 "introns" 0.0195567144719687 0.00404244567963618 3068 1979 NA NA 0 0 3.89845736213884e-07 1 2.9621148973531e-05 1 -0.0155142687923325 NA
"340" "NM_008719" "chr1" 39193271 39195271 "promoters" 0.0209878177966102 0.0219172860682295 15104 10494 0.05379513633014 0.0264976958525346 1357 868 0.613461250458412 0.000255024499002311 0.889005456469753 0.0077936236967162 0.000929468271619296 -0.0272974404776055
"341" "NM_008719" "chr1" 39194272 39194742 "exons" 0.0248049052396878 0.0301204819277108 3588 2158 0.0560064935064935 0.0277044854881266 1232 758 0.230295446137989 0.000398516184538614 0.497636442361813 0.0108397445430588 0.005315576688023 -0.0283020080183669
"342" "NM_001252219" "chr1" 39366850 39368850 "promoters" 0.016564952048823 0.0189295039164491 6882 4596 NA NA 0 0 0.345924907845683 1 0.636531235661321 1 0.00236455186762607 NA
"343" "NM_001252218" "chr1" 39367851 39368255 "exons" 0.0127079482439926 0.00888559792669382 4328 2701 NA NA 0 0 0.13304634723331 1 0.35583476729156 1 -0.00382235031729879 NA
"344" "NM_001252219" "chr1" 39367851 39368006 "exons" 0.0120192307692308 0.00752688172043011 1664 930 NA NA 0 0 0.267625355525412 1 0.545300766072515 1 -0.00449234904880066 NA
"345" "NM_053257" "chr1" 39367935 39368148 "introns" 0.0127079482439926 0.00888559792669382 4328 2701 NA NA 0 0 0.13304634723331 1 0.35583476729156 1 -0.00382235031729879 NA
"346" "NM_001252219" "chr1" 39368007 39368148 "introns" 0.0131381381381381 0.00959909655561829 2664 1771 NA NA 0 0 0.277742905434916 1 0.558090825550472 1 -0.00353904158251984 NA
"347" "NM_001252219" "chr1" 39368256 39370013 "introns" 0.0231010180109632 0.033245382585752 2554 1895 NA NA 0 0 0.0417171699200736 1 0.169057041362919 1 0.0101443645747888 NA
"348" "NM_018775" "chr1" 39426179 39478439 "introns" 0.00966370313103981 0.00813008130081301 2587 1845 NA NA 0 0 0.592634196454452 1 0.871102612829219 1 -0.0015336218302268 NA
"349" "NM_018775" "chr1" 39477747 39479747 "promoters" 0.0156763590391909 0.0128284966994644 11865 8029 NA NA 0 0 0.0971629011323779 1 0.291931214983293 1 -0.00284786233972646 NA
"350" "NM_001357521" "chr1" 39477755 39479755 "promoters" 0.0156763590391909 0.0128284966994644 11865 8029 NA NA 0 0 0.0971629011323779 1 0.291931214983293 1 -0.00284786233972646 NA
"351" "NM_018775" "chr1" 39478440 39478747 "exons" 0.0142354446577095 0.0130202278539874 6252 4301 NA NA 0 0 0.597181704848965 1 0.875563411579043 1 -0.00121521680372209 NA
"352" "NM_001357521" "chr1" 39478440 39478755 "exons" 0.0131035465033471 0.0120762711864407 7021 4720 NA NA 0 0 0.624901146670461 1 0.897354851187427 1 -0.00102727531690642 NA
"353" "NM_018775" "chr1" 39478747 39478747 "TSSes" 0.00263852242744063 0 379 220 NA NA 0 0 0.338416392202689 1 0.627637267666765 1 -0.00263852242744063 NA
"354" "NM_001357521" "chr1" 39478755 39478755 "TSSes" 0 0.0045662100456621 377 219 NA NA 0 0 0.156757283286429 1 0.394642086616426 1 0.0045662100456621 NA
"355" "NM_028043" "chr1" 39534700 39536700 "promoters" 0.0144806924101198 0.0118047949373251 12016 8217 NA NA 0 0 0.101496568565669 1 0.30013435280814 1 -0.00267589747279478 NA
"356" "NM_028043" "chr1" 39535701 39536337 "exons" 0.0144806924101198 0.0118047949373251 12016 8217 NA NA 0 0 0.101496568565669 1 0.30013435280814 1 -0.00267589747279478 NA
"357" "NM_001033135" "chr1" 39565333 39576826 "introns" 0.0148588410104012 0.0129589632829374 1346 926 NA NA 0 0 0.704445190005826 1 0.959801712281421 1 -0.00189987772746382 NA
"358" "NM_001033135" "chr1" 39576347 39578347 "promoters" 0.010467405948803 0.0114537444933921 9649 5675 NA NA 0 0 0.570386996071767 1 0.852626396588073 1 0.000986338544589085 NA
"359" "NM_001033135" "chr1" 39576827 39577347 "exons" 0.00975551005660605 0.0111602442619499 8303 4749 NA NA 0 0 0.44631051212736 1 0.739232355837777 1 0.00140473420534384 NA
"360" "NM_170597" "chr1" 39647946 39650505 "introns" 0.0153550863723608 0 1042 288 0.968224299065421 0.967647058823529 535 340 0.00504600983482951 0.957261499363055 0.0413490261741293 1 -0.0153550863723608 -0.000577240241891097
"361" "NM_170597" "chr1" 39650182 39652182 "promoters" 0.0198253910512914 0.0263197026022305 10996 6725 NA NA 0 0 0.00488443896947034 1 0.0403731289594477 1 0.00649431155093911 NA
"362" "NM_170597" "chr1" 39650506 39651182 "exons" 0.0202933494072735 0.0274972813422402 9954 6437 NA NA 0 0 0.00297325850175282 1 0.0286870817084188 1 0.00720393193496672 NA
"363" "NM_001252200" "chr1" 39899912 39901912 "promoters" 0.0137010518872094 0.0136527819200053 45252 30177 0.0843585237258348 0.106060606060606 569 264 0.955408735871498 0.211882370236671 1 1 -4.82699672041034e-05 0.0217020823347713
"364" "NM_001252200" "chr1" 39900913 39901286 "exons" 0.0136275928605885 0.0112915886721816 24876 16561 NA NA 0 0 0.0361808458374078 1 0.154230596378907 1 -0.00233600418840689 NA
"365" "NM_001252200" "chr1" 39901287 39901508 "introns" 0.0122619358205061 0.0143581081081081 3833 2368 NA NA 0 0 0.482478258362075 1 0.773300263391396 1 0.00209617228760198 NA
"366" "NM_008362" "chr1" 40225307 40282232 "introns" 0.0336021505376344 0.0214216163583252 1488 1027 0.325112107623318 0.338942307692308 446 416 0.0670936789780054 0.66098226798745 0.230211135613296 1 -0.0121805341793092 0.0138302000689893
"367" "NM_001123382" "chr1" 40265585 40267585 "promoters" 0.0336021505376344 0.0214216163583252 1488 1027 0.325112107623318 0.338942307692308 446 416 0.0670936789780054 0.66098226798745 0.230211135613296 1 -0.0121805341793092 0.0138302000689893
"368" "NM_001123382" "chr1" 40266586 40266881 "exons" 0.0336021505376344 0.0214216163583252 1488 1027 NA NA 0 0 0.0670936789780054 1 0.230211135613296 1 -0.0121805341793092 NA
"369" "NM_001356478" "chr1" 40324750 40326488 "introns" 0.724137931034483 0.733128834355828 870 326 NA NA 0 0 0.755702804823599 1 0.997190842749418 1 0.00899090332134544 NA
"370" "NM_133193" "chr1" 40324820 40326488 "introns" 0.724137931034483 0.733128834355828 870 326 NA NA 0 0 0.755702804823599 1 0.997190842749418 1 0.00899090332134544 NA
"371" "NM_001033289" "chr1" 40680711 40682711 "promoters" 0.0144194838879852 0.0116129903450138 22747 14811 NA NA 0 0 0.0193525899650027 1 0.102632683951186 1 -0.00280649354297139 NA
"372" "NM_001033289" "chr1" 40681712 40682165 "exons" 0.0204182041820418 0.013950323239197 4065 2939 NA NA 0 0 0.0402275907015214 1 0.1649994201852 1 -0.00646788094284481 NA
"373" "NM_172499" "chr1" 40787618 40790484 "introns" NA NA 0 0 0.0581613508442777 0.0608108108108108 533 296 1 0.854903293644378 1 1 NA 0.00264945996653314
"374" "NM_172499" "chr1" 40789657 40791657 "promoters" 0.0606060606060606 0.0107913669064748 429 278 0.0581613508442777 0.0608108108108108 533 296 0.000361230004403944 0.854903293644378 0.00644907278480958 1 -0.0498146936995858 0.00264945996653314
"375" "NM_172499" "chr1" 40790485 40790657 "exons" 0.0606060606060606 0.0107913669064748 429 278 NA NA 0 0 0.000361230004403944 1 0.00644907278480958 1 -0.0498146936995858 NA
"376" "NM_008900" "chr1" 42696145 42698145 "promoters" 0.0487697438801837 0.0509578544061303 15891 10440 NA NA 0 0 0.424548937929148 1 0.717951863865047 1 0.00218811052594652 NA
"377" "NM_008900" "chr1" 42697146 42700209 "exons" 0.0573156303404759 0.0660949592135537 7607 4781 0.184030418250951 0.138030888030888 1315 1036 0.0473930010738724 0.00131047945628008 0.183910781782785 0.0269644718734187 0.00877932887307778 -0.0459995302200625
"378" "NR_027891" "chr1" 42699335 42701335 "promoters" NA NA 0 0 0.184030418250951 0.138030888030888 1315 1036 1 0.00131047945628008 1 0.0269644718734187 NA -0.0459995302200625
"379" "NM_023514" "chr1" 42850232 42852232 "promoters" 0.0158615717375631 0.00363636363636364 1387 825 0.0191082802547771 0.0150753768844221 471 199 0.00421996808527938 0.632625157370996 0.0365320378172009 1 -0.0122252081011994 -0.00403290337035496
"380" "NM_023514" "chr1" 42851233 42851426 "exons" 0.0217166494312306 0.00558659217877095 967 537 NA NA 0 0 0.009447241765622 1 0.0638449206931352 1 -0.0161300572524597 NA
"381" "NM_023514" "chr1" 42851427 42862468 "introns" 0.00238095238095238 0 420 288 0.0191082802547771 0.0150753768844221 471 199 0.306580803357749 0.632625157370996 0.592558220343838 1 -0.00238095238095238 -0.00403290337035496
"382" "NM_053107" "chr1" 42951871 42953871 "promoters" 0.0176776676883598 0.0150689005650838 14029 10087 NA NA 0 0 0.115913462163835 1 0.326925233325422 1 -0.00260876712327605 NA
"383" "NM_053107" "chr1" 42952872 42953233 "exons" 0.0199493350221659 0.0115197164377492 3158 2257 NA NA 0 0 0.0141098799355528 1 0.0834188947199782 1 -0.0084296185844167 NA
"384" "NM_053107" "chr1" 42953234 43031951 "introns" 0.0170177536565173 0.0160919540229885 10871 7830 NA NA 0 0 0.624715463903586 1 0.897184784969663 1 -0.000925799633528835 NA
"385" "NM_001357299" "chr1" 43075953 43092380 "introns" NA NA 0 0 0.015 0.0296610169491525 400 236 1 0.156754592219796 1 0.82022338686128 NA 0.0146610169491525
"386" "NM_001013025" "chr1" 43075953 43096851 "introns" 0.0137372746228382 0.0144810941271118 16306 11187 0.0206337509211496 0.0150753768844221 1357 995 0.607140995833268 0.273280265378957 0.883821724942114 1 0.000743819504273607 -0.00555837403672748
"387" "NM_001357299" "chr1" 43091486 43093486 "promoters" 0.0137372746228382 0.0144810941271118 16306 11187 0.0206337509211496 0.0150753768844221 1357 995 0.607140995833268 0.273280265378957 0.883821724942114 1 0.000743819504273607 -0.00555837403672748
"388" "NM_001357299" "chr1" 43092381 43092486 "exons" 0.0129224652087475 0.00423549343498518 3018 2361 NA NA 0 0 0.000515941629906957 1 0.00836815794496836 1 -0.00868697177376234 NA
"389" "NM_001013025" "chr1" 43097628 43099628 "promoters" 0.0212464589235127 0.0182767624020888 706 383 0.0188323917137476 0.0130321459600348 1593 1151 0.737503674088527 0.189880205167849 0.984016940689161 0.937491219670486 -0.00296969652142397 -0.00580024575371289
"390" "NM_133818" "chr1" 43097709 43099709 "promoters" 0.0212464589235127 0.0182767624020888 706 383 0.0188323917137476 0.0130321459600348 1593 1151 0.737503674088527 0.189880205167849 0.984016940689161 0.937491219670486 -0.00296969652142397 -0.00580024575371289
"391" "NM_133818" "chr1" 43098863 43100714 "introns" 0.0212464589235127 0.0182767624020888 706 383 0.0188323917137476 0.0130321459600348 1593 1151 0.737503674088527 0.189880205167849 0.984016940689161 0.937491219670486 -0.00296969652142397 -0.00580024575371289
"392" "NM_001289533" "chr1" 43153255 43196650 "introns" 0.0162426614481409 0.0207966161438139 5110 2837 0.0108695652173913 0.0170212765957447 368 235 0.146245246554803 0.474918111141181 0.377483849044263 1 0.00455395469567299 0.00615171137835338
"393" "NM_010212" "chr1" 43153255 43163701 "introns" NA NA 0 0 0.0108695652173913 0.0170212765957447 368 235 1 0.474918111141181 1 1 NA 0.00615171137835338
"394" "NM_010212" "chr1" 43162961 43164961 "promoters" 0.0162426614481409 0.0207966161438139 5110 2837 0.0108695652173913 0.0170212765957447 368 235 0.146245246554803 0.474918111141181 0.377483849044263 1 0.00455395469567299 0.00615171137835338
"395" "NM_010212" "chr1" 43163702 43163961 "exons" 0.0294117647058824 0.0206896551724138 952 435 NA NA 0 0 0.338661248386196 1 0.627947303387334 1 -0.00872210953346856 NA
"396" "NM_010879" "chr1" 43444750 43446750 "promoters" 0.0159105568694904 0.0133807719081135 18604 12929 0.0129303864080589 0.0132404181184669 6651 4305 0.066403884728021 0.874986280588842 0.22882665260476 1 -0.00252978496137689 0.000310031710407962
"397" "NM_010879" "chr1" 43445751 43446027 "exons" 0.0121906169190986 0.0130229980604045 5414 3609 0.00889679715302491 0.00851536467974824 3934 2701 0.728150270600312 0.855499462188634 0.977152224554911 1 0.00083238114130591 -0.000381432473276671
"398" "NM_010879" "chr1" 43446028 43509620 "introns" 0.0174374526156179 0.013519313304721 13190 9320 0.0568181818181818 0.0619469026548673 88 113 0.019266359247726 0.885526509939679 0.10226672069655 1 -0.00391813931089686 0.00512872083668544
"399" "NM_001368288" "chr1" 43807378 43827705 "introns" 0.0202296336796063 0.0168804861580014 1829 1481 NA NA 0 0 0.478109758240236 1 0.769515461874325 1 -0.00334914752160499 NA
"400" "NR_160750" "chr1" 43807378 43827614 "introns" 0.0202296336796063 0.0168804861580014 1829 1481 NA NA 0 0 0.478109758240236 1 0.769515461874325 1 -0.00334914752160499 NA
"401" "NM_001368289" "chr1" 43825584 43827584 "promoters" 0.0202296336796063 0.0168804861580014 1829 1481 NA NA 0 0 0.478109758240236 1 0.769515461874325 1 -0.00334914752160499 NA
"402" "NR_160750" "chr1" 43826839 43828839 "promoters" 0.0198560436832961 0.0173816568047337 4029 2704 NA NA 0 0 0.462324397964588 1 0.754896151025544 1 -0.00247438687856238 NA
"403" "NR_160750" "chr1" 43827615 43827839 "exons" 0.0195454545454545 0.017988552739166 2200 1223 NA NA 0 0 0.74814458245161 1 0.991559413842955 1 -0.00155690180628856 NA
"404" "NM_001368288" "chr1" 43827706 43827839 "exons" 0.0195454545454545 0.017988552739166 2200 1223 NA NA 0 0 0.74814458245161 1 0.991559413842955 1 -0.00155690180628856 NA
"405" "NM_009418" "chr1" 43932993 43934993 "promoters" 0.0171187779826179 0.0119416187527643 7594 4522 NA NA 0 0 0.021876208851754 1 0.111273894541256 1 -0.00517715922985359 NA
"406" "NM_009418" "chr1" 43933994 43934253 "exons" 0.0173410404624277 0.0122661760196259 5709 3261 NA NA 0 0 0.0568348525335195 1 0.207053776695444 1 -0.00507486444280186 NA
"407" "NM_009418" "chr1" 43934254 43940109 "introns" 0.014722536806342 0.0116182572614108 1766 1205 NA NA 0 0 0.467265743508285 1 0.759830151089298 1 -0.00310427954493123 NA
"408" "NM_001356297" "chr1" 44100002 44102327 "introns" 0.0152542372881356 0.0146596858638743 5310 3820 NA NA 0 0 0.817498673040901 1 1 1 -0.000594551424261248 NA
"409" "NM_029368" "chr1" 44101441 44103441 "promoters" 0.0156311059007425 0.0152108780825075 12795 8678 NA NA 0 0 0.80635090404635 1 1 1 -0.000420227818234985 NA
"410" "NM_029368" "chr1" 44101958 44102327 "introns" 0.0152542372881356 0.0146596858638743 5310 3820 NA NA 0 0 0.817498673040901 1 1 1 -0.000594551424261248 NA
"411" "NM_011729" "chr1" 44146743 44148743 "promoters" 0.0266531027466938 0.0202312138728324 4915 3460 0.0196399345335516 0.00769230769230769 611 520 0.0563690369279921 0.0673879742171435 0.205907005871085 0.46385872547415 -0.00642188887386142 -0.0119476268412439
"412" "NM_011729" "chr1" 44147744 44148150 "exons" 0.0180785123966942 0.0171232876712329 3872 2628 NA NA 0 0 0.773963742903292 1 1 1 -0.000955224725461338 NA
"413" "NM_011729" "chr1" 44148151 44156936 "introns" 0.0584851390220518 0.0300480769230769 1043 832 0.0196399345335516 0.00769230769230769 611 520 0.00285954879697404 0.0673879742171435 0.0279315081315711 0.46385872547415 -0.0284370620989749 -0.0119476268412439
"414" "NM_028450" "chr1" 44550670 44552670 "promoters" 0.0212547137470003 0.0124787294384572 8751 5289 NA NA 0 0 9.83783117071511e-05 1 0.00244838286896564 1 -0.00877598430854317 NA
"415" "NM_028450" "chr1" 44551671 44551872 "exons" 0.0160405234276066 0.00896860986547085 4738 2899 NA NA 0 0 0.00720307473640266 1 0.0529578482064846 1 -0.00707191356213573 NA
"416" "NM_028450" "chr1" 44551873 44689143 "introns" 0.0249512670565302 0.0186375321336761 2565 1556 NA NA 0 0 0.180143552782458 1 0.428766827439269 1 -0.00631373492285412 NA
"417" "NM_028599" "chr1" 45794165 45796165 "promoters" 0.0154881299987305 0.0160450093769535 7877 4799 NA NA 0 0 0.806997754057041 1 1 1 0.000556879378223052 NA
"418" "NM_028599" "chr1" 45795166 45795604 "exons" 0.0214592274678112 0.0243137254901961 2097 1275 NA NA 0 0 0.589880039759623 1 0.869043784782158 1 0.00285449802238492 NA
"419" "NM_028599" "chr1" 45795605 45799015 "introns" 0.0133217993079585 0.0130533484676504 5780 3524 NA NA 0 0 0.912359758234925 1 1 1 -0.00026845084030808 NA
"420" "NM_001310335" "chr1" 46424517 46426517 "promoters" 0.107359891964889 0.110309278350515 1481 970 NA NA 0 0 0.818577328827271 1 1 1 0.00294938638562688 NA
"421" "NM_001310335" "chr1" 46425518 46425627 "exons" 0.107344632768362 0.112244897959184 1062 686 NA NA 0 0 0.748795935755855 1 0.992039511500251 1 0.0049002651908221 NA
"422" "NM_001310335" "chr1" 46425628 46430771 "introns" 0.107398568019093 0.105633802816901 419 284 NA NA 0 0 0.940684989194304 1 1 1 -0.00176476520219167 NA
"423" "NM_172653" "chr1" 46836152 46853470 "introns" 0.0152312550306483 0.0164737310774711 16151 11230 NA NA 0 0 0.417568520439909 1 0.710873757654333 1 0.0012424760468228 NA
"424" "NM_001356417" "chr1" 46836152 46892799 "introns" 0.0149244430596666 0.0144819209567411 32095 21406 NA NA 0 0 0.677093160177651 1 0.937826038034576 1 -0.000442522102925514 NA
"425" "NM_001356416" "chr1" 46841882 46853470 "introns" 0.0152312550306483 0.0164737310774711 16151 11230 NA NA 0 0 0.417568520439909 1 0.710873757654333 1 0.0012424760468228 NA
"426" "NM_001356416" "chr1" 46852618 46854618 "promoters" 0.0149244430596666 0.0144819209567411 32095 21406 NA NA 0 0 0.677093160177651 1 0.937826038034576 1 -0.000442522102925514 NA
"427" "NM_001356416" "chr1" 46853471 46853618 "exons" 0.0129975629569456 0.00634786288616166 3693 2363 NA NA 0 0 0.0100709369479568 1 0.0665868449860918 1 -0.00664970007078391 NA
"428" "NM_019790" "chr1" 50926522 50928522 "promoters" 0.0156173743289409 0.0136986301369863 4098 2263 0.108577094695092 0.0339321357285429 2017 1503 0.543222290142321 3.97730933937237e-21 0.831121105205048 7.18717090273889e-18 -0.00191874419195465 -0.0746449589665488
"429" "NM_001310549" "chr1" 51477399 51479399 "promoters" 0.0205546492659054 0.0241545893719807 3065 2070 0.0280373831775701 0.0163934426229508 535 366 0.39056072297108 0.193749526696905 0.682752761342315 0.950161395702273 0.00359994010607529 -0.0116439405546193
"430" "NM_001310548" "chr1" 51477617 51478300 "introns" NA NA 0 0 0.0280373831775701 0.0163934426229508 535 366 1 0.193749526696905 1 0.950161395702273 NA -0.0116439405546193
"431" "NM_001310549" "chr1" 51477617 51478371 "introns" NA NA 0 0 0.0280373831775701 0.0163934426229508 535 366 1 0.193749526696905 1 0.950161395702273 NA -0.0116439405546193
"432" "NM_028696" "chr1" 51477825 51478399 "exons" NA NA 0 0 0.0280373831775701 0.0163934426229508 535 366 1 0.193749526696905 1 0.950161395702273 NA -0.0116439405546193
"433" "NM_001290982" "chr1" 51883227 51915760 "introns" 0.0281806196440343 0.0213514781792586 6068 4262 NA NA 0 0 0.0282681361114712 1 0.131416182157668 1 -0.00682914146477571 NA
"434" "NM_001290982" "chr1" 51914978 51916978 "promoters" 0.0183028286189684 0.0160907210175465 21636 13051 NA NA 0 0 0.125576098267137 1 0.343187387965462 1 -0.00221210760142184 NA
"435" "NM_001290982" "chr1" 51915761 51915978 "exons" 0.0112771860735702 0.0112908147696063 11173 6554 NA NA 0 0 0.993383111335514 1 1 1 1.36286960361331e-05 NA
"436" "NM_009283" "chr1" 52118437 52120437 "promoters" 0.0235892089143751 0.0181451612903226 7673 5456 0.0194495412844037 0.0169952413324269 2725 1471 0.0318741134505772 0.498050455535188 0.141836392209089 1 -0.0054440476240525 -0.00245429995197675
"437" "NM_001205313" "chr1" 52118621 52120621 "promoters" 0.0235892089143751 0.0181451612903226 7673 5456 0.0194495412844037 0.0169952413324269 2725 1471 0.0318741134505772 0.498050455535188 0.141836392209089 1 -0.0054440476240525 -0.00245429995197675
"438" "NM_001205314" "chr1" 52119438 52119608 "exons" 0.0257826887661142 0.0135218192993239 2172 1627 NA NA 0 0 0.00700616965719165 1 0.0519574913918562 1 -0.0122608694667903 NA
"439" "NM_009283" "chr1" 52119438 52119623 "exons" 0.0257826887661142 0.0135218192993239 2172 1627 NA NA 0 0 0.00700616965719165 1 0.0519574913918562 1 -0.0122608694667903 NA
"440" "NM_001205314" "chr1" 52119609 52119911 "introns" 0.0282776349614396 0.0230769230769231 2334 1560 0.0485436893203883 0.015748031496063 515 381 0.315858092453314 0.00226569687958327 0.603073044769599 0.0403803146266038 -0.00520071188451651 -0.0327956578243254
"441" "NM_001205313" "chr1" 52119622 52119793 "exons" 0.0282776349614396 0.0230769230769231 2334 1560 0.00381679389312977 0 262 182 0.315858092453314 0.238708228025452 0.603073044769599 1 -0.00520071188451651 -0.00381679389312977
"442" "NM_009283" "chr1" 52119624 52119911 "introns" 0.0282776349614396 0.0230769230769231 2334 1560 0.0485436893203883 0.015748031496063 515 381 0.315858092453314 0.00226569687958327 0.603073044769599 0.0403803146266038 -0.00520071188451651 -0.0327956578243254
"443" "NM_001205313" "chr1" 52119794 52119911 "introns" NA NA 0 0 0.0948616600790514 0.0301507537688442 253 199 1 0.00209332719726031 1 0.0380589960509768 NA -0.0647109063102072
"444" "NM_001205313" "chr1" 52119912 52120035 "exons" NA NA 0 0 0.0126696832579186 0.0174311926605505 2210 1090 1 0.19267826611915 1 0.946807057985828 NA 0.00476150940263191
"445" "NM_009283" "chr1" 52119912 52120072 "exons" NA NA 0 0 0.0126696832579186 0.0174311926605505 2210 1090 1 0.19267826611915 1 0.946807057985828 NA 0.00476150940263191
"446" "NM_001081081" "chr1" 52220040 52232591 "introns" 0.0240128068303095 0.0142566191446029 1874 1473 NA NA 0 0 0.0407524546861496 1 0.166396848577046 1 -0.00975618768570665 NA
"447" "NM_001081081" "chr1" 52232232 52234232 "promoters" 0.0145531914893617 0.0107487027427724 11750 8094 NA NA 0 0 0.0187559797650623 1 0.100211390942659 1 -0.00380448874658928 NA
"448" "NM_001081081" "chr1" 52232592 52233232 "exons" 0.0127582017010936 0.00996828273674671 9876 6621 NA NA 0 0 0.0983942350671685 1 0.293930942130501 1 -0.00278991896434685 NA
"449" "NM_008667" "chr1" 52490756 52500209 "introns" 0.0147690373939457 0.0153917192550408 9547 6497 NA NA 0 0 0.750561872270182 1 0.993181971259617 1 0.000622681861095046 NA
"450" "NM_008667" "chr1" 52499448 52501448 "promoters" 0.0148344631103252 0.0133988387673068 20358 13434 0.0108108108108108 0.00465657741559953 2220 859 0.274331216584595 0.017637563008308 0.554074935547135 0.177443307762742 -0.00143562434301834 -0.00615423339521128
"451" "NM_008667" "chr1" 52500210 52500448 "exons" 0.00905163546595351 0.00599144079885877 4861 3505 0.0108108108108108 0.00465657741559953 2220 859 0.110652521686154 0.017637563008308 0.316932133802611 0.177443307762742 -0.00306019466709473 -0.00615423339521128
"452" "NM_001142647" "chr1" 52629704 52631704 "promoters" 0.0118081180811808 0.00688468158347676 1355 581 NA NA 0 0 0.307541246847434 1 0.593556756778918 1 -0.00492343649770405 NA
"453" "NM_001357464" "chr1" 52709756 52727022 "introns" 0.0186815546489156 0.01004851004851 4657 2886 0.0147874306839187 0.0104947526236882 1082 667 0.00228195124612637 0.370331144877263 0.0240411806569086 1 -0.00863304460040556 -0.00429267806023051
"454" "NM_133829" "chr1" 52726318 52728318 "promoters" 0.0172809028390055 0.0112541640406951 17013 11107 0.0147874306839187 0.0104947526236882 1082 667 3.30556281601837e-05 0.370331144877263 0.00106998287974576 1 -0.00602673879831041 -0.00429267806023051
"455" "NM_001357464" "chr1" 52726358 52728358 "promoters" 0.0172809028390055 0.0112541640406951 17013 11107 0.0147874306839187 0.0104947526236882 1082 667 3.30556281601837e-05 0.370331144877263 0.00106998287974576 1 -0.00602673879831041 -0.00429267806023051
"456" "NM_001357464" "chr1" 52727023 52727358 "exons" 0.0175666883539362 0.0119872905834778 10759 6924 NA NA 0 0 0.00278763412858861 1 0.0275274905559954 1 -0.00557939777045848 NA
"457" "NM_133829" "chr1" 52727023 52727318 "exons" 0.0164963060418986 0.0114187392460504 9881 6393 NA NA 0 0 0.0072128525821404 1 0.0529741259973351 1 -0.00507756679584823 NA
"458" "NM_001357464" "chr1" 52727358 52727358 "TSSes" 0 0 221 133 NA NA 0 0 1 1 1 1 0 NA
"459" "NM_008384" "chr1" 52799537 52817401 "introns" 0.0275464445868033 0.0144293834717971 3122 2287 NA NA 0 0 0.000881244122694321 1 0.0122167724845895 1 -0.0131170611150062 NA
"460" "NM_008384" "chr1" 52816688 52818688 "promoters" 0.0193452380952381 0.0111277551893858 6720 4673 NA NA 0 0 0.000438547388050691 1 0.00741534033448447 1 -0.00821748290585226 NA
"461" "NM_008384" "chr1" 52817402 52817688 "exons" 0.012316715542522 0.0139372822299652 1705 1148 NA NA 0 0 0.708554794860069 1 0.963234042585752 1 0.00162056668744316 NA
"462" "NM_008384" "chr1" 52817688 52817688 "TSSes" 0.0246575342465753 0.0327868852459016 365 244 NA NA 0 0 0.553673047894346 1 0.839293865948822 1 0.0081293509993263 NA
"463" "NM_001368274" "chr1" 52925735 52991268 "introns" 0.0199265862611432 0.0200226671703816 3814 2647 0.0413333333333333 0.0403280929596719 2250 1463 0.978342202695685 0.86471385539478 1 1 9.60809092384086e-05 -0.00100524037366143
"464" "NM_001368276" "chr1" 52925735 52990105 "introns" 0.0199265862611432 0.0200226671703816 3814 2647 0.0413333333333333 0.0403280929596719 2250 1463 0.978342202695685 0.86471385539478 1 1 9.60809092384086e-05 -0.00100524037366143
"465" "NM_001368277" "chr1" 52925735 52971970 "introns" 0.0199265862611432 0.0200226671703816 3814 2647 0.0413333333333333 0.0403280929596719 2250 1463 0.978342202695685 0.86471385539478 1 1 9.60809092384086e-05 -0.00100524037366143
"466" "NM_001368278" "chr1" 52925735 52963052 "introns" 0.0199265862611432 0.0200226671703816 3814 2647 0.0413333333333333 0.0403280929596719 2250 1463 0.978342202695685 0.86471385539478 1 1 9.60809092384086e-05 -0.00100524037366143
"467" "NM_001368279" "chr1" 52925735 52953541 "introns" 0.0199265862611432 0.0200226671703816 3814 2647 0.0413333333333333 0.0403280929596719 2250 1463 0.978342202695685 0.86471385539478 1 1 9.60809092384086e-05 -0.00100524037366143
"468" "NM_001368280" "chr1" 52925735 52953196 "introns" 0.0199265862611432 0.0200226671703816 3814 2647 NA NA 0 0 0.978342202695685 1 1 1 9.60809092384086e-05 NA
"469" "NM_144953" "chr1" 52951840 52953840 "promoters" 0.0199265862611432 0.0200226671703816 3814 2647 0.0413333333333333 0.0403280929596719 2250 1463 0.978342202695685 0.86471385539478 1 1 9.60809092384086e-05 -0.00100524037366143
"470" "NM_001368280" "chr1" 52952350 52954350 "promoters" 0.0199265862611432 0.0200226671703816 3814 2647 0.0413333333333333 0.0403280929596719 2250 1463 0.978342202695685 0.86471385539478 1 1 9.60809092384086e-05 -0.00100524037366143
"471" "NM_001368279" "chr1" 52952614 52954614 "promoters" 0.0199265862611432 0.0200226671703816 3814 2647 0.0413333333333333 0.0403280929596719 2250 1463 0.978342202695685 0.86471385539478 1 1 9.60809092384086e-05 -0.00100524037366143
"472" "NM_144953" "chr1" 52952615 52952840 "exons" 0.0147462277091907 0.0190431955411054 2916 2153 NA NA 0 0 0.23852841395136 1 0.508656641387707 1 0.00429696783191476 NA
"473" "NM_001368280" "chr1" 52953197 52953350 "exons" NA NA 0 0 0.0413333333333333 0.0403280929596719 2250 1463 1 0.86471385539478 1 1 NA -0.00100524037366143
"474" "NM_153556" "chr1" 53296028 53298028 "promoters" 0.0178306092124814 0.0178625491976991 5384 3303 NA NA 0 0 0.991290641776258 1 1 1 3.19399852176348e-05 NA
"475" "NM_145517" "chr1" 53296094 53298094 "promoters" 0.0178306092124814 0.0178625491976991 5384 3303 NA NA 0 0 0.991290641776258 1 1 1 3.19399852176348e-05 NA
"476" "NM_145517" "chr1" 53297095 53297188 "exons" 0.0209656925031766 0.0143014301430143 1574 909 NA NA 0 0 0.226615628915261 1 0.492527258744761 1 -0.00666426236016232 NA
"477" "NM_145517" "chr1" 53297189 53298971 "introns" 0.0165354330708661 0.0192147034252297 3810 2394 NA NA 0 0 0.43663029239532 1 0.729976999699689 1 0.0026792703543636 NA
"478" "NM_133728" "chr1" 53350934 53352529 "introns" 0.0207305034550839 0.00958904109589041 1013 730 NA NA 0 0 0.0598972345984688 1 0.214109302862437 1 -0.0111414623591935 NA
"479" "NM_133728" "chr1" 53351752 53353752 "promoters" 0.0140487804878049 0.00936273029296285 5125 3311 NA NA 0 0 0.0515581756054338 1 0.194522593910043 1 -0.00468605019484203 NA
"480" "NM_133728" "chr1" 53352530 53352752 "exons" 0.0124027237354086 0.00929872142580395 4112 2581 NA NA 0 0 0.234543236561302 1 0.503412827822807 1 -0.00310400230960461 NA
"481" "NM_001252070" "chr1" 53705784 53707784 "promoters" 0.0655105973025048 0.06 519 300 NA NA 0 0 0.754455524226127 1 0.996304149521377 1 -0.00551059730250482 NA
"482" "NM_001252070" "chr1" 53706678 53706784 "exons" 0.0655105973025048 0.06 519 300 NA NA 0 0 0.754455524226127 1 0.996304149521377 1 -0.00551059730250482 NA
"483" "NM_133810" "chr1" 53776680 53785073 "introns" 0.013414907947912 0.012848948374761 17816 13075 NA NA 0 0 0.666103831829041 1 0.92945032761964 1 -0.000565959573150995 NA
"484" "NM_133810" "chr1" 53784215 53786215 "promoters" 0.0133557530626952 0.0123253361455312 20815 15172 0.06640625 0.064327485380117 256 171 0.391671165830999 0.924193832144861 0.684148818789106 1 -0.00103041691716393 -0.00207876461988304
"485" "NM_133810" "chr1" 53785074 53785215 "exons" 0.00825082508250825 0.00628436763550668 1818 1273 NA NA 0 0 0.527411204191339 1 0.816002102095836 1 -0.00196645744700157 NA
"486" "NM_172655" "chr1" 54040528 54194975 "introns" 0.0170401493930906 0.017206063088898 4284 2441 NA NA 0 0 0.959769530686027 1 1 1 0.000165913695807426 NA
"487" "NM_001001883" "chr1" 54194034 54196034 "promoters" 0.0259691024547436 0.0280547574784519 10551 5917 NA NA 0 0 0.427421508201861 1 0.720552150721414 1 0.00208565502370829 NA
"488" "NM_172655" "chr1" 54194976 54195034 "exons" 0.0373400461506188 0.0455062571103527 4767 2637 NA NA 0 0 0.0895694986878121 1 0.277289931867266 1 0.00816621095973383 NA
"489" "NM_030025" "chr1" 54249682 54251682 "promoters" 0.0182795698924731 0.0249376558603491 930 401 0.031055900621118 0.0326594090202177 805 643 0.437822078934316 0.854649566961895 0.731381078965758 1 0.00665808596787601 0.00160350839909972
"490" "NM_030025" "chr1" 54250683 54250885 "exons" 0.0182795698924731 0.0249376558603491 930 401 NA NA 0 0 0.437822078934316 1 0.731381078965758 1 0.00665808596787601 NA
"491" "NM_030025" "chr1" 54250886 54259923 "introns" NA NA 0 0 0.031055900621118 0.0326594090202177 805 643 1 0.854649566961895 1 1 NA 0.00160350839909972
"492" "NM_001033194" "chr1" 54437944 54438812 "introns" 0.0187523918867202 0.0220883534136546 2613 1494 0.0864485981308411 0.0336134453781513 428 238 0.465228961663195 0.000943116172308719 0.757425087167783 0.0207835601025954 0.00333596152693437 -0.0528351527526899
"493" "NM_001033194" "chr1" 54438026 54440026 "promoters" 0.0158029281896351 0.0259958071278826 4303 2385 0.0864485981308411 0.0336134453781513 428 238 0.00453485682797148 0.000943116172308719 0.0384664353201306 0.0207835601025954 0.0101928789382475 -0.0528351527526899
"494" "NM_001033194" "chr1" 54438813 54439026 "exons" 0.0112426035502959 0.0325476992143659 1690 891 NA NA 0 0 0.000225449717013602 1 0.00453759861429508 1 0.02130509566407 NA
"495" "NM_001163314" "chr1" 54551131 54557433 "introns" 0.0162440570522979 0.0179340028694405 2524 1394 0.0732217573221757 0.113268608414239 478 309 0.695244022518397 0.0326209123949576 0.952164076100196 0.277031132194366 0.00168994581714252 0.0400468510920638
"496" "NM_001163314" "chr1" 54556684 54558684 "promoters" 0.0131902526268723 0.0161048689138577 4473 2670 0.0732217573221757 0.113268608414239 478 309 0.318781084053173 0.0326209123949576 0.605787545856064 0.277031132194366 0.00291461628698533 0.0400468510920638
"497" "NM_001163314" "chr1" 54557434 54557684 "exons" 0.0136570561456753 0.0112359550561798 659 445 NA NA 0 0 0.722517858049268 1 0.973361925065646 1 -0.00242110108949549 NA
"498" "NM_001081433" "chr1" 54828696 54926139 "introns" 0.00869565217391304 0.0034808552958727 2990 2011 NA NA 0 0 0.0198140845472816 1 0.10412352787383 1 -0.00521479687804034 NA
"499" "NM_001081433" "chr1" 54925387 54927387 "promoters" 0.0139775668679896 0.0104334549155993 17385 11789 0.0152671755725191 0.00483091787439614 655 207 0.00698062043903907 0.0523257577198313 0.0518457016953792 0.387451121031824 -0.00354411195239036 -0.0104362576981229
"500" "NM_001081433" "chr1" 54926140 54926387 "exons" 0.0154261473197069 0.0143737166324435 2593 1461 NA NA 0 0 0.790894977795885 1 1 1 -0.00105243068726337 NA
"501" "NM_031179" "chr1" 55019401 55027338 "introns" 0.0214414879876001 0.0257380772142316 3871 2642 NA NA 0 0 0.260263251419133 1 0.536584518560529 1 0.00429658922663154 NA
"502" "NM_031179" "chr1" 55026478 55028478 "promoters" 0.0197502178332849 0.0183134582623509 6886 4696 0.0479704797047971 0.00448430493273543 271 223 0.578873511083402 0.000635607567974694 0.859562017422236 0.0159331252956358 -0.00143675957093399 -0.0434861747720616
"503" "NM_031179" "chr1" 55027339 55027478 "exons" 0.00961538461538462 0.0180327868852459 728 610 NA NA 0 0 0.183616112087477 1 0.433679198191721 1 0.00841740226986129 NA
"504" "NM_026424" "chr1" 55051769 55053769 "promoters" 0.0147037343590243 0.012407301768397 20539 14024 0.0742857142857143 0.0163265306122449 350 245 0.0704105575927586 0.000128472602567117 0.237629199729617 0.00461876000338819 -0.00229643259062726 -0.0579591836734694
"505" "NM_026424" "chr1" 55052770 55052990 "exons" 0.00860854593833151 0.0063905325443787 6389 4225 NA NA 0 0 0.196202990917495 1 0.451671067153588 1 -0.00221801339395281 NA
"506" "NM_001039710" "chr1" 55052991 55061274 "introns" 0.0148742924838752 0.0122249388753056 7597 5317 0.0742857142857143 0.0163265306122449 350 245 0.200888939651138 0.000128472602567117 0.457641564801624 0.00461876000338819 -0.00264935360856959 -0.0579591836734694
"507" "NM_026424" "chr1" 55052991 55064180 "introns" 0.0148742924838752 0.0122249388753056 7597 5317 0.0742857142857143 0.0163265306122449 350 245 0.200888939651138 0.000128472602567117 0.457641564801624 0.00461876000338819 -0.00264935360856959 -0.0579591836734694
"508" "NM_010477" "chr1" 55086932 55088932 "promoters" 0.019515555045345 0.0152514427040396 8711 4852 0.0674418604651163 0.030188679245283 430 265 0.0697889096651911 0.0102911979460896 0.235971905589381 0.120349681776977 -0.0042641123413054 -0.0372531812198333
"509" "NM_010477" "chr1" 55086942 55087778 "introns" 0.0182748538011696 0.00675295441755768 2736 1777 0.0674418604651163 0.030188679245283 430 265 0.000646996647622416 0.0102911979460896 0.0097505610747017 0.120349681776977 -0.0115218993836119 -0.0372531812198333
"510" "NM_001356512" "chr1" 55086942 55087988 "introns" 0.0154968094804011 0.00618752974773917 3291 2101 0.0674418604651163 0.030188679245283 430 265 0.00127714553520463 0.0102911979460896 0.0159929866629029 0.120349681776977 -0.00930927973266192 -0.0372531812198333
"511" "NM_008303" "chr1" 55087147 55089147 "promoters" 0.019515555045345 0.0152514427040396 8711 4852 0.0674418604651163 0.030188679245283 430 265 0.0697889096651911 0.0102911979460896 0.235971905589381 0.120349681776977 -0.0042641123413054 -0.0372531812198333
"512" "NM_001356512" "chr1" 55087243 55089243 "promoters" 0.019515555045345 0.0152514427040396 8711 4852 0.0674418604651163 0.030188679245283 430 265 0.0697889096651911 0.0102911979460896 0.235971905589381 0.120349681776977 -0.0042641123413054 -0.0372531812198333
"513" "NM_001356512" "chr1" 55087989 55088243 "exons" 0.0244454504300589 0.0227655986509275 4418 2372 NA NA 0 0 0.664297791845651 1 0.927981978309846 1 -0.00167985177913136 NA
"514" "NM_008303" "chr1" 55088148 55088412 "exons" 0.0108564535585042 0.0213523131672598 829 281 NA NA 0 0 0.209863574365506 1 0.47030849313093 1 0.0104958596087556 NA
"515" "NM_008303" "chr1" 55088413 55089050 "introns" 0.0115606936416185 0.0102040816326531 173 98 NA NA 0 0 0.917832118052106 1 1 1 -0.00135661200896544 NA
"516" "NM_001310585" "chr1" 55130244 55132244 "promoters" 0.0218794270423422 0.0153784434340733 12706 7478 NA NA 0 0 0.00102685565243241 1 0.0135744830236627 1 -0.00650098360826892 NA
"517" "NM_001310585" "chr1" 55131245 55131359 "exons" 0.00922266139657444 0.0102564102564103 759 390 NA NA 0 0 0.865426484651808 1 1 1 0.00103374885983582 NA
"518" "NM_001310585" "chr1" 55131360 55145123 "introns" 0.0225101674075475 0.0149481391092129 10573 6556 NA NA 0 0 0.000410460686679879 1 0.00708748112164069 1 -0.00756202829833459 NA
"519" "NM_025283" "chr1" 55131360 55136676 "introns" 0.0225101674075475 0.0149481391092129 10573 6556 NA NA 0 0 0.000410460686679879 1 0.00708748112164069 1 -0.00756202829833459 NA
"520" "NM_175439" "chr1" 55236176 55238176 "promoters" 0.0172455671605538 0.0140397687567499 24702 15741 0.0308056872037915 0.019690576652602 1266 711 0.0115370345902061 0.0734954746274195 0.072974512126349 0.492521592464497 -0.00320579840380391 -0.0111151105511895
"521" "NM_175439" "chr1" 55237177 55240058 "exons" 0.0164149043303122 0.0132754042964036 19860 12429 0.0308056872037915 0.019690576652602 1266 711 0.023639441998271 0.0734954746274195 0.117117634449473 0.492521592464497 -0.00313950003390861 -0.0111151105511895
"522" "NM_001368767" "chr1" 55360760 55363298 "introns" 0.715459114870663 0.7232890201871 8157 6093 NA NA 0 0 0.303491378888811 1 0.588958017765799 1 0.00782990531643668 NA
"523" "NM_001113367" "chr1" 55361728 55363728 "promoters" 0.35502152471255 0.371522975257415 18351 13014 NA NA 0 0 0.00274571794467078 1 0.0272405574232733 1 0.0165014505448653 NA
"524" "NM_001368767" "chr1" 55362753 55364753 "promoters" 0.35502152471255 0.371522975257415 18351 13014 NA NA 0 0 0.00274571794467078 1 0.0272405574232733 1 0.0165014505448653 NA
"525" "NM_001368767" "chr1" 55363299 55363753 "exons" 0.0666078085148126 0.0618407744545586 10194 6921 NA NA 0 0 0.212309223767455 1 0.474079886889852 1 -0.00476703406025406 NA
"526" "NM_001114663" "chr1" 55404945 55406945 "promoters" 0.0223976109215017 0.0166384224310584 9376 6491 0.0405040504050405 0.0275229357798165 1111 654 0.0101189075216868 0.090474707879602 0.0667770775510233 0.566738479109573 -0.00575918849044332 -0.012981114625224
"527" "NM_001114663" "chr1" 55405946 55406630 "exons" 0.0234037140676673 0.0182501341921632 7862 5589 NA NA 0 0 0.0395679084396297 1 0.163367923342378 1 -0.00515357987550408 NA
"528" "NM_001114663" "chr1" 55406631 55695744 "introns" 0.0141304347826087 0.00495867768595041 920 605 0.0405040504050405 0.0275229357798165 1111 654 0.0703244741587356 0.090474707879602 0.237377226913455 0.566738479109573 -0.00917175709665828 -0.012981114625224
"529" "NM_001358581" "chr1" 56948256 56969652 "introns" 0.111524163568773 0.104294478527607 269 163 NA NA 0 0 0.814602954687642 1 1 1 -0.00722968504116588 NA
"530" "NM_001358581" "chr1" 56969653 56969880 "exons" 0.0161842514783691 0.0211776859504132 3213 1936 NA NA 0 0 0.196766467448151 1 0.452148389455413 1 0.0049934344720441 NA
"531" "NM_001358581" "chr1" 56969881 56974238 "introns" 0.0170151075843125 0.0103898886032562 13106 9336 0.0427807486631016 0.0517241379310345 187 116 2.6606249056356e-05 0.683372671290851 0.000912383600066226 1 -0.00662521898105631 0.00894338926793288
"532" "NM_139146" "chr1" 56970334 56972334 "promoters" 0.0232438016528926 0.0141663639665819 3872 2753 0.0427807486631016 0.0517241379310345 187 116 0.00729945262261597 0.683372671290851 0.0533743578291986 1 -0.00907743768631065 0.00894338926793288
"533" "NR_024325" "chr1" 56970468 56972468 "promoters" 0.0161725067385445 0.00959616153538585 7049 5002 0.0427807486631016 0.0517241379310345 187 116 0.00163759578756479 0.683372671290851 0.0190382534609141 1 -0.00657634520315863 0.00894338926793288
"534" "NR_024325" "chr1" 56971469 56975196 "exons" 0.0170151075843125 0.0103898886032562 13106 9336 0.0427807486631016 0.0517241379310345 187 116 2.6606249056356e-05 0.683372671290851 0.000912383600066226 1 -0.00662521898105631 0.00894338926793288
"535" "NR_024326" "chr1" 56971469 56971771 "exons" 0.0172354360565322 0.0138390568939006 2901 1951 0.0427807486631016 0.0517241379310345 187 116 0.349487515579799 0.683372671290851 0.640303898250303 1 -0.00339637916263167 0.00894338926793288
"536" "NR_024326" "chr1" 56971772 56974257 "introns" 0.016952474277315 0.00947867298578199 10205 7385 NA NA 0 0 1.86076385407997e-05 1 0.000688664891391557 1 -0.00747380129153305 NA
"537" "NM_001358580" "chr1" 56974322 56980017 "introns" NA NA 0 0 0.0247058823529412 0.0314842578710645 1700 1334 1 0.231168777530798 1 1 NA 0.00677837551812329
"538" "NM_001358581" "chr1" 56974322 56978420 "introns" NA NA 0 0 0.0247058823529412 0.0314842578710645 1700 1334 1 0.231168777530798 1 1 NA 0.00677837551812329
"539" "NM_001358581" "chr1" 56977650 56979650 "promoters" NA NA 0 0 0.0265700483091787 0.031968031968032 1242 1001 1 0.424528853571063 1 1 NA 0.00539798365885322
"540" "NR_037999" "chr1" 57376544 57378544 "promoters" 0.012873427672956 0.018018018018018 10176 6993 0.0362694300518135 0.0108695652173913 193 92 0.00681304577116464 0.0913348096449006 0.051075723005257 0.570285877766409 0.00514459034506204 -0.0253998648344222
"541" "NM_028546" "chr1" 57376619 57378619 "promoters" 0.012873427672956 0.018018018018018 10176 6993 0.0362694300518135 0.0108695652173913 193 92 0.00681304577116464 0.0913348096449006 0.051075723005257 0.570285877766409 0.00514459034506204 -0.0253998648344222
"542" "NM_028546" "chr1" 57377620 57377946 "exons" 0.0158486707566462 0.0206066219032183 5868 4319 NA NA 0 0 0.0746915002579799 1 0.246913095264683 1 0.00475795114657212 NA
"543" "NM_028546" "chr1" 57377947 57382742 "introns" 0.00268817204301075 0.00558659217877095 744 358 0.0362694300518135 0.0108695652173913 193 92 0.468453743700135 0.0913348096449006 0.761019347271087 0.570285877766409 0.0028984201357602 -0.0253998648344222
"544" "NM_001037742" "chr1" 57401524 57406383 "introns" 0.0161725067385445 0.0123691722169363 1855 1051 NA NA 0 0 0.408330079158574 1 0.701158758208724 1 -0.00380333452160822 NA
"545" "NM_001081181" "chr1" 57405265 57407265 "promoters" 0.0237360092628329 0.0174769621862091 5182 3147 0.0794392523364486 0.0862068965517241 214 116 0.0521926505157776 0.799473446085905 0.195991370176373 1 -0.00625904707662379 0.00676764421527555
"546" "NM_001037742" "chr1" 57405674 57407674 "promoters" 0.0237360092628329 0.0174769621862091 5182 3147 0.0794392523364486 0.0862068965517241 214 116 0.0521926505157776 0.799473446085905 0.195991370176373 1 -0.00625904707662379 0.00676764421527555
"547" "NM_001081181" "chr1" 57406266 57407222 "exons" 0.023766364551863 0.017359973796266 4965 3053 0.0794392523364486 0.0862068965517241 214 116 0.0505927969119895 0.799473446085905 0.192241527267883 1 -0.00640639075559708 0.00676764421527555
"548" "NM_001037742" "chr1" 57406384 57406674 "exons" 0.028746465598492 0.0253456221198157 2122 1302 NA NA 0 0 0.552330882133862 1 0.838613546926456 1 -0.00340084347867632 NA
"549" "NM_144882" "chr1" 57773860 57775860 "promoters" 0.0181248463996068 0.0152757078986587 16276 10736 NA NA 0 0 0.0743893624203311 1 0.246162159432365 1 -0.00284913850094806 NA
"550" "NM_144882" "chr1" 57775025 57799304 "introns" 0.0162789072870817 0.0140949554896142 14313 9436 NA NA 0 0 0.178943152620411 1 0.426878592501717 1 -0.00218395179746743 NA
"551" "NM_001159865" "chr1" 57967724 57970020 "introns" 0.017434988179669 0.0193798449612403 3384 2064 0.0434782608695652 0.0170940170940171 207 117 0.603575438362832 0.11135747792972 0.880734707567505 0.647396768459226 0.00194485678157128 -0.0263842437755481
"552" "NR_027630" "chr1" 57968524 57970524 "promoters" 0.0167760758570387 0.011694006821504 9597 6157 0.0434782608695652 0.0170940170940171 207 117 0.00885195856231829 0.11135747792972 0.0609093194931859 0.647396768459226 -0.00508206903553468 -0.0263842437755481
"553" "NM_001159865" "chr1" 57969084 57971084 "promoters" 0.0167760758570387 0.011694006821504 9597 6157 0.0434782608695652 0.0170940170940171 207 117 0.00885195856231829 0.11135747792972 0.0609093194931859 0.647396768459226 -0.00508206903553468 -0.0263842437755481
"554" "NM_001159865" "chr1" 57970021 57970084 "exons" 0.0175042348955392 0.00626959247648903 1771 1276 NA NA 0 0 0.0044655818731899 1 0.0380709728237457 1 -0.0112346424190502 NA
"555" "NM_001159865" "chr1" 57970084 57970084 "TSSes" 0 0 196 118 NA NA 0 0 1 1 1 1 0 NA
"556" "NM_001177867" "chr1" 57985442 58002893 "introns" 0.0192699357668808 0.0118636755823986 6383 4636 NA NA 0 0 0.00196161707993389 1 0.0217062643972877 1 -0.00740626018448216 NA
"557" "NM_199007" "chr1" 57994973 57996973 "promoters" 0.0192699357668808 0.0118636755823986 6383 4636 NA NA 0 0 0.00196161707993389 1 0.0217062643972877 1 -0.00740626018448216 NA
"558" "NM_199007" "chr1" 57995974 57996312 "exons" 0.0154639175257732 0.0102112676056338 3686 2840 NA NA 0 0 0.0618787143270667 1 0.218876861690344 1 -0.00525264992013939 NA
"559" "NM_025824" "chr1" 58391897 58393897 "promoters" 0.0140043025266799 0.0110083931395207 23707 16442 NA NA 0 0 0.00804874825270185 1 0.0571149180260875 1 -0.00299590938715914 NA
"560" "NM_025824" "chr1" 58392898 58393216 "exons" 0.0157108187507983 0.0141592920353982 7829 5085 NA NA 0 0 0.478266195804584 1 0.769623486916982 1 -0.00155152671540008 NA
"561" "NM_025824" "chr1" 58393217 58394201 "introns" 0.01259310450741 0.00940673436664885 13023 9355 NA NA 0 0 0.0244973964498696 1 0.119938837466071 1 -0.00318637014076112 NA
"562" "NR_027854" "chr1" 58421935 58423919 "introns" 0.0116414435389988 0.0131509731720147 2577 1901 NA NA 0 0 0.651219792264419 1 0.916887860746422 1 0.00150952963301589 NA
"563" "NR_027854" "chr1" 58423088 58425088 "promoters" 0.0116414435389988 0.0131509731720147 2577 1901 NA NA 0 0 0.651219792264419 1 0.916887860746422 1 0.00150952963301589 NA
"564" "NM_022988" "chr1" 58444150 58446150 "promoters" 0.0219890054972514 0.0165152766308836 2001 1211 NA NA 0 0 0.275813524344887 1 0.555673066280306 1 -0.00547372886636781 NA
"565" "NM_001285826" "chr1" 58444486 58446486 "promoters" 0.0219890054972514 0.0165152766308836 2001 1211 NA NA 0 0 0.275813524344887 1 0.555673066280306 1 -0.00547372886636781 NA
"566" "NM_027351" "chr1" 58444640 58445331 "introns" 0.0219890054972514 0.0165152766308836 2001 1211 NA NA 0 0 0.275813524344887 1 0.555673066280306 1 -0.00547372886636781 NA
"567" "NM_001285826" "chr1" 58444811 58445486 "exons" 0.0219890054972514 0.0165152766308836 2001 1211 NA NA 0 0 0.275813524344887 1 0.555673066280306 1 -0.00547372886636781 NA
"568" "NM_027374" "chr1" 58445146 58445486 "exons" 0.0219890054972514 0.0165152766308836 2001 1211 NA NA 0 0 0.275813524344887 1 0.555673066280306 1 -0.00547372886636781 NA
"569" "NM_022988" "chr1" 58445151 58445634 "exons" 0.0219890054972514 0.0165152766308836 2001 1211 NA NA 0 0 0.275813524344887 1 0.555673066280306 1 -0.00547372886636781 NA
"570" "NM_001271526" "chr1" 58501885 58504771 "introns" 0.0148926850635129 0.00878972278566599 2283 1479 NA NA 0 0 0.0920779034911432 1 0.281910999992552 1 -0.00610296227784693 NA
"571" "NM_008765" "chr1" 58501891 58504771 "introns" 0.0148926850635129 0.00878972278566599 2283 1479 NA NA 0 0 0.0920779034911432 1 0.281910999992552 1 -0.00610296227784693 NA
"572" "NM_008765" "chr1" 58504109 58506109 "promoters" 0.0209162068523033 0.0147922998986829 7793 4935 NA NA 0 0 0.0113292462950718 1 0.0720309216025355 1 -0.00612390695362047 NA
"573" "NM_008765" "chr1" 58504772 58505109 "exons" 0.0234119782214156 0.0173611111111111 5510 3456 NA NA 0 0 0.0493012717841829 1 0.189272072593221 1 -0.0060508671103045 NA
"574" "NM_001310599" "chr1" 58585154 58587154 "promoters" NA NA 0 0 0.0377358490566038 0.0196078431372549 159 102 1 0.328725744832425 1 1 NA -0.0181280059193489
"575" "NM_001310598" "chr1" 58585333 58587333 "promoters" NA NA 0 0 0.0377358490566038 0.0196078431372549 159 102 1 0.328725744832425 1 1 NA -0.0181280059193489
"576" "NM_025597" "chr1" 58585396 58587396 "promoters" NA NA 0 0 0.0377358490566038 0.0196078431372549 159 102 1 0.328725744832425 1 1 NA -0.0181280059193489
"577" "NM_025597" "chr1" 58586397 58586670 "exons" NA NA 0 0 0.0377358490566038 0.0196078431372549 159 102 1 0.328725744832425 1 1 NA -0.0181280059193489
"578" "NM_001289704" "chr1" 58710490 58712490 "promoters" 0.0123211446740859 0.0135611608353675 5032 3687 NA NA 0 0 0.612280618599303 1 0.888316649918813 1 0.00124001616128166 NA
"579" "NM_001289704" "chr1" 58711491 58711592 "exons" 0.0467706013363029 0.0431893687707641 449 301 NA NA 0 0 0.816779031532972 1 1 1 -0.00358123256553878 NA
"580" "NM_001289704" "chr1" 58711593 58726305 "introns" 0.00894610517128519 0.0109273479031305 4583 3386 NA NA 0 0 0.37649191725187 1 0.66933304037257 1 0.00198124273184535 NA
"581" "NM_001293804" "chr1" 58711593 58713570 "introns" 0.00894610517128519 0.0109273479031305 4583 3386 NA NA 0 0 0.37649191725187 1 0.66933304037257 1 0.00198124273184535 NA
"582" "NR_149258" "chr1" 58711593 58713295 "introns" 0.00894610517128519 0.0109273479031305 4583 3386 NA NA 0 0 0.37649191725187 1 0.66933304037257 1 0.00198124273184535 NA
"583" "NM_009812" "chr1" 58794373 58796373 "promoters" 0.0179076343072573 0.0146239554317549 4244 2872 NA NA 0 0 0.283789974885703 1 0.565983601064392 1 -0.00328367887550243 NA
"584" "NM_009812" "chr1" 58795374 58795738 "exons" 0.0185185185185185 0.00809498111171074 2808 1853 NA NA 0 0 0.00236718054405629 1 0.0246023400280239 1 -0.0104235374068078 NA
"585" "NM_009812" "chr1" 58795739 58823914 "introns" 0.0167130919220056 0.0264965652600589 1436 1019 NA NA 0 0 0.0968260926371165 1 0.29127721932425 1 0.00978347333805331 NA
"586" "NM_172406" "chr1" 58972482 58974482 "promoters" 0.0208951373661808 0.0113320079522863 7753 5030 NA NA 0 0 2.87544534109616e-05 1 0.000968470496488158 1 -0.00956312941389455 NA
"587" "NM_172656" "chr1" 58972521 58974521 "promoters" 0.0208951373661808 0.0113320079522863 7753 5030 NA NA 0 0 2.87544534109616e-05 1 0.000968470496488158 1 -0.00956312941389455 NA
"588" "NM_172406" "chr1" 58973237 58973482 "exons" 0.0120898100172712 0.00318217979315831 2316 1257 NA NA 0 0 0.00338219725627849 1 0.0314067318263004 1 -0.00890763022411284 NA
"589" "NM_172656" "chr1" 58973522 58973850 "exons" 0.023500526131182 0.0203592814371257 2851 1670 NA NA 0 0 0.487537971354151 1 0.777328769879515 1 -0.00314124469405629 NA
"590" "NM_172656" "chr1" 58973851 58976958 "introns" 0.0259087393658159 0.00903471231573942 2586 2103 NA NA 0 0 8.96213293364333e-06 1 0.000388004342695921 1 -0.0168740270500765 NA
"591" "NM_001361413" "chr1" 59118007 59120317 "introns" 0.0203325320512821 0.0213573134747787 9984 7117 NA NA 0 0 0.643572037983639 1 0.911226444187368 1 0.00102478142349665 NA
"592" "NM_001033449" "chr1" 59118007 59119951 "introns" 0.0309278350515464 0.024390243902439 194 164 NA NA 0 0 0.707186087197996 1 0.962128650892766 1 -0.00653759114910737 NA
"593" "NM_001037812" "chr1" 59118806 59120806 "promoters" 0.0182969129379119 0.0195981146117589 11532 8062 NA NA 0 0 0.51045719509989 1 0.798750873187818 1 0.00130120167384697 NA
"594" "NM_001033449" "chr1" 59119096 59121096 "promoters" 0.0182969129379119 0.0195981146117589 11532 8062 NA NA 0 0 0.51045719509989 1 0.798750873187818 1 0.00130120167384697 NA
"595" "NM_001361413" "chr1" 59119408 59121408 "promoters" 0.0182969129379119 0.0195981146117589 11532 8062 NA NA 0 0 0.51045719509989 1 0.798750873187818 1 0.00130120167384697 NA
"596" "NM_001033449" "chr1" 59119952 59120096 "exons" 0.0140562248995984 0.0317997293640054 1992 1478 NA NA 0 0 0.000412669491592597 1 0.00711908295972462 1 0.017743504464407 NA
"597" "NM_001361413" "chr1" 59120318 59120408 "exons" 0.00516795865633075 0.00634920634920635 1548 945 NA NA 0 0 0.703895720148491 1 0.959545959933073 1 0.0011812476928756 NA
"598" "NM_028717" "chr1" 59220453 59237154 "introns" 0.0139728096676737 0.0146396396396396 5296 2664 NA NA 0 0 0.812873284967222 1 1 1 0.000666829971965923 NA
"599" "NM_001159948" "chr1" 59236093 59238093 "promoters" 0.0173494344237236 0.0196030683063436 13084 8213 NA NA 0 0 0.233325973202798 1 0.502041285942668 1 0.00225363388261997 NA
"600" "NM_028717" "chr1" 59236231 59238231 "promoters" 0.0173494344237236 0.0196030683063436 13084 8213 NA NA 0 0 0.233325973202798 1 0.502041285942668 1 0.00225363388261997 NA
"601" "NM_001159948" "chr1" 59236848 59237093 "exons" 0.0110544217687075 0.00572246065808298 1176 699 NA NA 0 0 0.22302542653315 1 0.487731818717887 1 -0.00533196111062451 NA
"602" "NM_028717" "chr1" 59237155 59237231 "exons" 0.0168371696504689 0.0144968732234224 4692 3518 NA NA 0 0 0.398712850771891 1 0.690528523367836 1 -0.00234029642704648 NA
"603" "NM_008057" "chr1" 59481146 59483146 "promoters" 0.0174913902483234 0.00958732805335557 11034 7197 0.03125 0.0208333333333333 640 480 6.75737420685288e-06 0.240438980618478 0.000314318598259936 1 -0.0079040621949678 -0.0104166666666667
"604" "NM_008057" "chr1" 59482147 59486955 "exons" 0.0174913902483234 0.00958732805335557 11034 7197 0.827380952380952 0.934782608695652 168 92 6.75737420685288e-06 0.00199863150876807 0.000314318598259936 0.0367066384301452 -0.0079040621949678 0.1074016563147
"605" "NM_009460" "chr1" 59655533 59670679 "introns" NA NA 0 0 0.0215722120658135 0.0175 2735 2000 1 0.276133810631786 1 1 NA -0.00407221206581353
"606" "NM_009460" "chr1" 59669834 59671834 "promoters" NA NA 0 0 0.0215722120658135 0.0175 2735 2000 1 0.276133810631786 1 1 NA -0.00407221206581353
"607" "NM_007561" "chr1" 59763278 59765278 "promoters" 0.0210383440787241 0.0214034137090219 17682 11073 NA NA 0 0 0.83437693564806 1 1 1 0.00036506963029782 NA
"608" "NM_001037725" "chr1" 59912005 59914005 "promoters" 0.0211342255200742 0.0165729505770938 15094 10137 NA NA 0 0 0.00919560831532432 1 0.0625716884088915 1 -0.00456127494298039 NA
"609" "NM_001037725" "chr1" 59913006 59913752 "exons" 0.0195206803247004 0.0166806840482198 10348 7134 NA NA 0 0 0.167043531456168 1 0.409936259229296 1 -0.00283999627648063 NA
"610" "NM_001037725" "chr1" 59913753 59949052 "introns" 0.0231155778894472 0.0158333333333333 1990 1200 NA NA 0 0 0.151214403968631 1 0.385609862895989 1 -0.0072822445561139 NA
"611" "NM_001316695" "chr1" 60028237 60043069 "introns" 0.0133805588351043 0.010667479427004 5082 3281 NA NA 0 0 0.267757259775056 1 0.545489301052442 1 -0.00271307940810033 NA
"612" "NM_001316694" "chr1" 60028247 60043069 "introns" 0.0133805588351043 0.010667479427004 5082 3281 NA NA 0 0 0.267757259775056 1 0.545489301052442 1 -0.00271307940810033 NA
"613" "NM_001316694" "chr1" 60042122 60044122 "promoters" 0.0131526662957959 0.0121002067372005 25166 16446 NA NA 0 0 0.347812529076061 1 0.638647419194135 1 -0.00105245955859538 NA
"614" "NM_027407" "chr1" 60042797 60043122 "exons" 0.0109457513202112 0.00892608089260809 10415 7170 NA NA 0 0 0.185494046810862 1 0.436399171539753 1 -0.00201967042760315 NA
"615" "NM_001316694" "chr1" 60043070 60043122 "exons" 0.00862553909619351 0.00745692980200566 5333 3889 NA NA 0 0 0.535504755431799 1 0.824076149483724 1 -0.00116860929418785 NA
"616" "NM_021312" "chr1" 60096907 60098907 "promoters" 0.0133457894034432 0.0159205843790972 7493 5339 NA NA 0 0 0.229774758128218 1 0.497053999756674 1 0.002574794975654 NA
"617" "NM_001199061" "chr1" 60097134 60099134 "promoters" 0.0133457894034432 0.0159205843790972 7493 5339 NA NA 0 0 0.229774758128218 1 0.497053999756674 1 0.002574794975654 NA
"618" "NM_001285463" "chr1" 60097246 60099246 "promoters" 0.0133457894034432 0.0159205843790972 7493 5339 NA NA 0 0 0.229774758128218 1 0.497053999756674 1 0.002574794975654 NA
"619" "NM_001199060" "chr1" 60097500 60099500 "promoters" 0.0133457894034432 0.0159205843790972 7493 5339 NA NA 0 0 0.229774758128218 1 0.497053999756674 1 0.002574794975654 NA
"620" "NM_001199060" "chr1" 60098143 60098500 "exons" 0.00373692077727952 0.00672645739910314 1338 892 NA NA 0 0 0.329630297980037 1 0.618440040454966 1 0.00298953662182362 NA
"621" "NM_001285463" "chr1" 60098308 60102626 "introns" 0.0133457894034432 0.0159205843790972 7493 5339 NA NA 0 0 0.229774758128218 1 0.497053999756674 1 0.002574794975654 NA
"622" "NM_139150" "chr1" 60098308 60105310 "introns" 0.0133457894034432 0.0159205843790972 7493 5339 NA NA 0 0 0.229774758128218 1 0.497053999756674 1 0.002574794975654 NA
"623" "NM_173444" "chr1" 60179598 60181598 "promoters" 0.0172762855985963 0.0177083333333333 7409 4800 0.0163238346857898 0.0123723205294202 10598 6951 0.858763604784894 0.0154097263857915 1 0.161650441202995 0.00043204773473703 -0.00395151415636954
"624" "NM_173444" "chr1" 60180599 60180685 "exons" NA NA 0 0 0.0155426033860672 0.0106088560885609 3603 2168 1 0.0644773738870498 1 0.450161030319765 NA -0.00493374729750628
"625" "NM_173444" "chr1" 60180686 60181462 "introns" NA NA 0 0 0.01204271756419 0.0114583333333333 4401 2880 1 0.799185533880223 1 1 NA -0.000584384230856624
"626" "NM_030013" "chr1" 60342299 60344299 "promoters" 0.0131190554280092 0.0117907148120855 6098 4071 0.031700288184438 0.0220713073005093 694 589 0.554590430789845 0.26620641001079 0.840224819906227 1 -0.0013283406159237 -0.0096289808839287
"627" "NM_030013" "chr1" 60343300 60343457 "exons" 0.0819672131147541 0.123711340206186 305 194 NA NA 0 0 0.130668719373024 1 0.35176198682438 1 0.0417441270914315 NA
"628" "NM_030013" "chr1" 60343458 60352120 "introns" 0.00949421715863974 0.00619035336600464 5793 3877 0.031700288184438 0.0220713073005093 694 589 0.071947970615139 0.26620641001079 0.240710890895656 1 -0.0033038637926351 -0.0096289808839287
"629" "NM_198127" "chr1" 60408618 60410618 "promoters" 0.0252986647926915 0.0197200060213759 9961 6643 NA NA 0 0 0.0178994916796643 1 0.0973534384444194 1 -0.00557865877131561 NA
"630" "NM_198127" "chr1" 60409619 60409919 "exons" 0.00963597430406852 0.0077639751552795 1868 1288 NA NA 0 0 0.578689823351345 1 0.85935066593285 1 -0.00187199914878902 NA
"631" "NM_198127" "chr1" 60409920 60434242 "introns" 0.034517561566411 0.026863869604588 4954 3313 NA NA 0 0 0.0486261244959027 1 0.187355055742904 1 -0.007653691961823 NA
"632" "NM_001045513" "chr1" 60533407 60566564 "introns" 0.0159329140461216 0.0196601132955681 4770 3001 0.0225563909774436 0.0091324200913242 399 219 0.224052915131054 0.122994986627419 0.48905920244724 0.694701409835982 0.00372719924944655 -0.0134239708861194
"633" "NM_001045513" "chr1" 60565765 60567765 "promoters" 0.0157655568951127 0.0146459308470482 10783 6623 0.0225563909774436 0.0091324200913242 399 219 0.558356364099309 0.122994986627419 0.843695472159223 0.694701409835982 -0.00111962604806451 -0.0134239708861194
"634" "NM_001045513" "chr1" 60566565 60566765 "exons" 0.0218855218855219 0.0146056475170399 1782 1027 NA NA 0 0 0.167295694617551 1 0.410263373831406 1 -0.00727987436848196 NA
"635" "NM_001081050" "chr1" 61637823 61639823 "promoters" 0.0157935088167646 0.0149217615744475 19565 12398 0.0309917355371901 0.0417910447761194 484 335 0.537260834861988 0.368798642819478 0.825612023376247 1 -0.000871747242317138 0.0107993092389293
"636" "NM_001081050" "chr1" 61638823 61638823 "TSSes" 0 0.00766283524904215 396 261 NA NA 0 0 0.0543497319493357 1 0.201132057292373 1 0.00766283524904215 NA
"637" "NM_001081050" "chr1" 61638824 61639362 "exons" 0.0163171831389108 0.0139551110594255 13973 8599 NA NA 0 0 0.159151179942343 1 0.397681932817978 1 -0.00236207207948524 NA
"638" "NM_001077403" "chr1" 62702316 62704316 "promoters" 0.019009341733652 0.0233322379231022 9206 6086 NA NA 0 0 0.0679265362201478 1 0.231996277293268 1 0.00432289618945024 NA
"639" "NM_001077403" "chr1" 62703317 62704277 "exons" 0.0181709503885236 0.0205678922460866 8365 5494 NA NA 0 0 0.315407555266493 1 0.602666423181099 1 0.00239694185756303 NA
"640" "NM_001077403" "chr1" 62704278 62718929 "introns" 0.0195121951219512 0.0233545647558386 1435 942 NA NA 0 0 0.525396999328728 1 0.813764257512879 1 0.00384236963388742 NA
"641" "NM_001081436" "chr1" 63105760 63114210 "introns" 0.0158674313056328 0.0130222463374932 28423 18430 0.010989010989011 0.04 182 100 0.0119106647204423 0.0705408075907878 0.0744519547467322 0.477728050364726 -0.00284518496813955 0.029010989010989
"642" "NM_001081436" "chr1" 63113267 63115267 "promoters" 0.0158698614580968 0.0130208333333333 35224 22656 NA NA 0 0 0.00517069266750303 1 0.0420681766947931 1 -0.00284902812476342 NA
"643" "NR_045915" "chr1" 63113470 63115470 "promoters" 0.0158698614580968 0.0130208333333333 35224 22656 NA NA 0 0 0.00517069266750303 1 0.0420681766947931 1 -0.00284902812476342 NA
"644" "NR_045914" "chr1" 63113739 63115739 "promoters" 0.016229787488418 0.0131945734993496 33457 21524 NA NA 0 0 0.00401289931125781 1 0.0352832919768346 1 -0.00303521398906841 NA
"645" "NM_001081436" "chr1" 63114211 63114267 "exons" 0.0203945168839853 0.0219584569732938 2991 1685 NA NA 0 0 0.72089172143496 1 0.97256148687895 1 0.00156394008930848 NA
"646" "NM_001160040" "chr1" 63170915 63176427 "introns" NA NA 0 0 0.0399562123700055 0.0343688037012558 1827 1513 1 0.371767377654121 1 1 NA -0.00558740866874969
"647" "NM_145518" "chr1" 63170915 63176585 "introns" NA NA 0 0 0.0405405405405405 0.0381807973048849 2146 1781 1 0.690966858704202 1 1 NA -0.00235974323565565
"648" "NM_001160038" "chr1" 63172258 63176427 "introns" NA NA 0 0 0.0399562123700055 0.0343688037012558 1827 1513 1 0.371767377654121 1 1 NA -0.00558740866874969
"649" "NM_001160039" "chr1" 63172258 63176585 "introns" NA NA 0 0 0.0405405405405405 0.0381807973048849 2146 1781 1 0.690966858704202 1 1 NA -0.00235974323565565
"650" "NM_001160039" "chr1" 63175822 63177822 "promoters" 0.0190258751902588 0.019434872501723 10512 7255 0.0405405405405405 0.0381807973048849 2146 1781 0.845250434844879 0.690966858704202 1 1 0.000408997311464199 -0.00235974323565565
"651" "NM_018796" "chr1" 63175830 63177830 "promoters" 0.0190258751902588 0.019434872501723 10512 7255 0.0405405405405405 0.0381807973048849 2146 1781 0.845250434844879 0.690966858704202 1 1 0.000408997311464199 -0.00235974323565565
"652" "NM_001160040" "chr1" 63176428 63176822 "exons" NA NA 0 0 0.0438871473354232 0.0597014925373134 319 268 1 0.366572847125071 1 1 NA 0.0158143452018902
"653" "NM_018796" "chr1" 63176831 63177291 "exons" 0.023956442831216 0.024585635359116 5510 3620 NA NA 0 0 0.848376809430254 1 1 1 0.000629192527900051 NA
"654" "NM_018796" "chr1" 63177292 63177753 "introns" 0.0135945621751299 0.0143053645116919 5002 3635 NA NA 0 0 0.780804925805557 1 1 1 0.000710802336561936 NA
"655" "NM_001285937" "chr1" 63207615 63277930 "introns" 0.0446917952609832 0.0426145896248574 23718 14901 0.08 0.075 75 40 0.331174385833136 0.908824540822082 0.620235662580965 1 -0.00207720563612583 -0.005
"656" "NM_001285936" "chr1" 63207615 63263498 "introns" 0.0609345794392523 0.0627335824879872 5350 3746 NA NA 0 0 0.725777863592326 1 0.975387573943306 1 0.00179900304873485 NA
"657" "NM_001285936" "chr1" 63263556 63277930 "introns" 0.0399608013937282 0.0358583594800538 18368 11155 0.08 0.075 75 40 0.0740655387810895 0.908824540822082 0.245504338963807 1 -0.00410244191367443 -0.005
"658" "NM_028673" "chr1" 63272268 63274268 "promoters" 0.0399608013937282 0.0358583594800538 18368 11155 0.08 0.075 75 40 0.0740655387810895 0.908824540822082 0.245504338963807 1 -0.00410244191367443 -0.005
"659" "NM_028673" "chr1" 63273269 63273472 "exons" 0.0243978730059431 0.0315186246418338 3197 2094 NA NA 0 0 0.12230172472691 1 0.33797235924866 1 0.00712075163589074 NA
"660" "NM_001267872" "chr1" 63273473 63277930 "introns" 0.0432564917859036 0.0368030151867864 15096 9021 NA NA 0 0 0.013619186877002 1 0.0811877000834707 1 -0.00645347659911717 NA
"661" "NM_028673" "chr1" 63273473 63275095 "introns" 0.0432564917859036 0.0368030151867864 15096 9021 NA NA 0 0 0.013619186877002 1 0.0811877000834707 1 -0.00645347659911717 NA
"662" "NM_011780" "chr1" 63444890 63446890 "promoters" 0.0212732305258996 0.0224746549407597 12645 8187 NA NA 0 0 0.562178180363696 1 0.846689720694157 1 0.00120142441486018 NA
"663" "NM_011780" "chr1" 63445891 63446412 "exons" 0.0203389830508475 0.0252819206984358 8850 5498 NA NA 0 0 0.052635257506872 1 0.197243402082825 1 0.00494293764758834 NA
"664" "NM_011780" "chr1" 63446413 63447727 "introns" 0.0251329144514258 0.0222910216718266 2069 1615 NA NA 0 0 0.574105615316552 1 0.855630852504269 1 -0.00284189277959918 NA
"665" "NM_033563" "chr1" 64079335 64120899 "introns" NA NA 0 0 0.0168728908886389 0.0159045725646123 889 503 1 0.872246654445626 1 1 NA -0.000968318324026596
"666" "NM_033563" "chr1" 64120389 64122389 "promoters" 0.0158780565258812 0.0158250611422817 9447 6951 0.0168728908886389 0.0159045725646123 889 503 0.978580132771715 0.872246654445626 1 1 -5.29953835995446e-05 -0.000968318324026596
"667" "NM_009952" "chr1" 64531803 64533803 "promoters" 0.0134243203937801 0.00990749030140257 26817 16755 NA NA 0 0 0.000921947277091797 1 0.0125945452532301 1 -0.0035168300923775 NA
"668" "NM_009952" "chr1" 64532804 64533020 "exons" 0.0158484731349053 0.0126671358198452 2587 1421 NA NA 0 0 0.418369327184528 1 0.7116439959787 1 -0.00318133731506012 NA
"669" "NM_001037726" "chr1" 64533021 64558502 "introns" 0.015041888804265 0.00906070673512534 10504 6622 NA NA 0 0 0.00050242743877066 1 0.00823093780456687 1 -0.0059811820691397 NA
"670" "NM_009952" "chr1" 64533021 64550848 "introns" 0.015041888804265 0.00906070673512534 10504 6622 NA NA 0 0 0.00050242743877066 1 0.00823093780456687 1 -0.0059811820691397 NA
"671" "NM_025964" "chr1" 64616273 64617764 "exons" 0.0139423076923077 0.0120778900665516 6240 4057 NA NA 0 0 0.415575182797009 1 0.708716743154129 1 -0.00186441762575605 NA
"672" "NM_001368284" "chr1" 64616445 64617161 "introns" 0.0142517814726841 0.0355731225296443 421 253 NA NA 0 0 0.0751146095792157 1 0.247515531858508 1 0.0213213410569602 NA
"673" "NM_001368283" "chr1" 64616764 64618764 "promoters" 0.0141208624354692 0.0126079850572029 6586 4283 NA NA 0 0 0.50283146032557 1 0.791143255119305 1 -0.00151287737826628 NA
"674" "NM_001368283" "chr1" 64616932 64617764 "exons" 0.0139423076923077 0.0120778900665516 6240 4057 NA NA 0 0 0.415575182797009 1 0.708716743154129 1 -0.00186441762575605 NA
"675" "NM_001368284" "chr1" 64617162 64617764 "exons" 0.0139199175115999 0.010515247108307 5819 3804 NA NA 0 0 0.13841283860848 1 0.365089445849188 1 -0.00340467040329289 NA
"676" "NR_038009" "chr1" 64680386 64690463 "introns" NA NA 0 0 0.0418287937743191 0.0526315789473684 1028 703 1 0.247780689033553 1 1 NA 0.0108027851730494
"677" "NR_038009" "chr1" 64689659 64691659 "promoters" 0.0182147258163894 0.013548723293382 25968 17271 0.0438533429187635 0.0669456066945607 1391 956 0.000150871536271225 0.00755277206355801 0.00333506626818463 0.0964091868874686 -0.00466600252300743 0.0230922637757972
"678" "NM_001097644" "chr1" 64690344 64692344 "promoters" 0.0182147258163894 0.013548723293382 25968 17271 0.0403225806451613 0.0623409669211196 992 786 0.000150871536271225 0.0257220463771221 0.00333506626818463 0.232202365665932 -0.00466600252300743 0.0220183862759583
"679" "NR_038009" "chr1" 64690464 64690659 "exons" 0.0235809682804674 0.00678087080656674 4792 2802 NA NA 0 0 6.54517053676825e-09 1 8.69106638495726e-07 1 -0.0168000974739007 NA
"680" "NM_001097644" "chr1" 64691345 64691400 "exons" 0.0194123819517314 0.0246085011185682 1906 1341 NA NA 0 0 0.318208762412668 1 0.605132464068768 1 0.00519611916683686 NA
"681" "NM_001097644" "chr1" 64691401 64700968 "introns" 0.0223899371069182 0.0114660114660115 3975 2442 0.0495867768595041 0.106719367588933 363 253 0.00103268974558924 0.00374849490612623 0.0136385926934159 0.0584158025078434 -0.0109239256409068 0.0571325907294287
"682" "NM_022721" "chr1" 64730558 64736853 "exons" 0.249567606063689 0.278337969401947 9829 5752 NA NA 0 0 8.19461915922946e-05 1 0.00213935151693401 1 0.0287703633382581 NA
"683" "NM_022721" "chr1" 64736750 64738750 "promoters" 0.0210757588086907 0.01804531085353 12289 7592 0.0155677655677656 0.0318257956448911 1092 597 0.134820941897694 0.011648583588481 0.359309264966462 0.131702511181841 -0.00303044795516066 0.0162580300771256
"684" "NM_001042659" "chr1" 64736854 64737239 "introns" 0.0268304914744233 0.0189359783588819 3988 2218 NA NA 0 0 0.0474438581578508 1 0.184028150513914 1 -0.00789451311554139 NA
"685" "NM_022721" "chr1" 64736854 64737132 "introns" 0.0319541171650963 0.0235947258848022 2441 1441 NA NA 0 0 0.127355071660059 1 0.346605195666873 1 -0.00835939128029405 NA
"686" "NM_022721" "chr1" 64737133 64737750 "exons" 0.0202625570776256 0.0121436114044351 3504 1894 NA NA 0 0 0.0251241496493788 1 0.121874398337124 1 -0.00811894567319051 NA
"687" "NM_001042659" "chr1" 64737240 64737750 "exons" 0.0214614205416454 0.0134288272157565 1957 1117 NA NA 0 0 0.103794962518128 1 0.304838735106607 1 -0.00803259332588889 NA
"688" "NM_001039493" "chr1" 64938540 64956694 "introns" 0.0188261351052049 0.0168598524762908 1806 949 NA NA 0 0 0.71173303686992 1 0.965316013890993 1 -0.00196628262891404 NA
"689" "NM_001039493" "chr1" 64955824 64957824 "promoters" 0.0176843510176844 0.0099677513925535 5994 3411 NA NA 0 0 0.00218962857929993 1 0.0233427381031976 1 -0.00771659962513085 NA
"690" "NM_001039493" "chr1" 64956695 64956824 "exons" 0.0171919770773639 0.00731112916328188 4188 2462 NA NA 0 0 0.000420978822790648 1 0.00718256232874586 1 -0.00988084791408201 NA
"691" "NM_001111320" "chr1" 65175369 65186304 "introns" 0.0264550264550265 0.0420454545454545 1134 880 NA NA 0 0 0.0541952756218021 1 0.200815831377348 1 0.0155904280904281 NA
"692" "NM_010497" "chr1" 65178142 65180142 "promoters" 0.0264550264550265 0.0420454545454545 1134 880 NA NA 0 0 0.0541952756218021 1 0.200815831377348 1 0.0155904280904281 NA
"693" "NM_010497" "chr1" 65178990 65179142 "exons" 0.0264550264550265 0.0420454545454545 1134 880 NA NA 0 0 0.0541952756218021 1 0.200815831377348 1 0.0155904280904281 NA
"694" "NM_001111320" "chr1" 65185479 65187479 "promoters" 0.017558886509636 0.0077120822622108 2335 1556 NA NA 0 0 0.00704189345408716 1 0.0521003330311746 1 -0.00984680424742518 NA
"695" "NM_001310624" "chr1" 65185684 65187684 "promoters" 0.017558886509636 0.0077120822622108 2335 1556 NA NA 0 0 0.00704189345408716 1 0.0521003330311746 1 -0.00984680424742518 NA
"696" "NM_001310624" "chr1" 65186685 65186833 "exons" 0.0193003618817853 0.0222222222222222 829 540 NA NA 0 0 0.710178629501296 1 0.964117073308276 1 0.00292186034043694 NA
"697" "NM_001310624" "chr1" 65186834 65190318 "introns" 0.00813008130081301 0 984 715 NA NA 0 0 0.0030686465967693 1 0.0293821305685264 1 -0.00813008130081301 NA
"698" "NM_008632" "chr1" 66174328 66176328 "promoters" 0.0258843830888697 0.0207407407407407 1159 675 0.0223189983669026 0.015426497277677 1837 1102 0.483035774584803 0.123722683685283 0.773796739156723 0.697147800884998 -0.00514364234812897 -0.00689250108922561
"699" "NM_008632" "chr1" 66175496 66193118 "introns" 0.0258843830888697 0.0207407407407407 1159 675 0.0504451038575668 0.03125 337 224 0.483035774584803 0.206054706179103 0.773796739156723 0.988577363293997 -0.00514364234812897 -0.0191951038575668
"700" "NM_001368824" "chr1" 66466933 66468933 "promoters" 0.0257586105961557 0.0226020624381975 10249 7079 NA NA 0 0 0.184317988474481 1 0.43469722211641 1 -0.00315654815795824 NA
"701" "NM_001368824" "chr1" 66467934 66468538 "exons" 0.0257586105961557 0.0226020624381975 10249 7079 NA NA 0 0 0.184317988474481 1 0.43469722211641 1 -0.00315654815795824 NA
"702" "NM_001310644" "chr1" 66699830 66701830 "promoters" 0.0284839203675345 0.0124423963133641 3265 2170 NA NA 0 0 4.26864338766062e-05 1 0.00130068443165653 1 -0.0160415240541704 NA
"703" "NM_001310643" "chr1" 66700831 66701028 "exons" 0.0211538461538462 0.00872093023255814 1040 688 NA NA 0 0 0.0367827639519949 1 0.15591690314868 1 -0.012432915921288 NA
"704" "NM_001310644" "chr1" 66700831 66701017 "exons" 0.0211538461538462 0.00872093023255814 1040 688 NA NA 0 0 0.0367827639519949 1 0.15591690314868 1 -0.012432915921288 NA
"705" "NM_001310642" "chr1" 66701018 66701616 "introns" 0.0226415094339623 0.0161662817551963 795 433 NA NA 0 0 0.434492314256156 1 0.72806541917028 1 -0.00647522767876596 NA
"706" "NM_001310644" "chr1" 66701018 66706445 "introns" 0.0226415094339623 0.0161662817551963 795 433 NA NA 0 0 0.434492314256156 1 0.72806541917028 1 -0.00647522767876596 NA
"707" "NM_001310643" "chr1" 66701029 66701616 "introns" 0.0226415094339623 0.0161662817551963 795 433 NA NA 0 0 0.434492314256156 1 0.72806541917028 1 -0.00647522767876596 NA
"708" "NM_025683" "chr1" 66701029 66706445 "introns" 0.0226415094339623 0.0161662817551963 795 433 NA NA 0 0 0.434492314256156 1 0.72806541917028 1 -0.00647522767876596 NA
"709" "NM_001368830" "chr1" 66802169 66817373 "introns" 0.0271934325295023 0.0196328403875574 5847 3922 NA NA 0 0 0.0157241784190704 1 0.0891945275629051 1 -0.00756059214194494 NA
"710" "NM_001357156" "chr1" 66807605 66817409 "introns" 0.0211071789686552 0.015523678522303 7912 5089 NA NA 0 0 0.0209264428724761 1 0.107935569454685 1 -0.0055835004463522 NA
"711" "NM_001122738" "chr1" 66816595 66818595 "promoters" 0.0174366349092216 0.0137228081013105 33378 22663 0.0416666666666667 0.116883116883117 96 77 0.000510444588542934 0.0493835854180022 0.00832264742443603 0.370617655677683 -0.00371382680791114 0.0752164502164502
"712" "NM_001368830" "chr1" 66817374 66817595 "exons" 0.0178666824953998 0.0140338867020366 16847 11686 NA NA 0 0 0.0112367519057708 1 0.0716291231146698 1 -0.00383279579336315 NA
"713" "NM_001357156" "chr1" 66817410 66817595 "exons" 0.0198214044107699 0.0154007034889248 14782 10519 NA NA 0 0 0.00856087072904359 1 0.0595293473716764 1 -0.00442070092184505 NA
"714" "NM_001368830" "chr1" 66817595 66817595 "TSSes" 0 0.00454545454545455 267 220 NA NA 0 0 0.207073330315643 1 0.466597004856533 1 0.00454545454545455 NA
"715" "NM_007381" "chr1" 66857555 66863172 "introns" 0.013408609738885 0.00788177339901478 1417 1015 NA NA 0 0 0.190912917284382 1 0.444173906637565 1 -0.00552683633987019 NA
"716" "NM_007381" "chr1" 66862309 66864309 "promoters" 0.013408609738885 0.00788177339901478 1417 1015 0.0278884462151394 0.0161725067385445 2259 1113 0.190912917284382 0.00696733351522614 0.444173906637565 0.0918124018896096 -0.00552683633987019 -0.011715939476595
"717" "NM_010154" "chr1" 68740534 69107674 "introns" 0.0391534391534392 0.0442400350416119 3780 2283 0.0354998233839633 0.0277494908350305 5662 3928 0.335735230094316 0.0183091468800549 0.624611800948073 0.180966649852281 0.00508659588817276 -0.00775033254893271
"718" "NM_010154" "chr1" 69107059 69109059 "promoters" 0.0259826782145237 0.0280758488901955 10507 6803 NA NA 0 0 0.406173232728578 1 0.698926840199768 1 0.00209317067567185 NA
"719" "NM_010154" "chr1" 69107675 69108059 "exons" 0.0185818343986918 0.0199115044247788 6727 4520 NA NA 0 0 0.614390379583477 1 0.889545494191056 1 0.00132967002608692 NA
"720" "NM_029160" "chr1" 69825969 69827969 "promoters" 0.129940290019903 0.132038834951456 3517 2060 NA NA 0 0 0.822560682276727 1 1 1 0.00209854493155301 NA
"721" "NM_029160" "chr1" 69826970 69827121 "exons" 0.164224664224664 0.184803001876173 1638 1066 NA NA 0 0 0.167474708334963 1 0.410629687205341 1 0.0205783376515084 NA
"722" "NM_029160" "chr1" 69827122 69842968 "introns" 0.193921852387844 0.126146788990826 691 436 NA NA 0 0 0.00258860769389406 1 0.0262025603929919 1 -0.067775063397018 NA
"723" "NM_007525" "chr1" 71089528 71102667 "introns" 0.0657439446366782 0.0496894409937888 289 161 NA NA 0 0 0.485920583896521 1 0.776135863645026 1 -0.0160545036428894 NA
"724" "NM_007525" "chr1" 71101972 71103972 "promoters" 0.023307989530101 0.014521691777092 8023 5509 NA NA 0 0 0.000236083024410828 1 0.00469477639261379 1 -0.00878629775300893 NA
"725" "NM_007525" "chr1" 71102668 71102972 "exons" 0.0225688682376369 0.0141276194961149 6026 4247 NA NA 0 0 0.00173127017587495 1 0.01982950717727 1 -0.008441248741522 NA
"726" "NM_026195" "chr1" 71556155 71558155 "promoters" 0.0177236222653005 0.00554715078164397 3611 1983 0.016655562958028 0.00961538461538462 1501 624 4.85896514342825e-05 0.0883345983750332 0.00142518214037519 0.557280294120087 -0.0121764714836565 -0.00704017834264337
"727" "NM_026195" "chr1" 71557156 71557274 "exons" 0.0114613180515759 0.00319488817891374 698 313 NA NA 0 0 0.156419098284678 1 0.394148815503078 1 -0.00826642987266219 NA
"728" "NM_026195" "chr1" 71557275 71557496 "introns" 0.064 0.0493827160493827 125 81 0.0244530244530245 0.00819672131147541 777 366 0.658611931073107 0.00973316549189811 0.923056114626891 0.11587792156238 -0.0146172839506173 -0.016256303141549
"729" "NM_026195" "chr1" 71557497 71557623 "exons" NA NA 0 0 0.00828729281767956 0.0116279069767442 724 258 1 0.521104786792113 1 1 NA 0.00334061415906463
"730" "NM_001276409" "chr1" 71652234 71654234 "promoters" 0.0182362159851831 0.0216035634743875 7019 4490 NA NA 0 0 0.205614726272449 1 0.464544425599888 1 0.00336734748920445 NA
"731" "NR_040308" "chr1" 71652334 71654334 "promoters" 0.0182362159851831 0.0216035634743875 7019 4490 NA NA 0 0 0.205614726272449 1 0.464544425599888 1 0.00336734748920445 NA
"732" "NM_001276409" "chr1" 71652832 71653234 "exons" 0.0261224489795918 0.03328611898017 2450 1412 NA NA 0 0 0.203687184842496 1 0.461969417786534 1 0.00716367000057813 NA
"733" "NM_001005423" "chr1" 72192203 72212016 "introns" 0.0245378151260504 0.0190861769809138 2975 1729 NA NA 0 0 0.219010860264692 1 0.48286718870729 1 -0.0054516381451366 NA
"734" "NM_001357488" "chr1" 72196942 72212016 "introns" 0.0245378151260504 0.0190861769809138 2975 1729 NA NA 0 0 0.219010860264692 1 0.48286718870729 1 -0.0054516381451366 NA
"735" "NM_001005423" "chr1" 72211307 72213307 "promoters" 0.0181828291814947 0.0124934929724102 17984 11526 NA NA 0 0 0.000110877307871305 1 0.00267146821434619 1 -0.00568933620908446 NA
"736" "NM_001357488" "chr1" 72211314 72213314 "promoters" 0.0181828291814947 0.0124934929724102 17984 11526 NA NA 0 0 0.000110877307871305 1 0.00267146821434619 1 -0.00568933620908446 NA
"737" "NM_001005423" "chr1" 72212017 72212307 "exons" 0.0194108632726034 0.0128239026969857 11746 7564 NA NA 0 0 0.000407892906083762 1 0.00704899998447123 1 -0.00658696057561772 NA
"738" "NM_001357488" "chr1" 72212017 72212314 "exons" 0.0191051195103796 0.0128700128700129 12091 7770 NA NA 0 0 0.000658739978699055 1 0.00985903888897736 1 -0.00623510664036675 NA
"739" "NR_155355" "chr1" 72244164 72264742 "introns" 0.00558659217877095 0.0147058823529412 1432 884 0.0616113744075829 0.0236220472440945 211 127 0.0273329529115489 0.0494335066868 0.128389858197177 0.37085837633877 0.00911929017417023 -0.0379893271634884
"740" "NM_001045533" "chr1" 72534625 72537159 "exons" 0.0394225430316491 0.04627539503386 1801 886 NA NA 0 0 0.407298243770722 1 0.699967368941482 1 0.00685285200221096 NA
"741" "NM_001045533" "chr1" 72536159 72538159 "promoters" 0.0394225430316491 0.04627539503386 1801 886 NA NA 0 0 0.407298243770722 1 0.699967368941482 1 0.00685285200221096 NA
"742" "NM_009084" "chr1" 72710259 72712259 "promoters" 0.0283438744436636 0.0201555869872702 4269 2828 NA NA 0 0 0.0286319272225461 1 0.132455402182302 1 -0.00818828745639347 NA
"743" "NM_009084" "chr1" 72711260 72711323 "exons" 0.018881626724764 0.0147945205479452 2754 1825 NA NA 0 0 0.293960832509493 1 0.578347934710512 1 -0.00408710617681877 NA
"744" "NM_009084" "chr1" 72711324 72711671 "introns" 0.0347970173985087 0.0324324324324324 1207 740 NA NA 0 0 0.778982858420267 1 1 1 -0.00236458496607626 NA
"745" "NM_008342" "chr1" 72823479 72825479 "promoters" 0.0169706180344478 0.0318352059925094 3948 2670 0.0405965202982601 0.0397163120567376 1207 705 9.10302342040033e-05 0.912297247071689 0.00231114526457884 1 0.0148645879580615 -0.000880208241522559
"746" "NM_001310659" "chr1" 72824386 72826386 "promoters" 0.0169706180344478 0.0318352059925094 3948 2670 0.0268620268620269 0.0395833333333333 819 480 9.10302342040033e-05 0.149667186200869 0.00231114526457884 0.794136038922575 0.0148645879580615 0.0127213064713065
"747" "NM_008342" "chr1" 72824480 72824964 "exons" 0.0169706180344478 0.0318352059925094 3948 2670 0.0268620268620269 0.0395833333333333 819 480 9.10302342040033e-05 0.149667186200869 0.00231114526457884 0.794136038922575 0.0148645879580615 0.0127213064713065
"748" "NM_010518" "chr1" 72873806 72874865 "exons" 0.0165837479270315 0.0118406889128095 1809 929 0.0513326752221125 0.0434782608695652 1013 690 0.323911877852244 0.40524770649934 0.611817190842346 1 -0.00474305901422204 -0.00785441435254732
"749" "NM_010518" "chr1" 72873865 72875865 "promoters" 0.0165837479270315 0.0118406889128095 1809 929 0.0513326752221125 0.0434782608695652 1013 690 0.323911877852244 0.40524770649934 0.611817190842346 1 -0.00474305901422204 -0.00785441435254732
"750" "NM_001289895" "chr1" 74016187 74068608 "introns" 0.0555555555555556 0.0379746835443038 126 79 NA NA 0 0 0.563292499732056 1 0.84730963742234 1 -0.0175808720112518 NA
"751" "NM_001289895" "chr1" 74068609 74068646 "exons" 0 0 129 79 NA NA 0 0 1 1 1 1 0 NA
"752" "NM_001289895" "chr1" 74068647 74079198 "introns" 0.0308219178082192 0.02 292 200 0.713101160862355 0.78042328042328 603 378 0.45493711072513 0.00711967827162747 0.747374210963846 0.0933463937934956 -0.0108219178082192 0.0673221195609256
"753" "NM_001289895" "chr1" 74079314 74124291 "introns" 0.0271677609237039 0.0165111270638909 4417 2786 NA NA 0 0 0.00268461304116923 1 0.0268609558774623 1 -0.010656633859813 NA
"754" "NM_027884" "chr1" 74123447 74125447 "promoters" 0.0254378115812348 0.0146371213661313 7823 4919 NA NA 0 0 2.44868316975698e-05 1 0.000859562245789185 1 -0.0108006902151035 NA
"755" "NM_001289895" "chr1" 74123449 74125449 "promoters" 0.0254378115812348 0.0146371213661313 7823 4919 NA NA 0 0 2.44868316975698e-05 1 0.000859562245789185 1 -0.0108006902151035 NA
"756" "NM_001289895" "chr1" 74124292 74124449 "exons" 0.0285467128027682 0.0135135135135135 3468 1998 NA NA 0 0 0.000204615415661822 1 0.00420792969111165 1 -0.0150331992892547 NA
"757" "NM_027884" "chr1" 74124292 74124447 "exons" 0.0285467128027682 0.0135135135135135 3468 1998 NA NA 0 0 0.000204615415661822 1 0.00420792969111165 1 -0.0150331992892547 NA
"758" "NM_001170641" "chr1" 74124540 74126540 "promoters" 0.0184331797235023 0.0106183635227983 2604 1601 NA NA 0 0 0.0405845011434897 1 0.16600462912368 1 -0.00781481620070405 NA
"759" "NM_029711" "chr1" 74235516 74237516 "promoters" 0.0106286061342241 0.00926298832057994 3293 2483 0.0109613656783468 0.00556521739130435 5565 2875 0.60503895532527 0.00150796870565235 0.882154212693818 0.0303360093631766 -0.00136561781364417 -0.00539614828704246
"760" "NM_029711" "chr1" 74236517 74236899 "exons" 0.0106286061342241 0.00926298832057994 3293 2483 0.0128369704749679 0.00740740740740741 1558 810 0.60503895532527 0.127720374604534 0.882154212693818 0.714924472634832 -0.00136561781364417 -0.0054295630675605
"761" "NM_001357387" "chr1" 74236517 74236610 "exons" NA NA 0 0 0.0128369704749679 0.00740740740740741 1558 810 1 0.127720374604534 1 0.714924472634832 NA -0.0054295630675605
"762" "NM_001357387" "chr1" 74236611 74236817 "introns" 0.0242290748898678 0.0184899845916795 908 649 NA NA 0 0 0.440948088967987 1 0.734153926759103 1 -0.00573909029818833 NA
"763" "NM_001357387" "chr1" 74236818 74236899 "exons" 0.00545073375262055 0.00599781897491821 2385 1834 NA NA 0 0 0.815153499880552 1 1 1 0.000547085222297666 NA
"764" "NM_146110" "chr1" 74283738 74285738 "promoters" 0.0311614730878187 0.0126262626262626 3530 2376 0.0615384615384615 0.0693069306930693 195 101 1.72670534341455e-06 0.75633090415349 0.000102668565783971 1 -0.0185352104615561 0.00776846915460777
"765" "NM_001039509" "chr1" 74284033 74286033 "promoters" 0.0311614730878187 0.0126262626262626 3530 2376 0.0615384615384615 0.0693069306930693 195 101 1.72670534341455e-06 0.75633090415349 0.000102668565783971 1 -0.0185352104615561 0.00776846915460777
"766" "NM_146110" "chr1" 74284042 74284502 "introns" NA NA 0 0 0.0615384615384615 0.0693069306930693 195 101 1 0.75633090415349 1 1 NA 0.00776846915460777
"767" "NM_001190444" "chr1" 74284045 74284502 "introns" NA NA 0 0 0.0615384615384615 0.0693069306930693 195 101 1 0.75633090415349 1 1 NA 0.00776846915460777
"768" "NM_001039509" "chr1" 74286011 74347384 "introns" 0.0193272043460092 0.0119310649580203 19144 13578 0.188806473364801 0.218117854001759 1483 1137 1.12919190866039e-07 0.0473284588309697 1.02919899359086e-05 0.36053251575014 -0.00739613938798887 0.0293113806369579
"769" "NM_027154" "chr1" 74295440 74304122 "introns" 0.010381679389313 0.00738327904451683 6550 4605 0.188806473364801 0.218117854001759 1483 1137 0.0973878554048767 0.0473284588309697 0.292311262102801 0.36053251575014 -0.00299840034479615 0.0293113806369579
"770" "NM_027154" "chr1" 74303336 74305336 "promoters" 0.0190314358538658 0.00990825688073394 11770 8175 0.005005005005005 0.0136054421768707 999 735 1.1465960991132e-07 0.0413202605796374 1.04049840767124e-05 0.326120902052961 -0.00912317897313182 0.00860043717186574
"771" "NM_027154" "chr1" 74304123 74304336 "exons" 0.0298600960534558 0.0125497398224671 4789 3267 NA NA 0 0 1.12789350793758e-07 1 1.02919899359086e-05 1 -0.0173103562309887 NA
"772" "NM_019999" "chr1" 74331609 74333609 "promoters" 0.0197992948196366 0.0149916712937257 7374 5403 NA NA 0 0 0.0404114428997226 1 0.165524824066056 1 -0.00480762352591085 NA
"773" "NM_019999" "chr1" 74332609 74332609 "TSSes" 0 0 287 210 NA NA 0 0 1 1 1 1 0 NA
"774" "NM_019999" "chr1" 74332610 74332791 "exons" 0.0379544546544147 0.0228285077951002 2503 1796 NA NA 0 0 0.00443855255678684 1 0.0379344275889728 1 -0.0151259468593145 NA
"775" "NM_153088" "chr1" 74390608 74392608 "promoters" 0.0151088348271447 0.0138433223973754 19525 12497 NA NA 0 0 0.35571273941676 1 0.646781559000761 1 -0.00126551242976932 NA
"776" "NM_153088" "chr1" 74391609 74391964 "exons" 0.0146124523506989 0.01931330472103 1574 932 NA NA 0 0 0.374872268729004 1 0.66772471980884 1 0.00470085237033119 NA
"777" "NM_153088" "chr1" 74391965 74393277 "introns" 0.0141108891108891 0.0143707657565182 8008 4871 0.0952380952380952 0 168 66 0.903884925732128 1.63606743652596e-06 1 0.000166830145137404 0.000259876645629058 -0.0952380952380952
"778" "NR_029743" "chr1" 74393309 74395309 "promoters" NA NA 0 0 0.893081761006289 0.861946902654867 954 565 1 0.0378382218905029 1 0.30864605115185 NA -0.031134858351422
"779" "NM_153088" "chr1" 74393427 74393796 "introns" NA NA 0 0 0.706319702602231 0.58695652173913 269 138 1 0.00371763707551795 1 0.0580841659120423 NA -0.1193631808631
"780" "NM_153088" "chr1" 74394076 74394639 "introns" NA NA 0 0 0.966423357664234 0.950819672131147 685 427 1 0.145918502775616 1 0.780823720831694 NA -0.0156036855330861
"781" "NR_029743" "chr1" 74394310 74394394 "exons" NA NA 0 0 0.966423357664234 0.950819672131147 685 427 1 0.145918502775616 1 0.780823720831694 NA -0.0156036855330861
"782" "NM_001310662" "chr1" 74500101 74505659 "introns" 0.0211350293542074 0.0174353205849269 2555 1778 NA NA 0 0 0.384689463796878 1 0.677075611684842 1 -0.00369970876928055 NA
"783" "NM_176972" "chr1" 74500101 74531062 "introns" 0.0203498750446269 0.0203141003755548 8403 5858 NA NA 0 0 0.988118369899884 1 1 1 -3.57746690721229e-05 NA
"784" "NM_001310662" "chr1" 74504821 74506821 "promoters" 0.0203498750446269 0.0203141003755548 8403 5858 NA NA 0 0 0.988118369899884 1 1 1 -3.57746690721229e-05 NA
"785" "NM_021383" "chr1" 74505059 74507059 "promoters" 0.0203498750446269 0.0203141003755548 8403 5858 NA NA 0 0 0.988118369899884 1 1 1 -3.57746690721229e-05 NA
"786" "NM_001310662" "chr1" 74505660 74505821 "exons" 0.0279823269513991 0.0179760319573901 2037 1502 NA NA 0 0 0.0499039095818595 1 0.190687348537395 1 -0.010006294994009 NA
"787" "NM_021383" "chr1" 74506060 74506461 "exons" 0.00934579439252336 0.00589390962671906 1177 509 NA NA 0 0 0.458886449024657 1 0.751230447233449 1 -0.00345188476580431 NA
"788" "NM_021383" "chr1" 74506462 74517069 "introns" 0.0186028853454822 0.028032866118898 2634 2069 NA NA 0 0 0.0321237282480908 1 0.142480333292105 1 0.00942998077341586 NA
"789" "NM_001310668" "chr1" 74587028 74589028 "promoters" 0.0114424410540915 0.0143259145561525 5768 3909 0.0185185185185185 0.00571428571428571 540 350 0.215022290600954 0.0485558151036479 0.477722587371403 0.366958462304341 0.00288347350206093 -0.0128042328042328
"790" "NM_001305652" "chr1" 74587288 74589288 "promoters" 0.0114424410540915 0.0143259145561525 5768 3909 0.0185185185185185 0.00571428571428571 540 350 0.215022290600954 0.0485558151036479 0.477722587371403 0.366958462304341 0.00288347350206093 -0.0128042328042328
"791" "NM_001310668" "chr1" 74587564 74588028 "exons" 0.010932944606414 0.0116321337695383 4116 2751 NA NA 0 0 0.787844632333175 1 1 1 0.000699189163124355 NA
"792" "NM_025784" "chr1" 74588289 74588487 "exons" 0.0127118644067797 0.0207253886010363 1652 1158 NA NA 0 0 0.0989004373012057 1 0.2949131851853 1 0.00801352419425661 NA
"793" "NM_001305652" "chr1" 74588289 74588393 "exons" 0.00831353919239905 0.00731261425959781 842 547 NA NA 0 0 0.836308718714087 1 1 1 -0.00100092493280124 NA
"794" "NM_001305652" "chr1" 74588394 74589485 "introns" 0.0172839506172839 0.0327332242225859 810 611 0.0185185185185185 0.00571428571428571 540 350 0.0608277801764577 0.0485558151036479 0.216366378121998 0.366958462304341 0.015449273605302 -0.0128042328042328
"795" "NM_025784" "chr1" 74588488 74589485 "introns" NA NA 0 0 0.0185185185185185 0.00571428571428571 540 350 1 0.0485558151036479 1 0.366958462304341 NA -0.0128042328042328
"796" "NM_001305652" "chr1" 74589486 74589878 "exons" NA NA 0 0 0.973333333333333 1 150 38 1 0.0179683408054531 1 0.179045835664407 NA 0.0266666666666666
"797" "NM_021313" "chr1" 74599141 74601324 "introns" 0.0212471131639723 0.0214655810510733 2165 1351 NA NA 0 0 0.965227866076961 1 1 1 0.000218467887100993 NA
"798" "NM_021313" "chr1" 74600397 74602397 "promoters" 0.0187063331079558 0.0149312377210216 4437 2545 NA NA 0 0 0.239584425383433 1 0.510044966848652 1 -0.00377509538693422 NA
"799" "NM_175031" "chr1" 74600454 74602454 "promoters" 0.0187063331079558 0.0149312377210216 4437 2545 NA NA 0 0 0.239584425383433 1 0.510044966848652 1 -0.00377509538693422 NA
"800" "NM_021313" "chr1" 74601325 74601397 "exons" 0.0162852112676056 0.00753768844221105 2272 1194 NA NA 0 0 0.0250667387634653 1 0.121779520337481 1 -0.00874752282539458 NA
"801" "NM_001014974" "chr1" 74660701 74662701 "promoters" 0.00968385075477072 0.0123318385650224 3511 2676 NA NA 0 0 0.32078980484374 1 0.608071865355735 1 0.0026479878102517 NA
"802" "NM_001014974" "chr1" 74661702 74661889 "exons" 0.00872219799389446 0.0176860722181282 2293 1357 NA NA 0 0 0.0187481038841829 1 0.100193994295282 1 0.00896387422423376 NA
"803" "NM_001014974" "chr1" 74661890 74672843 "introns" 0.0114942528735632 0.00682335102350265 1218 1319 NA NA 0 0 0.213960038596257 1 0.476432205954334 1 -0.00467090185006056 NA
"804" "NM_153744" "chr1" 74745952 74747151 "introns" NA NA 0 0 0.970350404312669 0.980988593155893 371 263 1 0.345108820782716 1 1 NA 0.010638188843225
"805" "NM_153744" "chr1" 74747152 74747558 "exons" NA NA 0 0 0.965384615384615 0.922110552763819 520 398 1 0.00217160398941193 1 0.0392588973501255 NA -0.0432740626207962
"806" "NM_009526" "chr1" 74770891 74772891 "promoters" 0.0195989474639325 0.0156100232781049 11021 7303 NA NA 0 0 0.044977180487469 1 0.177542176409933 1 -0.0039889241858276 NA
"807" "NM_009526" "chr1" 74771892 74772222 "exons" 0.0184031710079275 0.0149126544524925 10596 7041 NA NA 0 0 0.0768444512926819 1 0.251550996633949 1 -0.00349051655543497 NA
"808" "NM_009526" "chr1" 74772223 74782101 "introns" NA NA 0 0 0.235555555555556 0.24812030075188 225 133 1 0.755612495333868 1 1 NA 0.0125647451963241
"809" "NM_009526" "chr1" 74782895 74784138 "introns" NA NA 0 0 0.764705882352941 0.791666666666667 238 96 1 0.478901410125116 1 1 NA 0.0269607843137255
"810" "NM_009526" "chr1" 74784139 74785319 "exons" 0.0231884057971014 0.0224445646295295 5520 3698 NA NA 0 0 0.814747061511188 1 1 1 -0.000743841167571976 NA
"811" "NM_009518" "chr1" 74791018 74793018 "promoters" 0.0638785448295617 0.0462822458270106 3491 2636 NA NA 0 0 0.00283761139985197 1 0.0278136865597196 1 -0.0175962990025511 NA
"812" "NM_009518" "chr1" 74792019 74792283 "exons" 0.134490238611714 0.0876623376623377 922 616 NA NA 0 0 0.00429019309540925 1 0.0370166089747559 1 -0.046827900949376 NA
"813" "NM_009518" "chr1" 74793363 74793625 "exons" NA NA 0 0 0.593050193050193 0.568253968253968 1295 630 1 0.200985252253558 1 0.973924338832035 NA -0.0247962247962248
"814" "NM_009518" "chr1" 74800533 74800912 "exons" 0.0681198910081744 0.0412371134020619 367 194 0.0282167042889391 0.0382436260623229 1772 1412 0.185841305120011 0.0952677422348201 0.436915575559421 0.581979184562119 -0.0268827776061125 0.0100269217733839
"815" "NM_009518" "chr1" 74800913 74803122 "introns" NA NA 0 0 0.0700636942675159 0.0157894736842105 314 190 1 0.000498246258655717 1 0.013040372167663 NA -0.0542742205833054
"816" "NR_151618" "chr1" 74850963 74854342 "introns" NA NA 0 0 0.622395833333333 0.692028985507246 384 276 1 0.0419367861631306 1 0.329859331285396 NA 0.069633152173913
"817" "NM_009872" "chr1" 74854028 74856028 "promoters" 0.0321970570598275 0.036662556514591 21679 12165 NA NA 0 0 0.0300771989736755 1 0.136754025133344 1 0.00446549945476356 NA
"818" "NR_151618" "chr1" 74854516 74868735 "introns" 0.0407764803063868 0.0482424559795771 26633 15277 0.130232558139535 0.118518518518519 215 135 0.000340781286058372 0.712805495064922 0.00618765915734296 1 0.00746597567319033 -0.0117140396210164
"819" "NM_009872" "chr1" 74855028 74855028 "TSSes" 0.0545454545454545 0.0481927710843374 440 249 NA NA 0 0 0.717333640442846 1 0.970053009787569 1 -0.00635268346111719 NA
"820" "NM_009872" "chr1" 74855029 74857732 "exons" 0.0411932372808559 0.049002307587892 25611 14734 NA NA 0 0 0.000257031043667598 1 0.00502479973514238 1 0.00780907030703607 NA
"821" "NM_153111" "chr1" 74881509 74882662 "exons" 0.0432773109243697 0.0460809008742036 9520 6749 NA NA 0 0 0.393332694417541 1 0.685707634093975 1 0.00280358994983384 NA
"822" "NM_153111" "chr1" 74884408 74886408 "promoters" 0.0392503536067893 0.0365138592750533 5656 3752 NA NA 0 0 0.496474471851305 1 0.785416869636265 1 -0.00273649433173595 NA
"823" "NM_153111" "chr1" 74884482 74885158 "introns" 0.0365614798694233 0.0392998678996037 4595 3028 NA NA 0 0 0.539730265761276 1 0.827843174845037 1 0.00273838803018042 NA
"824" "NM_153111" "chr1" 74885159 74885408 "exons" 0.046137339055794 0.021021021021021 932 666 NA NA 0 0 0.00590881830092597 1 0.0463537761840478 1 -0.025116318034773 NA
"825" "NM_021541" "chr1" 74892143 74894143 "promoters" 0.048429814604616 0.0389041095890411 2643 1825 0.0893300248138958 0.10410094637224 806 317 0.126462631744911 0.315537583089533 0.344748780046045 1 -0.00952570501557488 0.014770921558344
"826" "NM_021541" "chr1" 74892727 74892891 "exons" 0.048429814604616 0.0389041095890411 2643 1825 NA NA 0 0 0.126462631744911 1 0.344748780046045 1 -0.00952570501557488 NA
"827" "NR_029876" "chr1" 74899721 74901721 "promoters" 0.0245327102803738 0.0245372363323289 4280 2323 0.0236220472440945 0.0703812316715543 635 341 0.999094186280891 5.76972752130045e-05 1 0.00259525341169144 4.5260519550526e-06 0.0467591844274598
"828" "NR_029876" "chr1" 74900658 74900721 "exons" 0.0197157267308574 0.0142729705619982 2181 1121 NA NA 0 0 0.254791426817293 1 0.52959960874851 1 -0.00544275616885919 NA
"829" "NM_010544" "chr1" 74948566 74950899 "introns" 0.0667870036101083 0.0479390681003584 3324 2232 0.117309269893355 0.188165680473373 1219 845 0.0031429844807407 1.05159892542721e-06 0.0298619131898902 0.000116293294638364 -0.0188479355097499 0.0708564105800176
"830" "NM_010544" "chr1" 74950672 74952672 "promoters" 0.0411486889962543 0.0400228702115495 18421 12243 NA NA 0 0 0.624786781634394 1 0.89725262493655 1 -0.00112581878470482 NA
"831" "NM_010544" "chr1" 74950900 74951672 "exons" 0.0361918604651163 0.0403898213318895 13760 9235 NA NA 0 0 0.103220601196583 1 0.303570239664052 1 0.00419796086677327 NA
"832" "NM_001356264" "chr1" 75140691 75142691 "promoters" 0.00898692810457516 0.00596125186289121 3672 2013 NA NA 0 0 0.208071241828162 1 0.467982951072139 1 -0.00302567624168396 NA
"833" "NM_026977" "chr1" 75141711 75143711 "promoters" 0.0124375573452951 0.00950975569765535 9809 6099 NA NA 0 0 0.0859380836502246 1 0.270239739174596 1 -0.00292780164763978 NA
"834" "NM_001305231" "chr1" 75141785 75143785 "promoters" 0.0124375573452951 0.00950975569765535 9809 6099 NA NA 0 0 0.0859380836502246 1 0.270239739174596 1 -0.00292780164763978 NA
"835" "NM_001305232" "chr1" 75142157 75144157 "promoters" 0.0124375573452951 0.00950975569765535 9809 6099 NA NA 0 0 0.0859380836502246 1 0.270239739174596 1 -0.00292780164763978 NA
"836" "NM_026977" "chr1" 75142561 75142642 "introns" 0.0596590909090909 0.0465116279069767 352 215 NA NA 0 0 0.499582335738312 1 0.787964063525321 1 -0.0131474630021142 NA
"837" "NM_026977" "chr1" 75142643 75142711 "exons" 0.0108750632271118 0.0078740157480315 3954 2159 NA NA 0 0 0.247137542001352 1 0.519104994221468 1 -0.00300104747908029 NA
"838" "NM_001305231" "chr1" 75142786 75143128 "exons" 0.0146099660840073 0.0115964437572478 3833 2587 NA NA 0 0 0.298889706630791 1 0.583588053279242 1 -0.00301352232675953 NA
"839" "NM_001159906" "chr1" 75167645 75169645 "promoters" 0.0142792178262847 0.0109775997626465 10995 6741 0.761290322580645 0.709342560553633 465 289 0.056870907380862 0.0724021950063519 0.207066899041909 0.487395534313897 -0.00330161806363818 -0.0519477620270119
"840" "NM_026846" "chr1" 75167734 75169734 "promoters" 0.0142792178262847 0.0109775997626465 10995 6741 0.761290322580645 0.709342560553633 465 289 0.056870907380862 0.0724021950063519 0.207066899041909 0.487395534313897 -0.00330161806363818 -0.0519477620270119
"841" "NM_001159906" "chr1" 75168646 75168707 "exons" 0.015625 0.00797101449275362 2368 1380 NA NA 0 0 0.0372672370953296 1 0.157121212026384 1 -0.00765398550724638 NA
"842" "NM_001159905" "chr1" 75168708 75168830 "introns" 0.0144230769230769 0.0143589743589744 1872 975 NA NA 0 0 0.989127849382778 1 1 1 -6.41025641025649e-05 NA
"843" "NM_001159906" "chr1" 75168708 75168833 "introns" 0.0144230769230769 0.0143589743589744 1872 975 NA NA 0 0 0.989127849382778 1 1 1 -6.41025641025649e-05 NA
"844" "NM_026846" "chr1" 75168735 75168906 "exons" 0.015064162172215 0.0164183642444512 5377 3289 NA NA 0 0 0.622444209453332 1 0.895336608625925 1 0.00135420207223621 NA
"845" "NM_001159905" "chr1" 75168831 75168906 "exons" 0.0144346431435445 0.0163265306122449 3741 2450 NA NA 0 0 0.553208888821131 1 0.839171788648631 1 0.00189188746870039 NA
"846" "NM_001159906" "chr1" 75168834 75168906 "exons" 0.0144346431435445 0.0163265306122449 3741 2450 NA NA 0 0 0.553208888821131 1 0.839171788648631 1 0.00189188746870039 NA
"847" "NM_026846" "chr1" 75168907 75169184 "introns" 0.0122982321291314 0.00311203319502075 1301 964 NA NA 0 0 0.0118012028892745 1 0.0740461344329749 1 -0.00918619893411069 NA
"848" "NM_026846" "chr1" 75169280 75169499 "introns" NA NA 0 0 0.525114155251142 0.45578231292517 219 147 1 0.146541587977766 1 0.782446233238938 NA -0.0693318423259715
"849" "NM_026846" "chr1" 75169500 75169631 "exons" NA NA 0 0 0.971544715447154 0.971830985915493 246 142 1 0.984728076581318 1 1 NA 0.000286270468338512
"850" "NM_029010" "chr1" 75209778 75211778 "promoters" 0.010752688172043 0.0107023411371237 2511 1495 0.0350287907869482 0.0250836120401338 2084 1196 0.988064618266162 0.0595094857806999 1 0.423180475135916 -5.03470349192663e-05 -0.0099451787468144
"851" "NM_001277992" "chr1" 75209828 75211828 "promoters" 0.010752688172043 0.0107023411371237 2511 1495 0.0350287907869482 0.0250836120401338 2084 1196 0.988064618266162 0.0595094857806999 1 0.423180475135916 -5.03470349192663e-05 -0.0099451787468144
"852" "NM_029010" "chr1" 75210591 75210778 "exons" NA NA 0 0 0.0594900849858357 0.0547945205479452 353 219 1 0.788089976584814 1 1 NA -0.00469556443789049
"853" "NM_001277992" "chr1" 75210829 75211024 "exons" 0.0440881763527054 0.020066889632107 499 299 NA NA 0 0 0.0631294970092357 1 0.221697351474259 1 -0.0240212867205984 NA
"854" "NM_011494" "chr1" 75210829 75211052 "exons" 0.0440881763527054 0.020066889632107 499 299 NA NA 0 0 0.0631294970092357 1 0.221697351474259 1 -0.0240212867205984 NA
"855" "NM_001277992" "chr1" 75211240 75211414 "exons" NA NA 0 0 0.0371449380917698 0.0211081794195251 1373 758 1 0.0119222311058921 1 0.133885914407751 NA -0.0160367586722448
"856" "NM_001313724" "chr1" 75217435 75219192 "introns" NA NA 0 0 0.0315480557593544 0.0241691842900302 1363 993 1 0.241119791933202 1 1 NA -0.00737887146932415
"857" "NM_001313724" "chr1" 75218294 75220294 "promoters" 0.0937109537692628 0.104410585404972 9604 6235 0.130195599022005 0.0905923344947735 1636 1148 0.0273541711572662 0.000291049234458344 0.128389858197177 0.00862194460624211 0.0106996316357091 -0.0396032645272314
"858" "NM_001159884" "chr1" 75235422 75237422 "promoters" 0.0204130073581771 0.0158511371467953 8426 5804 NA NA 0 0 0.0455688051548138 1 0.17914592128683 1 -0.00456187021138176 NA
"859" "NM_001159885" "chr1" 75235701 75237701 "promoters" 0.0204130073581771 0.0158511371467953 8426 5804 0.838095238095238 0.740740740740741 105 81 0.0455688051548138 0.0824894878073345 0.17914592128683 0.532364610597584 -0.00456187021138176 -0.0973544973544974
"860" "NM_020266" "chr1" 75236423 75236589 "exons" 0.0203866432337434 0.016016016016016 5690 3996 NA NA 0 0 0.113981160551763 1 0.323486645333212 1 -0.00437062721772739 NA
"861" "NM_001159884" "chr1" 75236423 75236537 "exons" 0.0250226107928851 0.0207113912651959 3317 2221 NA NA 0 0 0.293937161070566 1 0.578347934710512 1 -0.00431121952768928 NA
"862" "NM_001159884" "chr1" 75236538 75236851 "introns" 0.0174202387942846 0.0128384035724253 5109 3583 NA NA 0 0 0.0857331904293584 1 0.269894869154925 1 -0.00458183522185926 NA
"863" "NM_020266" "chr1" 75236590 75236851 "introns" 0.0204678362573099 0.0154867256637168 2736 1808 NA NA 0 0 0.217503755357992 1 0.480915225234416 1 -0.00498111059359313 NA
"864" "NM_001159885" "chr1" 75236702 75236948 "exons" 0.0232828870779977 0.0112888052681091 1718 1063 NA NA 0 0 0.0187134354736748 1 0.100111364435743 1 -0.0119940818098885 NA
"865" "NM_001159884" "chr1" 75237455 75237564 "exons" NA NA 0 0 0.838095238095238 0.740740740740741 105 81 1 0.0824894878073345 1 0.532364610597584 NA -0.0973544973544974
"866" "NM_001110831" "chr1" 75315750 75315944 "introns" NA NA 0 0 0.954391891891892 0.990384615384615 592 416 1 8.31804954326419e-05 1 0.00332592305400519 NA 0.0359927234927235
"867" "NM_001110831" "chr1" 75315945 75316070 "exons" NA NA 0 0 0.971055088702148 0.979591836734694 1071 735 1 0.201777492559256 1 0.975625302573074 NA 0.00853674803254634
"868" "NM_016878" "chr1" 75316017 75318017 "promoters" 0.0162786911932281 0.00999545661063153 6143 4402 0.0269320843091335 0.025369978858351 854 473 0.00527405048418856 0.839693256667917 0.0425771716003558 1 -0.00628323458259653 -0.00156210545078254
"869" "NM_001110831" "chr1" 75316637 75318637 "promoters" 0.0162786911932281 0.00999545661063153 6143 4402 0.0269320843091335 0.025369978858351 854 473 0.00527405048418856 0.839693256667917 0.0425771716003558 1 -0.00628323458259653 -0.00156210545078254
"870" "NM_001110831" "chr1" 75316710 75316803 "exons" NA NA 0 0 0.0221565731166913 0.00581395348837209 677 344 1 0.0082153659805539 1 0.102523067776597 NA -0.0163426196283192
"871" "NM_001110831" "chr1" 75316804 75317334 "introns" 0.0139625802848366 0.0117913832199546 3581 2205 0.0451977401129944 0.0775193798449612 177 129 0.478012433992188 0.20264276716423 0.769511261039397 0.978079048760856 -0.00217119706488199 0.0323216397319669
"872" "NM_016878" "chr1" 75316804 75316890 "introns" NA NA 0 0 0.0451977401129944 0.0775193798449612 177 129 1 0.20264276716423 1 0.978079048760856 NA 0.0323216397319669
"873" "NM_001110831" "chr1" 75317335 75317637 "exons" 0.0195160031225605 0.00819299044151115 2562 2197 NA NA 0 0 0.000771996870298405 1 0.0110946521173383 1 -0.0113230126810493 NA
"874" "NM_010043" "chr1" 75359291 75361291 "promoters" 0.059415337889142 0.052396878483835 5268 2691 0.46583850931677 0.416326530612245 322 245 0.198573546057883 0.205668741529906 0.454541704095265 0.986839556160927 -0.00701845940530698 -0.0495119787045253
"875" "NM_010043" "chr1" 75360292 75360992 "exons" 0.059415337889142 0.052396878483835 5268 2691 0.573122529644269 0.557575757575758 253 165 0.198573546057883 0.72427626608622 0.454541704095265 1 -0.00701845940530698 -0.0155467720685112
"876" "NM_010043" "chr1" 75360993 75362157 "introns" NA NA 0 0 0.876494023904382 0.894248608534323 753 539 1 0.279308610440599 1 1 NA 0.0177545846299404
"877" "NR_037976" "chr1" 75374015 75376015 "promoters" 0.129597501734906 0.15395809080326 5764 3436 NA NA 0 0 0.00114641757858832 1 0.0147515193192841 1 0.0243605890683533 NA
"878" "NM_007463" "chr1" 75374296 75376296 "promoters" 0.129597501734906 0.15395809080326 5764 3436 NA NA 0 0 0.00114641757858832 1 0.0147515193192841 1 0.0243605890683533 NA
"879" "NM_007463" "chr1" 75375297 75375833 "exons" 0.126036484245439 0.154484029484029 5427 3256 NA NA 0 0 0.000205982211740549 1 0.00423185006641655 1 0.02844754523859 NA
"880" "NM_007463" "chr1" 75375834 75384655 "introns" 0.0254010695187166 0.0223420647149461 3740 2596 0.186810299527063 0.160684474123539 3806 2396 0.433483051935803 0.00261974181151184 0.727346526405787 0.0455572004895628 -0.00305900480377051 -0.0261258254035233
"881" "NM_001085371" "chr1" 75381113 75383113 "promoters" 0.0254010695187166 0.0223420647149461 3740 2596 0.0573643410852713 0.0670417252695734 3225 2133 0.433483051935803 0.107456450140597 0.727346526405787 0.631698017078285 -0.00305900480377051 0.00967738418430206
"882" "NM_001085371" "chr1" 75382114 75382174 "exons" 0.0329920364050057 0.0406654343807763 879 541 NA NA 0 0 0.453718986709713 1 0.74603269872331 1 0.00767339797577065 NA
"883" "NM_001085371" "chr1" 75382175 75383136 "introns" 0.0786749482401656 0.0572289156626506 483 332 0.0573643410852713 0.0670417252695734 3225 2133 0.233140496613185 0.107456450140597 0.501961404294832 0.631698017078285 -0.021446032577515 0.00967738418430206
"884" "NM_001085371" "chr1" 75383180 75384655 "introns" NA NA 0 0 0.905335628227194 0.920152091254753 581 263 1 0.370609720501457 1 1 NA 0.0148164630275583
"885" "NM_007463" "chr1" 75387798 75389104 "exons" 0.120485224370668 0.148053059477963 10964 7011 NA NA 0 0 1.10392011534375e-07 1 1.01506919986542e-05 1 0.0275678351072956 NA
"886" "NM_001085370" "chr1" 75387801 75389104 "exons" 0.120485224370668 0.148053059477963 10964 7011 NA NA 0 0 1.10392011534375e-07 1 1.01506919986542e-05 1 0.0275678351072956 NA
"887" "NM_007463" "chr1" 75389105 75390978 "introns" NA NA 0 0 0.293015332197615 0.586715867158672 587 271 1 1.64661294535844e-24 1 5.26434824884518e-21 NA 0.293700534961057
"888" "NM_007463" "chr1" 75420272 75421290 "introns" NA NA 0 0 0.970652173913043 0.972972972972973 920 592 1 0.763577945400063 1 1 NA 0.00232079905992955
"889" "NM_007463" "chr1" 75421560 75423528 "exons" 0.0396952686447474 0.0427283418267346 7482 5102 NA NA 0 0 0.400114872238924 1 0.691989284849884 1 0.00303307318198722 NA
"890" "NM_183022" "chr1" 75449509 75451509 "promoters" 0.0180995475113122 0.012987012987013 442 231 0.212526997840173 0.299222395023328 4630 3215 0.612878554888405 9.95383398323941e-22 0.888649616905496 1.88046021823362e-18 -0.00511253452429923 0.0866953971831554
"891" "NM_183022" "chr1" 75450510 75451413 "exons" 0.0180995475113122 0.012987012987013 442 231 0.212526997840173 0.299222395023328 4630 3215 0.612878554888405 9.95383398323941e-22 0.888649616905496 1.88046021823362e-18 -0.00511253452429923 0.0866953971831554
"892" "NM_183022" "chr1" 75451414 75469110 "introns" 0.0371362940275651 0.03875 2612 1600 0.0827679782903663 0.113777777777778 1474 1125 0.790026959071694 0.00460646765258554 1 0.0673185684165823 0.00161370597243492 0.0310097994874114
"893" "NM_001001566" "chr1" 75474569 75476226 "exons" NA NA 0 0 0.951048951048951 0.99390243902439 429 164 1 4.37458436210802e-05 1 0.00212899853932006 NA 0.0428534879754392
"894" "NM_001001566" "chr1" 75477245 75477818 "exons" NA NA 0 0 0.162523900573614 0.272727272727273 523 275 1 1.4396053134171e-05 1 0.000882490796994714 NA 0.110203372153659
"895" "NM_001001566" "chr1" 75477819 75478791 "introns" 0.05 0.0102040816326531 160 98 0.0154373927958834 0.0172413793103448 583 406 0.0651574154860941 0.80799916492787 0.226348640532118 1 -0.0397959183673469 0.00180398651446147
"896" "NM_001001565" "chr1" 75478413 75478791 "introns" 0.05 0.0102040816326531 160 98 0.0154373927958834 0.0172413793103448 583 406 0.0651574154860941 0.80799916492787 0.226348640532118 1 -0.0397959183673469 0.00180398651446147
"897" "NM_001001566" "chr1" 75478471 75480471 "promoters" 0.0201681776376297 0.0147810020649929 30444 18402 0.138532110091743 0.116809116809117 1090 702 1.16201654817645e-05 0.12840687788169 0.000467981897047575 0.716944607943984 -0.00538717557263681 -0.0217229932826263
"898" "NM_177056" "chr1" 75478531 75480531 "promoters" 0.0201681776376297 0.0147810020649929 30444 18402 0.138532110091743 0.116809116809117 1090 702 1.16201654817645e-05 0.12840687788169 0.000467981897047575 0.716944607943984 -0.00538717557263681 -0.0217229932826263
"899" "NM_001001566" "chr1" 75478792 75479471 "exons" 0.0186694714698922 0.0118951067856177 19015 11097 NA NA 0 0 4.2639385380121e-06 1 0.000219328977124826 1 -0.00677436468427446 NA
"900" "NM_177056" "chr1" 75479532 75479885 "exons" 0.021954944635357 0.0191322687556493 10476 6638 NA NA 0 0 0.205598967342859 1 0.464544425599888 1 -0.00282267587970772 NA
"901" "NM_177056" "chr1" 75480193 75480397 "exons" NA NA 0 0 0.280078895463511 0.253378378378378 507 296 1 0.336343196438991 1 1 NA -0.0267005170851324
"902" "NM_177056" "chr1" 75484375 75484577 "exons" NA NA 0 0 0.856150793650794 0.867944621938232 3024 1878 1 0.183511997049442 1 0.917214487622991 NA 0.0117938282874386
"903" "NM_177056" "chr1" 75484847 75485693 "exons" NA NA 0 0 0.862745098039216 0.779661016949153 510 295 1 0.000509663924080653 1 0.0132806595690534 NA -0.0830840810900632
"904" "NM_178884" "chr1" 75487223 75487327 "exons" NA NA 0 0 0.0559345156889495 0.0672947510094213 1466 743 1 0.200559341821542 1 0.972540819599456 NA 0.0113602353204717
"905" "NM_178884" "chr1" 75487328 75487628 "introns" NA NA 0 0 0.0220102714600147 0.0047244094488189 1363 635 1 4.30200333565037e-05 1 0.00210093023774535 NA -0.0172858620111958
"906" "NM_178884" "chr1" 75487629 75487790 "exons" 0.019613852283175 0.0185785266796284 6526 4629 NA NA 0 0 0.694032263334171 1 0.951343726428595 1 -0.00103532560354656 NA
"907" "NM_178884" "chr1" 75487906 75488062 "exons" 0.0244522070498571 0.0295723384895359 3149 2198 NA NA 0 0 0.254178210611146 1 0.528630643986212 1 0.00512013143967885 NA
"908" "NM_001310679" "chr1" 75503697 75503966 "exons" 0.966260543580131 0.955156950672646 1067 892 NA NA 0 0 0.206124181897393 1 0.465159400561106 1 -0.0111035929074855 NA
"909" "NM_001310679" "chr1" 75505213 75506452 "exons" 0.0157368233759045 0.0188242108311613 25291 17265 NA NA 0 0 0.0160357608177308 1 0.0903699377771561 1 0.00308738745525684 NA
"910" "NM_178884" "chr1" 75505452 75507452 "promoters" 0.0157368233759045 0.0188242108311613 25291 17265 0.0869565217391304 0.0666666666666667 506 300 0.0160357608177308 0.224909528278618 0.0903699377771561 1 0.00308738745525684 -0.0202898550724638
"911" "NM_010564" "chr1" 75506076 75508076 "promoters" 0.0168168168168168 0.0192017259978425 6660 4635 0.0869565217391304 0.0666666666666667 506 300 0.34736798158159 0.224909528278618 0.638141268144185 1 0.00238490918102569 -0.0202898550724638
"912" "NM_027886" "chr1" 75520528 75522528 "promoters" 0.0135396518375242 0.0146520146520147 1034 819 NA NA 0 0 0.839996822544962 1 1 1 0.00111236281449047 NA
"913" "NM_009208" "chr1" 75545265 75547265 "promoters" 0.0166884341895226 0.0147090633787584 6891 4623 0.823770491803279 0.716417910447761 244 134 0.403073950348984 0.00467882766414216 0.695460188144628 0.0679697432286182 -0.00197937081076418 -0.107352581355518
"914" "NM_001357150" "chr1" 75545461 75547461 "promoters" 0.0166884341895226 0.0147090633787584 6891 4623 0.823770491803279 0.716417910447761 244 134 0.403073950348984 0.00467882766414216 0.695460188144628 0.0679697432286182 -0.00197937081076418 -0.107352581355518
"915" "NM_001357149" "chr1" 75546383 75546814 "introns" 0.0166884341895226 0.0147090633787584 6891 4623 NA NA 0 0 0.403073950348984 1 0.695460188144628 1 -0.00197937081076418 NA
"916" "NM_009208" "chr1" 75546383 75546771 "introns" 0.0166884341895226 0.0147090633787584 6891 4623 NA NA 0 0 0.403073950348984 1 0.695460188144628 1 -0.00197937081076418 NA
"917" "NM_001357150" "chr1" 75546462 75546613 "exons" 0.0188347564038172 0.0117069486404834 3982 2648 NA NA 0 0 0.0208401561516557 1 0.1077833235534 1 -0.0071278077633338 NA
"918" "NM_009208" "chr1" 75547233 75547398 "exons" NA NA 0 0 0.823770491803279 0.716417910447761 244 134 1 0.00467882766414216 1 0.0679697432286182 NA -0.107352581355518
"919" "NM_009208" "chr1" 75548316 75548431 "exons" NA NA 0 0 0.979020979020979 0.884057971014493 143 69 1 0.000879468453726468 1 0.0197048344333043 NA -0.0949630080064863
"920" "NM_009208" "chr1" 75548432 75548868 "introns" NA NA 0 0 0.964285714285714 1 196 91 1 0.00171563292134074 1 0.0331946897402388 NA 0.0357142857142857
"921" "NM_007936" "chr1" 77511751 77514940 "introns" 0.0208599404001703 0.0208292395362547 7047 5089 0.0430555555555556 0.0563973063973064 1440 1188 0.990679687548142 0.0990985767248958 1 0.596477100084487 -3.07008639156177e-05 0.0133417508417508
"922" "NM_007936" "chr1" 77514088 77516088 "promoters" 0.0212793733681462 0.0212098856510513 7660 5422 0.0283018867924528 0.0238095238095238 2438 1680 0.978339401916552 0.324529858403496 1 1 -6.94877170949425e-05 -0.00449236298292902
"923" "NM_007936" "chr1" 77514941 77515088 "exons" 0.0261011419249592 0.027027027027027 613 333 NA NA 0 0 0.93253804556401 1 1 1 0.00092588510206781 NA
"924" "NM_008781" "chr1" 78132434 78192441 "introns" 0.0312088963290685 0.0386576040781648 8363 4708 NA NA 0 0 0.0251302534466375 1 0.121874398337124 1 0.00744870774909631 NA
"925" "NM_008781" "chr1" 78195487 78196664 "introns" 0.0644418872266974 0.0611439842209073 869 507 0.0362165963431786 0.0321052631578947 2844 1900 0.807996294230496 0.393231258199847 1 1 -0.00329790300579006 -0.00411133318528389
"926" "NM_008781" "chr1" 78196136 78198136 "promoters" 0.0358476474981329 0.0319593787335723 5356 3348 0.0362165963431786 0.0321052631578947 2844 1900 0.33037596447354 0.393231258199847 0.619522010262104 1 -0.00388826876456065 -0.00411133318528389
"927" "NM_008781" "chr1" 78196665 78197136 "exons" 0.0321628799055769 0.0251542477456099 3389 2107 NA NA 0 0 0.131285416882913 1 0.352987740748327 1 -0.007008632159967 NA
"928" "NM_001004173" "chr1" 78309345 78311345 "promoters" 0.0436352221001413 0.0451329592583557 6371 4099 NA NA 0 0 0.716288829380399 1 0.968899183971494 1 0.00149773715821443 NA
"929" "NM_001004173" "chr1" 78310503 78360070 "introns" 0.0405709992486852 0.0365944734876774 3993 2678 NA NA 0 0 0.40910653872757 1 0.701939859670806 1 -0.00397652576100783 NA
"930" "NR_102758" "chr1" 78480112 78488784 "introns" 0.00657501494321578 0.00736648250460405 1673 1086 NA NA 0 0 0.80670904475904 1 1 1 0.000791467561388271 NA
"931" "NM_011811" "chr1" 78482364 78488784 "introns" 0.00657501494321578 0.00736648250460405 1673 1086 NA NA 0 0 0.80670904475904 1 1 1 0.000791467561388271 NA
"932" "NM_001278075" "chr1" 78487897 78489897 "promoters" 0.010183299389002 0.015527950310559 1964 1288 NA NA 0 0 0.181000181352495 1 0.429993114453981 1 0.00534465092155697 NA
"933" "NM_011811" "chr1" 78488785 78488897 "exons" 0.0309278350515464 0.0594059405940594 291 202 NA NA 0 0 0.12754059658767 1 0.346891059183087 1 0.028478105542513 NA
"934" "NM_026713" "chr1" 78510059 78512059 "promoters" 0.0461204557786218 0.0420489296636086 1843 1308 NA NA 0 0 0.583692631299493 1 0.86379010106535 1 -0.00407152611501325 NA
"935" "NM_026713" "chr1" 78511868 78512055 "exons" 0.0461204557786218 0.0420489296636086 1843 1308 NA NA 0 0 0.583692631299493 1 0.86379010106535 1 -0.00407152611501325 NA
"936" "NM_028817" "chr1" 78656824 78658824 "promoters" 0.0162067904400451 0.0098904443091905 9749 6572 NA NA 0 0 0.000505859370500569 1 0.00826760800501166 1 -0.00631634613085463 NA
"937" "NM_001136226" "chr1" 78657439 78659439 "promoters" 0.0162067904400451 0.0098904443091905 9749 6572 NA NA 0 0 0.000505859370500569 1 0.00826760800501166 1 -0.00631634613085463 NA
"938" "NM_028817" "chr1" 78657825 78658103 "exons" 0.0162958764347456 0.0125480671928759 7057 4941 NA NA 0 0 0.090897155109268 1 0.279842041529733 1 -0.00374780924186971 NA
"939" "NM_001033606" "chr1" 78658104 78681592 "introns" 0.0355555555555556 0.0106761565836299 675 281 NA NA 0 0 0.020822396273454 1 0.1077833235534 1 -0.0248793989719257 NA
"940" "NM_001136222" "chr1" 78658104 78688236 "introns" 0.0355555555555556 0.0106761565836299 675 281 NA NA 0 0 0.020822396273454 1 0.1077833235534 1 -0.0248793989719257 NA
"941" "NM_028817" "chr1" 78658104 78663140 "introns" 0.0355555555555556 0.0106761565836299 675 281 NA NA 0 0 0.020822396273454 1 0.1077833235534 1 -0.0248793989719257 NA
"942" "NM_183027" "chr1" 79670972 79672972 "promoters" NA NA 0 0 0.0245535714285714 0.0218978102189781 448 274 1 0.791806454699432 1 1 NA -0.00265576120959332
"943" "NM_027057" "chr1" 79740130 79761563 "introns" 0.0225749559082892 0.0150884495317378 2835 1922 0.626229508196721 0.666666666666667 305 183 0.063086550157896 0.296139791461648 0.221604851894356 1 -0.00748650637655147 0.0404371584699453
"944" "NM_001111279" "chr1" 79760769 79762769 "promoters" 0.0201567749160134 0.0164199192462988 6251 3715 0.0158450704225352 0.00611620795107034 568 327 0.179689130425557 0.109438648936057 0.428003876368102 0.639640604931759 -0.00373685566971465 -0.00972886247146488
"945" "NM_027057" "chr1" 79761564 79761769 "exons" 0.0198722498225692 0.0211118930330753 2818 1421 NA NA 0 0 0.787631732465022 1 1 1 0.0012396432105061 NA
"946" "NM_009255" "chr1" 79821558 79858510 "introns" 0.0207612456747405 0.0192513368983957 4046 1870 NA NA 0 0 0.700378292792955 1 0.956844474559884 1 -0.00150990877634476 NA
"947" "NM_009255" "chr1" 79857665 79859665 "promoters" 0.0160575011469644 0.0180040538929295 13078 8387 NA NA 0 0 0.281058615118102 1 0.562496179589664 1 0.00194655274596517 NA
"948" "NM_009255" "chr1" 79858511 79858665 "exons" 0.0199058993847267 0.0205804749340369 2763 1895 NA NA 0 0 0.872346705250149 1 1 1 0.000674575549310195 NA
"949" "NM_009255" "chr1" 79858665 79858665 "TSSes" 0.00591715976331361 0 169 155 NA NA 0 0 0.253387628144694 1 0.527509778192084 1 -0.00591715976331361 NA
"950" "NM_175291" "chr1" 80757553 80759553 "promoters" 0.0123104371097235 0.010406342913776 5605 4036 NA NA 0 0 0.384877116973158 1 0.677161344327035 1 -0.00190409419594745 NA
"951" "NM_175291" "chr1" 80758326 80758553 "exons" 0.0123104371097235 0.010406342913776 5605 4036 NA NA 0 0 0.384877116973158 1 0.677161344327035 1 -0.00190409419594745 NA
"952" "NM_010570" "chr1" 82237605 82286776 "introns" 0.014003294892916 0.0159509202453988 1214 815 NA NA 0 0 0.722617848040346 1 0.97337361854652 1 0.00194762535248279 NA
"953" "NM_010570" "chr1" 82286777 82291439 "exons" 0.0471698113207547 0.0514237144071398 3922 2353 NA NA 0 0 0.450275806215449 1 0.742635686453889 1 0.0042539030863851 NA
"954" "NM_010570" "chr1" 82290439 82292439 "promoters" 0.0326110509209101 0.0312968203762277 9230 6007 0.0491329479768786 0.0408163265306122 692 441 0.652381890405854 0.455095320868086 0.917902157753032 1 -0.00131423054468234 -0.00831662144626637
"955" "NM_029777" "chr1" 82315578 82317578 "promoters" 0.0151548429606853 0.0123558484349259 4553 2428 0.351307189542484 0.352272727272727 612 440 0.340951120364759 0.971785007762 0.630505471172419 1 -0.0027989945257594 0.00096553773024366
"956" "NM_029777" "chr1" 82316579 82316648 "exons" 0.000593119810201661 0.00134048257372654 1686 746 NA NA 0 0 0.569274510183712 1 0.851790589057689 1 0.000747362763524881 NA
"957" "NM_029777" "chr1" 82316649 82340318 "introns" 0.021365890881343 0.0139771283354511 2621 1574 NA NA 0 0 0.0800856315295751 1 0.257904774340013 1 -0.00738876254589192 NA
"958" "NM_001310699" "chr1" 82723889 82725889 "promoters" 0.0189087759815242 0.0200584225900682 6928 5135 NA NA 0 0 0.651229317001062 1 0.916887860746422 1 0.00114964660854391 NA
"959" "NM_001310699" "chr1" 82724890 82725084 "exons" 0.0178612850846671 0.0157894736842105 4311 3230 NA NA 0 0 0.489306641971649 1 0.779017073981875 1 -0.00207181140045661 NA
"960" "NM_001310699" "chr1" 82725085 82727227 "introns" 0.0206343141001146 0.0272965879265092 2617 1905 NA NA 0 0 0.145979321914505 1 0.37710190673197 1 0.00666227382639455 NA
"961" "NM_010472" "chr1" 82838459 82840459 "promoters" 0.018244792428899 0.0155880963627775 20499 12702 NA NA 0 0 0.0687829412563637 1 0.234170757249098 1 -0.00265669606612146 NA
"962" "NM_010472" "chr1" 82839460 82839889 "exons" 0.015649231636825 0.010107668644254 7093 4551 NA NA 0 0 0.00993680729099009 1 0.065983956642935 1 -0.00554156299257103 NA
"963" "NM_010472" "chr1" 82839890 82858355 "introns" 0.0196180814560644 0.0186480186480186 13406 8151 NA NA 0 0 0.61449115813025 1 0.889629424348943 1 -0.000970062808045801 NA
"964" "NM_001003948" "chr1" 84283645 84285645 "promoters" 0.0200416708006747 0.01543007222587 10079 6092 0.03125 0.0194242108914325 4608 2883 0.031973035916111 0.000285128899224384 0.142139621215681 0.00847677203831463 -0.00461159857480468 -0.0118257891085675
"965" "NM_001003948" "chr1" 84284341 84284645 "exons" 0.0200416708006747 0.01543007222587 10079 6092 0.0229809586342745 0.0199692780337942 3046 1953 0.031973035916111 0.417302730640914 0.142139621215681 1 -0.00461159857480468 -0.0030116806004803
"966" "NM_152915" "chr1" 84585622 84695452 "introns" NA NA 0 0 0.122614227877386 0.147977941176471 1729 1088 1 0.0291313911761279 1 0.255272797820415 NA 0.0253637132990848
"967" "NR_039588" "chr1" 84694838 84696838 "promoters" 0.0377850162866449 0.0317460317460317 1535 756 0.0778275475923852 0.101640838650866 3572 2194 0.459955559565733 0.000421904484870258 0.752328727535262 0.0113938883691863 -0.0060389845406132 0.0238132910584808
"968" "NM_152915" "chr1" 84695221 84697221 "promoters" 0.0377850162866449 0.0317460317460317 1535 756 0.0499334221038615 0.0593358737071312 3004 1837 0.459955559565733 0.108639347367343 0.752328727535262 0.636401487707051 -0.0060389845406132 0.00940245160326968
"969" "NM_152915" "chr1" 84695453 84696221 "exons" 0.0377850162866449 0.0317460317460317 1535 756 0.0354957160342717 0.0615079365079365 1634 1008 0.459955559565733 0.000498989808487807 0.752328727535262 0.0130516138580052 -0.0060389845406132 0.0260122204736648
"970" "NM_133975" "chr1" 84814970 84839228 "introns" 0.0181849373820552 0.0215416558525824 5829 3853 NA NA 0 0 0.244975824532732 1 0.516365007568181 1 0.00335671847052716 NA
"971" "NM_133975" "chr1" 84838304 84840304 "promoters" 0.0177525622254758 0.0188172043010753 10928 7068 NA NA 0 0 0.602256141469365 1 0.879661398551309 1 0.00106464207559943 NA
"972" "NM_025386" "chr1" 84838840 84840840 "promoters" 0.01665868836764 0.0176606832657788 10445 6908 0.00881057268722467 0 227 118 0.618453671452236 0.0953624927434698 0.892258105140857 0.581979184562119 0.00100199489813879 -0.00881057268722467
"973" "NM_133975" "chr1" 84839229 84839304 "exons" 0.0588235294117647 0.0632911392405063 119 79 NA NA 0 0 0.897569295476163 1 1 1 0.00446760982874163 NA
"974" "NM_025386" "chr1" 84839841 84839968 "exons" 0.0120481927710843 0.0143575017946877 1992 1393 NA NA 0 0 0.561163796340496 1 0.845652273513549 1 0.00230930902360339 NA
"975" "NM_025386" "chr1" 84839969 84881091 "introns" 0.0135914332784185 0.0126771066368382 2428 1341 0.00881057268722467 0 227 118 0.813680596215219 0.0953624927434698 1 0.581979184562119 -0.000914326641580272 -0.00881057268722467
"976" "NM_027921" "chr1" 84929565 84934859 "introns" 0.0147368421052632 0.0125 950 640 0.11158117398202 0.0644654088050314 1891 1272 0.706454290157823 2.7187420991444e-07 0.961471797964408 3.80459121631782e-05 -0.00223684210526316 -0.0471157651769886
"977" "NM_027921" "chr1" 84934083 84936083 "promoters" 0.0147368421052632 0.0125 950 640 0.0692729766803841 0.039553752535497 1458 986 0.706454290157823 0.000372432874476182 0.961471797964408 0.0104091233583692 -0.00223684210526316 -0.0297192241448871
"978" "NM_001355046" "chr1" 85792440 85794440 "promoters" 0.0097926267281106 0.00735869735400031 10416 6387 NA NA 0 0 0.0980340843859394 1 0.293466768600433 1 -0.00243392937411028 NA
"979" "NM_001355047" "chr1" 85793016 85795016 "promoters" 0.0110993226148698 0.0088317944600562 12253 7473 0.0303398058252427 0.0209643605870021 824 477 0.121142294669445 0.227426521017687 0.33601949086035 1 -0.00226752815481363 -0.00937544523824062
"980" "NM_001355046" "chr1" 85793441 85793821 "exons" 0.0100300902708124 0.00582072176949942 3988 2577 NA NA 0 0 0.0612213428830446 1 0.21740272154008 1 -0.00420936850131302 NA
"981" "NM_001355046" "chr1" 85793822 85795356 "introns" 0.0147804054054054 0.0130111524163569 4736 2690 0.0303398058252427 0.0209643605870021 824 477 0.532338061673936 0.227426521017687 0.820844198237446 1 -0.00176925298904853 -0.00937544523824062
"982" "NM_133781" "chr1" 85793822 85818356 "introns" 0.0147804054054054 0.0130111524163569 4736 2690 0.0303398058252427 0.0209643605870021 824 477 0.532338061673936 0.227426521017687 0.820844198237446 1 -0.00176925298904853 -0.00937544523824062
"983" "NM_001355047" "chr1" 85794017 85794241 "exons" 0.0114860014357502 0.00697350069735007 1393 717 NA NA 0 0 0.308290629065197 1 0.594275549613085 1 -0.00451250073840011 NA
"984" "NM_001355047" "chr1" 85794242 85795356 "introns" 0.0161531558480407 0.015205271160669 3343 1973 0.0303398058252427 0.0209643605870021 824 477 0.788362500275424 0.227426521017687 1 1 -0.00094788468737165 -0.00937544523824062
"985" "NM_022417" "chr1" 85893509 85895509 "promoters" 0.0131313131313131 0.0120671563483736 2970 1906 0.0365853658536585 0.0209125475285171 738 526 0.745453707620797 0.0698564433711838 0.989447681869821 0.475070509417739 -0.00106415678293957 -0.0156728183251414
"986" "NM_022417" "chr1" 85894510 85894789 "exons" 0.0103703703703704 0.0102929532858274 2025 1263 NA NA 0 0 0.982966630582681 1 1 1 -7.74170845429748e-05 NA
"987" "NM_022417" "chr1" 85894790 85903009 "introns" NA NA 0 0 0.0365853658536585 0.0209125475285171 738 526 1 0.0698564433711838 1 0.475070509417739 NA -0.0156728183251414
"988" "NM_001144993" "chr1" 86044862 86046862 "promoters" 0.0177937649880096 0.0155709342560554 20850 15028 0.0840978593272171 0.0546875 654 384 0.10531513509726 0.0357074357364518 0.307640402369434 0.295749789573218 -0.00222283073195423 -0.0294103593272171
"989" "NM_001144993" "chr1" 86045863 86046572 "exons" 0.0171914141166069 0.0155644667980697 20359 14713 NA NA 0 0 0.236686466263798 1 0.506105001330246 1 -0.00162694731853717 NA
"990" "NM_001144992" "chr1" 86046573 86048587 "introns" 0.0427698574338086 0.0158730158730159 491 315 0.0840978593272171 0.0546875 654 384 0.0268809487995194 0.0357074357364518 0.127073020246318 0.295749789573218 -0.0268968415607927 -0.0294103593272171
"991" "NM_001144993" "chr1" 86046573 86048590 "introns" 0.0427698574338086 0.0158730158730159 491 315 0.0840978593272171 0.0546875 654 384 0.0268809487995194 0.0357074357364518 0.127073020246318 0.295749789573218 -0.0268968415607927 -0.0294103593272171
"992" "NM_027357" "chr1" 86063618 86065618 "promoters" 0.0153517554398612 0.0122249388753056 7491 5317 0.995145631067961 0.992592592592593 206 135 0.135655414207987 0.739026204158533 0.360551083491571 1 -0.00312681656455554 -0.00255303847536859
"993" "NM_027357" "chr1" 86064619 86064805 "exons" 0.00986193293885602 0.00378787878787879 1521 1056 NA NA 0 0 0.064365119870764 1 0.224613191609462 1 -0.00607405415097723 NA
"994" "NM_027357" "chr1" 86064806 86070582 "introns" 0.016750418760469 0.014315888289134 5970 4261 NA NA 0 0 0.327049761235512 1 0.61553421982839 1 -0.002434530471335 NA
"995" "NM_001310702" "chr1" 86153779 86155779 "promoters" 0.0122569737954353 0.0157450076804916 4732 2604 0.0125 0.019047619047619 1280 735 0.220349599004384 0.182145809894236 0.484405481530743 0.912639439520703 0.00348803388505622 0.00654761904761905
"996" "NM_001310702" "chr1" 86154780 86154843 "exons" 0.013840830449827 0.020310633213859 1445 837 NA NA 0 0 0.244869833837453 1 0.516193786345024 1 0.00646980276403203 NA
"997" "NM_001310702" "chr1" 86154844 86156917 "introns" 0.0150068212824011 0.0171171171171171 2199 1110 NA NA 0 0 0.647160169904174 1 0.913373533300725 1 0.00211029583471602 NA
"998" "NM_145222" "chr1" 86302220 86304220 "promoters" 0.0221434131995502 0.017632241813602 11561 7940 NA NA 0 0 0.0269931432886976 1 0.127357137173896 1 -0.00451117138594819 NA
"999" "NR_151592" "chr1" 86303060 86305060 "promoters" 0.0221434131995502 0.017632241813602 11561 7940 NA NA 0 0 0.0269931432886976 1 0.127357137173896 1 -0.00451117138594819 NA
"1000" "NR_151592" "chr1" 86303063 86303618 "exons" 0.0381679389312977 0.0425925925925926 917 540 NA NA 0 0 0.677833082948664 1 0.938350551027958 1 0.00442465366129488 NA
"1001" "NM_145222" "chr1" 86303555 86305044 "introns" 0.0221434131995502 0.017632241813602 11561 7940 NA NA 0 0 0.0269931432886976 1 0.127357137173896 1 -0.00451117138594819 NA
"1002" "NR_151592" "chr1" 86303619 86303963 "introns" 0.0207628711010898 0.0158108108108108 10644 7400 NA NA 0 0 0.0148542271482526 1 0.0863094350252588 1 -0.004952060290279 NA
"1003" "NM_010880" "chr1" 86358224 86359205 "introns" 0.0114160516605166 0.00616057233704293 8672 5032 NA NA 0 0 0.00157463348807861 1 0.0185186522443472 1 -0.00525547932347368 NA
"1004" "NM_010880" "chr1" 86358455 86360455 "promoters" 0.0129638863166892 0.00693139097744361 14039 8512 NA NA 0 0 1.05315702117296e-05 1 0.000435535443920304 1 -0.00603249533924561 NA
"1005" "NR_015507" "chr1" 86358583 86360583 "promoters" 0.0129638863166892 0.00693139097744361 14039 8512 NA NA 0 0 1.05315702117296e-05 1 0.000435535443920304 1 -0.00603249533924561 NA
"1006" "NR_015507" "chr1" 86359584 86360007 "exons" 0.0154648779578908 0.00804597701149425 5367 3480 NA NA 0 0 0.00160689551846788 1 0.0187547856047632 1 -0.00741890094639656 NA
"1007" "NR_015507" "chr1" 86360008 86367132 "introns" NA NA 0 0 0.95 1 80 44 1 0.0174777560296759 1 0.176484571454177 NA 0.05
"1008" "NM_008972" "chr1" 86525556 86527556 "promoters" 0.01515693996897 0.0159179109386305 25137 15203 NA NA 0 0 0.548844040938655 1 0.83575350001804 1 0.00076097096966049 NA
"1009" "NM_008972" "chr1" 86526557 86526950 "exons" 0.0293180369662205 0.0191754554170662 1569 1043 NA NA 0 0 0.0999148006450653 1 0.296724469053962 1 -0.0101425815491544 NA
"1010" "NM_008972" "chr1" 86526951 86529172 "introns" 0.0147253603428126 0.0158126107210813 25670 15241 NA NA 0 0 0.385132159188232 1 0.677161344327035 1 0.00108725037826867 NA
"1011" "NM_008801" "chr1" 86547618 86582299 "introns" 0.034973325429757 0.0234059725585149 1687 1239 NA NA 0 0 0.0667253427376734 1 0.229420805332825 1 -0.011567352871242 NA
"1012" "NM_008801" "chr1" 86581785 86583785 "promoters" 0.034973325429757 0.0234059725585149 1687 1239 0.0321750321750322 0.0213414634146341 777 656 0.0667253427376734 0.184286730087568 0.229420805332825 0.92026013167121 -0.011567352871242 -0.010833568760398
"1013" "NM_172974" "chr1" 86581920 86583920 "promoters" 0.034973325429757 0.0234059725585149 1687 1239 0.0321750321750322 0.0213414634146341 777 656 0.0667253427376734 0.184286730087568 0.229420805332825 0.92026013167121 -0.011567352871242 -0.010833568760398
"1014" "NM_008801" "chr1" 86582300 86582785 "exons" NA NA 0 0 0.0321750321750322 0.0213414634146341 777 656 1 0.184286730087568 1 0.92026013167121 NA -0.010833568760398
"1015" "NM_001360887" "chr1" 86583097 86589163 "introns" 0.0240549828178694 0 291 202 0.0372093023255814 0.0427350427350427 215 117 0.00634192187204122 0.769845495617735 0.0486584745884765 1 -0.0240549828178694 0.00552574040946134
"1016" "NM_172974" "chr1" 86583097 86587015 "introns" NA NA 0 0 0.0372093023255814 0.0427350427350427 215 117 1 0.769845495617735 1 1 NA 0.00552574040946134
"1017" "NM_172974" "chr1" 86587016 86587235 "exons" 0.0240549828178694 0 291 202 NA NA 0 0 0.00634192187204122 1 0.0486584745884765 1 -0.0240549828178694 NA
"1018" "NM_010933" "chr1" 86669573 86671573 "promoters" 0.0200994046643727 0.0245335820895522 18309 10720 NA NA 0 0 0.0131026844633377 1 0.0793942488877188 1 0.00443417742517952 NA
"1019" "NM_010933" "chr1" 86669644 86669954 "exons" 0.0391959798994975 0.0466165413533835 995 665 NA NA 0 0 0.463228923187406 1 0.75566058974468 1 0.00742056145388597 NA
"1020" "NM_010933" "chr1" 86669955 86670348 "introns" 0.00880798590722255 0.00956937799043062 1703 1045 NA NA 0 0 0.838797521020499 1 1 1 0.000761392083208074 NA
"1021" "NM_010933" "chr1" 86670349 86670573 "exons" 0.0222348109332956 0.0291783977476325 7061 3907 NA NA 0 0 0.026563958487866 1 0.126301496115987 1 0.00694358681433689 NA
"1022" "NM_001172157" "chr1" 86702803 86704803 "promoters" 0.0154303510758777 0.0165308498253783 7064 4295 0.0187290969899666 0.0199095022624434 1495 1105 0.649667843027303 0.814610444869558 0.915553197202658 1 0.00110049874950066 0.00118040527247688
"1023" "NM_001172157" "chr1" 86703804 86703871 "exons" 0.0158478605388273 0.0216010165184244 1262 787 NA NA 0 0 0.346288297047786 1 0.637002487470128 1 0.00575315597959714 NA
"1024" "NM_001172157" "chr1" 86703872 86744680 "introns" 0.0153395380903137 0.0153933865450399 5802 3508 0.0187290969899666 0.0199095022624434 1495 1105 0.983668224289975 0.814610444869558 1 1 5.38484547262241e-05 0.00118040527247688
"1025" "NM_001277925" "chr1" 87154204 87155088 "exons" 0.061043018505167 0.0621375310687655 4161 2414 NA NA 0 0 0.858713149626459 1 1 1 0.00109451256359851 NA
"1026" "NM_001277925" "chr1" 87155089 87156019 "introns" 0.0208248264597795 0.0107594936708861 2449 1580 0.144329896907216 0.121212121212121 97 99 0.012574494028469 0.634986410684238 0.0770941319975258 1 -0.0100653327888934 -0.0231177756950953
"1027" "NM_021306" "chr1" 87155089 87156247 "introns" 0.0222283967768825 0.0117746005046257 3599 2378 0.044750430292599 0.0479616306954436 581 417 0.00226473752317641 0.794603948004723 0.0239448030878296 1 -0.0104537962722567 0.00321120040284468
"1028" "NM_001277925" "chr1" 87155136 87157136 "promoters" 0.0222283967768825 0.0117746005046257 3599 2378 0.044750430292599 0.0479616306954436 581 417 0.00226473752317641 0.794603948004723 0.0239448030878296 1 -0.0104537962722567 0.00321120040284468
"1029" "NM_021306" "chr1" 87155356 87157356 "promoters" 0.0222283967768825 0.0117746005046257 3599 2378 0.033210332103321 0.0403225806451613 542 372 0.00226473752317641 0.533530551309978 0.0239448030878296 1 -0.0104537962722567 0.00711224854184025
"1030" "NM_001277925" "chr1" 87156020 87156136 "exons" 0.0252173913043478 0.0137844611528822 1150 798 NA NA 0 0 0.0731173297836586 1 0.243287363739366 1 -0.0114329301514656 NA
"1031" "NM_027084" "chr1" 87184753 87184942 "exons" NA NA 0 0 0.244155844155844 0.380753138075314 770 478 1 6.6206136113829e-09 1 1.68813461911838e-06 NA 0.13659729391947
"1032" "NM_027084" "chr1" 87184943 87185323 "introns" NA NA 0 0 0.0326923076923077 0.0461538461538462 520 260 1 0.263543626549969 1 1 NA 0.0134615384615385
"1033" "NM_027084" "chr1" 87186884 87187048 "exons" 0.0179226069246436 0.00751043115438108 4910 3595 NA NA 0 0 2.12826353738036e-05 1 0.000771184735314754 1 -0.0104121757702625 NA
"1034" "NM_027084" "chr1" 87187209 87187495 "introns" 0.0559440559440559 0.101941747572816 286 206 0.0110803324099723 0.03584229390681 361 279 0.0583217528953481 0.0242255126624583 0.21059675880421 0.221629046285955 0.0459976916287596 0.0247619614968377
"1035" "NM_027084" "chr1" 87187945 87188405 "exons" NA NA 0 0 0.843260188087774 0.763975155279503 638 322 1 0.000350742371626079 1 0.009970967475734 NA -0.0792850328082711
"1036" "NM_001347083" "chr1" 87212910 87214910 "promoters" 0.0162958764347456 0.0131018321261184 14114 9388 0.024896265560166 0.0348837209302326 241 172 0.0468466130121103 0.518730691943356 0.182477875352327 1 -0.00319404430862719 0.00998745537006658
"1037" "NM_001039170" "chr1" 87212913 87214913 "promoters" 0.0162958764347456 0.0131018321261184 14114 9388 0.024896265560166 0.0348837209302326 241 172 0.0468466130121103 0.518730691943356 0.182477875352327 1 -0.00319404430862719 0.00998745537006658
"1038" "NM_001039169" "chr1" 87212938 87214938 "promoters" 0.0162958764347456 0.0131018321261184 14114 9388 0.024896265560166 0.0348837209302326 241 172 0.0468466130121103 0.518730691943356 0.182477875352327 1 -0.00319404430862719 0.00998745537006658
"1039" "NM_001347083" "chr1" 87213911 87214019 "exons" 0.0255241567912489 0.0117279124315872 2194 1279 NA NA 0 0 0.003865126651305 1 0.0343572957519998 1 -0.0137962443596617 NA
"1040" "NM_001039170" "chr1" 87213914 87214019 "exons" 0.0255241567912489 0.0117279124315872 2194 1279 NA NA 0 0 0.003865126651305 1 0.0343572957519998 1 -0.0137962443596617 NA
"1041" "NM_001039169" "chr1" 87213939 87214495 "exons" 0.0142246188174042 0.011914774320157 10756 7134 NA NA 0 0 0.183871600386179 1 0.434085285728508 1 -0.00230984449724725 NA
"1042" "NM_001039170" "chr1" 87214020 87219580 "introns" 0.0138951142985208 0.0130911471117657 8924 6111 NA NA 0 0 0.674978762775792 1 0.935989167839565 1 -0.000803967186755175 NA
"1043" "NR_151447" "chr1" 87263352 87265352 "promoters" 0.0174106099555971 0.0202615582980291 8558 5429 0.0357142857142857 0.0150375939849624 280 133 0.225279631619569 0.11456452986531 0.490649900402062 0.661691354955813 0.002850948342432 -0.0206766917293233
"1044" "NR_151447" "chr1" 87264353 87264754 "exons" 0.0171458718016355 0.0195091252359975 7582 4767 NA NA 0 0 0.339168235395578 1 0.628531908836544 1 0.00236325343436203 NA
"1045" "NR_151447" "chr1" 87264755 87289467 "introns" NA NA 0 0 0.0357142857142857 0.0150375939849624 280 133 1 0.11456452986531 1 0.661691354955813 NA -0.0206766917293233
"1046" "NM_001110212" "chr1" 87325997 87327997 "promoters" 0.0157845868152275 0.0115407673860911 9693 6672 0.101754385964912 0.0282485875706215 285 177 0.0219072356992921 0.000251910405669038 0.111337054671429 0.00773828549919923 -0.00424381942913636 -0.0735057983942908
"1047" "NM_001110212" "chr1" 87326998 87327092 "exons" 0.0348837209302326 0.00961538461538462 516 416 NA NA 0 0 0.00803496825622213 1 0.057046353034695 1 -0.0252683363148479 NA
"1048" "NM_001110212" "chr1" 87327093 87334269 "introns" 0.014710689767898 0.0116687979539642 9177 6256 NA NA 0 0 0.104756790634343 1 0.306742407520401 1 -0.00304189181393381 NA
"1049" "NM_001111314" "chr1" 87476829 87477744 "exons" NA NA 0 0 0.967452300785634 0.957687723480334 2673 1678 1 0.0596665284910189 1 0.423835285787682 NA -0.00976457730530045
"1050" "NM_019867" "chr1" 87509362 87511362 "promoters" 0.0205257607713167 0.0190011177128066 26552 16999 0.0230880230880231 0.0324574961360124 693 647 0.265387212013611 0.287392908443495 0.542442377579901 1 -0.00152464305851003 0.00936947304798928
"1051" "NM_001111314" "chr1" 87509388 87540658 "introns" 0.0205257607713167 0.0190011177128066 26552 16999 0.0230880230880231 0.0324574961360124 693 647 0.265387212013611 0.287392908443495 0.542442377579901 1 -0.00152464305851003 0.00936947304798928
"1052" "NM_019867" "chr1" 87509388 87510092 "introns" 0.0492319810949193 0.0570924072984108 2539 1699 NA NA 0 0 0.262350038281761 1 0.539044507171572 1 0.00786042620349157 NA
"1053" "NM_019867" "chr1" 87510093 87510362 "exons" 0.0194805194805195 0.016099205917546 14014 9193 NA NA 0 0 0.0572782916310316 1 0.208004541601735 1 -0.00338131356297352 NA
"1054" "NR_157047" "chr1" 87754746 87756746 "promoters" 0.0156500802568218 0.00925219381915299 14952 10484 0.0673575129533679 0.0548780487804878 193 164 6.15158625142944e-06 0.60852248511396 0.000292531153068548 1 -0.00639788643766884 -0.0124794641728801
"1055" "NM_001205391" "chr1" 87755010 87757010 "promoters" 0.0156500802568218 0.00925219381915299 14952 10484 0.0673575129533679 0.0548780487804878 193 164 6.15158625142944e-06 0.60852248511396 0.000292531153068548 1 -0.00639788643766884 -0.0124794641728801
"1056" "NM_001205391" "chr1" 87756011 87756314 "exons" 0.0168014934660859 0.00808213193534294 6428 4578 NA NA 0 0 4.68267076302655e-05 1 0.00138915890259036 1 -0.00871936153074293 NA
"1057" "NM_001205391" "chr1" 87756315 87760050 "introns" 0.0106969205834684 0.0117647058823529 3085 1955 NA NA 0 0 0.725433044065852 1 0.975143056937965 1 0.00106778529888455 NA
"1058" "NM_177646" "chr1" 87852286 87854286 "promoters" 0.0129215591657284 0.00955939862692274 18651 11507 0.0213872832369942 0.0171417565485362 8650 5192 0.00736633018847036 0.0420218565854986 0.0537027565853719 0.330215996106351 -0.00336216053880564 -0.00424552668845801
"1059" "NM_177646" "chr1" 87853287 87853456 "exons" 0.00982800982800983 0.00765445598687808 3256 1829 0.0208961221619449 0.0178391114102996 4977 2971 0.426289026289372 0.268240532378646 0.719197260427801 1 -0.00217355384113175 -0.00305701075164538
"1060" "NR_136921" "chr1" 87853299 87855299 "promoters" 0.0129215591657284 0.00955939862692274 18651 11507 0.0169815325833156 0.014947138169887 4711 2743 0.00736633018847036 0.430681398486895 0.0537027565853719 1 -0.00336216053880564 -0.00203439441342866
"1061" "NR_136921" "chr1" 87853347 87853858 "exons" 0.0129215591657284 0.00955939862692274 18651 11507 NA NA 0 0 0.00736633018847036 1 0.0537027565853719 1 -0.00336216053880564 NA
"1062" "NM_177646" "chr1" 87853457 87880367 "introns" 0.0135758363104904 0.00991940483570986 15395 9678 0.0411985018726592 0.0260869565217391 267 115 0.00915902494048759 0.330870078176363 0.0623533815850197 1 -0.00365643147478056 -0.01511154535092
"1063" "NM_001198573" "chr1" 88007443 88008437 "introns" 0.0184696569920844 0.0204918032786885 379 244 NA NA 0 0 0.858229890307637 1 1 1 0.00202214628660409 NA
"1064" "NM_001198573" "chr1" 88007551 88009551 "promoters" 0.0400763358778626 0.0276564774381368 1048 687 NA NA 0 0 0.163312532278591 1 0.404625661195995 1 -0.0124198584397258 NA
"1065" "NM_001198573" "chr1" 88008438 88008551 "exons" 0.0523168908819133 0.0316027088036117 669 443 NA NA 0 0 0.09263862259613 1 0.282981510535084 1 -0.0207141820783016 NA
"1066" "NM_201641" "chr1" 88056337 88215043 "introns" 0.12312427856868 0.14188772362739 2599 1621 NA NA 0 0 0.0795399482416039 1 0.256863972713096 1 0.0187634450587102 NA
"1067" "NM_201644" "chr1" 88071679 88215043 "introns" 0.12312427856868 0.14188772362739 2599 1621 NA NA 0 0 0.0795399482416039 1 0.256863972713096 1 0.0187634450587102 NA
"1068" "NM_201642" "chr1" 88095979 88215043 "introns" 0.12312427856868 0.14188772362739 2599 1621 NA NA 0 0 0.0795399482416039 1 0.256863972713096 1 0.0187634450587102 NA
"1069" "NM_201410" "chr1" 88107800 88215043 "introns" 0.12312427856868 0.14188772362739 2599 1621 NA NA 0 0 0.0795399482416039 1 0.256863972713096 1 0.0187634450587102 NA
"1070" "NM_145079" "chr1" 88139332 88215043 "introns" 0.12312427856868 0.14188772362739 2599 1621 NA NA 0 0 0.0795399482416039 1 0.256863972713096 1 0.0187634450587102 NA
"1071" "NM_201643" "chr1" 88166904 88215043 "introns" 0.12312427856868 0.14188772362739 2599 1621 NA NA 0 0 0.0795399482416039 1 0.256863972713096 1 0.0187634450587102 NA
"1072" "NM_013701" "chr1" 88201501 88215043 "introns" 0.12312427856868 0.14188772362739 2599 1621 NA NA 0 0 0.0795399482416039 1 0.256863972713096 1 0.0187634450587102 NA
"1073" "NM_008299" "chr1" 88204732 88205748 "exons" 0.12312427856868 0.14188772362739 2599 1621 NA NA 0 0 0.0795399482416039 1 0.256863972713096 1 0.0187634450587102 NA
"1074" "NM_008299" "chr1" 88204748 88206748 "promoters" 0.12312427856868 0.14188772362739 2599 1621 NA NA 0 0 0.0795399482416039 1 0.256863972713096 1 0.0187634450587102 NA
"1075" "NM_172505" "chr1" 88276557 88278557 "promoters" 0.0113821138211382 0.0119047619047619 615 420 NA NA 0 0 0.938604618749797 1 1 1 0.000522648083623692 NA
"1076" "NM_198652" "chr1" 88276579 88278579 "promoters" 0.0113821138211382 0.0119047619047619 615 420 NA NA 0 0 0.938604618749797 1 1 1 0.000522648083623692 NA
"1077" "NM_172505" "chr1" 88277374 88277557 "exons" 0.0113821138211382 0.0119047619047619 615 420 NA NA 0 0 0.938604618749797 1 1 1 0.000522648083623692 NA
"1078" "NM_198652" "chr1" 88277374 88277579 "exons" 0.0113821138211382 0.0119047619047619 615 420 NA NA 0 0 0.938604618749797 1 1 1 0.000522648083623692 NA
"1079" "NM_177305" "chr1" 88698226 88702191 "exons" 0.0148336175782335 0.0109677419354839 25213 17050 0.099009900990099 0.0138888888888889 101 72 0.000570721068987893 0.00554868886838045 0.00896798074452733 0.0775861555831661 -0.00386587564274958 -0.0851210121012101
"1080" "NM_177305" "chr1" 88701191 88703191 "promoters" 0.0149336283185841 0.0105974301231951 34352 22647 NA NA 0 0 6.86786894729221e-06 1 0.000317922536421818 1 -0.00433619819538895 NA
"1081" "NM_177305" "chr1" 88702191 88702191 "TSSes" 0.00395256916996047 0.0121951219512195 253 164 NA NA 0 0 0.337474777531021 1 0.626720711681023 1 0.00824255278125904 NA
"1082" "NM_133816" "chr1" 89069414 89071414 "promoters" 0.0168834763354553 0.0186802030456853 7226 4925 0.0195095758009665 0.0146723182262798 5587 3067 0.461079527126153 0.0481734005301471 0.75360365356157 0.365161931941268 0.00179672671022998 -0.00483725757468678
"1083" "NM_133816" "chr1" 89070415 89070597 "exons" 0.0143344709897611 0.025763358778626 1465 1048 0.00328947368421053 0 304 221 0.0408210516453769 0.238752986664553 0.166578748010325 1 0.0114288877888649 -0.00328947368421053
"1084" "NM_133816" "chr1" 89070598 89107257 "introns" 0.0175316785280333 0.0167655403662626 5761 3877 0.982905982905983 1 117 71 0.77648985504773 0.0948642721327258 1 0.581979184562119 -0.000766138161770753 0.0170940170940171
"1085" "NM_178119" "chr1" 89453810 89455810 "promoters" 0.0141856044486056 0.0129266903290829 35247 22821 NA NA 0 0 0.20074041513511 1 0.457460967970471 1 -0.00125891411952269 NA
"1086" "NM_178119" "chr1" 89454811 89455592 "exons" 0.0113001688530978 0.0101184928771136 23097 15022 NA NA 0 0 0.27419352454549 1 0.553850664228211 1 -0.00118167597598424 NA
"1087" "NM_178119" "chr1" 89455593 89604597 "introns" 0.0369168356997972 0.0395553852050594 19720 13045 0.0253719655442443 0.0235081374321881 6385 3871 0.222213576845721 0.495179116297876 0.486624199423672 1 0.00263854950526225 -0.00186382811205626
"1088" "NM_010262" "chr1" 89927962 89929143 "exons" 0.65259009009009 0.447669305189094 1776 1137 NA NA 0 0 1.09510991067201e-27 1 9.68403363986168e-25 1 -0.204920784900996 NA
"1089" "NM_010262" "chr1" 89929144 89930232 "introns" 0.0174621653084983 0.0169896469338997 6013 3767 NA NA 0 0 0.861326486305032 1 1 1 -0.000472518374598597 NA
"1090" "NM_010262" "chr1" 89930176 89932176 "promoters" 0.0180111914199114 0.0154052843708016 17156 11165 0.258570029382958 0.348576358930112 2042 1159 0.0952486414424169 3.76314813196743e-10 0.288103850439413 1.64635750169295e-07 -0.00260590704910979 0.0900063295471543
"1091" "NM_010262" "chr1" 89930233 89931176 "exons" 0.0180084745762712 0.0151852601741243 15104 9878 NA NA 0 0 0.0884100231862966 1 0.275334683179618 1 -0.00282321440214687 NA
"1092" "NR_149309" "chr1" 89954503 89992957 "introns" 0.192078364565588 0.219758064516129 2348 1488 0.845730027548209 0.808019441069259 1452 823 0.0384219037886514 0.00719322157246575 0.160143743479302 0.0940140487405099 0.0276796999505413 -0.0377105864789505
"1093" "NM_139152" "chr1" 89954503 89968212 "introns" NA NA 0 0 0.963302752293578 0.965579710144927 1090 552 1 0.774063791317194 1 1 NA 0.00227695785134951
"1094" "NM_139152" "chr1" 89968721 89992957 "introns" 0.192078364565588 0.219758064516129 2348 1488 0.49171270718232 0.487084870848708 362 271 0.0384219037886514 0.900879369592834 0.160143743479302 1 0.0276796999505413 -0.00462783633361197
"1095" "NM_133805" "chr1" 90602424 90604424 "promoters" 0.0244590780809031 0.0141592920353982 1063 565 0.00862068965517241 0.00381679389312977 580 524 0.153473833541218 0.291776910061508 0.38932369809815 1 -0.0102997860455049 -0.00480389576204264
"1096" "NM_133805" "chr1" 90603425 90603627 "exons" 0.00898587933247754 0.011142061281337 779 359 NA NA 0 0 0.73294058149625 1 0.980846244758438 1 0.00215618194885951 NA
"1097" "NM_133805" "chr1" 90603628 90604374 "introns" 0.0669014084507042 0.0194174757281553 284 206 0.00862068965517241 0.00381679389312977 580 524 0.00971366184580579 0.291776910061508 0.065091856206808 1 -0.0474839327225489 -0.00480389576204264
"1098" "NM_001111312" "chr1" 90997726 90999726 "promoters" 0.0199859254046446 0.0189040171036345 14210 8887 0.046448087431694 0.0416666666666667 366 288 0.562730726846474 0.752569553311281 0.846908113745407 1 -0.00108190830101009 -0.00478142076502733
"1099" "NM_001111312" "chr1" 90998727 90998893 "exons" 0.0139707487448155 0.018706924844109 4581 3047 NA NA 0 0 0.107694307325431 1 0.311763655433555 1 0.00473617609929342 NA
"1100" "NM_001111312" "chr1" 90998894 91068562 "introns" 0.0293820791746103 0.026507738836506 8917 5621 0.046448087431694 0.0416666666666667 366 288 0.306635331587642 0.752569553311281 0.592596375497331 1 -0.00287434033810433 -0.00478142076502733
"1101" "NM_008515" "chr1" 91052443 91054443 "promoters" 0.0243673851921275 0.0266177145479578 3201 2179 NA NA 0 0 0.606651164692652 1 0.883479999542941 1 0.00225032935583032 NA
"1102" "NM_001355761" "chr1" 91249303 91251303 "promoters" 0.0146163849154746 0.0106153723361801 19225 12529 0.0350877192982456 0.0452342487883683 912 619 0.00186025944479748 0.269166737710715 0.0208793148918912 1 -0.00400101257929458 0.0101465294901227
"1103" "NM_001355764" "chr1" 91249565 91251565 "promoters" 0.0146163849154746 0.0106153723361801 19225 12529 0.0350877192982456 0.0452342487883683 912 619 0.00186025944479748 0.269166737710715 0.0208793148918912 1 -0.00400101257929458 0.0101465294901227
"1104" "NM_001355761" "chr1" 91250304 91250437 "exons" 0.0178347148957548 0.0104735883424408 3981 2196 NA NA 0 0 0.019848065721297 1 0.104236202616698 1 -0.00736112655331403 NA
"1105" "NM_001355761" "chr1" 91250438 91253759 "introns" 0.0137759118341643 0.0106455046936998 15244 10333 NA NA 0 0 0.0256886066280322 1 0.123679321776624 1 -0.00313040714046446 NA
"1106" "NM_001355762" "chr1" 91250438 91254262 "introns" 0.0137759118341643 0.0106455046936998 15244 10333 NA NA 0 0 0.0256886066280322 1 0.123679321776624 1 -0.00313040714046446 NA
"1107" "NM_001355763" "chr1" 91250438 91254214 "introns" 0.0137759118341643 0.0106455046936998 15244 10333 NA NA 0 0 0.0256886066280322 1 0.123679321776624 1 -0.00313040714046446 NA
"1108" "NM_026454" "chr1" 91250438 91254259 "introns" 0.0137759118341643 0.0106455046936998 15244 10333 NA NA 0 0 0.0256886066280322 1 0.123679321776624 1 -0.00313040714046446 NA
"1109" "NM_001355764" "chr1" 91250566 91250853 "exons" 0.00882271850013785 0.00815784481123127 7254 5271 NA NA 0 0 0.689138174188419 1 0.947499447405441 1 -0.00066487368890659 NA
"1110" "NM_016717" "chr1" 91297337 91299337 "promoters" 0.0192884697813973 0.0220432386604493 4666 2359 0.192513368983957 0.12396694214876 374 242 0.441576932224138 0.00996620309988296 0.734818243798031 0.117917634559165 0.002754768879052 -0.0685464268351969
"1111" "NM_016717" "chr1" 91298337 91298337 "TSSes" 0 0.00711743772241993 493 281 NA NA 0 0 0.0438594297191022 1 0.174756554307864 1 0.00711743772241993 NA
"1112" "NM_016717" "chr1" 91298338 91298448 "exons" 0.013040901007706 0.0159509202453988 1687 815 NA NA 0 0 0.565597946381464 1 0.848998794955465 1 0.00291001923769279 NA
"1113" "NM_016717" "chr1" 91298449 91300527 "introns" NA NA 0 0 0.192513368983957 0.12396694214876 374 242 1 0.00996620309988296 1 0.117917634559165 NA -0.0685464268351969
"1114" "NM_001033292" "chr1" 91342541 91342735 "exons" NA NA 0 0 0.432510885341074 0.463362068965517 689 464 1 0.249487215217866 1 1 NA 0.0308511836244432
"1115" "NM_001033292" "chr1" 91344315 91348303 "exons" 0.171587639184286 0.18559876780901 15986 10388 NA NA 0 0 0.00365820541855809 1 0.0330056741821389 1 0.0140111286247241 NA
"1116" "NM_173395" "chr1" 91365429 91367429 "promoters" 0.0253270247703869 0.0295964125560538 3593 2230 0.143418467583497 0.20327868852459 509 305 0.330837066372288 0.011472806502394 0.619950677114626 0.130389057657232 0.00426938778566695 0.0598602209410931
"1117" "NM_173395" "chr1" 91366430 91366648 "exons" 0.0253270247703869 0.0295964125560538 3593 2230 NA NA 0 0 0.330837066372288 1 0.619950677114626 1 0.00426938778566695 NA
"1118" "NM_173395" "chr1" 91366649 91368364 "introns" NA NA 0 0 0.92741935483871 1 124 67 1 0.000343733526248903 1 0.00986897203857116 NA 0.0725806451612904
"1119" "NM_023343" "chr1" 91391198 91398650 "introns" 0.0175557056043214 0.0101694915254237 1481 885 NA NA 0 0 0.138989237935089 1 0.36575096283767 1 -0.00738621407889768 NA
"1120" "NM_001355152" "chr1" 91397823 91399823 "promoters" 0.0211864406779661 0.0232136380123322 4248 2757 NA NA 0 0 0.573032162575528 1 0.854735958260268 1 0.00202719733436614 NA
"1121" "NM_019479" "chr1" 91412222 91414222 "promoters" 0.0149812734082397 0.0144268999204817 13617 8803 NA NA 0 0 0.736448441847778 1 0.983335051244172 1 -0.000554373487758046 NA
"1122" "NM_019479" "chr1" 91412483 91412720 "introns" 0.0145530145530146 0.0129755234444117 4810 3391 NA NA 0 0 0.546511103950547 1 0.833636528879973 1 -0.00157749110860288 NA
"1123" "NM_001360899" "chr1" 91412721 91412796 "exons" 0.0139549635267999 0.0195292939409114 3153 1997 NA NA 0 0 0.125487173855525 1 0.343012030238958 1 0.00557433041411149 NA
"1124" "NM_019479" "chr1" 91412721 91412802 "exons" 0.0139549635267999 0.0195292939409114 3153 1997 NA NA 0 0 0.125487173855525 1 0.343012030238958 1 0.00557433041411149 NA
"1125" "NM_001360899" "chr1" 91412797 91412892 "introns" 0.00731707317073171 0.00813008130081301 1230 738 NA NA 0 0 0.841532221440487 1 1 1 0.000813008130081301 NA
"1126" "NM_019479" "chr1" 91412803 91412892 "introns" 0.00731707317073171 0.00813008130081301 1230 738 NA NA 0 0 0.841532221440487 1 1 1 0.000813008130081301 NA
"1127" "NM_019479" "chr1" 91412893 91412979 "exons" 0.0188387096774194 0.0133276010318143 3875 2326 NA NA 0 0 0.0963656449337534 1 0.2904807756554 1 -0.00551110864560508 NA
"1128" "NM_001360900" "chr1" 91412980 91413970 "introns" 0.0145719489981785 0.0199430199430199 549 351 NA NA 0 0 0.543088564287566 1 0.831069473818845 1 0.00537107094484144 NA
"1129" "NM_001360900" "chr1" 91413038 91415038 "promoters" 0.0131317150815758 0.010148849797023 2513 1478 NA NA 0 0 0.39814928256242 1 0.690082009275248 1 -0.0029828652845528 NA
"1130" "NM_019479" "chr1" 91413057 91413222 "exons" 0.0145719489981785 0.0199430199430199 549 351 NA NA 0 0 0.543088564287566 1 0.831069473818845 1 0.00537107094484144 NA
"1131" "NM_011066" "chr1" 91458328 91460328 "promoters" 0.0169235744313895 0.0139200718455321 9277 6681 NA NA 0 0 0.129443546473767 1 0.349904693579638 1 -0.00300350258585735 NA
"1132" "NM_028718" "chr1" 91493667 91495667 "promoters" 0.0128431639032346 0.0130604689428219 14716 9724 0.0593727555661958 0.059412780656304 4177 2895 0.883049251414202 0.99382532150061 1 1 0.000217305039587308 4.00250901081423e-05
"1133" "NM_028718" "chr1" 91494668 91494888 "exons" 0.0115839838831529 0.00814995925020375 3971 2454 NA NA 0 0 0.177853467964107 1 0.425460218460009 1 -0.00343402463294911 NA
"1134" "NM_028718" "chr1" 91494889 91497952 "introns" NA NA 0 0 0.0593727555661958 0.059412780656304 4177 2895 1 0.99382532150061 1 1 NA 4.00250901081423e-05
"1135" "NM_001039126" "chr1" 91539564 91541564 "promoters" 0.0146529562982005 0.0148734788487541 7780 5177 NA NA 0 0 0.918779473499002 1 1 1 0.00022052255055359 NA
"1136" "NM_023046" "chr1" 91540079 91542079 "promoters" 0.0146529562982005 0.0148734788487541 7780 5177 NA NA 0 0 0.918779473499002 1 1 1 0.00022052255055359 NA
"1137" "NM_001039126" "chr1" 91540565 91540864 "exons" 0.0187566988210075 0.0199479618386817 1866 1153 NA NA 0 0 0.817206430187881 1 1 1 0.0011912630176742 NA
"1138" "NM_001039126" "chr1" 91540865 91544155 "introns" 0.0133581332431518 0.0134194831013916 5914 4024 NA NA 0 0 0.979159328553681 1 1 1 6.13498582398061e-05 NA
"1139" "NM_007855" "chr1" 91800460 91802460 "promoters" 0.0476404158252935 0.0576671035386632 13371 9156 0.437627811860941 0.34051724137931 489 232 0.000895936776103396 0.00182282634094403 0.01234862912186 0.0341570371426131 0.0100266877133696 -0.0971105704816304
"1140" "NM_007855" "chr1" 91801461 91802149 "exons" 0.0313551544814928 0.03690036900369 6538 4607 NA NA 0 0 0.111324748443571 1 0.31808601641769 1 0.00554521452219722 NA
"1141" "NM_207225" "chr1" 92148495 92180257 "introns" 0.0137245791486472 0.0117207698937087 27979 17405 NA NA 0 0 0.0646852764416525 1 0.22521985921655 1 -0.00200380925493849 NA
"1142" "NM_207225" "chr1" 92179341 92181341 "promoters" 0.0137062298077864 0.0111886621556822 30643 18769 NA NA 0 0 0.0146000686937142 1 0.085429826136583 1 -0.0025175676521042 NA
"1143" "NM_024197" "chr1" 92470986 92473662 "introns" 0.014024498491035 0.0134228187919463 5633 4023 NA NA 0 0 0.802278201936869 1 1 1 -0.000601679699088664 NA
"1144" "NM_024197" "chr1" 92472758 92474758 "promoters" 0.0142429682824656 0.0126057675703678 8355 5791 NA NA 0 0 0.40611600087255 1 0.698865238003682 1 -0.00163720071209778 NA
"1145" "NM_024197" "chr1" 92473663 92473758 "exons" 0.0243727598566308 0.0226190476190476 1395 840 NA NA 0 0 0.791214387002783 1 1 1 -0.00175371223758321 NA
"1146" "NM_016696" "chr1" 92830644 92832644 "promoters" 0.0183210377259536 0.0184139054861488 28601 18410 0.0303486870426173 0.0232891436761018 4646 2791 0.941645403948538 0.034935896074603 1 0.291391874905208 9.28677601951915e-05 -0.00705954336651555
"1147" "NM_016696" "chr1" 92831644 92831644 "TSSes" NA NA 0 0 0 0 285 183 1 1 1 1 NA 0
"1148" "NM_016696" "chr1" 92831645 92832097 "exons" 0.0125958685551139 0.0116450856000695 17863 11507 0.0907738095238095 0.0585683297180043 672 461 0.467850074014721 0.0241950656134351 0.760363851570009 0.221496765864668 -0.0009507829550444 -0.0322054798058052
"1149" "NM_016696" "chr1" 92832098 92853346 "introns" 0.0301684732924122 0.0360099337748344 7657 4832 0.201993355481728 0.156511350059737 1505 837 0.0743573547000214 0.00112824294980253 0.246132556231466 0.0238879436982643 0.00584146048242226 -0.0454820054219904
"1150" "NR_029559" "chr1" 92849377 92851377 "promoters" NA NA 0 0 0.357881136950904 0.261061946902655 774 452 1 3.6824051272274e-05 1 0.00186712163633922 NA -0.0968191900482495
"1151" "NR_029559" "chr1" 92850378 92850443 "exons" NA NA 0 0 0.256410256410256 0.207650273224044 312 183 1 0.148803767061408 1 0.79147455421119 NA -0.0487599831862127
"1152" "NM_175118" "chr1" 92905988 92907988 "promoters" 0.0169880624426079 0.0218093699515347 2178 1238 0.0259259259259259 0.0205761316872428 540 486 0.322688975888898 0.559253425777053 0.610450578784451 1 0.00482130750892684 -0.00534979423868313
"1153" "NM_175118" "chr1" 92907424 92907564 "introns" 0.00594530321046373 0.00688073394495413 841 436 NA NA 0 0 0.841925678461137 1 1 1 0.000935430734490395 NA
"1154" "NM_175118" "chr1" 92907565 92908620 "exons" 0.0239341810022438 0.029925187032419 1337 802 0.0259259259259259 0.0205761316872428 540 486 0.404701762520292 0.559253425777053 0.697405047866591 1 0.00599100603017512 -0.00534979423868313
"1155" "NR_138577" "chr1" 92909689 92911689 "promoters" 0.013547770435939 0.0118142921003896 24063 15659 NA NA 0 0 0.13209654146072 1 0.354393738386318 1 -0.00173347833554944 NA
"1156" "NR_138578" "chr1" 92909764 92911764 "promoters" 0.013547770435939 0.0118142921003896 24063 15659 NA NA 0 0 0.13209654146072 1 0.354393738386318 1 -0.00173347833554944 NA
"1157" "NM_181405" "chr1" 92909824 92911824 "promoters" 0.013547770435939 0.0118142921003896 24063 15659 NA NA 0 0 0.13209654146072 1 0.354393738386318 1 -0.00173347833554944 NA
"1158" "NR_138578" "chr1" 92910579 92910764 "exons" 0.0518806744487678 0.0474137931034483 771 464 NA NA 0 0 0.726759147404696 1 0.976041738599346 1 -0.00446688134531956 NA
"1159" "NM_181405" "chr1" 92910825 92911483 "exons" 0.013396127681842 0.0115526802218115 19110 12984 NA NA 0 0 0.144930014775062 1 0.375481028524062 1 -0.00184344746003051 NA
"1160" "NM_011796" "chr1" 92933407 92935407 "promoters" 0.0159279778393352 0.0177854274239816 7220 5229 NA NA 0 0 0.426077809812278 1 0.719189648275927 1 0.00185744958464646 NA
"1161" "NR_015525" "chr1" 92933543 92935103 "exons" 0.0159279778393352 0.0177854274239816 7220 5229 NA NA 0 0 0.426077809812278 1 0.719189648275927 1 0.00185744958464646 NA
"1162" "NM_011796" "chr1" 92934408 92935014 "exons" 0.0159279778393352 0.0177854274239816 7220 5229 NA NA 0 0 0.426077809812278 1 0.719189648275927 1 0.00185744958464646 NA
"1163" "NM_001294149" "chr1" 93100874 93102874 "promoters" 0.0296236989591673 0.0220403022670025 2498 1588 NA NA 0 0 0.137731055137589 1 0.364162878737484 1 -0.00758339669216481 NA
"1164" "NM_001294149" "chr1" 93101763 93101874 "exons" 0.0725663716814159 0.0554089709762533 565 379 NA NA 0 0 0.29230230643597 1 0.576476628076861 1 -0.0171574007051626 NA
"1165" "NM_001310428" "chr1" 93168803 93180007 "introns" 0.0291828793774319 0.0151421508034611 4112 3236 NA NA 0 0 4.74051453572712e-05 1 0.00139833403217807 1 -0.0140407285739708 NA
"1166" "NM_172463" "chr1" 93234896 93236896 "promoters" 0.0161345691726742 0.0109477124183007 8739 6120 NA NA 0 0 0.00723491934914548 1 0.0530705467682994 1 -0.00518685675437357 NA
"1167" "NM_172463" "chr1" 93235897 93236201 "exons" 0.00822846079380445 0.004739336492891 2066 1688 NA NA 0 0 0.184448864251119 1 0.434921581101511 1 -0.00348912430091346 NA
"1168" "NM_172463" "chr1" 93236202 93256264 "introns" 0.0234375 0.0138888888888889 1280 792 NA NA 0 0 0.120182562907837 1 0.334316824815977 1 -0.00954861111111111 NA
"1169" "NM_001310756" "chr1" 93304879 93306879 "promoters" 0.0287387882116053 0.0257747775391224 5463 3259 0.0334092634776006 0.0223713646532438 1317 894 0.411763032385953 0.0843943549506139 0.704615248354125 0.539963464067359 -0.00296401067248292 -0.0110378988243568
"1170" "NR_151531" "chr1" 93304963 93306963 "promoters" 0.0287387882116053 0.0257747775391224 5463 3259 0.0334092634776006 0.0223713646532438 1317 894 0.411763032385953 0.0843943549506139 0.704615248354125 0.539963464067359 -0.00296401067248292 -0.0110378988243568
"1171" "NM_001310756" "chr1" 93305107 93305824 "introns" 0.0303657694962043 0.0222135619641465 4347 2566 0.0334092634776006 0.0223713646532438 1317 894 0.0415865376213186 0.0843943549506139 0.168758023493189 0.539963464067359 -0.00815220753205775 -0.0110378988243568
"1172" "NM_001310756" "chr1" 93305825 93305879 "exons" 0.0224014336917563 0.038961038961039 1116 693 NA NA 0 0 0.0435314930256597 1 0.173933465980818 1 0.0165596052692827 NA
"1173" "NM_080850" "chr1" 93341788 93343788 "promoters" 0.014209946962874 0.00959050083726595 9993 6569 NA NA 0 0 0.00752154254119895 1 0.0544902128459667 1 -0.00461944612560807 NA
"1174" "NM_080850" "chr1" 93342526 93342788 "exons" 0.00799709196655761 0.0082815734989648 2751 1932 NA NA 0 0 0.915009963679778 1 1 1 0.000284481532407189 NA
"1175" "NM_023200" "chr1" 93342627 93344627 "promoters" 0.0161495962600935 0.011792147207464 11765 7717 NA NA 0 0 0.0115320892077746 1 0.072974512126349 1 -0.00435744905262946 NA
"1176" "NM_023200" "chr1" 93343628 93343711 "exons" 0.0157600406710727 0.00897308075772682 1967 1003 NA NA 0 0 0.116383143682253 1 0.327666343207935 1 -0.00678695991334588 NA
"1177" "NM_023200" "chr1" 93343712 93346155 "introns" 0.0202920538592831 0.0146750524109015 5273 3816 NA NA 0 0 0.0441855097283157 1 0.175668467125336 1 -0.00561700144838167 NA
"1178" "NM_001301364" "chr1" 93442251 93445579 "introns" 0.016839378238342 0.0149415118450801 15440 10173 0.0551378446115288 0.0217391304347826 399 276 0.235444424229438 0.0126434799378363 0.504617427796199 0.139831908774974 -0.00189786639326186 -0.0333987141767462
"1179" "NM_133808" "chr1" 93442251 93478712 "introns" 0.0167643765232857 0.0162949432801384 30362 20804 0.0551378446115288 0.0217391304347826 399 276 0.682605735774347 0.0126434799378363 0.942477562628842 0.139831908774974 -0.000469433243147251 -0.0333987141767462
"1180" "NM_001357556" "chr1" 93442251 93478206 "introns" 0.016708795681419 0.0168998037850497 23341 15799 0.0551378446115288 0.0217391304347826 399 276 0.885290211016522 0.0126434799378363 1 0.139831908774974 0.000191008103630725 -0.0333987141767462
"1181" "NM_001301364" "chr1" 93444701 93446701 "promoters" 0.016708795681419 0.0168998037850497 23341 15799 0.0551378446115288 0.0217391304347826 399 276 0.885290211016522 0.0126434799378363 1 0.139831908774974 0.000191008103630725 -0.0333987141767462
"1182" "NM_001301364" "chr1" 93445580 93445701 "exons" 0.019568489713999 0.0140745953553835 1993 1421 NA NA 0 0 0.219581862518726 1 0.483504726929793 1 -0.00549389435861546 NA
"1183" "NM_001357556" "chr1" 93477377 93479377 "promoters" 0.016370480609297 0.0140515222482436 11423 7686 NA NA 0 0 0.199919995812857 1 0.456132794162347 1 -0.00231895836105347 NA
"1184" "NM_133808" "chr1" 93477917 93479917 "promoters" 0.016370480609297 0.0140515222482436 11423 7686 NA NA 0 0 0.199919995812857 1 0.456132794162347 1 -0.00231895836105347 NA
"1185" "NM_010891" "chr1" 93477992 93479992 "promoters" 0.016370480609297 0.0140515222482436 11423 7686 NA NA 0 0 0.199919995812857 1 0.456132794162347 1 -0.00231895836105347 NA
"1186" "NM_001159719" "chr1" 93478060 93480060 "promoters" 0.016370480609297 0.0140515222482436 11423 7686 NA NA 0 0 0.199919995812857 1 0.456132794162347 1 -0.00231895836105347 NA
"1187" "NM_001357556" "chr1" 93478207 93478377 "exons" 0.0208827717133365 0.020260492040521 2107 1382 NA NA 0 0 0.899267925945775 1 1 1 -0.000622279672815515 NA
"1188" "NM_010891" "chr1" 93478993 93479068 "exons" 0.0155844155844156 0.0198237885462555 770 454 NA NA 0 0 0.584573069320965 1 0.864350418268808 1 0.00423937296183992 NA
"1189" "NM_001159719" "chr1" 93479061 93479180 "exons" 0.0149325626204239 0.0111607142857143 2076 1344 NA NA 0 0 0.344011253243142 1 0.63416107989406 1 -0.00377184833470961 NA
"1190" "NM_001159717" "chr1" 93479069 93489127 "introns" 0.0154185022026432 0.0121239335428828 3632 2227 NA NA 0 0 0.295233646761506 1 0.579891343416906 1 -0.00329456865976037 NA
"1191" "NM_001159718" "chr1" 93479069 93491156 "introns" 0.0154185022026432 0.0121239335428828 3632 2227 NA NA 0 0 0.295233646761506 1 0.579891343416906 1 -0.00329456865976037 NA
"1192" "NM_010891" "chr1" 93479069 93489123 "introns" 0.0154185022026432 0.0121239335428828 3632 2227 NA NA 0 0 0.295233646761506 1 0.579891343416906 1 -0.00329456865976037 NA
"1193" "NM_001159719" "chr1" 93479181 93489123 "introns" 0.0143329658213892 0.0115942028985507 1814 1035 NA NA 0 0 0.535793612578432 1 0.824286478908505 1 -0.00273876292283847 NA
"1194" "NM_145519" "chr1" 93511103 93513103 "promoters" NA NA 0 0 0.0209817893903405 0.0218088518280949 2526 1559 1 0.839027540649221 1 1 NA 0.000827062437754475
"1195" "NM_145519" "chr1" 93512104 93512184 "exons" NA NA 0 0 0.0279569892473118 0.0419847328244275 465 262 1 0.242745497416795 1 1 NA 0.0140277435771157
"1196" "NM_145519" "chr1" 93512185 93528568 "introns" NA NA 0 0 0.233259749816041 0.204833836858006 2718 1655 1 0.0112659170719717 1 0.128706444569898 NA -0.0284259129580351
"1197" "NM_021537" "chr1" 93634727 93636727 "promoters" 0.0170113408939293 0.0164364223051326 14990 9917 NA NA 0 0 0.729213401705947 1 0.978105189495338 1 -0.000574918588796686 NA
"1198" "NM_021537" "chr1" 93635384 93635546 "introns" 0.0147167034584253 0.0155271043312449 5436 3671 NA NA 0 0 0.755699514658525 1 0.997190842749418 1 0.00081040087281958 NA
"1199" "NM_021537" "chr1" 93635547 93635727 "exons" 0.0170623145400593 0.0164298401420959 6740 4504 NA NA 0 0 0.797983543065369 1 1 1 -0.00063247439796343 NA
"1200" "NM_016778" "chr1" 93684574 93686574 "promoters" 0.0177958446251129 0.0201201620790834 11070 7157 NA NA 0 0 0.259977774570423 1 0.536424379024768 1 0.0023243174539705 NA
"1201" "NM_016778" "chr1" 93685574 93685574 "TSSes" 0.0580912863070539 0.0467289719626168 241 107 NA NA 0 0 0.662502132001505 1 0.926196979317024 1 -0.0113623143444371 NA
"1202" "NM_016778" "chr1" 93685575 93685854 "exons" 0.0151807228915663 0.0192975685063682 4150 2591 NA NA 0 0 0.203907331988541 1 0.462118792306436 1 0.00411684561480193 NA
"1203" "NM_016778" "chr1" 93685855 93686417 "introns" 0.0190775681341719 0.0217715478675813 4770 3353 NA NA 0 0 0.396987719505143 1 0.688861205664361 1 0.00269397973340936 NA
"1204" "NM_025920" "chr1" 93750986 93754456 "introns" 0.0188577586206897 0.0254422580003975 7424 5031 NA NA 0 0 0.0136599809579576 1 0.0813725281030003 1 0.00658449937970788 NA
"1205" "NM_025920" "chr1" 93753838 93755838 "promoters" 0.0161924225750668 0.0197755630542258 19083 12743 NA NA 0 0 0.0179575603405906 1 0.0974350029863744 1 0.00358314047915903 NA
"1206" "NM_174874" "chr1" 93753904 93755904 "promoters" 0.0161924225750668 0.0197755630542258 19083 12743 NA NA 0 0 0.0179575603405906 1 0.0974350029863744 1 0.00358314047915903 NA
"1207" "NM_025920" "chr1" 93754457 93754838 "exons" 0.0126009693053312 0.0135338345864662 3095 1995 NA NA 0 0 0.774496794675748 1 1 1 0.000932865281134987 NA
"1208" "NM_174874" "chr1" 93754905 93755054 "exons" 0.0182704019488429 0.0519031141868512 821 578 NA NA 0 0 0.0004943055336033 1 0.00812671146662198 1 0.0336327122380083 NA
"1209" "NM_174874" "chr1" 93755055 93768052 "introns" 0.014852124499548 0.0130375559447363 7743 5139 NA NA 0 0 0.390622601195654 1 0.682752761342315 1 -0.00181456855481165 NA
"1210" "NM_025454" "chr1" 93802964 93804964 "promoters" 0.0241935483870968 0.00757575757575758 1364 660 NA NA 0 0 0.00526715210769086 1 0.0425498212815805 1 -0.0166177908113392 NA
"1211" "NM_026321" "chr1" 95312627 95314627 "promoters" 0.021903843504615 0.0215905001799208 7259 5558 NA NA 0 0 0.904077162511998 1 1 1 -0.000313343324694126 NA
"1212" "NM_026321" "chr1" 95313628 95314250 "exons" 0.021903843504615 0.0215905001799208 7259 5558 NA NA 0 0 0.904077162511998 1 1 1 -0.000313343324694126 NA
"1213" "NM_009183" "chr1" 95660996 95667148 "introns" NA NA 0 0 0.015625 0.0261865793780687 960 611 1 0.103956155105563 1 0.615300187106078 NA 0.0105615793780687
"1214" "NM_009183" "chr1" 95666594 95668594 "promoters" 0.0198494182067077 0.0170940170940171 1461 1170 NA NA 0 0 0.602272382396806 1 0.879661398551309 1 -0.00275540111269064 NA
"1215" "NM_009183" "chr1" 95667149 95667594 "exons" 0.0198494182067077 0.0170940170940171 1461 1170 NA NA 0 0 0.602272382396806 1 0.879661398551309 1 -0.00275540111269064 NA
"1216" "NR_131964" "chr1" 96870125 96872125 "promoters" NA NA 0 0 0.0248447204968944 0.0113636363636364 161 88 1 0.358599350229577 1 1 NA -0.013481084133258
"1217" "NM_172658" "chr1" 96871171 96873171 "promoters" 0.00662251655629139 0 302 234 0.0248447204968944 0.0113636363636364 161 88 0.129321456513158 0.358599350229577 0.349743517412797 1 -0.00662251655629139 -0.013481084133258
"1218" "NR_131964" "chr1" 96871257 96872189 "introns" 0 0 102 77 0.0248447204968944 0.0113636363636364 161 88 1 0.358599350229577 1 1 0 -0.013481084133258
"1219" "NM_172658" "chr1" 96871767 96872171 "exons" NA NA 0 0 0.0248447204968944 0.0113636363636364 161 88 1 0.358599350229577 1 1 NA -0.013481084133258
"1220" "NR_131964" "chr1" 96872190 96872390 "exons" 0.01 0 200 157 NA NA 0 0 0.1271863220391 1 0.346222027547096 1 -0.01 NA
"1221" "NM_001355071" "chr1" 97646362 97661830 "introns" 0.0125581965204607 0.00834289289811242 16324 9589 NA NA 0 0 0.00134995455358585 1 0.0166340975855723 1 -0.00421530362234825 NA
"1222" "NM_133825" "chr1" 97654690 97661830 "introns" 0.0125581965204607 0.00834289289811242 16324 9589 NA NA 0 0 0.00134995455358585 1 0.0166340975855723 1 -0.00421530362234825 NA
"1223" "NM_001355074" "chr1" 97654690 97661554 "introns" 0.0124168514412417 0.00831467860569236 15785 9381 NA NA 0 0 0.00199145412696001 1 0.02190230654266 1 -0.00410217283554933 NA
"1224" "NM_001355073" "chr1" 97654690 97661287 "introns" 0.0109156076898012 0.00804289544235925 6138 3357 NA NA 0 0 0.169527871150048 1 0.41325028626031 1 -0.00287271224744199 NA
"1225" "NM_001355074" "chr1" 97660676 97662676 "promoters" 0.013048128342246 0.00992155053068759 28050 17336 NA NA 0 0 0.00247739429707792 1 0.0254172949333875 1 -0.0031265778115584 NA
"1226" "NM_001355072" "chr1" 97660731 97661676 "exons" 0.0125581965204607 0.00834289289811242 16324 9589 NA NA 0 0 0.00134995455358585 1 0.0166340975855723 1 -0.00421530362234825 NA
"1227" "NM_133825" "chr1" 97661018 97663018 "promoters" 0.0131497284716835 0.009765625 25780 15872 NA NA 0 0 0.00169358455819363 1 0.0195036745380004 1 -0.00338410347168348 NA
"1228" "NM_001355073" "chr1" 97661288 97661676 "exons" 0.0135480070685254 0.00850449293966624 10186 6232 NA NA 0 0 0.00279505690470235 1 0.0275737372592544 1 -0.00504351412885919 NA
"1229" "NM_001355074" "chr1" 97661555 97661676 "exons" 0.0166975881261596 0.00961538461538462 539 208 NA NA 0 0 0.452265129831351 1 0.744511384443161 1 -0.00708220351077494 NA
"1230" "NM_133825" "chr1" 97661831 97662018 "exons" 0.011328125 0.0122107969151671 2560 1556 NA NA 0 0 0.798702490185273 1 1 1 0.000882671915167095 NA
"1231" "NM_173760" "chr1" 97769092 97771092 "promoters" 0.0264150943396226 0.0178359096313912 2120 1682 NA NA 0 0 0.0742182897315735 1 0.245789685882363 1 -0.00857918470823144 NA
"1232" "NM_001310773" "chr1" 97769171 97771171 "promoters" 0.0264150943396226 0.0178359096313912 2120 1682 NA NA 0 0 0.0742182897315735 1 0.245789685882363 1 -0.00857918470823144 NA
"1233" "NM_173760" "chr1" 97769855 97770092 "exons" 0.015625 0.00505050505050505 256 198 NA NA 0 0 0.263244837530731 1 0.540242047079412 1 -0.0105744949494949 NA
"1234" "NM_001310773" "chr1" 97770172 97770255 "exons" 0.103658536585366 0.0251046025104603 328 239 NA NA 0 0 0.000127143581133645 1 0.00293358932360732 1 -0.0785539340749056 NA
"1235" "NM_001357127" "chr1" 97976857 97977259 "exons" 0.015177647464643 0.0147228637413395 5798 3464 NA NA 0 0 0.86154604273842 1 1 1 -0.000454783723303489 NA
"1236" "NM_001357127" "chr1" 97977260 98095484 "introns" 0.0249798549556809 0.0139103554868624 3723 2588 NA NA 0 0 0.00176255461643435 1 0.0200479734450586 1 -0.0110694994688185 NA
"1237" "NM_013626" "chr1" 98094632 98096632 "promoters" 0.0173580616831121 0.0121987951807229 19357 13280 NA NA 0 0 0.000154252856256609 1 0.00338314364735472 1 -0.00515926650238916 NA
"1238" "NM_001357127" "chr1" 98094646 98096646 "promoters" 0.0173580616831121 0.0121987951807229 19357 13280 NA NA 0 0 0.000154252856256609 1 0.00338314364735472 1 -0.00515926650238916 NA
"1239" "NM_001357127" "chr1" 98095485 98095646 "exons" 0.0145850451930978 0.0112215909090909 9736 7040 NA NA 0 0 0.0572870295683648 1 0.208004541601735 1 -0.00336345428400687 NA
"1240" "NM_013626" "chr1" 98095485 98095632 "exons" 0.0145850451930978 0.0112215909090909 9736 7040 NA NA 0 0 0.0572870295683648 1 0.208004541601735 1 -0.00336345428400687 NA
"1241" "NM_011800" "chr1" 104767519 104769519 "promoters" NA NA 0 0 0.0674846625766871 0.0569948186528497 326 193 1 0.579129148458671 1 1 NA -0.0104898439238374
"1242" "NM_011800" "chr1" 104768899 104933956 "introns" NA NA 0 0 0.065 0.076 400 250 1 0.543196685515404 1 1 NA 0.011
"1243" "NM_001160368" "chr1" 105284955 105356342 "introns" 0.0293282876064333 0.0280504908835905 1057 713 NA NA 0 0 0.874578742194693 1 1 1 -0.00127779672284284 NA
"1244" "NR_151538" "chr1" 105355006 105357006 "promoters" 0.0174002047082907 0.019309462915601 12701 7820 NA NA 0 0 0.321306223973342 1 0.608693617793885 1 0.00190925820731034 NA
"1245" "NM_178779" "chr1" 105355164 105356342 "introns" 0.0293282876064333 0.0280504908835905 1057 713 NA NA 0 0 0.874578742194693 1 1 1 -0.00127779672284284 NA
"1246" "NM_001160368" "chr1" 105355710 105357710 "promoters" 0.0174002047082907 0.019309462915601 12701 7820 NA NA 0 0 0.321306223973342 1 0.608693617793885 1 0.00190925820731034 NA
"1247" "NR_151538" "chr1" 105356007 105357249 "exons" 0.0174002047082907 0.019309462915601 12701 7820 NA NA 0 0 0.321306223973342 1 0.608693617793885 1 0.00190925820731034 NA
"1248" "NR_151539" "chr1" 105356007 105356957 "exons" 0.0174002047082907 0.019309462915601 12701 7820 NA NA 0 0 0.321306223973342 1 0.608693617793885 1 0.00190925820731034 NA
"1249" "NR_151540" "chr1" 105356007 105356905 "exons" 0.0174002047082907 0.019309462915601 12701 7820 NA NA 0 0 0.321306223973342 1 0.608693617793885 1 0.00190925820731034 NA
"1250" "NM_001160368" "chr1" 105356343 105356710 "exons" 0.0157375300080021 0.0177121771217712 11247 6775 NA NA 0 0 0.315400136100523 1 0.602666423181099 1 0.00197464711376908 NA
"1251" "NM_013784" "chr1" 105662676 105664676 "promoters" 0.0219888414834263 0.020748987854251 3047 1976 NA NA 0 0 0.766803527514365 1 1 1 -0.00123985362917531 NA
"1252" "NM_029349" "chr1" 105662860 105664860 "promoters" 0.0219888414834263 0.020748987854251 3047 1976 NA NA 0 0 0.766803527514365 1 1 1 -0.00123985362917531 NA
"1253" "NM_029349" "chr1" 105663861 105664633 "exons" 0.0219888414834263 0.020748987854251 3047 1976 NA NA 0 0 0.766803527514365 1 1 1 -0.00123985362917531 NA
"1254" "NR_151625" "chr1" 105989282 105991282 "promoters" 0.0129642387424062 0.0137931034482759 15967 10875 NA NA 0 0 0.561331170965744 1 0.845751173742188 1 0.00082886470586965 NA
"1255" "NM_001122675" "chr1" 105989405 105991405 "promoters" 0.0129642387424062 0.0137931034482759 15967 10875 NA NA 0 0 0.561331170965744 1 0.845751173742188 1 0.00082886470586965 NA
"1256" "NM_001122675" "chr1" 105990406 105991707 "exons" 0.0151358465732819 0.0153966783092166 21274 14029 NA NA 0 0 0.844878993056719 1 1 1 0.000260831735934683 NA
"1257" "NM_001122675" "chr1" 105991708 106000930 "introns" 0.0113997588512551 0.0113924050632911 9123 5530 NA NA 0 0 0.996756428509839 1 1 1 -7.35378796393009e-06 NA
"1258" "NR_040630" "chr1" 106170524 106172524 "promoters" 0.0144230769230769 0.0117071298339891 16432 10421 NA NA 0 0 0.0568570918758021 1 0.207066899041909 1 -0.00271594708908786 NA
"1259" "NM_133821" "chr1" 106170868 106172868 "promoters" 0.0150241725548531 0.0150499706055262 26890 17010 NA NA 0 0 0.982736431568477 1 1 1 2.57980506730565e-05 NA
"1260" "NM_133821" "chr1" 106171869 106173447 "exons" 0.0208581172178603 0.0237519616575476 37827 23577 NA NA 0 0 0.0178694730675155 1 0.0973208833456589 1 0.00289384443968735 NA
"1261" "NM_177410" "chr1" 106712165 106714290 "exons" 0.0327811068029609 0.021570796460177 2837 1808 NA NA 0 0 0.0224701086284327 1 0.11317288594461 1 -0.0112103103427839 NA
"1262" "NM_009741" "chr1" 106712305 106714290 "exons" 0.0327811068029609 0.021570796460177 2837 1808 NA NA 0 0 0.0224701086284327 1 0.11317288594461 1 -0.0112103103427839 NA
"1263" "NM_009741" "chr1" 106713290 106715290 "promoters" 0.0199265862611432 0.0226890756302521 1907 1190 0.0216142270861833 0.0214366303121474 7310 5318 0.603563603451009 0.941024352552062 0.880734707567505 1 0.00276248936910894 -0.000177596774035886
"1264" "NM_027534" "chr1" 106755534 106759543 "introns" 0.0331885856079404 0.0285383725414578 3224 2593 0.0234567901234568 0.011090573012939 1620 1082 0.308469331011498 0.00631370661219826 0.594371920978204 0.0852535003951215 -0.00465021306648268 -0.0123662171105178
"1265" "NM_027534" "chr1" 106758742 106760742 "promoters" 0.0249295921560446 0.0254545454545455 9587 6875 0.0234567901234568 0.011090573012939 1620 1082 0.832086196579844 0.00631370661219826 1 0.0852535003951215 0.000524953298500812 -0.0123662171105178
"1266" "NM_027534" "chr1" 106759544 106759742 "exons" 0.0207449316360207 0.0235871088276506 6363 4282 NA NA 0 0 0.327568802735634 1 0.616204154037224 1 0.00284217719162989 NA
"1267" "NM_009190" "chr1" 106791790 106796420 "introns" 0.0108024691358025 0.01440329218107 3240 1944 NA NA 0 0 0.256881525152583 1 0.532281879967676 1 0.00360082304526749 NA
"1268" "NM_009190" "chr1" 106795725 106797725 "promoters" 0.0122418879056047 0.0124938755512004 6780 4082 NA NA 0 0 0.908336480512759 1 1 1 0.000251987645595673 NA
"1269" "NM_009190" "chr1" 106796421 106796725 "exons" 0.0135593220338983 0.0107577174929841 3540 2138 NA NA 0 0 0.352364442848334 1 0.643028363278264 1 -0.00280160454091421 NA
"1270" "NM_001081316" "chr1" 111863918 111865918 "promoters" 0.014510575504181 0.0207317073170732 4066 2460 NA NA 0 0 0.0615640950944691 1 0.218098100947522 1 0.00622113181289216 NA
"1271" "NM_001081316" "chr1" 111864095 111864918 "exons" 0.014510575504181 0.0207317073170732 4066 2460 NA NA 0 0 0.0615640950944691 1 0.218098100947522 1 0.00622113181289216 NA
"1272" "NR_153836" "chr1" 118309728 118311728 "promoters" 0.00976768743400211 0.0231984205330701 3788 2026 NA NA 0 0 7.09371951508979e-05 1 0.00190000393557075 1 0.013430733099068 NA
"1273" "NM_011650" "chr1" 118310346 118312346 "promoters" 0.00976768743400211 0.0231984205330701 3788 2026 NA NA 0 0 7.09371951508979e-05 1 0.00190000393557075 1 0.013430733099068 NA
"1274" "NM_011650" "chr1" 118311001 118311346 "exons" 0.00811870100783875 0.0233644859813084 3572 1926 NA NA 0 0 5.61854096841079e-06 1 0.000271848428089743 1 0.0152457849734697 NA
"1275" "NM_001359339" "chr1" 118388057 118390057 "promoters" 0.0176167525344856 0.0214342418629267 6017 3779 NA NA 0 0 0.181805835315939 1 0.431184723579526 1 0.00381748932844107 NA
"1276" "NM_001359339" "chr1" 118389522 118419439 "introns" 0.0176727105806748 0.0255220417633411 4357 2586 NA NA 0 0 0.0279451526720223 1 0.13053059170251 1 0.00784933118266629 NA
"1277" "NM_001359339" "chr1" 118419919 118459800 "introns" 0.0334608030592734 0.00922266139657444 1046 759 NA NA 0 0 0.000358573116237004 1 0.00642178494139527 1 -0.024238141662699 NA
"1278" "NR_027901" "chr1" 118458265 118460265 "promoters" 0.0334608030592734 0.00922266139657444 1046 759 NA NA 0 0 0.000358573116237004 1 0.00642178494139527 1 -0.024238141662699 NA
"1279" "NM_023755" "chr1" 118626944 118628944 "promoters" 0.0180878552971576 0.0136481003319808 3870 2711 0.041025641025641 0.0456852791878173 195 197 0.157024597799281 0.82122208297446 0.395004014873121 1 -0.0044397549651768 0.00465963816217623
"1280" "NM_023755" "chr1" 118627945 118628102 "exons" 0.0104712041884817 0.0140845070422535 382 355 NA NA 0 0 0.655397251387156 1 0.920506236893517 1 0.00361330285377185 NA
"1281" "NM_023755" "chr1" 118628103 118632241 "introns" 0.0203488372093023 0.0226104830421377 1376 973 0.041025641025641 0.0456852791878173 195 197 0.709096586007296 0.82122208297446 0.963787276910552 1 0.00226164583283539 0.00465963816217623
"1282" "NM_001081125" "chr1" 119002207 119053301 "introns" NA NA 0 0 0.0428015564202335 0.0450895614576899 2570 1619 1 0.689039004302379 1 1 NA 0.00228800503745647
"1283" "NM_001081125" "chr1" 119052619 119054619 "promoters" 0.0238568588469185 0.0337268128161889 1509 1186 0.0530759951749095 0.0509984197672748 9948 6961 0.126067374373778 0.509422731815151 0.34405527859267 1 0.00986995396927038 -0.00207757540763472
"1284" "NM_001081125" "chr1" 119053302 119053619 "exons" 0.0238568588469185 0.0337268128161889 1509 1186 0.0848484848484849 0.0309278350515464 165 97 0.126067374373778 0.0326746727134622 0.34405527859267 0.277431000473323 0.00986995396927038 -0.0539206497969385
"1285" "NM_008381" "chr1" 119418098 119420626 "introns" NA NA 0 0 0.117117117117117 0.0163934426229508 111 61 1 0.00147538543080446 1 0.0297959034378498 NA -0.100723674494166
"1286" "NM_008381" "chr1" 119420627 119422248 "exons" 0.0524425287356322 0.0502491026945947 29232 18667 NA NA 0 0 0.289136203454746 1 0.572869280067986 1 -0.00219342604103744 NA
"1287" "NM_008381" "chr1" 119421248 119423248 "promoters" 0.0269678071801787 0.0304295942720764 11866 6704 NA NA 0 0 0.173453893161802 1 0.419084449923893 1 0.00346178709189771 NA
"1288" "NM_022327" "chr1" 119503782 119505782 "promoters" 0.0187222543910442 0.025207830517565 5181 3729 NA NA 0 0 0.0382306725999709 1 0.159596546263559 1 0.00648557612652083 NA
"1289" "NM_022327" "chr1" 119504577 119504782 "exons" 0.0251366120218579 0.0277227722772277 1830 1515 NA NA 0 0 0.642225769446069 1 0.910219520194971 1 0.0025861602553698 NA
"1290" "NM_146103" "chr1" 119525153 119527153 "promoters" 0.0206236189540879 0.0211484593837535 12219 7140 NA NA 0 0 0.805281786978556 1 1 1 0.000524840429665607 NA
"1291" "NM_146103" "chr1" 119526154 119528983 "exons" 0.0105540897097625 0.00551470588235294 1137 544 NA NA 0 0 0.283462340880512 1 0.565563910118373 1 -0.00503938382740959 NA
"1292" "NM_145506" "chr1" 119642659 119648784 "introns" 0.0122837547343638 0.0100293164635087 9769 6481 NA NA 0 0 0.181414351241753 1 0.430646482436314 1 -0.00225443827085509 NA
"1293" "NM_145506" "chr1" 119648000 119650000 "promoters" 0.0150312565849547 0.0137339942172656 14237 9684 NA NA 0 0 0.40871408977371 1 0.701641614165414 1 -0.0012972623676891 NA
"1294" "NM_145506" "chr1" 119648785 119649000 "exons" 0.0159883720930233 0.0232853513971211 3440 2362 NA NA 0 0 0.0471386260849108 1 0.183306098179366 1 0.00729697930409783 NA
"1295" "NM_019933" "chr1" 119802478 119836901 "introns" 0.0102040816326531 0 686 516 NA NA 0 0 0.00499035407698238 1 0.0409899399501071 1 -0.0102040816326531 NA
"1296" "NM_019933" "chr1" 119836071 119838071 "promoters" 0.0136286201022147 0.0122602955045583 4696 3181 NA NA 0 0 0.598608714113681 1 0.876620815897706 1 -0.00136832459765634 NA
"1297" "NM_019933" "chr1" 119836902 119837071 "exons" 0.011352885525071 0.00732064421669107 1057 683 NA NA 0 0 0.394847835506876 1 0.686954905577327 1 -0.00403224130837989 NA
"1298" "NM_175106" "chr1" 119911155 119913132 "introns" NA NA 0 0 0.0426621160409556 0.045016077170418 1758 1244 1 0.733181591579398 1 1 NA 0.00235396112946237
"1299" "NM_175106" "chr1" 119912183 119914183 "promoters" 0.0062586926286509 0.00907911802853437 1438 771 0.0386119257086999 0.0400858983536149 2046 1397 0.463419190960096 0.808402061261518 0.755799798049331 1 0.00282042539988347 0.00147397264491499
"1300" "NM_175106" "chr1" 119913133 119913183 "exons" 0.0062586926286509 0.00907911802853437 1438 771 0.0138888888888889 0 288 153 0.463419190960096 0.0182379256689911 0.755799798049331 0.180755545894464 0.00282042539988347 -0.0138888888888889
"1301" "NM_019432" "chr1" 120068325 120073711 "introns" 0.0483271375464684 0.0198675496688742 269 151 0.051948051948052 0.024390243902439 77 82 0.124425893878938 0.36694444063102 0.341143149376373 1 -0.0284595878775942 -0.0275578080456129
"1302" "NM_019432" "chr1" 120072780 120074780 "promoters" 0.0182407782732063 0.0129198966408269 2467 1548 0.0199004975124378 0.0119047619047619 201 168 0.186888182827307 0.519479539420157 0.438493377981463 1 -0.00532088163237945 -0.00799573560767591
"1303" "NM_001037999" "chr1" 120119919 120121919 "promoters" 0.0141353383458647 0.0114468864468864 3325 2184 0.0197811447811448 0.0146545708304257 2376 1433 0.386313778151685 0.173560170686812 0.678325865971286 0.880555153086582 -0.00268845189897822 -0.0051265739507191
"1304" "NM_007830" "chr1" 120120013 120120944 "introns" 0.0153452685421995 0.0091324200913242 391 219 0.0217391304347826 0.00357142857142857 874 560 0.505826692835614 0.000345196939250392 0.793926322040551 0.00987410542954219 -0.00621284845087529 -0.018167701863354
"1305" "NM_007830" "chr1" 120120096 120122096 "promoters" 0.0141353383458647 0.0114468864468864 3325 2184 0.0197811447811448 0.0146545708304257 2376 1433 0.386313778151685 0.173560170686812 0.678325865971286 0.880555153086582 -0.00268845189897822 -0.0051265739507191
"1306" "NM_001172074" "chr1" 120120186 120122186 "promoters" 0.0141353383458647 0.0114468864468864 3325 2184 0.0197811447811448 0.0146545708304257 2376 1433 0.386313778151685 0.173560170686812 0.678325865971286 0.880555153086582 -0.00268845189897822 -0.0051265739507191
"1307" "NM_001037999" "chr1" 120120762 120120919 "exons" NA NA 0 0 0.0217391304347826 0.00357142857142857 874 560 1 0.000345196939250392 1 0.00987410542954219 NA -0.018167701863354
"1308" "NM_007830" "chr1" 120120945 120121096 "exons" 0.0151515151515152 0.00440528634361234 1584 1135 NA NA 0 0 0.00446041478134687 1 0.0380352398732742 1 -0.0107462288079028 NA
"1309" "NM_001172074" "chr1" 120121187 120121810 "exons" NA NA 0 0 0.018641810918775 0.0217640320733104 1502 873 1 0.542893043151321 1 1 NA 0.00312222115453546
"1310" "NM_028439" "chr1" 120121218 120150602 "introns" NA NA 0 0 0.018641810918775 0.0217640320733104 1502 873 1 0.542893043151321 1 1 NA 0.00312222115453546
"1311" "NM_207233" "chr1" 120339581 120341581 "promoters" 0.0413918205804749 0.0368810802962103 12128 6887 NA NA 0 0 0.124005725374654 1 0.340575296241417 1 -0.00451074028426468 NA
"1312" "NM_207233" "chr1" 120340582 120341801 "exons" 0.0398947829899167 0.0363826920197634 11405 6679 NA NA 0 0 0.2348262503246 1 0.503765769085893 1 -0.00351209097015327 NA
"1313" "NM_010133" "chr1" 120601486 120603486 "promoters" 0.0151729004940014 0.0174165457184325 2834 1378 0.0554975037733658 0.0568586976918746 8613 5329 0.587855346472524 0.698064317718573 0.867229045898238 1 0.0022436452244311 0.00136119391850881
"1314" "NM_010133" "chr1" 120602487 120603921 "exons" 0.0309332401258301 0.0313307493540052 5722 3096 NA NA 0 0 0.918263914639567 1 1 1 0.000397509228175042 NA
"1315" "NM_010133" "chr1" 120603922 120606872 "introns" 0.0590979782270607 0.0341614906832298 643 322 0.0817733990147783 0.113505747126437 1015 696 0.0856957479628881 0.015814374758945 0.269894869154925 0.164855039812208 -0.0249364875438308 0.0317323481116585
"1316" "NM_010133" "chr1" 120606873 120607991 "exons" 0.0183792815371763 0.0133333333333333 1197 525 NA NA 0 0 0.443932870026824 1 0.73693884826676 1 -0.00504594820384294 NA
"1317" "NM_001271532" "chr1" 121312326 121327690 "introns" 0.0109356014580802 0.0279569892473118 823 465 NA NA 0 0 0.0273019196784342 1 0.128352171128822 1 0.0170213877892316 NA
"1318" "NM_001357251" "chr1" 121319906 121327690 "introns" 0.0109356014580802 0.0279569892473118 823 465 NA NA 0 0 0.0273019196784342 1 0.128352171128822 1 0.0170213877892316 NA
"1319" "NM_133748" "chr1" 121319973 121327690 "introns" 0.0109356014580802 0.0279569892473118 823 465 NA NA 0 0 0.0273019196784342 1 0.128352171128822 1 0.0170213877892316 NA
"1320" "NM_178082" "chr1" 121319973 121332491 "introns" 0.020066889632107 0.0165001161980014 7176 4303 NA NA 0 0 0.168698089349556 1 0.412242362466518 1 -0.00356677343410563 NA
"1321" "NM_001271531" "chr1" 121326678 121328678 "promoters" 0.020066889632107 0.0165001161980014 7176 4303 NA NA 0 0 0.168698089349556 1 0.412242362466518 1 -0.00356677343410563 NA
"1322" "NM_001271532" "chr1" 121327024 121329024 "promoters" 0.020066889632107 0.0165001161980014 7176 4303 NA NA 0 0 0.168698089349556 1 0.412242362466518 1 -0.00356677343410563 NA
"1323" "NM_001271531" "chr1" 121327521 121327678 "exons" 0.0109356014580802 0.0279569892473118 823 465 NA NA 0 0 0.0273019196784342 1 0.128352171128822 1 0.0170213877892316 NA
"1324" "NM_001271532" "chr1" 121327691 121328024 "exons" 0.0212498032425626 0.0151120375195414 6353 3838 NA NA 0 0 0.0252709328822074 1 0.122312393511235 1 -0.00613776572302114 NA
"1325" "NM_029955" "chr1" 121430066 121432066 "promoters" 0.0333333333333333 0.041015625 750 512 0.0360592401802962 0.0246696035242291 4659 3405 0.476981378211216 0.00131382601027126 0.768298950889056 0.0269941052495383 0.00768229166666667 -0.0113896366560671
"1326" "NM_029955" "chr1" 121431067 121431257 "exons" 0.0333333333333333 0.041015625 750 512 0.0886363636363636 0.0867768595041322 440 242 0.476981378211216 0.922325027641187 0.768298950889056 1 0.00768229166666667 -0.0018595041322314
"1327" "NM_029955" "chr1" 121431258 121434532 "introns" NA NA 0 0 0.0305759658686893 0.0199177995573822 4219 3163 1 0.00173645775922884 1 0.0333689055262838 NA -0.010658166311307
"1328" "NM_025860" "chr1" 121566169 121567790 "introns" 0.0222610213880402 0.0214797136038186 2291 1676 NA NA 0 0 0.868060123604461 1 1 1 -0.000781307784221544 NA
"1329" "NM_025860" "chr1" 121566980 121568980 "promoters" 0.0222610213880402 0.0214797136038186 2291 1676 NA NA 0 0 0.868060123604461 1 1 1 -0.000781307784221544 NA
"1330" "NM_199021" "chr1" 124044559 124046559 "promoters" 0.03369384359401 0.033130493576741 2404 1479 NA NA 0 0 0.924451690168468 1 1 1 -0.00056335001726894 NA
"1331" "NM_001205385" "chr1" 125418305 125435284 "introns" 0.0195958358848745 0.0303776683087028 1633 1218 NA NA 0 0 0.0656104789915333 1 0.227071590294455 1 0.0107818324238283 NA
"1332" "NM_001205385" "chr1" 125434727 125436727 "promoters" 0.018392542202066 0.018694885361552 7938 5670 NA NA 0 0 0.897422165002624 1 1 1 0.000302343159486018 NA
"1333" "NM_001205385" "chr1" 125435285 125435457 "exons" 0.0257216347527865 0.0198830409356725 3499 2565 NA NA 0 0 0.133107580733282 1 0.355975630296421 1 -0.00583859381711399 NA
"1334" "NM_023735" "chr1" 125435285 125435727 "exons" 0.023784631468897 0.0189732142857143 3826 2688 NA NA 0 0 0.187213341008685 1 0.438827427846727 1 -0.00481141718318273 NA
"1335" "NM_001205385" "chr1" 125435650 125435727 "exons" 0.00305810397553517 0 327 123 NA NA 0 0 0.423923735687146 1 0.717098832015839 1 -0.00305810397553517 NA
"1336" "NM_001205386" "chr1" 125435653 125435727 "exons" 0.00305810397553517 0 327 123 NA NA 0 0 0.423923735687146 1 0.717098832015839 1 -0.00305810397553517 NA
"1337" "NM_001356294" "chr1" 125559594 125561594 "promoters" 0.021859516176042 0.0219995111219751 6862 4091 NA NA 0 0 0.961397593626518 1 1 1 0.000139994945933097 NA
"1338" "NM_028787" "chr1" 125560001 125562001 "promoters" 0.021859516176042 0.0219995111219751 6862 4091 NA NA 0 0 0.961397593626518 1 1 1 0.000139994945933097 NA
"1339" "NM_001356294" "chr1" 125560594 125560594 "TSSes" 0.0108108108108108 0 370 202 NA NA 0 0 0.0613521433590661 1 0.217681217542215 1 -0.0108108108108108 NA
"1340" "NM_001356294" "chr1" 125560595 125560817 "exons" 0.0386940749697703 0.0436681222707424 827 458 NA NA 0 0 0.666406889823553 1 0.929593229347354 1 0.0049740473009721 NA
"1341" "NM_001356294" "chr1" 125560818 125562274 "introns" 0.0168117682377664 0.018961625282167 3331 2215 NA NA 0 0 0.553194757033152 1 0.839171788648631 1 0.00214985704440061 NA
"1342" "NM_028787" "chr1" 125561002 125561284 "exons" 0.0146433632498819 0.0178448867536033 2117 1457 NA NA 0 0 0.455157831902197 1 0.747422750277326 1 0.00320152350372139 NA
"1343" "NM_028787" "chr1" 125561285 125562274 "introns" 0.0244698205546493 0.0223214285714286 613 448 NA NA 0 0 0.819305240476549 1 1 1 -0.0021483919832207 NA
"1344" "NM_001311090" "chr1" 125910387 125912387 "promoters" 0.0383561643835616 0.0318435754189944 2555 1790 NA NA 0 0 0.251828751966344 1 0.525472112825365 1 -0.00651258896456723 NA
"1345" "NM_001311089" "chr1" 125910529 125912873 "introns" 0.0383561643835616 0.0318435754189944 2555 1790 NA NA 0 0 0.251828751966344 1 0.525472112825365 1 -0.00651258896456723 NA
"1346" "NM_145100" "chr1" 125911214 125913214 "promoters" 0.0383561643835616 0.0318435754189944 2555 1790 NA NA 0 0 0.251828751966344 1 0.525472112825365 1 -0.00651258896456723 NA
"1347" "NM_145100" "chr1" 125911839 125912214 "exons" 0.0383561643835616 0.0318435754189944 2555 1790 NA NA 0 0 0.251828751966344 1 0.525472112825365 1 -0.00651258896456723 NA
"1348" "NM_001311089" "chr1" 125911928 125913928 "promoters" 0.0383561643835616 0.0318435754189944 2555 1790 NA NA 0 0 0.251828751966344 1 0.525472112825365 1 -0.00651258896456723 NA
"1349" "NM_176957" "chr1" 126448518 126528681 "introns" 0.0390029325513196 0.0468622656886716 3410 2454 NA NA 0 0 0.141790842095152 1 0.370426235411322 1 0.00785933313735191 NA
"1350" "NM_172484" "chr1" 126491927 126493927 "promoters" 0.0390029325513196 0.0468622656886716 3410 2454 NA NA 0 0 0.141790842095152 1 0.370426235411322 1 0.00785933313735191 NA
"1351" "NM_172484" "chr1" 126492548 126492927 "exons" 0.0390029325513196 0.0468622656886716 3410 2454 NA NA 0 0 0.141790842095152 1 0.370426235411322 1 0.00785933313735191 NA
"1352" "NM_145128" "chr1" 127203985 127205985 "promoters" 0.0268126888217523 0.0185087255420412 2648 1891 NA NA 0 0 0.0644174909590796 1 0.22464505447569 1 -0.00830396327971102 NA
"1353" "NM_145128" "chr1" 127204986 127205427 "exons" 0.0268126888217523 0.0185087255420412 2648 1891 NA NA 0 0 0.0644174909590796 1 0.22464505447569 1 -0.00830396327971102 NA
"1354" "NM_028135" "chr1" 127668771 127677430 "introns" 0.0408970976253298 0.0326797385620915 758 306 0.037344398340249 0.107142857142857 241 168 0.521942226942305 0.00254376618201216 0.810085747759208 0.0445153726554903 -0.00821735906323831 0.0697984588026082
"1355" "NM_028135" "chr1" 127677021 127679021 "promoters" 0.0205734115508552 0.0208 12103 7500 0.037344398340249 0.107142857142857 241 168 0.913715992748914 0.00254376618201216 1 0.0445153726554903 0.000226588449144839 0.0697984588026082
"1356" "NM_028135" "chr1" 127677431 127678021 "exons" 0.019215513442045 0.0202946900194607 11345 7194 NA NA 0 0 0.606483548191114 1 0.883398344060515 1 0.00107917657741571 NA
"1357" "NR_045298" "chr1" 127773054 127775054 "promoters" 0.0193139926270236 0.0156326932545544 12478 8124 NA NA 0 0 0.0493599292301999 1 0.189357336040758 1 -0.00368129937246915 NA
"1358" "NM_028399" "chr1" 127773163 127775163 "promoters" 0.0193139926270236 0.0156326932545544 12478 8124 NA NA 0 0 0.0493599292301999 1 0.189357336040758 1 -0.00368129937246915 NA
"1359" "NM_028399" "chr1" 127774164 127774385 "exons" 0.0348071495766698 0.0146276595744681 1063 752 NA NA 0 0 0.00622526125274159 1 0.0480472252899621 1 -0.0201794900022017 NA
"1360" "NM_028399" "chr1" 127774386 127775100 "introns" 0.018465089440277 0.0165562913907285 5199 3322 NA NA 0 0 0.513076493201547 1 0.801401225541835 1 -0.0019087980495485 NA
"1361" "NM_027678" "chr1" 128101471 128103471 "promoters" 0.00539083557951483 0 742 392 0.0104968509447166 0.00813008130081301 1429 861 0.0651674085127599 0.509574402813027 0.226348640532118 1 -0.00539083557951483 -0.00236676964390358
"1362" "NM_001357573" "chr1" 128101775 128103001 "exons" NA NA 0 0 0.0131868131868132 0.0174825174825175 455 286 1 0.597403799983609 1 1 NA 0.0042957042957043
"1363" "NM_001357573" "chr1" 128102001 128104001 "promoters" 0.0160213618157543 0.0211827007943513 3745 2266 0.0104968509447166 0.00813008130081301 1429 861 0.148251506363691 0.509574402813027 0.381094631819605 1 0.00516133897859694 -0.00236676964390358
"1364" "NM_001285945" "chr1" 128102047 128104047 "promoters" 0.0160213618157543 0.0211827007943513 3745 2266 0.0104968509447166 0.00813008130081301 1429 861 0.148251506363691 0.509574402813027 0.381094631819605 1 0.00516133897859694 -0.00236676964390358
"1365" "NM_181750" "chr1" 128102305 128104305 "promoters" 0.0160213618157543 0.0211827007943513 3745 2266 0.0104968509447166 0.00813008130081301 1429 861 0.148251506363691 0.509574402813027 0.381094631819605 1 0.00516133897859694 -0.00236676964390358
"1366" "NM_001285945" "chr1" 128102968 128103047 "exons" NA NA 0 0 0.0087719298245614 0.0116550116550117 684 429 1 0.595303357678961 1 1 NA 0.00288308183045025
"1367" "NM_181750" "chr1" 128103306 128103483 "exons" 0.00539083557951483 0 742 392 NA NA 0 0 0.0651674085127599 1 0.226348640532118 1 -0.00539083557951483 NA
"1368" "NM_181750" "chr1" 128103484 128151743 "introns" 0.0186480186480186 0.0256136606189968 3003 1874 NA NA 0 0 0.104915993203378 1 0.307035523835996 1 0.00696564197097815 NA
"1369" "NM_001356529" "chr1" 128243136 128245136 "promoters" 0.0145144264602393 0.0138737758433079 11368 7352 NA NA 0 0 0.717645765381096 1 0.970071659048659 1 -0.000640650616931325 NA
"1370" "NM_001356529" "chr1" 128244137 128244552 "exons" 0.0131706138231029 0.012914093206064 8276 5343 NA NA 0 0 0.897524898640129 1 1 1 -0.000256520617038939 NA
"1371" "NM_001356529" "chr1" 128244553 128252202 "introns" 0.018111254851229 0.0164260826281732 3092 2009 0.976495726495726 0.950437317784257 468 343 0.652174097256802 0.0317587121610879 0.917716001834615 0.271595801407229 -0.00168517222305576 -0.0260584087114699
"1372" "NM_001313695" "chr1" 128355660 128359458 "introns" 0.0760233918128655 0.0413533834586466 342 266 NA NA 0 0 0.0708215378186118 1 0.238531989855522 1 -0.0346700083542189 NA
"1373" "NM_001313695" "chr1" 128358705 128360705 "promoters" 0.0151128742797771 0.0100454107609743 10587 7267 NA NA 0 0 0.00291460914695681 1 0.0283096483678007 1 -0.00506746351880282 NA
"1374" "NM_001313695" "chr1" 128359459 128359705 "exons" 0.013079551000488 0.00885587773175261 10245 7001 NA NA 0 0 0.00911054036892087 1 0.0620945029211363 1 -0.00422367326873544 NA
"1375" "NM_177445" "chr1" 128415412 128417151 "introns" 0.00859106529209622 0.00764818355640535 2328 1569 0.0454545454545455 0.0854430379746835 396 316 0.748095915415305 0.0218880384350339 0.991559413842955 0.20553787922207 -0.000942881735690867 0.0399884925201381
"1376" "NM_177445" "chr1" 128416416 128418416 "promoters" 0.00859106529209622 0.00764818355640535 2328 1569 0.0454545454545455 0.0854430379746835 396 316 0.748095915415305 0.0218880384350339 0.991559413842955 0.20553787922207 -0.000942881735690867 0.0399884925201381
"1377" "NM_001356509" "chr1" 128588199 128589901 "exons" NA NA 0 0 0.939024390243902 0.973684210526316 164 76 1 0.119537643738374 1 0.681979896918913 NA 0.0346598202824134
"1378" "NM_001356509" "chr1" 128589902 128592194 "introns" 0.0163785259326661 0.00914760914760915 3297 2405 NA NA 0 0 0.0163491542691792 1 0.0914988557162038 1 -0.00723091678505691 NA
"1379" "NM_009911" "chr1" 128589902 128592188 "introns" 0.0163785259326661 0.00914760914760915 3297 2405 NA NA 0 0 0.0163491542691792 1 0.0914988557162038 1 -0.00723091678505691 NA
"1380" "NM_001356509" "chr1" 128591299 128593299 "promoters" NA NA 0 0 0.0339217722395292 0.0262423227247348 2889 1791 1 0.087086510989059 1 0.553100484371527 NA -0.00767944951479446
"1381" "NM_009911" "chr1" 128592189 128592299 "exons" NA NA 0 0 0.0329512893982808 0.0313807531380753 698 478 1 0.867923816749328 1 1 NA -0.00157053626020549
"1382" "NM_001356509" "chr1" 128592195 128592299 "exons" NA NA 0 0 0.0329512893982808 0.0313807531380753 698 478 1 0.867923816749328 1 1 NA -0.00157053626020549
"1383" "NM_172485" "chr1" 129272303 129274303 "promoters" 0.0861169102296451 0.107344632768362 1916 1416 0.0452199557630868 0.0459846717760746 4069 3001 0.0397668492773905 0.868677755356418 0.163885948405246 1 0.0212277225387165 0.000764716012987887
"1384" "NM_172485" "chr1" 129273304 129273600 "exons" 0.0366666666666667 0.0347222222222222 300 144 0.0382312298479963 0.0349740932642487 2171 1544 0.917781695863617 0.567620927312199 1 1 -0.00194444444444444 -0.00325713658374761
"1385" "NM_172485" "chr1" 129273601 129430796 "introns" 0.0952970297029703 0.115566037735849 1616 1272 0.0389048991354467 0.0502692998204668 1388 1114 0.0775657591418805 0.146386280131404 0.252925473203737 0.78211936943327 0.0202690080328788 0.0113644006850201
"1386" "NM_001162415" "chr1" 130714577 130718821 "introns" 0.0213379469434833 0.0234529528115287 5202 3539 0.00232018561484919 0 431 321 0.511136133997527 0.238835224146339 0.799435931958923 1 0.00211500586804541 -0.00232018561484919
"1387" "NM_178691" "chr1" 130716326 130718326 "promoters" 0.0213379469434833 0.0234529528115287 5202 3539 0.00232018561484919 0 431 321 0.511136133997527 0.238835224146339 0.799435931958923 1 0.00211500586804541 -0.00232018561484919
"1388" "NM_178691" "chr1" 130717327 130717811 "exons" 0.0186348408710218 0.023609816713265 4776 3219 NA NA 0 0 0.127344034062817 1 0.346605195666873 1 0.00497497584224321 NA
"1389" "NM_178691" "chr1" 130717812 130718715 "introns" 0.0516431924882629 0.021875 426 320 0.00232018561484919 0 431 321 0.0316759388446379 0.238835224146339 0.141272171934847 1 -0.0297681924882629 -0.00232018561484919
"1390" "NM_026976" "chr1" 130878183 130878341 "exons" 0.0175237471339666 0.0190623390005152 6106 3882 NA NA 0 0 0.575304655854914 1 0.856698344050775 1 0.00153859186654861 NA
"1391" "NM_026976" "chr1" 130878342 130878452 "introns" 0.0171641791044776 0.0138888888888889 1340 720 NA NA 0 0 0.568074429154878 1 0.851097993026028 1 -0.00327529021558872 NA
"1392" "NM_026976" "chr1" 130878453 130878511 "exons" 0.00503355704697987 0 596 444 NA NA 0 0 0.0673326919382918 1 0.230609079963225 1 -0.00503355704697987 NA
"1393" "NM_026976" "chr1" 130878512 130880474 "introns" 0.048494983277592 0.0357941834451902 598 447 NA NA 0 0 0.31279878785979 1 0.599766710695175 1 -0.0127007998324018 NA
"1394" "NM_008551" "chr1" 131058763 131097288 "introns" 0.0280701754385965 0.0252100840336134 1710 952 0.0256410256410256 0.0326086956521739 663 368 0.661207847541171 0.450067626612516 0.924947681313525 1 -0.00286009140498305 0.00696767001114827
"1395" "NM_008551" "chr1" 131096843 131098843 "promoters" 0.0167112299465241 0.0133706467661692 8976 6432 NA NA 0 0 0.0935997116531926 1 0.285016573795149 1 -0.00334058318035491 NA
"1396" "NM_008551" "chr1" 131097289 131097843 "exons" 0.0148050231328486 0.0120077697333569 7565 5663 NA NA 0 0 0.166969775233146 1 0.409875246485148 1 -0.00279725339949177 NA
"1397" "NM_145508" "chr1" 131128441 131130245 "exons" 0.980275323607972 0.981984932852932 4867 3053 NA NA 0 0 0.58685474041876 1 0.866521838897417 1 0.00170960924495944 NA
"1398" "NM_145508" "chr1" 131136372 131138079 "introns" 0.0154018482217866 0.00837209302325581 3571 2150 NA NA 0 0 0.018009818938066 1 0.0976420681846984 1 -0.0070297551985308 NA
"1399" "NM_145508" "chr1" 131137234 131139234 "promoters" 0.0138784696174044 0.00773036487322202 5332 3234 NA NA 0 0 0.0079012759042282 1 0.0564442813907756 1 -0.00614810474418233 NA
"1400" "NM_145508" "chr1" 131138080 131138234 "exons" 0.0107893242475866 0.00645756457564576 1761 1084 NA NA 0 0 0.226983483339554 1 0.492918431979337 1 -0.00433175967194084 NA
"1401" "NM_010709" "chr1" 131152206 131154206 "promoters" 0.0358744394618834 0.0418060200668896 2453 1794 NA NA 0 0 0.321900446915841 1 0.609545207222137 1 0.00593158060500622 NA
"1402" "NM_010709" "chr1" 131153207 131153425 "exons" 0.0402542372881356 0.049167327517843 1888 1261 NA NA 0 0 0.233825377462972 1 0.502721302284495 1 0.00891309022970739 NA
"1403" "NM_018750" "chr1" 131212379 131244688 "introns" 0.362467866323907 0.459143968871595 389 257 0.0827067669172932 0.0561797752808989 133 89 0.0142917317556391 0.393433736096048 0.0841826750606396 1 0.0966761025476879 -0.0265269916363944
"1404" "NM_018750" "chr1" 131244178 131246178 "promoters" 0.0272307318259178 0.0281619129933737 20565 13884 0.0717821782178218 0.0578512396694215 404 242 0.605235562180018 0.420861629668619 0.882336887652776 1 0.000931181167455847 -0.0139309385484003
"1405" "NM_018750" "chr1" 131244689 131245178 "exons" 0.0219378427787934 0.0221206311753429 10393 6781 NA NA 0 0 0.936406986259757 1 1 1 0.000182788396549453 NA
"1406" "NM_001081011" "chr1" 131524938 131525593 "exons" NA NA 0 0 0.0290519877675841 0.00193798449612403 654 516 1 1.40658515035395e-05 1 0.000871244292384666 NA -0.0271140032714601
"1407" "NM_001081011" "chr1" 131525594 131527232 "introns" 0.015841419922037 0.012665449566408 12057 8764 NA NA 0 0 0.056750455058084 1 0.206827640575595 1 -0.00317597035562896 NA
"1408" "NM_001081011" "chr1" 131526361 131528361 "promoters" 0.0159865038560411 0.0127304653204565 12448 9112 NA NA 0 0 0.0475208353018588 1 0.184172039986559 1 -0.00325603853558459 NA
"1409" "NM_175382" "chr1" 131526902 131528902 "promoters" 0.0154798761609907 0.0146446739633112 9044 6487 NA NA 0 0 0.67363833496937 1 0.935285000100116 1 -0.000835202197679474 NA
"1410" "NM_001081011" "chr1" 131527233 131527361 "exons" 0.00719424460431655 0.0161527165932452 834 681 NA NA 0 0 0.099681875745973 1 0.296470744200806 1 0.00895847198892868 NA
"1411" "NM_175382" "chr1" 131527903 131528852 "exons" 0.00424929178470255 0 706 348 NA NA 0 0 0.120669168708726 1 0.335266527834218 1 -0.00424929178470255 NA
"1412" "NM_173865" "chr1" 131827011 131829011 "promoters" 0.0124378109452736 0.0197109067017083 1206 761 0.0537634408602151 0.0282485875706215 372 354 0.205732712778059 0.0769217831400019 0.464684691510336 0.508388284796721 0.00727309575643465 -0.0255148532895936
"1413" "NM_173865" "chr1" 131828012 131828393 "exons" 0.0124378109452736 0.0197109067017083 1206 761 NA NA 0 0 0.205732712778059 1 0.464684691510336 1 0.00727309575643465 NA
"1414" "NM_173865" "chr1" 131828394 131830010 "introns" NA NA 0 0 0.0537634408602151 0.0282485875706215 372 354 1 0.0769217831400019 1 0.508388284796721 NA -0.0255148532895936
"1415" "NM_144875" "chr1" 131866276 131868276 "promoters" NA NA 0 0 0.0620767494356659 0.0386690647482014 1772 1112 1 0.00137642362294839 1 0.0281253287202462 NA -0.0234076846874645
"1416" "NM_144875" "chr1" 131867776 131869932 "introns" NA NA 0 0 0.0620767494356659 0.0386690647482014 1772 1112 1 0.00137642362294839 1 0.0281253287202462 NA -0.0234076846874645
"1417" "NM_001145804" "chr1" 131909457 131911457 "promoters" 0.0170276529083231 0.0145708582834331 7341 5010 NA NA 0 0 0.283238619769057 1 0.565226077439935 1 -0.00245679462488998 NA
"1418" "NM_001145804" "chr1" 131910458 131910750 "exons" 0.00909090909090909 0.00529100529100529 550 378 NA NA 0 0 0.501780288126378 1 0.789873428233955 1 -0.0037999037999038 NA
"1419" "NM_001145804" "chr1" 131910751 131919004 "introns" 0.017670446178766 0.0153281519861831 6791 4632 NA NA 0 0 0.335453389586015 1 0.624401759801129 1 -0.00234229419258294 NA
"1420" "NM_001177628" "chr1" 131961914 131963914 "promoters" 0.0121961371961372 0.0103010115963484 24024 16212 0.0350877192982456 0.0289219982471516 1653 1141 0.077684080034122 0.313536633595511 0.253172252362439 1 -0.00189512559978881 -0.00616572105109399
"1421" "NM_001177628" "chr1" 131963053 131976717 "introns" 0.0121961371961372 0.0103010115963484 24024 16212 0.0350877192982456 0.0289219982471516 1653 1141 0.077684080034122 0.313536633595511 0.253172252362439 1 -0.00189512559978881 -0.00616572105109399
"1422" "NM_007923" "chr1" 132006604 132008604 "promoters" 0.0151759461253913 0.00827141455208187 10543 7133 NA NA 0 0 2.96884856174544e-05 1 0.000986815187816858 1 -0.00690453157330938 NA
"1423" "NM_007923" "chr1" 132007605 132007940 "exons" 0.00792707094728498 0.00535045478865704 2523 1869 NA NA 0 0 0.299281978347316 1 0.584176145461202 1 -0.00257661615862794 NA
"1424" "NM_007923" "chr1" 132007941 132014382 "introns" 0.0191015952980688 0.00868960722975321 4764 2877 NA NA 0 0 0.000172623258040544 1 0.00367361385083517 1 -0.0104119880683156 NA
"1425" "NM_172510" "chr1" 132067062 132069062 "promoters" 0.0173438447543966 0.0201488473407152 8245 5509 NA NA 0 0 0.233275036239677 1 0.502031637447729 1 0.00280500258631859 NA
"1426" "NM_001114662" "chr1" 132067663 132068062 "exons" 0.0206794682422452 0.0263009049773756 5416 3536 NA NA 0 0 0.0843741037857319 1 0.267446346975487 1 0.00562143673513037 NA
"1427" "NM_008795" "chr1" 132138685 132140685 "promoters" 0.0178430265386787 0.0134868421052632 8855 6080 NA NA 0 0 0.0356615124920055 1 0.15243893676774 1 -0.00435618443341556 NA
"1428" "NM_008795" "chr1" 132139410 132139685 "exons" 0.0178430265386787 0.0134868421052632 8855 6080 NA NA 0 0 0.0356615124920055 1 0.15243893676774 1 -0.00435618443341556 NA
"1429" "NM_001311104" "chr1" 132190435 132192435 "promoters" 0.0160398230088496 0.0147893030794165 9040 4936 0.0482195845697329 0.0364992150706436 4044 2548 0.566968691789997 0.00877403012710349 0.85007279509445 0.10753943973538 -0.00125051992943303 -0.0117203694990893
"1430" "NM_001311104" "chr1" 132191436 132191489 "exons" NA NA 0 0 0.0244530244530245 0.0344827586206897 777 464 1 0.241300348107998 1 1 NA 0.0100297341676652
"1431" "NM_001311104" "chr1" 132191490 132228183 "introns" NA NA 0 0 0.0538720538720539 0.0369481765834933 3267 2084 1 0.000986007467110668 1 0.0215120432273247 NA -0.0169238772885606
"1432" "NM_001033250" "chr1" 132229037 132256696 "introns" 0.967213114754098 0.976744186046512 610 344 NA NA 0 0 0.394179366880486 1 0.686192605851616 1 0.00953107129241326 NA
"1433" "NM_001311102" "chr1" 132229037 132232266 "introns" 0.967213114754098 0.976744186046512 610 344 NA NA 0 0 0.394179366880486 1 0.686192605851616 1 0.00953107129241326 NA
"1434" "NM_001311103" "chr1" 132229037 132255420 "introns" 0.967213114754098 0.976744186046512 610 344 NA NA 0 0 0.394179366880486 1 0.686192605851616 1 0.00953107129241326 NA
"1435" "NR_132336" "chr1" 132229037 132255354 "introns" 0.967213114754098 0.976744186046512 610 344 NA NA 0 0 0.394179366880486 1 0.686192605851616 1 0.00953107129241326 NA
"1436" "NM_144810" "chr1" 132297625 132299625 "promoters" 0.0217060167555217 0.021128144654088 15756 10176 0.28246013667426 0.276041666666667 1317 768 0.753730847004308 0.713519634897475 0.99575846990442 1 -0.000577872101433657 -0.00641847000759299
"1437" "NM_144810" "chr1" 132298626 132299652 "exons" 0.0185579764932298 0.0179079321605393 14549 9493 0.11531190926276 0.151937984496124 1058 645 0.712847496190725 0.0131667654228665 0.966162423829118 0.143971877007413 -0.000650044332690433 0.0366260752333641
"1438" "NM_001311107" "chr1" 132360275 132361215 "exons" 0.977201257861635 0.973714285714286 1272 875 0.978593272171254 0.988372093023256 327 172 0.606949188937999 0.322990931073141 0.883751278899574 1 -0.0034869721473495 0.00977882085200199
"1439" "NM_178874" "chr1" 132381182 132390976 "introns" NA NA 0 0 0.712842712842713 0.642857142857143 693 448 1 0.00527271629184693 1 0.0748627445410813 NA -0.0699855699855699
"1440" "NM_001311107" "chr1" 132389318 132391318 "promoters" NA NA 0 0 0.190017825311943 0.176104190260476 2805 1766 1 0.177805540510949 1 0.89596918946606 NA -0.0139136350514673
"1441" "NM_001311107" "chr1" 132389902 132390318 "exons" NA NA 0 0 0.712842712842713 0.642857142857143 693 448 1 0.00527271629184693 1 0.0748627445410813 NA -0.0699855699855699
"1442" "NM_178874" "chr1" 132390386 132392386 "promoters" 0.0123126714979244 0.0134797260571801 14213 9199 0.0184659090909091 0.0174506828528073 2112 1318 0.438720241350999 0.803792152199308 0.732086990445666 1 0.00116705455925569 -0.00101522623810181
"1443" "NM_178874" "chr1" 132390977 132391386 "exons" NA NA 0 0 0.0184659090909091 0.0174506828528073 2112 1318 1 0.803792152199308 1 1 NA -0.00101522623810181
"1444" "NM_172516" "chr1" 132416452 132418452 "promoters" 0.0209043899218836 0.0201342281879195 9089 6258 0.0309205903021785 0.0295566502463054 1423 1015 0.740986151119439 0.831744369923816 0.986573116761472 1 -0.000770161733964134 -0.00136394005587308
"1445" "NM_172516" "chr1" 132417453 132417870 "exons" 0.0203757930697901 0.0181720043181 8196 5558 NA NA 0 0 0.357008388361165 1 0.648314879060896 1 -0.00220378875169011 NA
"1446" "NM_172516" "chr1" 132417871 132434098 "introns" NA NA 0 0 0.0309205903021785 0.0295566502463054 1423 1015 1 0.831744369923816 1 1 NA -0.00136394005587308
"1447" "NM_177129" "chr1" 132541940 132543940 "promoters" NA NA 0 0 0.207488299531981 0.164772727272727 641 528 1 0.04923341662404 1 0.369824554803606 NA -0.042715572259254
"1448" "NM_010732" "chr1" 132879354 132881354 "promoters" 0.0215552845848248 0.0201412342646607 25423 16285 0.052760736196319 0.0867052023121387 815 692 0.324644155791135 0.00687188764330958 0.612754786693512 0.0908426826435218 -0.00141405032016403 0.0339444661158197
"1449" "NM_010732" "chr1" 132880355 132880675 "exons" 0.0180941689229347 0.0181009202143796 15143 9889 NA NA 0 0 0.996874503975288 1 1 1 6.7512914449265e-06 NA
"1450" "NM_010732" "chr1" 132880676 132936980 "introns" 0.0259061338289963 0.0209502431724654 8608 5346 0.052760736196319 0.0867052023121387 815 692 0.0606876163384926 0.00687188764330958 0.216126736142469 0.0908426826435218 -0.00495589065653089 0.0339444661158197
"1451" "NM_001302802" "chr1" 133018885 133030534 "introns" 0.0224719101123595 0.01625 3293 2400 0.456582633053221 0.498498498498498 357 333 0.0931292444091391 0.26215077133368 0.284086746142769 1 -0.00622191011235955 0.0419158654452772
"1452" "NM_001302804" "chr1" 133018885 133025247 "introns" 0.0152594099694812 0.0121602288984263 1966 1398 0.456582633053221 0.498498498498498 357 333 0.447113896537159 0.26215077133368 0.739754763890067 1 -0.00309918107105486 0.0419158654452772
"1453" "NM_008575" "chr1" 133019432 133025247 "introns" 0.0152594099694812 0.0121602288984263 1966 1398 0.456582633053221 0.498498498498498 357 333 0.447113896537159 0.26215077133368 0.739754763890067 1 -0.00309918107105486 0.0419158654452772
"1454" "NM_008575" "chr1" 133024416 133026416 "promoters" 0.0224719101123595 0.01625 3293 2400 0.456582633053221 0.498498498498498 357 333 0.0931292444091391 0.26215077133368 0.284086746142769 1 -0.00622191011235955 0.0419158654452772
"1455" "NM_008575" "chr1" 133025248 133025416 "exons" 0.0331574981160512 0.0219560878243513 1327 1002 NA NA 0 0 0.102460477355592 1 0.302190062436356 1 -0.0112014102916999 NA
"1456" "NM_001099276" "chr1" 133045011 133047011 "promoters" 0.012914334911752 0.0134735122996836 13938 9797 NA NA 0 0 0.709933440521266 1 0.96400462803662 1 0.000559177387931532 NA
"1457" "NM_001099276" "chr1" 133046012 133046423 "exons" 0.0110455151399733 0.00808189655172414 5251 3712 NA NA 0 0 0.156583038583651 1 0.394394536671337 1 -0.0029636185882492 NA
"1458" "NM_001099276" "chr1" 133046424 133066211 "introns" 0.0140439737538851 0.0167625308134758 8687 6085 NA NA 0 0 0.185246613193709 1 0.436117578880533 1 0.00271855705959064 NA
"1459" "NM_133819" "chr1" 133130165 133132165 "promoters" 0.0139619587211655 0.00844633862843859 19768 12905 NA NA 0 0 3.93312580894843e-06 1 0.000204335718589393 1 -0.00551562009272693 NA
"1460" "NM_133819" "chr1" 133131166 133133615 "exons" 0.0139619587211655 0.00844633862843859 19768 12905 0.0726872246696035 0.0544662309368192 1362 918 3.93312580894843e-06 0.0509481263991253 0.000204335718589393 0.379209532485753 -0.00551562009272693 -0.0182209937327843
"1461" "NM_175443" "chr1" 133362571 133364571 "promoters" 0.028978622327791 0.0278745644599303 8420 5453 NA NA 0 0 0.702501362585029 1 0.958484722991235 1 -0.00110405786786066 NA
"1462" "NM_175443" "chr1" 133363572 133364018 "exons" 0.0193997678660255 0.0185042405551272 6031 3891 NA NA 0 0 0.749615192943784 1 0.992529679806612 1 -0.000895527310898318 NA
"1463" "NM_175443" "chr1" 133364019 133365575 "introns" 0.0241116751269036 0.0303030303030303 788 594 NA NA 0 0 0.482086979911657 1 0.773029636517993 1 0.00619135517612675 NA
"1464" "NM_011439" "chr1" 133393272 133423875 "introns" 0.0162567736556899 0.0226349390597795 4798 3446 NA NA 0 0 0.0373074061111104 1 0.157274613326906 1 0.00637816540408959 NA
"1465" "NM_011439" "chr1" 133423212 133425212 "promoters" 0.0140575550158239 0.017363055897838 13587 8927 NA NA 0 0 0.0500083940167956 1 0.190911074871503 1 0.00330550088201407 NA
"1466" "NM_011439" "chr1" 133423876 133424212 "exons" 0.0127013630731103 0.0157166314801783 6456 4263 NA NA 0 0 0.194693155928622 1 0.449596452200545 1 0.00301526840706799 NA
"1467" "NM_009227" "chr1" 133609280 133611280 "promoters" 0.012989921612542 0.00933184023889511 4465 2679 NA NA 0 0 0.156040405373437 1 0.393409240408298 1 -0.00365808137364688 NA
"1468" "NM_009227" "chr1" 133609745 133610163 "introns" 0.0100614868641699 0.00754716981132075 3578 2120 NA NA 0 0 0.328163805898557 1 0.617016245227588 1 -0.00251431705284917 NA
"1469" "NM_144530" "chr1" 133654033 133661236 "introns" 0.0267152398299939 0.0152380952380952 1647 1050 NA NA 0 0 0.0432928300130409 1 0.173129664293467 1 -0.0114771445918987 NA
"1470" "NM_001357228" "chr1" 133654439 133661236 "introns" 0.0267152398299939 0.0152380952380952 1647 1050 NA NA 0 0 0.0432928300130409 1 0.173129664293467 1 -0.0114771445918987 NA
"1471" "NM_001276767" "chr1" 133655399 133661236 "introns" 0.0267152398299939 0.0152380952380952 1647 1050 NA NA 0 0 0.0432928300130409 1 0.173129664293467 1 -0.0114771445918987 NA
"1472" "NM_001166552" "chr1" 133659885 133661885 "promoters" 0.0267152398299939 0.0152380952380952 1647 1050 NA NA 0 0 0.0432928300130409 1 0.173129664293467 1 -0.0114771445918987 NA
"1473" "NM_001357228" "chr1" 133660399 133662399 "promoters" 0.0267152398299939 0.0152380952380952 1647 1050 NA NA 0 0 0.0432928300130409 1 0.173129664293467 1 -0.0114771445918987 NA
"1474" "NM_007570" "chr1" 134074865 134077703 "exons" NA NA 0 0 0.25 0.260869565217391 420 276 1 0.717952813183212 1 1 NA 0.0108695652173913
"1475" "NM_007570" "chr1" 134077704 134078911 "introns" 0.0128449096098953 0.00763941940412529 2102 1309 NA NA 0 0 0.143672927825133 1 0.373455941692779 1 -0.00520549020577005 NA
"1476" "NM_007570" "chr1" 134078155 134080155 "promoters" 0.0178618799186489 0.0167548500881834 11309 6804 NA NA 0 0 0.580552082264159 1 0.86116602869357 1 -0.00110702983046544 NA
"1477" "NM_007570" "chr1" 134078912 134079155 "exons" 0.0214677983025462 0.0193693693693694 4006 2220 NA NA 0 0 0.575783389237017 1 0.856986056971078 1 -0.00209842893317681 NA
"1478" "NM_007570" "chr1" 134079155 134079155 "TSSes" 0 0 354 184 NA NA 0 0 1 1 1 1 0 NA
"1479" "NM_001291930" "chr1" 134203591 134235227 "introns" 0.0231923601637108 0.0187763030106831 5131 3089 0.959770114942529 0.981818181818182 174 110 0.177526627784955 0.21639058352017 0.424925249532374 1 -0.00441605715302771 0.0220480668756531
"1480" "NM_001291928" "chr1" 134203591 134234662 "introns" NA NA 0 0 0.959770114942529 0.981818181818182 174 110 1 0.21639058352017 1 1 NA 0.0220480668756531
"1481" "NM_001291928" "chr1" 134233856 134235856 "promoters" 0.0231923601637108 0.0187763030106831 5131 3089 0.959770114942529 0.981818181818182 174 110 0.177526627784955 0.21639058352017 0.424925249532374 1 -0.00441605715302771 0.0220480668756531
"1482" "NM_001008533" "chr1" 134234015 134235457 "exons" 0.0231923601637108 0.0187763030106831 5131 3089 0.959770114942529 0.981818181818182 174 110 0.177526627784955 0.21639058352017 0.424925249532374 1 -0.00441605715302771 0.0220480668756531
"1483" "NM_001039510" "chr1" 134234015 134234412 "exons" NA NA 0 0 0.959770114942529 0.981818181818182 174 110 1 0.21639058352017 1 1 NA 0.0220480668756531
"1484" "NM_001282945" "chr1" 134234015 134234446 "exons" NA NA 0 0 0.959770114942529 0.981818181818182 174 110 1 0.21639058352017 1 1 NA 0.0220480668756531
"1485" "NM_001039510" "chr1" 134234413 134235227 "introns" 0.0231923601637108 0.0187763030106831 5131 3089 NA NA 0 0 0.177526627784955 1 0.424925249532374 1 -0.00441605715302771 NA
"1486" "NM_001282945" "chr1" 134234447 134235227 "introns" 0.0231923601637108 0.0187763030106831 5131 3089 NA NA 0 0 0.177526627784955 1 0.424925249532374 1 -0.00441605715302771 NA
"1487" "NM_001291930" "chr1" 134234457 134236457 "promoters" 0.0231923601637108 0.0187763030106831 5131 3089 NA NA 0 0 0.177526627784955 1 0.424925249532374 1 -0.00441605715302771 NA
"1488" "NM_001291928" "chr1" 134234663 134234856 "exons" 0.0127450980392157 0.0150309460654288 2040 1131 NA NA 0 0 0.596638585794466 1 0.875006856736145 1 0.00228584802621314 NA
"1489" "NM_001144855" "chr1" 134296783 134298828 "exons" NA NA 0 0 0.148363479758829 0.134343434343434 4644 2970 1 0.0524366039470536 1 0.387926332012717 NA -0.0140200454153943
"1490" "NM_001144855" "chr1" 134298829 134299025 "introns" 0.045587123258075 0.0230490615739216 9257 6074 0.0945273631840796 0.124579124579125 402 297 7.23556980509099e-14 0.171927340546953 1.91544428177829e-11 0.874619844285493 -0.0225380616841533 0.030051761395045
"1491" "NM_001144855" "chr1" 134299026 134299136 "exons" 0.0465994962216625 0.0367647058823529 794 544 NA NA 0 0 0.37775951781262 1 0.670271562471316 1 -0.00983479033930953 NA
"1492" "NM_001144855" "chr1" 134299291 134299468 "exons" 0.0430361787656656 0.0448869389132636 4229 2963 NA NA 0 0 0.706131060407361 1 0.961322648388442 1 0.00185076014759794 NA
"1493" "NM_020588" "chr1" 134360925 134361533 "introns" NA NA 0 0 0.0193370165745856 0.00510204081632653 362 196 1 0.0720046919309689 1 0.485191148838348 NA -0.0142349757582591
"1494" "NM_020588" "chr1" 134360999 134362999 "promoters" 0.0196641626159965 0.013264315755419 4526 3091 0.00986436498150432 0.0110780870035126 5677 3701 0.031612712183225 0.525144762871418 0.14109617093634 1 -0.00639984686057751 0.00121372202200825
"1495" "NR_151737" "chr1" 134361006 134363006 "promoters" 0.0196641626159965 0.013264315755419 4526 3091 0.00986436498150432 0.0110780870035126 5677 3701 0.031612712183225 0.525144762871418 0.14109617093634 1 -0.00639984686057751 0.00121372202200825
"1496" "NM_020588" "chr1" 134361534 134361623 "exons" NA NA 0 0 0.00926640926640927 0.0260475651189128 1295 883 1 0.000940510874647094 1 0.0207701981785773 NA 0.0167811558525035
"1497" "NM_020588" "chr1" 134361624 134361761 "introns" NA NA 0 0 0.0145690004046945 0.0105067985166873 2471 1618 1 0.198427474730431 1 0.966148395588821 NA -0.00406220188800719
"1498" "NR_151737" "chr1" 134361762 134362006 "exons" 0.0187734668335419 0.0150569225119354 3995 2723 0.000645577792123951 0 1549 1004 0.24727959073037 0.238977196049864 0.519247568032327 1 -0.00371654432160656 -0.000645577792123951
"1499" "NM_020588" "chr1" 134361762 134361999 "exons" 0.0196335078534031 0.0157510564733 3820 2603 0.000645577792123951 0 1549 1004 0.247689805815523 0.238977196049864 0.519818405842496 1 -0.0038824513801031 -0.000645577792123951
"1500" "NM_028057" "chr1" 134404780 134406780 "promoters" 0.0181173690429303 0.0173237753882915 2539 1674 0.0459045904590459 0.0247718383311604 1111 767 0.848589905477004 0.00657354174136002 1 0.087961861511399 -0.000793593654638772 -0.0211327521278855
"1501" "NM_028057" "chr1" 134405781 134406053 "exons" 0.0181173690429303 0.0173237753882915 2539 1674 NA NA 0 0 0.848589905477004 1 1 1 -0.000793593654638772 NA
"1502" "NM_001355133" "chr1" 134406054 134406408 "introns" NA NA 0 0 0.0459045904590459 0.0247718383311604 1111 767 1 0.00657354174136002 1 0.087961861511399 NA -0.0211327521278855
"1503" "NM_028057" "chr1" 134406313 134406462 "exons" NA NA 0 0 0.0459045904590459 0.0247718383311604 1111 767 1 0.00657354174136002 1 0.087961861511399 NA -0.0211327521278855
"1504" "NM_028320" "chr1" 134414377 134416377 "promoters" 0.0138865996373826 0.0133559189523747 24268 15349 NA NA 0 0 0.657310794370808 1 0.922061720493318 1 -0.000530680685007813 NA
"1505" "NM_001306069" "chr1" 134414663 134416663 "promoters" 0.0138865996373826 0.0133559189523747 24268 15349 NA NA 0 0 0.657310794370808 1 0.922061720493318 1 -0.000530680685007813 NA
"1506" "NM_028320" "chr1" 134415378 134415585 "exons" 0.0116520351157223 0.0124486200822079 12530 8515 NA NA 0 0 0.602774508656036 1 0.880054594047921 1 0.000796584966485601 NA
"1507" "NM_028320" "chr1" 134415586 134422920 "introns" 0.0162719372976657 0.014486391571554 11738 6834 NA NA 0 0 0.341351040840197 1 0.630985108519304 1 -0.00178554572611171 NA
"1508" "NM_001306069" "chr1" 134415664 134415989 "exons" 0.0144854132901135 0.0114583333333333 9872 5760 NA NA 0 0 0.108003462913136 1 0.31222368544173 1 -0.00302707995678012 NA
"1509" "NM_001311136" "chr1" 134454530 134456530 "promoters" 0.0214073760067825 0.0188278165806256 4718 3293 NA NA 0 0 0.419164808734242 1 0.71235393280228 1 -0.00257955942615697 NA
"1510" "NM_001311136" "chr1" 134455531 134455665 "exons" 0.0093167701863354 0.00275862068965517 966 725 NA NA 0 0 0.0805940557249888 1 0.259080373117951 1 -0.00655814949668023 NA
"1511" "NM_001311136" "chr1" 134455666 134458465 "introns" 0.0245202558635394 0.0233644859813084 3752 2568 NA NA 0 0 0.767993770322825 1 1 1 -0.00115576988223104 NA
"1512" "NM_145510" "chr1" 134493638 134495638 "promoters" 0.0185994397759104 0.0170474516695958 8925 5690 NA NA 0 0 0.489900310583891 1 0.779638823507443 1 -0.00155198810631458 NA
"1513" "NM_145510" "chr1" 134494639 134494809 "exons" 0.0209741319039851 0.0200591910555738 4291 3041 NA NA 0 0 0.785527109858143 1 1 1 -0.000914940848411261 NA
"1514" "NM_145510" "chr1" 134494810 134506075 "introns" 0.0125391849529781 0.00759301442672741 2233 1317 NA NA 0 0 0.155997929019171 1 0.39334526374985 1 -0.00494617052625065 NA
"1515" "NM_152895" "chr1" 134559177 134561177 "promoters" 0.0177777777777778 0.0140557117301303 17550 11739 NA NA 0 0 0.0128589497441514 1 0.078398660593578 1 -0.00372206604764744 NA
"1516" "NM_152895" "chr1" 134560178 134560542 "exons" 0.0245324265241681 0.021945866861741 4117 2734 NA NA 0 0 0.487191054183383 1 0.777141433113687 1 -0.00258655966242705 NA
"1517" "NM_152895" "chr1" 134560543 134585153 "introns" 0.0164673357773905 0.013366380454988 16639 11297 NA NA 0 0 0.0363099595660586 1 0.154633225722946 1 -0.00310095532240242 NA
"1518" "NM_009307" "chr1" 134645611 134647611 "promoters" 0.0249885373681797 0.020136215575955 4362 3377 0.0228143821865304 0.0189383835689517 5479 3749 0.154527843447357 0.155616482411742 0.390981952577742 0.815397408219468 -0.00485232179222474 -0.00387599861757867
"1519" "NM_009307" "chr1" 134646612 134646835 "exons" 0.0249885373681797 0.020136215575955 4362 3377 0.0427063339731286 0.0233463035019455 2084 1542 0.154527843447357 0.000428227148121231 0.390981952577742 0.0115197260389738 -0.00485232179222474 -0.0193600304711831
"1520" "NM_009307" "chr1" 134663999 134740834 "introns" 0.0307660108832147 0.0189155107187894 4778 3172 NA NA 0 0 0.000918610022459326 1 0.0125847125326324 1 -0.0118505001644253 NA
"1521" "NM_001355726" "chr1" 134708299 134710299 "promoters" 0.0307660108832147 0.0189155107187894 4778 3172 NA NA 0 0 0.000918610022459326 1 0.0125847125326324 1 -0.0118505001644253 NA
"1522" "NM_001355726" "chr1" 134709300 134709424 "exons" 0.016505406943654 0.0242647058823529 1757 1360 NA NA 0 0 0.125777376093632 1 0.343576702450087 1 0.00775929893869898 NA
"1523" "NM_001033409" "chr1" 134986353 134988191 "exons" 0.0822737471952132 0.0714985308521058 1337 1021 0.934124386252046 0.949131513647643 2444 1612 0.330986373149846 0.0250543461359399 0.619995296595183 0.227509008980104 -0.0107752163431074 0.0150071273955968
"1524" "NM_001033409" "chr1" 135075299 135104928 "introns" 0.216241737488196 0.236127508854782 3177 1694 0.641408751334045 0.753541076487252 937 706 0.11349376962914 1.18836723433185e-07 0.322487731819671 1.89965073051156e-05 0.0198857713665852 0.112132325153207
"1525" "NM_026823" "chr1" 135145833 135147833 "promoters" 0.0147289134163621 0.0126689189189189 26818 16576 NA NA 0 0 0.0735563924271098 1 0.244376561315391 1 -0.00205999449744322 NA
"1526" "NM_026823" "chr1" 135146834 135147100 "exons" 0.0170708359923421 0.0135098621994056 6268 3701 NA NA 0 0 0.163116585031717 1 0.404429487984742 1 -0.00356097379293649 NA
"1527" "NM_026823" "chr1" 135147101 135152470 "introns" 0.0157531998687233 0.0145331475214016 15235 10046 NA NA 0 0 0.43752475074036 1 0.731060693506104 1 -0.00122005234732178 NA
"1528" "NM_001159624" "chr1" 135278908 135283561 "introns" 0.0869565217391304 0 92 74 0.034435261707989 0.0307287093942054 1452 1139 0.00177571720177267 0.573657653482634 0.0201425650491473 1 -0.0869565217391304 -0.00370655231378354
"1529" "NM_001159624" "chr1" 135283084 135285084 "promoters" 0.0206802721088435 0.0188280499519693 7350 5205 0.034435261707989 0.0307287093942054 1452 1139 0.462992820115968 0.573657653482634 0.75555505848994 1 -0.00185222215687428 -0.00370655231378354
"1530" "NM_001159624" "chr1" 135283562 135284084 "exons" 0.0198401763571232 0.0190995907230559 7258 5131 NA NA 0 0 0.768970624935159 1 1 1 -0.000740585634067242 NA
"1531" "NM_153774" "chr1" 135429491 135431491 "promoters" 0.0151593011305242 0.0150187734668335 3892 2397 NA NA 0 0 0.964593616539201 1 1 1 -0.000140527663690611 NA
"1532" "NM_001357575" "chr1" 135429499 135431499 "promoters" 0.0151593011305242 0.0150187734668335 3892 2397 NA NA 0 0 0.964593616539201 1 1 1 -0.000140527663690611 NA
"1533" "NM_001357575" "chr1" 135430268 135430499 "exons" 0.0155574762316335 0.015356820234869 3471 2214 NA NA 0 0 0.952323792128446 1 1 1 -0.000200655996764519 NA
"1534" "NM_153774" "chr1" 135430268 135430491 "exons" 0.0170132325141777 0.0168316831683168 3174 2020 NA NA 0 0 0.960565470201005 1 1 1 -0.00018154934586086 NA
"1535" "NM_173437" "chr1" 135472872 135532348 "introns" NA NA 0 0 0.945454545454545 0.676470588235294 55 34 1 0.00017055044748466 1 0.00571646588577213 NA -0.268983957219251
"1536" "NM_173437" "chr1" 135532349 135532714 "exons" 0.974619289340102 0.978151260504202 1773 1190 0.977955911823647 0.991769547325103 499 243 0.535588139361139 0.0687397835039898 0.824105312657708 0.470347079890566 0.00353197116410009 0.0138136355014556
"1537" "NM_173437" "chr1" 135584355 135586355 "promoters" 0.931919642857143 0.965592572364828 2688 1831 0.0398230088495575 0.0346715328467153 904 548 4.77291818158715e-07 0.562872818148284 3.48021097303729e-05 1 0.0336729295076851 -0.00515147600284219
"1538" "NM_173437" "chr1" 135584555 135585355 "exons" 0.931919642857143 0.965592572364828 2688 1831 NA NA 0 0 4.77291818158715e-07 1 3.48021097303729e-05 1 0.0336729295076851 NA
"1539" "NM_001360782" "chr1" 135720194 135739399 "introns" 0.0236254295532646 0.0258741258741259 2328 1430 0.0109289617486339 0.0154241645244216 549 389 0.666011531931396 0.512654889775031 0.929352737624061 1 0.00224869632086127 0.00449520277578771
"1540" "NM_007791" "chr1" 135728166 135730166 "promoters" 0.0236254295532646 0.0258741258741259 2328 1430 0.0109289617486339 0.0154241645244216 549 389 0.666011531931396 0.512654889775031 0.929352737624061 1 0.00224869632086127 0.00449520277578771
"1541" "NM_007791" "chr1" 135729167 135729274 "exons" 0.0157273918741809 0.0171717171717172 1526 990 NA NA 0 0 0.780460888194857 1 1 1 0.00144432529753631 NA
"1542" "NM_007791" "chr1" 135729275 135739399 "introns" 0.0386533665835411 0.0454545454545455 802 440 NA NA 0 0 0.566214464940533 1 0.849291045936643 1 0.00680117887100431 NA
"1543" "NM_013750" "chr1" 135765084 135767084 "promoters" 0.0244543781225348 0.0224740683826354 15212 10412 0.163179916317992 0.333333333333333 239 84 0.304244327757888 1.4252588936879e-05 0.589901345105402 0.000877206223247976 -0.00198030973989942 0.170153417015342
"1544" "NM_013750" "chr1" 135766084 135766084 "TSSes" 0 0 100 34 NA NA 0 0 1 1 1 1 0 NA
"1545" "NM_013750" "chr1" 135766085 135766894 "exons" 0.0196999819266221 0.022 11066 8000 0.163179916317992 0.333333333333333 239 84 0.271872997016529 1.4252588936879e-05 0.550957409039982 0.000877206223247976 0.00230001807337791 0.170153417015342
"1546" "NM_133664" "chr1" 135817597 135819597 "promoters" 0.0276166163843119 0.0134003350083752 4309 2985 0.0551236749116608 0.056989247311828 1415 930 2.53136162749679e-05 0.829202706386186 0.000881881407896241 1 -0.0142162813759367 0.00186557240016718
"1547" "NM_133664" "chr1" 135818598 135819016 "exons" 0.0254536290322581 0.0130387540746106 3968 2761 NA NA 0 0 0.000268521868472222 1 0.00518842673056368 1 -0.0124148749576474 NA
"1548" "NM_133664" "chr1" 135819017 135825754 "introns" NA NA 0 0 0.0551236749116608 0.056989247311828 1415 930 1 0.829202706386186 1 1 NA 0.00186557240016718
"1549" "NM_019645" "chr1" 135908983 135918810 "introns" NA NA 0 0 0.119617224880383 0.0674157303370786 209 178 1 0.0651944458976489 1 0.453567385403094 NA -0.0522014945433041
"1550" "NM_019645" "chr1" 135918207 135920207 "promoters" 0.0341954022988506 0.0274546300604933 3480 2149 0.119617224880383 0.0674157303370786 209 178 0.156481902590832 0.0651944458976489 0.394283166746297 0.453567385403094 -0.00674077223835732 -0.0522014945433041
"1551" "NM_019645" "chr1" 135918811 135919207 "exons" 0.0359872611464968 0.0278058645096057 3140 1978 NA NA 0 0 0.10598372772835 1 0.308920379538937 1 -0.00818139663689115 NA
"1552" "NM_001270609" "chr1" 136049803 136051803 "promoters" 0.0893992932862191 0.0892961023851076 5660 3438 NA NA 0 0 0.986651814946852 1 1 1 -0.000103190901111466 NA
"1553" "NM_001270609" "chr1" 136050804 136051370 "exons" 0.0893992932862191 0.0892961023851076 5660 3438 NA NA 0 0 0.986651814946852 1 1 1 -0.000103190901111466 NA
"1554" "NR_046168" "chr1" 136130183 136132183 "promoters" 0.00888480392156863 0.0127582017010936 3264 1646 NA NA 0 0 0.20979112460153 1 0.470294095176253 1 0.00387339777952493 NA
"1555" "NR_153829" "chr1" 136130389 136132389 "promoters" 0.00888480392156863 0.0127582017010936 3264 1646 NA NA 0 0 0.20979112460153 1 0.470294095176253 1 0.00387339777952493 NA
"1556" "NR_153829" "chr1" 136131390 136131762 "exons" 0.00589970501474926 0.0167753960857409 2373 1073 NA NA 0 0 0.0032223510076884 1 0.0303344645820928 1 0.0108756910709916 NA
"1557" "NR_153829" "chr1" 136131763 136144598 "introns" 0.0294818344252531 0.0327715355805243 3358 2136 0 0 93 64 0.492758821376315 1 0.782106059310469 1 0.00328970115527122 0
"1558" "NM_028872" "chr1" 136215756 136216440 "exons" 0.960910440376051 0.940456769983687 2021 1226 NA NA 0 0 0.00828901187122149 1 0.0582454818170441 1 -0.0204536703923647 NA
"1559" "NM_028872" "chr1" 136227663 136233902 "introns" NA NA 0 0 0.0721649484536082 0.0707070707070707 1067 891 1 0.895976504807898 1 1 NA -0.00145787774653754
"1560" "NM_028872" "chr1" 136233280 136235280 "promoters" 0.024978317432784 0.0100899918189256 5765 3667 0.0480109739368999 0.0536635706914345 1458 969 7.78912525970973e-08 0.487083581133504 7.47648092480499e-06 1 -0.0148883256138585 0.0056525967545346
"1561" "NM_028872" "chr1" 136233903 136234280 "exons" NA NA 0 0 0.0353915662650602 0.0299884659746251 1328 867 1 0.433399962018061 1 1 NA -0.0054031002904351
"1562" "NM_001101516" "chr1" 136258914 136260873 "exons" 0.0375756015956762 0.0369774919614148 7771 4976 NA NA 0 0 0.86198584778794 1 1 1 -0.000598109634261441 NA
"1563" "NM_001101516" "chr1" 136259873 136261873 "promoters" 0.0364898540405838 0.0396323951751867 5618 3482 NA NA 0 0 0.445608136132519 1 0.738481014152867 1 0.00314254113460283 NA
"1564" "NM_001347109" "chr1" 136324997 136345298 "introns" NA NA 0 0 0.035964035964036 0.024904214559387 1001 522 1 0.148659639543303 1 0.790910386418171 NA -0.011059821404649
"1565" "NM_001347109" "chr1" 136345104 136347104 "promoters" 0.0143944067448077 0.0102424356323999 14589 10642 0.035964035964036 0.024904214559387 1001 522 0.00320911086706057 0.148659639543303 0.0302442326205831 0.790910386418171 -0.00415197111240781 -0.011059821404649
"1566" "NM_001347109" "chr1" 136345299 136346104 "exons" 0.0139752688958806 0.00985816316265969 13667 9941 NA NA 0 0 0.00407098124104401 1 0.0355964289156457 1 -0.00411710573322089 NA
"1567" "NM_026500" "chr1" 136414270 136416270 "promoters" 0.0163275154829888 0.011937447773666 12433 8377 NA NA 0 0 0.00870467850580439 1 0.0601884825953977 1 -0.00439006770932283 NA
"1568" "NR_024328" "chr1" 136414519 136416519 "promoters" 0.0163275154829888 0.011937447773666 12433 8377 NA NA 0 0 0.00870467850580439 1 0.0601884825953977 1 -0.00439006770932283 NA
"1569" "NR_024328" "chr1" 136414849 136415519 "exons" 0.0138642019196587 0.0108996539792388 8439 5780 NA NA 0 0 0.1172842551629 1 0.329474025892561 1 -0.00296454794041997 NA
"1570" "NM_026500" "chr1" 136415271 136415423 "exons" 0.0159332321699545 0.0218216318785579 1318 1054 NA NA 0 0 0.292706930202341 1 0.576981002252995 1 0.0058883997086034 NA
"1571" "NM_026500" "chr1" 136415424 136416581 "introns" 0.016374269005848 0.0105148163321043 11115 7323 NA NA 0 0 0.000754135598739776 1 0.010909635835302 1 -0.00585945267374363 NA
"1572" "NM_177643" "chr1" 136623900 136625900 "promoters" 0.0094228504122497 0.00859598853868195 849 349 0.0147241440482526 0.0166125892277742 11274 7705 0.890861705946766 0.25344392512546 1 1 -0.000826861873567756 0.00188844517952155
"1573" "NM_177643" "chr1" 136624901 136625051 "exons" 0.0094228504122497 0.00859598853868195 849 349 NA NA 0 0 0.890861705946766 1 1 1 -0.000826861873567756 NA
"1574" "NM_001160251" "chr1" 136625052 136625267 "introns" NA NA 0 0 0.00950441276306857 0.00866551126516464 5892 4039 1 0.631240883453786 1 1 NA -0.000838901497903922
"1575" "NM_177643" "chr1" 136625052 136625271 "introns" NA NA 0 0 0.00950441276306857 0.00866551126516464 5892 4039 1 0.631240883453786 1 1 NA -0.000838901497903922
"1576" "NM_001160251" "chr1" 136625268 136630391 "exons" NA NA 0 0 0.0204384986993683 0.0253682487725041 5382 3666 1 0.0870634022881689 1 0.553100484371527 NA 0.00492975007313583
"1577" "NM_177643" "chr1" 136625272 136630391 "exons" NA NA 0 0 0.0204384986993683 0.0253682487725041 5382 3666 1 0.0870634022881689 1 0.553100484371527 NA 0.00492975007313583
"1578" "NM_030676" "chr1" 136945078 136948721 "introns" NA NA 0 0 0.0719794344473008 0.0781414994720169 1556 947 1 0.514146765673782 1 1 NA 0.00616206502471613
"1579" "NM_030676" "chr1" 136948722 136948859 "exons" 0.0387323943661972 0.0440251572327044 284 159 NA NA 0 0 0.787798985070973 1 1 1 0.00529276286650722 NA
"1580" "NM_030676" "chr1" 136948860 136952101 "introns" 0.025152340204849 0.0212630236019562 7713 4703 NA NA 0 0 0.163779678978567 1 0.405299852200489 1 -0.00388931660289276 NA
"1581" "NM_001159769" "chr1" 136952165 136953493 "introns" 0.0286410725167581 0.0316455696202532 1641 948 0.0338983050847458 0.0196078431372549 649 306 0.66591593626397 0.108532794921228 0.929281742705675 0.63595658008122 0.00300449710349509 -0.0142904619474909
"1582" "NM_030676" "chr1" 136952165 136960226 "introns" 0.0286410725167581 0.0316455696202532 1641 948 0.0338983050847458 0.0196078431372549 649 306 0.66591593626397 0.108532794921228 0.929281742705675 0.63595658008122 0.00300449710349509 -0.0142904619474909
"1583" "NM_001159769" "chr1" 136952630 136954630 "promoters" 0.0286410725167581 0.0316455696202532 1641 948 0.0338983050847458 0.0196078431372549 649 306 0.66591593626397 0.108532794921228 0.929281742705675 0.63595658008122 0.00300449710349509 -0.0142904619474909
"1584" "NM_021605" "chr1" 138561786 138619551 "introns" 0.0200941346850109 0.0128678812587591 11048 7849 0.166265060240964 0.222772277227723 1660 1010 0.000124537415455209 3.80977546826006e-05 0.0028981097766794 0.00191465402674516 -0.00722625342625178 0.0565072169867589
"1585" "NM_021605" "chr1" 138618757 138620757 "promoters" 0.0184709130724555 0.0148726655348048 21006 14725 NA NA 0 0 0.00907659086813543 1 0.0619498533225962 1 -0.00359824753765073 NA
"1586" "NM_021605" "chr1" 138619552 138619757 "exons" 0.0160105757931845 0.0142684887459807 6808 4976 NA NA 0 0 0.444847577031644 1 0.737867861140169 1 -0.00174208704720378 NA
"1587" "NM_021605" "chr1" 138619757 138619757 "TSSes" 0.0068259385665529 0 293 202 NA NA 0 0 0.146997766038281 1 0.37907309996172 1 -0.0068259385665529 NA
"1588" "NM_010714" "chr1" 138839873 138840075 "exons" NA NA 0 0 0.0757946210268949 0.0980392156862745 409 306 1 0.258224207680174 1 1 NA 0.0222445946593796
"1589" "NM_010714" "chr1" 138840076 138841807 "introns" 0.0836277974087161 0.0828947368421053 849 760 0.072256913470116 0.0691906005221932 1121 766 0.957626088352191 0.777037637671337 1 1 -0.000733060566610877 -0.00306631294792276
"1590" "NM_001025565" "chr1" 138841444 138843444 "promoters" 0.0360185902401239 0.0449973530968767 2582 1889 0.110147441457069 0.0926294820717131 1153 1004 0.131071242089424 0.163236392147894 0.35257829232089 0.844149674063804 0.00897876285675272 -0.0175179593853554
"1591" "NM_001025565" "chr1" 138841808 138842444 "exons" 0.0126947489901904 0.0194862710363153 1733 1129 0.0873655913978495 0.077037037037037 744 675 0.153541280192186 0.468153682723705 0.389352207891864 1 0.0067915220461249 -0.0103285543608124
"1592" "NM_010714" "chr1" 138841808 138841926 "exons" 0.0126947489901904 0.0194862710363153 1733 1129 NA NA 0 0 0.153541280192186 1 0.389352207891864 1 0.0067915220461249 NA
"1593" "NM_010714" "chr1" 138841927 138847175 "introns" NA NA 0 0 0.11356783919598 0.0935093509350935 995 909 1 0.141684350028219 1 0.765220597392009 NA -0.0200584882608864
"1594" "NM_010714" "chr1" 138846579 138848579 "promoters" 0.0711586901763224 0.071945184621241 3176 2627 0.0703211517165006 0.0606758832565284 1806 1302 0.90787920998423 0.241187750852873 1 1 0.000786494444918545 -0.00964526845997214
"1595" "NM_010714" "chr1" 138847248 138847506 "introns" 0.0711586901763224 0.071945184621241 3176 2627 NA NA 0 0 0.90787920998423 1 1 1 0.000786494444918545 NA
"1596" "NM_001166501" "chr1" 138962708 138964708 "promoters" 0.0141339110698442 0.00786575773466177 9693 5721 0.0463917525773196 0.025 194 120 0.00033535035864403 0.252604110141989 0.00611678182967952 1 -0.00626815333518245 -0.0213917525773196
"1597" "NM_001166501" "chr1" 138963709 138963885 "exons" 0.0113564668769716 0.00798258345428157 3170 1378 NA NA 0 0 0.289433311321884 1 0.573293965837113 1 -0.00337388342269004 NA
"1598" "NM_001166501" "chr1" 138963886 138966165 "introns" 0.0139387539598733 0.00609560474815528 4735 3117 NA NA 0 0 0.000638191120835145 1 0.00967044610692184 1 -0.007843149211718 NA
"1599" "NM_172643" "chr1" 139421382 139423382 "promoters" 0.0161221892235893 0.0135946111451317 11785 8165 NA NA 0 0 0.147584471345161 1 0.379902502046797 1 -0.00252757807845765 NA
"1600" "NM_172643" "chr1" 139422383 139422423 "exons" 0.0245310245310245 0.0367775831873905 693 571 NA NA 0 0 0.205834109068516 1 0.464837928771228 1 0.012246558656366 NA
"1601" "NM_172643" "chr1" 139422424 139423033 "introns" 0.0181736257134275 0.0156802120141343 6658 4528 NA NA 0 0 0.316530711159518 1 0.603577029213658 1 -0.00249341369929318 NA
"1602" "NM_009791" "chr1" 139453772 139455772 "promoters" 0.0161290322580645 0.0201719576719577 4340 3024 0.0614525139664804 0.058252427184466 179 103 0.199130174637586 0.89844044273839 0.455264223460441 1 0.00404292541389316 -0.00320008678201442
"1603" "NM_009791" "chr1" 139454772 139454772 "TSSes" 0.00273224043715847 0.0112781954887218 366 266 NA NA 0 0 0.180013006362302 1 0.428578826283439 1 0.00854595505156333 NA
"1604" "NM_009791" "chr1" 139454773 139455204 "exons" 0.0133000831255195 0.012856568903174 3609 2489 NA NA 0 0 0.880955454618937 1 1 1 -0.00044351422234557 NA
"1605" "NM_009791" "chr1" 139455205 139456739 "introns" NA NA 0 0 0.0614525139664804 0.058252427184466 179 103 1 0.89844044273839 1 1 NA -0.00320008678201442
"1606" "NM_145991" "chr1" 143701893 143703893 "promoters" 0.0113168724279835 0.00276898734177215 2916 2528 0.0075 0.013719512195122 1200 656 0.000110713445223343 0.134180300416769 0.00267061648889877 0.736105101875687 -0.00854788508621139 0.00621951219512195
"1607" "NM_145991" "chr1" 143702494 143702893 "exons" 0.0121654501216545 0.00408163265306122 1233 735 0.0075 0.013719512195122 1200 656 0.0529154025697902 0.134180300416769 0.198031285351942 0.736105101875687 -0.00808381746859328 0.00621951219512195
"1608" "NM_001038593" "chr1" 143738348 143740348 "promoters" 0.0142270600591998 0.0113960113960114 10473 6318 0.0193905817174515 0.0278969957081545 722 466 0.115296422261317 0.286162168777635 0.325938641138952 1 -0.00283104866318845 0.00850641399070299
"1609" "NM_001038592" "chr1" 143738567 143740567 "promoters" 0.0142270600591998 0.0113960113960114 10473 6318 0.0193905817174515 0.0278969957081545 722 466 0.115296422261317 0.286162168777635 0.325938641138952 1 -0.00283104866318845 0.00850641399070299
"1610" "NM_023505" "chr1" 143738614 143740614 "promoters" 0.0142270600591998 0.0113960113960114 10473 6318 0.0193905817174515 0.0278969957081545 722 466 0.115296422261317 0.286162168777635 0.325938641138952 1 -0.00283104866318845 0.00850641399070299
"1611" "NM_001038593" "chr1" 143739443 143741647 "introns" 0.0142270600591998 0.0113960113960114 10473 6318 0.0193905817174515 0.0278969957081545 722 466 0.115296422261317 0.286162168777635 0.325938641138952 1 -0.00283104866318845 0.00850641399070299
"1612" "NM_001038594" "chr1" 143739446 143741446 "promoters" 0.0142270600591998 0.0113960113960114 10473 6318 0.0193905817174515 0.0278969957081545 722 466 0.115296422261317 0.286162168777635 0.325938641138952 1 -0.00283104866318845 0.00850641399070299
"1613" "NM_001038592" "chr1" 143739568 143739758 "exons" 0.0152755713063669 0.00961145194274029 8183 4890 NA NA 0 0 0.00491146355428682 1 0.0405503075572644 1 -0.00566411936362657 NA
"1614" "NM_023505" "chr1" 143739615 143739684 "exons" 0.0171984047856431 0.0113785557986871 4012 2285 NA NA 0 0 0.0627926460409441 1 0.221093523784625 1 -0.00581984898695598 NA
"1615" "NM_023505" "chr1" 143739685 143741647 "introns" NA NA 0 0 0.0193905817174515 0.0278969957081545 722 466 1 0.286162168777635 1 1 NA 0.00850641399070299
"1616" "NM_001038592" "chr1" 143739759 143741647 "introns" NA NA 0 0 0.0193905817174515 0.0278969957081545 722 466 1 0.286162168777635 1 1 NA 0.00850641399070299
"1617" "NM_013835" "chr1" 143771027 143776920 "introns" 0.0219172470299058 0.0153278455861482 4882 3523 0.0169014084507042 0.024 710 500 0.0277801743455069 0.343475076822685 0.129963935856366 1 -0.00658940144375761 0.00709859154929578
"1618" "NM_013835" "chr1" 143776051 143778051 "promoters" 0.0186971360736014 0.0133333333333333 20217 13800 0.0224618149146451 0.0295060936497755 2226 1559 0.000114015949958304 0.139020373501813 0.0027281122119557 0.754106599253765 -0.00536380274026809 0.0070442787351304
"1619" "NM_001159866" "chr1" 143776277 143778277 "promoters" 0.0186971360736014 0.0133333333333333 20217 13800 0.0224618149146451 0.0295060936497755 2226 1559 0.000114015949958304 0.139020373501813 0.0027281122119557 0.754106599253765 -0.00536380274026809 0.0070442787351304
"1620" "NM_001159866" "chr1" 143777278 143777476 "exons" 0.0145137880986938 0.0131891321551042 5512 3791 NA NA 0 0 0.591624597160739 1 0.870441484909011 1 -0.00132465594358957 NA
"1621" "NM_001159866" "chr1" 143777477 143783965 "introns" 0.0181793515126848 0.0131768581428866 7371 4857 0.025065963060686 0.0321057601510859 1516 1059 0.0298647138728806 0.244207264174046 0.136086005234856 1 -0.00500249336979829 0.00703979709039992
"1622" "NM_009061" "chr1" 144003149 144005149 "promoters" 0.00573951434878587 0.00466977985323549 2265 1499 NA NA 0 0 0.656062342842326 1 0.921097966193047 1 -0.00106973449555038 NA
"1623" "NM_133780" "chr1" 150391837 150393837 "promoters" 0.0189421384949798 0.0215272727272727 9661 6875 NA NA 0 0 0.243594641301183 1 0.514785197628502 1 0.00258513423229291 NA
"1624" "NM_001077237" "chr1" 150392055 150394055 "promoters" 0.0189421384949798 0.0215272727272727 9661 6875 NA NA 0 0 0.243594641301183 1 0.514785197628502 1 0.00258513423229291 NA
"1625" "NM_001357579" "chr1" 150392080 150394080 "promoters" 0.0189421384949798 0.0215272727272727 9661 6875 NA NA 0 0 0.243594641301183 1 0.514785197628502 1 0.00258513423229291 NA
"1626" "NM_001077237" "chr1" 150392690 150393055 "exons" 0.0194285714285714 0.0578358208955224 875 536 NA NA 0 0 0.000150363745194033 1 0.00332947148521812 1 0.038407249466951 NA
"1627" "NM_001357579" "chr1" 150392690 150393080 "exons" 0.00948660714285714 0.0253475061324612 1792 1223 NA NA 0 0 0.000727188001599869 1 0.010627070225912 1 0.015860898989604 NA
"1628" "NM_133780" "chr1" 150393014 150393355 "introns" 0.0210504802779481 0.0266630016492578 4893 3638 NA NA 0 0 0.0916615695523147 1 0.281029666106027 1 0.00561252137130975 NA
"1629" "NM_133780" "chr1" 150393356 150393658 "exons" 0.0167785234899329 0.0157553290083411 4768 3237 NA NA 0 0 0.722708916240652 1 0.973434745301809 1 -0.00102319448159183 NA
"1630" "NM_001024720" "chr1" 150992435 150994435 "promoters" 0.0326489397509256 0.0220061412487206 2971 1954 0.0897435897435897 0.0392156862745098 234 153 0.0255016591689864 0.0242254481647401 0.123158256841903 0.221629046285955 -0.010642798502205 -0.0505279034690799
"1631" "NM_001024720" "chr1" 150992784 150993435 "exons" 0.0340632603406326 0.0402476780185759 822 646 0.0897435897435897 0.0392156862745098 234 153 0.533143346849401 0.0242254481647401 0.821632465717923 0.221629046285955 0.00618441767794325 -0.0505279034690799
"1632" "NM_001359262" "chr1" 151343485 151345485 "promoters" 0.0146773272415762 0.0142476906215751 17510 12774 NA NA 0 0 0.757198826848963 1 0.998024217216776 1 -0.000429636620001167 NA
"1633" "NM_054102" "chr1" 151343497 151345497 "promoters" 0.0146773272415762 0.0142476906215751 17510 12774 NA NA 0 0 0.757198826848963 1 0.998024217216776 1 -0.000429636620001167 NA
"1634" "NM_001359262" "chr1" 151344756 151349375 "introns" 0.0139096806387226 0.0137677441422952 16032 11694 NA NA 0 0 0.920426956891725 1 1 1 -0.00014193649642736 NA
"1635" "NM_025819" "chr1" 151423606 151428296 "introns" 0.0152838427947598 0.015625 7786 5120 NA NA 0 0 0.877790556530406 1 1 1 0.000341157205240175 NA
"1636" "NM_025819" "chr1" 151427435 151429435 "promoters" 0.0157909066158454 0.0145954962468724 11019 7194 NA NA 0 0 0.519609626364859 1 0.807841068753087 1 -0.00119541036897296 NA
"1637" "NM_026876" "chr1" 151427541 151429541 "promoters" 0.0157909066158454 0.0145954962468724 11019 7194 NA NA 0 0 0.519609626364859 1 0.807841068753087 1 -0.00119541036897296 NA
"1638" "NM_025819" "chr1" 151428297 151428435 "exons" 0.0164579606440072 0.00868149755832881 2795 1843 NA NA 0 0 0.0202854596230378 1 0.105904317655156 1 -0.00777646308567835 NA
"1639" "NM_011277" "chr1" 151478626 151500718 "introns" 0.0170135746606335 0.0144037280237238 22100 14163 NA NA 0 0 0.0517405153830521 1 0.194962765217626 1 -0.0026098466369097 NA
"1640" "NM_001360845" "chr1" 151481140 151500718 "introns" 0.0170135746606335 0.0144037280237238 22100 14163 NA NA 0 0 0.0517405153830521 1 0.194962765217626 1 -0.0026098466369097 NA
"1641" "NM_001360847" "chr1" 151487456 151500718 "introns" 0.0170135746606335 0.0144037280237238 22100 14163 NA NA 0 0 0.0517405153830521 1 0.194962765217626 1 -0.0026098466369097 NA
"1642" "NM_001360844" "chr1" 151499491 151500718 "introns" 0.0170135746606335 0.0144037280237238 22100 14163 NA NA 0 0 0.0517405153830521 1 0.194962765217626 1 -0.0026098466369097 NA
"1643" "NM_001360847" "chr1" 151499991 151501991 "promoters" 0.01830722383241 0.0154478707782673 27257 17025 NA NA 0 0 0.023422783226314 1 0.116516782340163 1 -0.00285935305414277 NA
"1644" "NM_001360847" "chr1" 151500719 151500991 "exons" 0.0225361587621931 0.0184940554821664 2973 1514 NA NA 0 0 0.36855291089089 1 0.660905038721456 1 -0.00404210328002662 NA
"1645" "NM_022018" "chr1" 151570372 151572372 "promoters" 0.0254795304895505 0.00923323966278603 3493 2491 0.780380673499268 0.803571428571429 683 280 1.80320930461926e-06 0.290941116868204 0.000106455944770718 1 -0.0162462908267645 0.0231907550721606
"1646" "NM_022018" "chr1" 151571372 151571372 "TSSes" 0.00804289544235925 0 373 266 NA NA 0 0 0.0718587415360971 1 0.240640803780781 1 -0.00804289544235925 NA
"1647" "NM_022018" "chr1" 151571373 151571584 "exons" 0.0170660856935367 0.0035732516590097 2754 1959 NA NA 0 0 3.82447140041119e-06 1 0.000199689296914434 1 -0.013492834034527 NA
"1648" "NR_151474" "chr1" 151753727 151755727 "promoters" 0.0132641291810842 0.0102393617021277 10404 7520 NA NA 0 0 0.0642220790498958 1 0.224170492103113 1 -0.00302476747895654 NA
"1649" "NR_151473" "chr1" 151754018 151756018 "promoters" 0.0159519976584224 0.0127255658704496 13666 9587 NA NA 0 0 0.042080822511283 1 0.170016831458534 1 -0.00322643178797279 NA
"1650" "NM_001311165" "chr1" 151754373 151756373 "promoters" 0.0159519976584224 0.0127255658704496 13666 9587 NA NA 0 0 0.042080822511283 1 0.170016831458534 1 -0.00322643178797279 NA
"1651" "NM_001311165" "chr1" 151755374 151755727 "exons" 0.0119158878504673 0.0102123520829956 8560 6169 NA NA 0 0 0.330247503426986 1 0.619337006471997 1 -0.00170353576747167 NA
"1652" "NM_001311165" "chr1" 151755728 151759737 "introns" 0.0245248313917842 0.0217706821480406 3262 2067 NA NA 0 0 0.51551734262168 1 0.803914595304003 1 -0.00275414924374354 NA
"1653" "NM_197990" "chr1" 152006768 152089931 "introns" 0.0198040016333197 0.0154867256637168 4898 3164 NA NA 0 0 0.151766144052577 1 0.386714761762811 1 -0.00431727596960291 NA
"1654" "NM_197990" "chr1" 152089320 152091320 "promoters" 0.0197775030902349 0.0181970884658455 5663 3572 0.0195488721804511 0.0334075723830735 665 449 0.588370123944779 0.113431627206635 0.867803651350045 0.657486999418135 -0.00158041462438939 0.0138587002026224
"1655" "NM_197990" "chr1" 152089932 152090320 "exons" 0.0196078431372549 0.0392156862745098 765 408 NA NA 0 0 0.051886014561985 1 0.195333925473299 1 0.0196078431372549 NA
"1656" "NM_025677" "chr1" 152383781 152386458 "introns" 0.0202195262853842 0.013911620294599 1731 1222 NA NA 0 0 0.193449496282432 1 0.447874786465368 1 -0.00630790599078515 NA
"1657" "NM_025677" "chr1" 152385682 152387682 "promoters" 0.020995800839832 0.0202732481269282 3334 2269 NA NA 0 0 0.851922605279393 1 1 1 -0.000722552712903869 NA
"1658" "NM_025677" "chr1" 152386459 152386682 "exons" 0.023826714801444 0.0286928799149841 1385 941 NA NA 0 0 0.469726730226327 1 0.761827518042718 1 0.00486616511354002 NA
"1659" "NM_177756" "chr1" 152398866 152400866 "promoters" 0.0132013201320132 0.00855431993156544 3939 2338 NA NA 0 0 0.0877597012295174 1 0.273640886372546 1 -0.00464700020044776 NA
"1660" "NM_177756" "chr1" 152399867 152400397 "exons" 0.0132013201320132 0.00855431993156544 3939 2338 NA NA 0 0 0.0877597012295174 1 0.273640886372546 1 -0.00464700020044776 NA
"1661" "NM_001346119" "chr1" 152586616 152674859 "introns" 0.0163877867862688 0.00848765432098765 5797 3888 NA NA 0 0 0.000596857831578923 1 0.00921096048903194 1 -0.00790013246528111 NA
"1662" "NM_001346117" "chr1" 152623929 152674859 "introns" 0.0163877867862688 0.00848765432098765 5797 3888 NA NA 0 0 0.000596857831578923 1 0.00921096048903194 1 -0.00790013246528111 NA
"1663" "NM_016846" "chr1" 152624217 152626217 "promoters" 0.0163877867862688 0.00848765432098765 5797 3888 NA NA 0 0 0.000596857831578923 1 0.00921096048903194 1 -0.00790013246528111 NA
"1664" "NM_016846" "chr1" 152624984 152625217 "exons" 0.0163877867862688 0.00848765432098765 5797 3888 NA NA 0 0 0.000596857831578923 1 0.00921096048903194 1 -0.00790013246528111 NA
"1665" "NM_001346117" "chr1" 152765305 152767305 "promoters" 0.0155616224648986 0.0141606904096268 25640 16454 NA NA 0 0 0.247118214944743 1 0.519090632241657 1 -0.00140093205527176 NA
"1666" "NM_026369" "chr1" 152765541 152767541 "promoters" 0.0155616224648986 0.0141606904096268 25640 16454 NA NA 0 0 0.247118214944743 1 0.519090632241657 1 -0.00140093205527176 NA
"1667" "NM_001346117" "chr1" 152765907 152766305 "exons" 0.0207612456747405 0.0186246418338109 2601 1396 NA NA 0 0 0.64382045973144 1 0.91139189193999 1 -0.00213660384092959 NA
"1668" "NM_026369" "chr1" 152766542 152766867 "exons" 0.0135867070595795 0.0162753852801383 10893 6943 NA NA 0 0 0.147232327180113 1 0.379422177096898 1 0.00268867822055872 NA
"1669" "NM_026369" "chr1" 152766868 152768860 "introns" 0.0169902912621359 0.0113391703746232 9888 6967 NA NA 0 0 0.00228692924151807 1 0.0240753174103278 1 -0.0056511208875127 NA
"1670" "NM_001005507" "chr1" 152870792 152902508 "introns" 0.0224875930521092 0.0166898470097357 6448 4314 NA NA 0 0 0.0339495578290029 1 0.147951297314566 1 -0.00579774604237344 NA
"1671" "NM_001160257" "chr1" 152878178 152902508 "introns" 0.0224875930521092 0.0166898470097357 6448 4314 NA NA 0 0 0.0339495578290029 1 0.147951297314566 1 -0.00579774604237344 NA
"1672" "NM_001160257" "chr1" 152901645 152903645 "promoters" 0.0206705729166667 0.0163030998851894 12288 8710 NA NA 0 0 0.0208955525523515 1 0.107835844622874 1 -0.00436747303147723 NA
"1673" "NM_001005507" "chr1" 152901646 152903646 "promoters" 0.0206705729166667 0.0163030998851894 12288 8710 NA NA 0 0 0.0208955525523515 1 0.107835844622874 1 -0.00436747303147723 NA
"1674" "NM_175460" "chr1" 152954100 152956100 "promoters" 0.075938566552901 0.0863606700021753 7032 4597 NA NA 0 0 0.0436863869560093 1 0.174301009375603 1 0.0104221034492743 NA
"1675" "NM_175460" "chr1" 152955194 153073796 "introns" 0.0811957569913211 0.0970648067422261 5185 3441 NA NA 0 0 0.0110417719084093 1 0.0707333730051338 1 0.015869049750905 NA
"1676" "NM_008485" "chr1" 153185447 153187447 "promoters" 0.0274099168463197 0.0292066259808195 3247 2294 0.0537634408602151 0.0604166666666667 930 480 0.69094260931709 0.536227290586205 0.948881731708858 1 0.00179670913449985 0.00665322580645161
"1677" "NM_008485" "chr1" 153185909 153186101 "exons" 0.0178571428571429 0.00742115027829314 784 539 NA NA 0 0 0.0942465997871472 1 0.286319988483927 1 -0.0104359925788497 NA
"1678" "NM_008485" "chr1" 153186102 153186253 "introns" 0.0304506699147381 0.0358974358974359 2463 1755 NA NA 0 0 0.328910857551355 1 0.617760239630242 1 0.00544676598269777 NA
"1679" "NM_008485" "chr1" 153186254 153186447 "exons" NA NA 0 0 0.0537634408602151 0.0604166666666667 930 480 1 0.536227290586205 1 1 NA 0.00665322580645161
"1680" "NM_010683" "chr1" 153262695 153332127 "introns" 0.0213284582571603 0.0207253886010363 1641 965 0.0335403726708075 0.0349794238683128 805 486 0.917522871221994 0.8738837830642 1 1 -0.000603069656123997 0.00143905119750531
"1681" "NM_010683" "chr1" 153331786 153333786 "promoters" 0.0169585175110507 0.0180701754385965 23528 17100 0.0335403726708075 0.0349794238683128 805 486 0.39862605189458 0.8738837830642 0.690435737991437 1 0.00111165792754583 0.00143905119750531
"1682" "NM_010683" "chr1" 153332128 153332786 "exons" 0.016240157480315 0.0170572019297037 16256 11608 NA NA 0 0 0.598978563348161 1 0.877001277870379 1 0.000817044449388692 NA
"1683" "NM_001033162" "chr1" 153424208 153426208 "promoters" 0.0374109263657957 0.0246808510638298 1684 1175 NA NA 0 0 0.0540727943801039 1 0.20067626395445 1 -0.0127300753019659 NA
"1684" "NM_001033162" "chr1" 153425209 153425586 "exons" 0.0374109263657957 0.0246808510638298 1684 1175 NA NA 0 0 0.0540727943801039 1 0.20067626395445 1 -0.0127300753019659 NA
"1685" "NM_007842" "chr1" 153483873 153487532 "introns" 0.0153780435711235 0.0157103825136612 2341 1464 0.045045045045045 0.0486725663716814 222 226 0.935710250814021 0.8564753670005 1 1 0.000332338942537751 0.00362752132663637
"1686" "NM_007842" "chr1" 153486660 153488660 "promoters" 0.0190242405645904 0.0180691791430046 3259 1937 0.045045045045045 0.0486725663716814 222 226 0.80530492630516 0.8564753670005 1 1 -0.000955061421585718 0.00362752132663637
"1687" "NM_028749" "chr1" 153548714 153550714 "promoters" 0.0233644859813084 0.0315789473684211 214 190 0.310756972111554 0.256830601092896 251 183 0.612980507845236 0.179997604465559 0.888649616905496 0.90427419760638 0.00821446138711264 -0.0539263710186576
"1688" "NR_106194" "chr1" 153898925 153900925 "promoters" 0.0186388962589546 0.0148989372785997 15076 9598 NA NA 0 0 0.0261623213096166 1 0.125012462436225 1 -0.00373995898035492 NA
"1689" "NM_008131" "chr1" 153898928 153900928 "promoters" 0.0186388962589546 0.0148989372785997 15076 9598 NA NA 0 0 0.0261623213096166 1 0.125012462436225 1 -0.00373995898035492 NA
"1690" "NM_008131" "chr1" 153899929 153900059 "exons" 0.0221518987341772 0.0220440881763527 632 499 NA NA 0 0 0.990229341403178 1 1 1 -0.000107810557824509 NA
"1691" "NM_008131" "chr1" 153900060 153902933 "introns" 0.0185718201754386 0.014405762304922 14592 9163 0.0390909090909091 0.0384087791495199 1100 729 0.0144417250846027 0.933939639617132 0.084837735401591 1 -0.00416605787051663 -0.000682129941389199
"1692" "NM_008131" "chr1" 153902934 153903112 "exons" NA NA 0 0 0.978764478764479 0.997395833333333 518 384 1 0.00319685285778432 1 0.0526416792691093 NA 0.0186313545688546
"1693" "NM_001204908" "chr1" 154204040 154205674 "exons" 0.156494522691706 0.197899838449111 1917 1238 NA NA 0 0 0.0028189007252898 1 0.0276906527876376 1 0.0414053157574057 NA
"1694" "NR_151545" "chr1" 155082264 155084264 "promoters" 0.01821608040201 0.0177709097933166 7960 5177 0.00793650793650794 0 126 84 0.851276350516074 0.238358084237856 1 1 -0.000445170608693458 -0.00793650793650794
"1695" "NM_010500" "chr1" 155096367 155099636 "exons" 0.0193267630871624 0.0214048839312632 15626 9951 NA NA 0 0 0.250339585840987 1 0.52376611460977 1 0.00207812084410077 NA
"1696" "NM_010500" "chr1" 155098636 155100636 "promoters" 0.0155319397407451 0.0170940170940171 8563 5265 NA NA 0 0 0.480457912186013 1 0.771591643982808 1 0.00156207735327203 NA
"1697" "NM_021433" "chr1" 155157702 155159702 "promoters" 0.0146996705246262 0.0122622622622623 11837 7992 NA NA 0 0 0.145208439840983 1 0.37576447149436 1 -0.00243740826236391 NA
"1698" "NM_021433" "chr1" 155158703 155158927 "exons" 0.0176045741799579 0.0107671601615074 6646 4458 NA NA 0 0 0.00290122933777886 1 0.0282126564662529 1 -0.00683741401845047 NA
"1699" "NM_021433" "chr1" 155158928 155173985 "introns" 0.00979192166462668 0.0107449856733524 4085 2792 NA NA 0 0 0.699771711186676 1 0.956235800109834 1 0.000953064008725753 NA
"1700" "NM_011273" "chr1" 155384663 155417165 "introns" 0.0260250429658728 0.0198675496688742 8146 5738 0.0476190476190476 0.0257879656160458 462 349 0.0172841223561706 0.0754774397004253 0.0949963889668292 0.501517721635344 -0.00615749329699865 -0.0218310820030018
"1701" "NM_011273" "chr1" 155416444 155418444 "promoters" 0.0239805915834655 0.0182040483629942 10717 7361 0.0476190476190476 0.0257879656160458 462 349 0.00807864992397871 0.0754774397004253 0.0572363728208272 0.501517721635344 -0.00577654322047136 -0.0218310820030018
"1702" "NM_011273" "chr1" 155417166 155417444 "exons" 0.0175029171528588 0.0123228589032656 2571 1623 NA NA 0 0 0.179323390097573 1 0.427433773439084 1 -0.00518005824959325 NA
"1703" "NM_028250" "chr1" 155557119 155559119 "promoters" 0.0186978050402779 0.0117949316828214 13531 8563 0.077720207253886 0.0894308943089431 386 246 4.83650434900861e-05 0.556478739959164 0.00142361751950068 1 -0.00690287335745644 0.0117106870550571
"1704" "NM_028250" "chr1" 155558120 155558859 "exons" 0.0186978050402779 0.0117949316828214 13531 8563 0.077720207253886 0.0894308943089431 386 246 4.83650434900861e-05 0.556478739959164 0.00142361751950068 1 -0.00690287335745644 0.0117106870550571
"1705" "NM_010712" "chr1" 155724962 155741801 "introns" 0.0388492230155397 0.0341133816743573 9524 6068 0.0209205020920502 0.0448717948717949 239 156 0.124823282130997 0.137701000659167 0.341736726956623 0.749002616070712 -0.00473584134118241 0.0239512927797447
"1706" "NM_010712" "chr1" 155741027 155743027 "promoters" 0.0300602175602176 0.0290502793296089 20592 13425 NA NA 0 0 0.591067589259743 1 0.870282843422363 1 -0.00100993823060862 NA
"1707" "NM_010712" "chr1" 155741802 155742027 "exons" 0.0395348837209302 0.0254452926208651 430 393 NA NA 0 0 0.25373040416184 1 0.527910645663516 1 -0.0140895911000651 NA
"1708" "NM_023268" "chr1" 155811899 155813899 "promoters" 0.0183028286189684 0.0187924830067973 4207 2501 NA NA 0 0 0.885647137989081 1 1 1 0.000489654387828893 NA
"1709" "NM_023268" "chr1" 155812526 155812899 "exons" 0.0455246913580247 0.037463976945245 1296 694 NA NA 0 0 0.392025349592466 1 0.684393564067797 1 -0.00806071441277974 NA
"1710" "NM_001039184" "chr1" 155962561 155972848 "introns" 0.0597826086956522 0.0446096654275093 368 269 0.0566666666666667 0.0271186440677966 900 590 0.395983531299973 0.00157109548916584 0.688009177203691 0.0311238659297954 -0.0151729432681429 -0.0295480225988701
"1711" "NM_001039184" "chr1" 155972255 155974255 "promoters" 0.0182070057391649 0.019496100779844 5053 3334 0.0566666666666667 0.0271186440677966 900 590 0.67058728194218 0.00157109548916584 0.932762671087044 0.0311238659297954 0.00128909504067918 -0.0295480225988701
"1712" "NM_001039184" "chr1" 155972849 155973255 "exons" 0.0149413020277481 0.0172920065252855 4685 3065 NA NA 0 0 0.420291670171956 1 0.712803080620909 1 0.00235070449753735 NA
"1713" "NM_001160018" "chr1" 156033801 156035757 "introns" 0.0204081632653061 0.0142781597038604 3479 1891 NA NA 0 0 0.10227194838501 1 0.301912544838254 1 -0.00613000356144573 NA
"1714" "NM_001160019" "chr1" 156033817 156035817 "promoters" 0.0183115338882283 0.0125215889464594 4205 2316 NA NA 0 0 0.0709978691069819 1 0.238932262010071 1 -0.00578994494176889 NA
"1715" "NM_172843" "chr1" 156034663 156036663 "promoters" 0.0147014701470147 0.0125621565035331 6666 3821 NA NA 0 0 0.364653565378376 1 0.656746175163846 1 -0.00213931364348159 NA
"1716" "NM_001160180" "chr1" 156034726 156036726 "promoters" 0.0147014701470147 0.0125621565035331 6666 3821 NA NA 0 0 0.364653565378376 1 0.656746175163846 1 -0.00213931364348159 NA
"1717" "NM_001160182" "chr1" 156035035 156037035 "promoters" 0.0147014701470147 0.0125621565035331 6666 3821 NA NA 0 0 0.364653565378376 1 0.656746175163846 1 -0.00213931364348159 NA
"1718" "NM_001160018" "chr1" 156035480 156037480 "promoters" 0.0147014701470147 0.0125621565035331 6666 3821 NA NA 0 0 0.364653565378376 1 0.656746175163846 1 -0.00213931364348159 NA
"1719" "NM_172843" "chr1" 156035664 156036108 "exons" 0.0167310167310167 0.0084554678692221 3108 1774 NA NA 0 0 0.0131129922177229 1 0.0793942488877188 1 -0.00827554886179463 NA
"1720" "NM_001160180" "chr1" 156035727 156035920 "exons" 0.00826446280991736 0.00470588235294118 726 425 NA NA 0 0 0.47029584626759 1 0.762294805372845 1 -0.00355858045697618 NA
"1721" "NM_001160018" "chr1" 156035758 156036480 "exons" 0.00847191716347662 0.010880829015544 3187 1930 NA NA 0 0 0.390534701575303 1 0.682737581680523 1 0.00240891185206742 NA
"1722" "NM_001160180" "chr1" 156035921 156041074 "introns" 0.00853311661926046 0.012624584717608 2461 1505 NA NA 0 0 0.216603713553623 1 0.479927686465277 1 0.00409146809834751 NA
"1723" "NM_001160182" "chr1" 156036036 156036108 "exons" 0.0121212121212121 0.00938086303939963 825 533 NA NA 0 0 0.633607427437301 1 0.903210039070829 1 -0.0027403490818125 NA
"1724" "NM_172843" "chr1" 156036109 156041074 "introns" 0.00672371638141809 0.01440329218107 1636 972 NA NA 0 0 0.0565896571498612 1 0.206476984502022 1 0.00767957579965187 NA
"1725" "NM_177838" "chr1" 156087887 156204829 "introns" 0.0332675500422893 0.041994750656168 3547 2286 0.186813186813187 0.191729323308271 1274 798 0.0856795303887118 0.751432243365284 0.269889582714252 1 0.00872720061387872 0.00491613649508385
"1726" "NM_177838" "chr1" 156204026 156206026 "promoters" 0.0262997686594423 0.02602884277172 8213 5686 0.179458239277652 0.171929824561404 886 570 0.921640724855842 0.677127304107216 1 1 -0.000270925887722335 -0.00752841471624885
"1727" "NM_177838" "chr1" 156204830 156205026 "exons" 0.0198568459939968 0.0148875514729173 4331 3157 NA NA 0 0 0.104790758532696 1 0.30679864089433 1 -0.00496929452107944 NA
"1728" "NM_001134741" "chr1" 156302348 156304348 "promoters" 0.0289502493613916 0.0358220970014087 8221 4969 0.215369059656218 0.189655172413793 989 580 0.0298925675395344 0.154663191313923 0.136167787382522 0.812553603512738 0.00687184764001717 -0.0257138872424253
"1729" "NM_001134741" "chr1" 156302603 156303310 "introns" 0.0748936170212766 0.130263157894737 1175 760 0.141414141414141 0.142241379310345 693 464 6.96920333255381e-05 0.964794256634059 0.00187701899516027 1 0.0553695408734602 0.000827237896203425
"1730" "NM_001277730" "chr1" 156302603 156303577 "introns" 0.032859544551429 0.0407649723200805 6543 3974 0.141414141414141 0.142241379310345 693 464 0.0358737824742918 0.964794256634059 0.153157282711507 1 0.00790542776865151 0.000827237896203425
"1731" "NM_001277730" "chr1" 156302606 156304606 "promoters" 0.0289502493613916 0.0358220970014087 8221 4969 0.215369059656218 0.189655172413793 989 580 0.0298925675395344 0.154663191313923 0.136167787382522 0.812553603512738 0.00687184764001717 -0.0257138872424253
"1732" "NM_001346967" "chr1" 156419915 156421915 "promoters" 0.016852146263911 0.009000900090009 3145 2222 NA NA 0 0 0.0122025796116759 1 0.0755945168908147 1 -0.00785124617390197 NA
"1733" "NM_001346967" "chr1" 156420531 156420845 "introns" 0.0221565731166913 0.0108564535585042 1354 829 NA NA 0 0 0.0450353434811938 1 0.177666914612205 1 -0.0113001195581871 NA
"1734" "NM_001346967" "chr1" 156420846 156420915 "exons" 0.00574712643678161 0.00301204819277108 870 664 NA NA 0 0 0.420875078192256 1 0.713451749727815 1 -0.00273507824401052 NA
"1735" "NM_009230" "chr1" 156473328 156475328 "promoters" 0.0142597087378641 0.0101941747572816 3296 2060 NA NA 0 0 0.189538614555227 1 0.442440463478353 1 -0.00406553398058252 NA
"1736" "NM_009230" "chr1" 156474148 156474328 "exons" 0.00759109311740891 0.0105777054515867 1976 1229 NA NA 0 0 0.382087663743682 1 0.674295252028148 1 0.00298661233417775 NA
"1737" "NM_001136104" "chr1" 156557786 156559786 "promoters" 0.0261389096340553 0.0142979086641058 6695 4686 NA NA 0 0 1.02502363996536e-05 1 0.000427525723922635 1 -0.0118410009699494 NA
"1738" "NM_001136104" "chr1" 156558787 156559205 "exons" 0.026998411858126 0.0142271521581866 5667 4147 NA NA 0 0 1.08374645477744e-05 1 0.000442462378717681 1 -0.0127712596999394 NA
"1739" "NM_001136104" "chr1" 156559206 156620838 "introns" 0.033457249070632 0.0204081632653061 269 98 NA NA 0 0 0.500062366338443 1 0.788423166653315 1 -0.0130490858053258 NA
"1740" "NM_023141" "chr1" 156673339 156675339 "promoters" 0.0247912977485454 0.0224403927068724 3953 2852 0.0467836257309941 0.0375 342 160 0.52904879662764 0.545294361220519 0.817622655911872 1 -0.00235090504167304 -0.00928362573099415
"1741" "NM_023141" "chr1" 156674086 156674339 "exons" 0.0247912977485454 0.0224403927068724 3953 2852 NA NA 0 0 0.52904879662764 1 0.817622655911872 1 -0.00235090504167304 NA
"1742" "NM_145413" "chr1" 156706168 156718865 "introns" 0.0184317718940937 0.0157995531439515 9820 6266 NA NA 0 0 0.210459774073442 1 0.471243065245798 1 -0.0026322187501422 NA
"1743" "NM_145413" "chr1" 156717910 156719910 "promoters" 0.0170521541950113 0.0139260092840062 11025 7109 0.0108991825613079 0.0238576627577841 3670 2473 0.096956556583081 1.71687743141815e-05 0.291564170805731 0.00103111500093321 -0.00312614491100515 0.0129584801964762
"1744" "NM_145413" "chr1" 156718866 156718910 "exons" 0.00580912863070539 0 1205 843 NA NA 0 0 0.00637131029000918 1 0.0488062518757157 1 -0.00580912863070539 NA
"1745" "NM_023884" "chr1" 156907719 156939488 "introns" 0.0321428571428571 0.008 280 125 NA NA 0 0 0.11066298797263 1 0.316932133802611 1 -0.0241428571428571 NA
"1746" "NM_001357391" "chr1" 156907779 156939488 "introns" 0.0321428571428571 0.008 280 125 NA NA 0 0 0.11066298797263 1 0.316932133802611 1 -0.0241428571428571 NA
"1747" "NM_001357392" "chr1" 156907779 156939351 "introns" 0.0321428571428571 0.008 280 125 NA NA 0 0 0.11066298797263 1 0.316932133802611 1 -0.0241428571428571 NA
"1748" "NM_001357392" "chr1" 156938387 156940387 "promoters" 0.0153535353535354 0.0146618319407221 9900 6343 NA NA 0 0 0.723744816950123 1 0.974115429116623 1 -0.000691703412813298 NA
"1749" "NM_001357391" "chr1" 156938626 156940626 "promoters" 0.0153535353535354 0.0146618319407221 9900 6343 NA NA 0 0 0.723744816950123 1 0.974115429116623 1 -0.000691703412813298 NA
"1750" "NR_027984" "chr1" 157411351 157413351 "promoters" 0.0149520639809249 0.0135144849399756 20131 13911 0.0670553935860058 0.0740740740740741 343 297 0.271620735284369 0.719611812278563 0.550553572294023 1 -0.00143757904094938 0.00701868048806824
"1751" "NM_177644" "chr1" 157411595 157413595 "promoters" 0.0149520639809249 0.0135144849399756 20131 13911 0.0670553935860058 0.0740740740740741 343 297 0.271620735284369 0.719611812278563 0.550553572294023 1 -0.00143757904094938 0.00701868048806824
"1752" "NM_177644" "chr1" 157411737 157412595 "exons" 0.0149520639809249 0.0135144849399756 20131 13911 0.0670553935860058 0.0740740740740741 343 297 0.271620735284369 0.719611812278563 0.550553572294023 1 -0.00143757904094938 0.00701868048806824
"1753" "NR_027984" "chr1" 157412352 157413125 "exons" 0.0128187264873903 0.0153760652093368 7177 5398 NA NA 0 0 0.227278796939156 1 0.493117631989204 1 0.00255733872194652 NA
"1754" "NM_207583" "chr1" 158355260 158357260 "promoters" 0.0222381635581062 0.012911555842479 2788 1549 NA NA 0 0 0.0260367758470697 1 0.124758592361619 1 -0.00932660771562715 NA
"1755" "NM_207583" "chr1" 158355517 158356260 "exons" 0.0222381635581062 0.012911555842479 2788 1549 NA NA 0 0 0.0260367758470697 1 0.124758592361619 1 -0.00932660771562715 NA
"1756" "NM_001205204" "chr1" 158361303 158363303 "promoters" 0.0805277525022748 0.062407132243685 2198 1346 NA NA 0 0 0.0428155010700752 1 0.171982009807139 1 -0.0181206202585898 NA
"1757" "NM_001205204" "chr1" 158362304 158362865 "exons" 0.0819672131147541 0.0695652173913043 1952 1150 NA NA 0 0 0.208624676239145 1 0.468669736438643 1 -0.0124019957234497 NA
"1758" "NM_001205204" "chr1" 158362866 158472374 "introns" 0.0691056910569106 0.0204081632653061 246 196 NA NA 0 0 0.0124221748614858 1 0.0765070536461771 1 -0.0486975277916045 NA
"1759" "NM_001360878" "chr1" 159231199 159233199 "promoters" 0.0103092783505155 0.0132758048456688 4850 3013 0.0050761421319797 0.00355239786856128 2955 2252 0.233243576451198 0.370265913822887 0.502031637447729 1 0.0029665264951533 -0.00152374426341842
"1760" "NM_001360878" "chr1" 159232200 159232850 "exons" 0.0149384885764499 0.0126782884310618 1138 631 0.0050761421319797 0.00355239786856128 2955 2252 0.697313179029428 0.370265913822887 0.953829996280393 1 -0.0022602001453881 -0.00152374426341842
"1761" "NM_025474" "chr1" 160194214 160196214 "promoters" 0.0187870797626895 0.0153671030165054 3034 1757 NA NA 0 0 0.380254935577688 1 0.672660380186417 1 -0.00341997674618411 NA
"1762" "NM_001347121" "chr1" 160194331 160196331 "promoters" 0.0187870797626895 0.0153671030165054 3034 1757 NA NA 0 0 0.380254935577688 1 0.672660380186417 1 -0.00341997674618411 NA
"1763" "NM_025474" "chr1" 160195215 160195311 "exons" 0.0187870797626895 0.0153671030165054 3034 1757 NA NA 0 0 0.380254935577688 1 0.672660380186417 1 -0.00341997674618411 NA
"1764" "NM_009786" "chr1" 160208596 160212646 "introns" 0.0192612137203166 0.0160595377986682 3790 2553 0.0105820105820106 0 189 196 0.343486994911723 0.0952560583050531 0.633742912816119 0.581979184562119 -0.00320167592164839 -0.0105820105820106
"1765" "NM_009786" "chr1" 160211892 160213892 "promoters" 0.0163925285754112 0.0111408584506434 17935 11579 0.0105820105820106 0 189 196 0.000165354701166823 0.0952560583050531 0.00356344187492827 0.581979184562119 -0.0052516701247678 -0.0105820105820106
"1766" "NM_009786" "chr1" 160212647 160212892 "exons" 0.0136515102655058 0.00848979591836735 9303 6125 NA NA 0 0 0.00280649337198126 1 0.0276425615970935 1 -0.0051617143471384 NA
"1767" "NM_013862" "chr1" 160740932 160792735 "introns" 0.0212965129885326 0.0164774807762724 8546 5462 NA NA 0 0 0.0416508363038213 1 0.168903508484674 1 -0.00481903221226022 NA
"1768" "NM_013862" "chr1" 160791938 160793938 "promoters" 0.0207829504232164 0.0152819890842935 13232 8245 0.493251533742331 0.531972789115646 815 735 0.00333448811611796 0.117818285925182 0.0310951362653035 0.674949043926755 -0.00550096133892294 0.038721255373315
"1769" "NM_013862" "chr1" 160792736 160792938 "exons" 0.0198463508322663 0.0129356809198706 4686 2783 NA NA 0 0 0.0236439941314524 1 0.117117634449473 1 -0.00691066991239568 NA
"1770" "NM_001024952" "chr1" 160905410 160907410 "promoters" 0.00908276832544454 0.0141043723554302 7817 5672 0.0543478260869565 0.0419161676646707 276 167 0.00661425208351755 0.494487281659554 0.0500011686968519 1 0.00502160402998564 -0.0124316584222859
"1771" "NM_001024952" "chr1" 160906411 160906699 "exons" 0.0424242424242424 0.0283018867924528 165 106 NA NA 0 0 0.540523743798191 1 0.82851734610881 1 -0.0141223556317896 NA
"1772" "NM_001024952" "chr1" 160906700 160929963 "introns" 0.0121951219512195 0.018187329493786 4510 3299 NA NA 0 0 0.0310582153068281 1 0.13941479042903 1 0.00599220754256648 NA
"1773" "NR_151478" "chr1" 161031805 161032761 "exons" NA NA 0 0 0.589641434262948 0.417647058823529 251 170 1 0.000111864316356207 1 0.00419395102978344 NA -0.171994375439419
"1774" "NR_151479" "chr1" 161031805 161032764 "exons" NA NA 0 0 0.589641434262948 0.417647058823529 251 170 1 0.000111864316356207 1 0.00419395102978344 NA -0.171994375439419
"1775" "NR_151479" "chr1" 161033849 161035849 "promoters" 0.0143503353610981 0.0161525382560117 12822 8234 NA NA 0 0 0.29656668758952 1 0.58137763077772 1 0.00180220289491355 NA
"1776" "NR_153813" "chr1" 161033915 161035915 "promoters" 0.0143503353610981 0.0161525382560117 12822 8234 NA NA 0 0 0.29656668758952 1 0.58137763077772 1 0.00180220289491355 NA
"1777" "NR_151479" "chr1" 161034285 161034777 "introns" 0.0131877729257642 0.0164132920758778 11450 7433 NA NA 0 0 0.0715540485733155 1 0.239864861903752 1 0.00322551915011365 NA
"1778" "NR_151479" "chr1" 161034778 161034849 "exons" 0.0409556313993174 0.0379746835443038 293 237 NA NA 0 0 0.860954240709983 1 1 1 -0.00298094785501361 NA
"1779" "NR_153813" "chr1" 161034916 161035194 "exons" 0.0194624652455978 0.00354609929078014 1079 564 NA NA 0 0 0.00366603184872289 1 0.0330056741821389 1 -0.0159163659548176 NA
"1780" "NM_172644" "chr1" 161069660 161071660 "promoters" 0.0178913738019169 0.00817555938037866 3130 2324 0.048 0.0325865580448065 750 491 0.0017037461727992 0.127920488695625 0.0195881323468549 0.715396100682916 -0.00971581442153828 -0.0154134419551935
"1781" "NR_131028" "chr1" 161069766 161071766 "promoters" 0.0178913738019169 0.00817555938037866 3130 2324 0.048 0.0325865580448065 750 491 0.0017037461727992 0.127920488695625 0.0195881323468549 0.715396100682916 -0.00971581442153828 -0.0154134419551935
"1782" "NR_131028" "chr1" 161070767 161071356 "exons" 0.0176125244618395 0.00715307582260372 1022 699 0.048 0.0325865580448065 750 491 0.0533695322698331 0.127920488695625 0.199102201953389 0.715396100682916 -0.0104594486392358 -0.0154134419551935
"1783" "NM_001368766" "chr1" 161141696 161143696 "promoters" 0.449785407725322 0.550888529886914 1165 619 0.806949806949807 0.868055555555556 518 288 4.71760819478019e-05 0.00753020707995877 0.00139256556670067 0.096180229458281 0.101103122161593 0.0611057486057486
"1784" "NM_028664" "chr1" 161141711 161143711 "promoters" 0.449785407725322 0.550888529886914 1165 619 0.806949806949807 0.868055555555556 518 288 4.71760819478019e-05 0.00753020707995877 0.00139256556670067 0.096180229458281 0.101103122161593 0.0611057486057486
"1785" "NM_001368766" "chr1" 161142719 161144309 "introns" 0.449785407725322 0.550888529886914 1165 619 0.806949806949807 0.868055555555556 518 288 4.71760819478019e-05 0.00753020707995877 0.00139256556670067 0.096180229458281 0.101103122161593 0.0611057486057486
"1786" "NM_028664" "chr1" 161142841 161150964 "introns" 0.449785407725322 0.550888529886914 1165 619 0.806949806949807 0.868055555555556 518 288 4.71760819478019e-05 0.00753020707995877 0.00139256556670067 0.096180229458281 0.101103122161593 0.0611057486057486
"1787" "NR_130150" "chr1" 161244343 161251021 "introns" 0.0180394018514123 0.0172829581993569 4213 2488 NA NA 0 0 0.820469878988635 1 1 1 -0.000756443652055381 NA
"1788" "NM_007453" "chr1" 161247414 161251021 "introns" 0.0180394018514123 0.0172829581993569 4213 2488 NA NA 0 0 0.820469878988635 1 1 1 -0.000756443652055381 NA
"1789" "NM_001303408" "chr1" 161249470 161251021 "introns" 0.0180394018514123 0.0172829581993569 4213 2488 NA NA 0 0 0.820469878988635 1 1 1 -0.000756443652055381 NA
"1790" "NM_007453" "chr1" 161250210 161252210 "promoters" 0.0180394018514123 0.0172829581993569 4213 2488 NA NA 0 0 0.820469878988635 1 1 1 -0.000756443652055381 NA
"1791" "NM_172645" "chr1" 161864026 161876310 "introns" NA NA 0 0 0.0728862973760933 0.0466321243523316 343 193 1 0.14537818395547 1 0.778835792930814 NA -0.0262541730237617
"1792" "NM_172645" "chr1" 161875682 161877682 "promoters" 0.0191591271953167 0.0135044792084503 11274 7479 0.0313559322033898 0.0261194029850746 1180 804 0.00286473105651535 0.446150998038458 0.0279695096912066 1 -0.00565464798686633 -0.0052365292183152
"1793" "NM_172645" "chr1" 161876311 161876682 "exons" 0.0150339476236663 0.00919455682236116 8248 5438 0.014336917562724 0.0196399345335516 837 611 0.00231910422041811 0.400247786966781 0.0242665180284536 1 -0.00583939080130518 0.00530301697082754
"1794" "NM_172645" "chr1" 161876682 161876682 "TSSes" 0 0 229 164 NA NA 0 0 1 1 1 1 0 NA
"1795" "NM_001204904" "chr1" 161967997 161979485 "introns" 0.02368573079145 0.0142268041237113 6924 4850 0.963375796178344 0.970684039087948 628 307 0.000218064201862694 0.467846127036944 0.00442322321025735 1 -0.00945892666773869 0.00730824290960397
"1796" "NM_001204905" "chr1" 161968148 161970148 "promoters" 0.02368573079145 0.0142268041237113 6924 4850 NA NA 0 0 0.000218064201862694 1 0.00442322321025735 1 -0.00945892666773869 NA
"1797" "NM_001039045" "chr1" 161968187 161970187 "promoters" 0.02368573079145 0.0142268041237113 6924 4850 NA NA 0 0 0.000218064201862694 1 0.00442322321025735 1 -0.00945892666773869 NA
"1798" "NM_001039045" "chr1" 161969188 161969279 "exons" 0.0245860511791269 0.0054773082942097 1993 1278 NA NA 0 0 8.58760332724841e-06 1 0.00037609901948061 1 -0.0191087428849172 NA
"1799" "NM_001039045" "chr1" 161969280 161970239 "introns" 0.0233218414114784 0.0173572228443449 4931 3572 NA NA 0 0 0.0549557295517369 1 0.202501990615156 1 -0.0059646185671335 NA
"1800" "NM_026078" "chr1" 161969280 161970226 "introns" 0.0233218414114784 0.0173572228443449 4931 3572 NA NA 0 0 0.0549557295517369 1 0.202501990615156 1 -0.0059646185671335 NA
"1801" "NM_026078" "chr1" 161970227 161973435 "exons" NA NA 0 0 0.963375796178344 0.970684039087948 628 307 1 0.467846127036944 1 1 NA 0.00730824290960397
"1802" "NM_001039045" "chr1" 161970240 161973435 "exons" NA NA 0 0 0.963375796178344 0.970684039087948 628 307 1 0.467846127036944 1 1 NA 0.00730824290960397
"1803" "NM_172646" "chr1" 162407409 162477662 "introns" NA NA 0 0 0.0508021390374332 0.0374331550802139 374 187 1 0.372452242078944 1 1 NA -0.0133689839572193
"1804" "NM_172646" "chr1" 162477034 162479034 "promoters" 0.0243386243386243 0.0289210233592881 1890 899 0.0508021390374332 0.0374331550802139 374 187 0.479894814585483 0.372452242078944 0.770985244831924 1 0.00458239902066376 -0.0133689839572193
"1805" "NM_172646" "chr1" 162477663 162478034 "exons" 0.0243386243386243 0.0289210233592881 1890 899 NA NA 0 0 0.479894814585483 1 0.770985244831924 1 0.00458239902066376 NA
"1806" "NM_144877" "chr1" 162547345 162549345 "promoters" 0.0145100377658517 0.0174524615785361 5031 3839 NA NA 0 0 0.272250300947057 1 0.551321931755977 1 0.00294242381268436 NA
"1807" "NM_144877" "chr1" 162548104 162548345 "exons" 0.0153256704980843 0.0134228187919463 522 447 NA NA 0 0 0.804168271956892 1 1 1 -0.00190285170613798 NA
"1808" "NM_001356526" "chr1" 162569514 162571514 "promoters" 0.016040430674577 0.014720314033366 4551 3057 NA NA 0 0 0.646829845148234 1 0.913318906881294 1 -0.00132011664121097 NA
"1809" "NM_001347125" "chr1" 162569827 162571827 "promoters" 0.016040430674577 0.014720314033366 4551 3057 NA NA 0 0 0.646829845148234 1 0.913318906881294 1 -0.00132011664121097 NA
"1810" "NM_001356526" "chr1" 162570781 162574297 "introns" 0.0173179396092362 0.0078069552874379 2252 1409 NA NA 0 0 0.0120939581098041 1 0.0751456251995335 1 -0.00951098432179834 NA
"1811" "NM_001347125" "chr1" 162570828 162570879 "exons" 0.0219256434699714 0.013136288998358 1049 609 NA NA 0 0 0.19107312478874 1 0.444372514826792 1 -0.00878935447161344 NA
"1812" "NM_001081290" "chr1" 162724870 162740324 "introns" 0.0186947654656696 0.0108556832694764 2942 1566 NA NA 0 0 0.0391815902485171 1 0.162213891215148 1 -0.00783908219619324 NA
"1813" "NM_001081290" "chr1" 162739556 162741556 "promoters" 0.0159899011150852 0.0207308503162333 4753 2846 NA NA 0 0 0.133607290630007 1 0.356852099512029 1 0.0047409492011481 NA
"1814" "NM_001081290" "chr1" 162740325 162740556 "exons" 0.0115958034235229 0.0328125 1811 1280 NA NA 0 0 4.48221660460134e-05 1 0.00135090563104018 1 0.0212166965764771 NA
"1815" "NM_175686" "chr1" 163262016 163312394 "introns" 0.0320470896010464 0.0316789862724393 1529 947 NA NA 0 0 0.959586954906424 1 1 1 -0.000368103328607157 NA
"1816" "NM_175686" "chr1" 163312395 163313650 "exons" 0.025982905982906 0.0297076023391813 5850 4275 NA NA 0 0 0.259562239403205 1 0.535886234865431 1 0.0037246963562753 NA
"1817" "NM_001286002" "chr1" 163928099 163930099 "promoters" 0.0189682858289843 0.0119257950530035 9964 6792 NA NA 0 0 0.00029520653127709 1 0.0055752671562259 1 -0.00704249077598081 NA
"1818" "NM_001286003" "chr1" 163928764 163930764 "promoters" 0.0163260465667866 0.0136882129277567 25297 17095 NA NA 0 0 0.028768287179258 1 0.132659111138417 1 -0.00263783363902992 NA
"1819" "NM_001286002" "chr1" 163929335 163933478 "introns" 0.0163260465667866 0.0136882129277567 25297 17095 NA NA 0 0 0.028768287179258 1 0.132659111138417 1 -0.00263783363902992 NA
"1820" "NM_001286003" "chr1" 163929765 163930186 "exons" 0.0168212545197296 0.0119128658951668 12722 8814 NA NA 0 0 0.002992860165063 1 0.0288322406437498 1 -0.00490838862456282 NA
"1821" "NM_001286003" "chr1" 163930187 163933478 "introns" 0.0158250497017893 0.015577828764642 12575 8281 NA NA 0 0 0.888279656466547 1 1 1 -0.000247220937147312 NA
"1822" "NM_001357049" "chr1" 163993796 163995796 "promoters" 0.0354131534569983 0.0553846153846154 1186 975 NA NA 0 0 0.0253780812692084 1 0.122675484265043 1 0.0199714619276171 NA
"1823" "NM_027279" "chr1" 163993888 163995888 "promoters" 0.0354131534569983 0.0553846153846154 1186 975 NA NA 0 0 0.0253780812692084 1 0.122675484265043 1 0.0199714619276171 NA
"1824" "NM_027279" "chr1" 163994889 163995071 "exons" 0.0354131534569983 0.0553846153846154 1186 975 NA NA 0 0 0.0253780812692084 1 0.122675484265043 1 0.0199714619276171 NA
"1825" "NM_001355132" "chr1" 163994889 163994977 "exons" 0.0212201591511936 0.0220913107511046 754 679 NA NA 0 0 0.909913040334338 1 1 1 0.000871151599910934 NA
"1826" "NM_001355132" "chr1" 163994978 163995913 "introns" 0.0601851851851852 0.131756756756757 432 296 NA NA 0 0 0.000996240375204106 1 0.0133180258842821 1 0.0715715715715716 NA
"1827" "NM_001276455" "chr1" 164248045 164250045 "promoters" 0.0191980558930741 0.0161204605845881 8230 5645 0.0284822473663675 0.0262210796915167 2563 1945 0.177217895665003 0.619651986383861 0.424673096150187 1 -0.00307759530848599 -0.00226116767485083
"1828" "NM_001276455" "chr1" 164249046 164249456 "exons" 0.0177396280400572 0.0186552662261951 3495 2573 NA NA 0 0 0.791865250783457 1 1 1 0.000915638186137879 NA
"1829" "NM_001276455" "chr1" 164249457 164256746 "introns" 0.0132450331125828 0.00294985250737463 604 339 NA NA 0 0 0.0875832751718068 1 0.27344772255789 1 -0.0102951806052082 NA
"1830" "NM_001160209" "chr1" 164306484 164308484 "promoters" NA NA 0 0 0.0292153589315526 0.0263522884882108 1198 721 1 0.669784705016254 1 1 NA -0.00286307044334177
"1831" "NM_001357052" "chr1" 164306487 164308487 "promoters" NA NA 0 0 0.0292153589315526 0.0263522884882108 1198 721 1 0.669784705016254 1 1 NA -0.00286307044334177
"1832" "NM_001160209" "chr1" 164306517 164307146 "introns" NA NA 0 0 0.0196078431372549 0.0869565217391304 51 46 1 0.116243113122472 1 0.668362474159952 NA 0.0673486786018755
"1833" "NM_001293313" "chr1" 164306671 164308671 "promoters" NA NA 0 0 0.0292153589315526 0.0263522884882108 1198 721 1 0.669784705016254 1 1 NA -0.00286307044334177
"1834" "NM_001160208" "chr1" 164307147 164307354 "exons" NA NA 0 0 0.029642545771578 0.0222222222222222 1147 675 1 0.262733409894988 1 1 NA -0.00742032354935581
"1835" "NM_001160209" "chr1" 164307147 164307484 "exons" NA NA 0 0 0.029642545771578 0.0222222222222222 1147 675 1 0.262733409894988 1 1 NA -0.00742032354935581
"1836" "NM_001357052" "chr1" 164307147 164307487 "exons" NA NA 0 0 0.029642545771578 0.0222222222222222 1147 675 1 0.262733409894988 1 1 NA -0.00742032354935581
"1837" "NM_009721" "chr1" 164457355 164459355 "promoters" 0.0134695773339526 0.0164724789071916 4306 2489 0.0193164933135215 0.0212314225053079 1346 942 0.323509108958817 0.724427608014018 0.611389850243104 1 0.00300290157323902 0.00191492919178631
"1838" "NM_009721" "chr1" 164457761 164458355 "exons" 0.0197424892703863 0.0252252252252252 1165 555 NA NA 0 0 0.469633557279246 1 0.761780603699759 1 0.00548273595483896 NA
"1839" "NR_151712" "chr1" 165188335 165194239 "introns" 0.0130548302872063 0.00766283524904215 383 261 NA NA 0 0 0.508022875497162 1 0.796233294493492 1 -0.00539199503816412 NA
"1840" "NM_145512" "chr1" 165193433 165195433 "promoters" 0.0197483908718549 0.0114791117802032 6836 5314 NA NA 0 0 0.000263459951101666 1 0.00511917834861498 1 -0.00826927909165165 NA
"1841" "NR_151712" "chr1" 165193438 165195438 "promoters" 0.0197483908718549 0.0114791117802032 6836 5314 NA NA 0 0 0.000263459951101666 1 0.00511917834861498 1 -0.00826927909165165 NA
"1842" "NM_145512" "chr1" 165194240 165194433 "exons" 0.0718390804597701 0.0222929936305732 348 314 NA NA 0 0 0.00216955155650069 1 0.0231921043701856 1 -0.0495460868291969 NA
"1843" "NR_151712" "chr1" 165194240 165194438 "exons" 0.0718390804597701 0.0222929936305732 348 314 NA NA 0 0 0.00216955155650069 1 0.0231921043701856 1 -0.0495460868291969 NA
"1844" "NM_145513" "chr1" 165235958 165237958 "promoters" 0.0166251039068994 0.00471698113207547 2406 1484 NA NA 0 0 0.000407456992765442 1 0.00704439581252799 1 -0.0119081227748239 NA
"1845" "NM_001357410" "chr1" 165235960 165237960 "promoters" 0.0166251039068994 0.00471698113207547 2406 1484 NA NA 0 0 0.000407456992765442 1 0.00704439581252799 1 -0.0119081227748239 NA
"1846" "NM_028759" "chr1" 165429316 165460130 "introns" 0.0171645118145341 0.0189170426935092 8972 5762 NA NA 0 0 0.434538111191322 1 0.72806541917028 1 0.00175253087897509 NA
"1847" "NM_028759" "chr1" 165459463 165461463 "promoters" 0.0161182815245713 0.0187027823843744 16503 10854 NA NA 0 0 0.10878341933864 1 0.31373648425179 1 0.00258450085980313 NA
"1848" "NM_028759" "chr1" 165460131 165460463 "exons" 0.0116748989672205 0.0126582278481013 4454 2844 NA NA 0 0 0.708188228414708 1 0.962924694911902 1 0.000983328880880791 NA
"1849" "NM_027430" "chr1" 165460259 165462259 "promoters" 0.0152336689904467 0.0187094310805651 7746 5238 NA NA 0 0 0.130919852193579 1 0.352291825588143 1 0.00347576209011842 NA
"1850" "NM_027430" "chr1" 165461260 165461511 "exons" 0.0156720916214587 0.00954032957502168 1659 1153 NA NA 0 0 0.152632756576136 1 0.388137703672135 1 -0.00613176204643703 NA
"1851" "NM_001083897" "chr1" 165608605 165634302 "introns" 0.0226438188494492 0.0159806295399516 3268 2065 NA NA 0 0 0.086214039480665 1 0.270820641591369 1 -0.00666318930949763 NA
"1852" "NM_001347128" "chr1" 165633541 165635541 "promoters" 0.0160364709037275 0.0158546655656482 18645 12110 0.0245664739884393 0.0215749730312837 1384 927 0.901051395434519 0.600028772391812 1 1 -0.000181805338079318 -0.0029915009571556
"1853" "NM_001083897" "chr1" 165634303 165634541 "exons" 0.0140270149918361 0.0155029987552337 13474 8837 NA NA 0 0 0.370406294564263 1 0.663052526959634 1 0.00147598376339755 NA
"1854" "NM_001038846" "chr1" 165707094 165709094 "promoters" 0.0267295597484277 0.0132107983917289 2544 1741 NA NA 0 0 0.00190316335107896 1 0.0212011795951431 1 -0.0135187613566988 NA
"1855" "NM_001038846" "chr1" 165707891 165708094 "exons" 0.0267295597484277 0.0132107983917289 2544 1741 NA NA 0 0 0.00190316335107896 1 0.0212011795951431 1 -0.0135187613566988 NA
"1856" "NM_011804" "chr1" 165762757 165764757 "promoters" 0.00978336827393431 0.0142624286878566 4293 2454 NA NA 0 0 0.100461415380874 1 0.297943295708568 1 0.00447906041392225 NA
"1857" "NM_011804" "chr1" 165763758 165764138 "exons" 0.0082815734989648 0.0191304347826087 1932 1150 NA NA 0 0 0.00975651224017862 1 0.0652619456653154 1 0.0108488612836439 NA
"1858" "NM_011804" "chr1" 165764139 165769812 "introns" 0.00839506172839506 0.000886524822695035 2025 1128 NA NA 0 0 0.00213765458897725 1 0.0229471516339007 1 -0.00750853690570003 NA
"1859" "NR_149310" "chr1" 165764139 165764600 "introns" 0.00839506172839506 0.000886524822695035 2025 1128 NA NA 0 0 0.00213765458897725 1 0.0229471516339007 1 -0.00750853690570003 NA
"1860" "NM_001113391" "chr1" 165788887 165855165 "introns" 0.0161775771256584 0.0090702947845805 2658 1764 0.0643564356435644 0.0207715133531157 606 337 0.0386836231850877 0.000120335159749312 0.160825122218527 0.00441427176478455 -0.00710728234107789 -0.0435849222904486
"1861" "NM_011137" "chr1" 165931728 166002561 "introns" 0.0187332738626227 0.0139977018698423 14573 9573 0.386363636363636 0.288 176 125 0.0046820332302408 0.0506462257467177 0.039367725089069 0.377367951682518 -0.00473557199278039 -0.0983636363636364
"1862" "NM_011137" "chr1" 166001634 166003634 "promoters" 0.015473621378392 0.012943398866578 21779 14293 NA NA 0 0 0.0475529042926619 1 0.184261962354243 1 -0.00253022251181398 NA
"1863" "NM_175296" "chr1" 166237744 166239744 "promoters" 0.964665653495441 0.971307120085016 5264 3764 NA NA 0 0 0.077713073897458 1 0.253246885473275 1 0.00664146658957521 NA
"1864" "NM_175296" "chr1" 166238535 166238744 "exons" 0.948226661231146 0.947612732095491 2453 1508 NA NA 0 0 0.932692390684682 1 1 1 -0.000613929135654834 NA
"1865" "NM_175296" "chr1" 166238744 166238744 "TSSes" 0.956639566395664 0.941441441441441 369 222 NA NA 0 0 0.412250097058977 1 0.704955298661395 1 -0.0151981249542225 NA
"1866" "NM_001357428" "chr1" 166253138 166255138 "promoters" 0.0103569854561481 0.00854700854700855 4538 2808 0.0276497695852535 0.0236087689713322 868 593 0.437284419171634 0.594037020492261 0.730747257030737 1 -0.00180997690913954 -0.00404100061392125
"1867" "NM_001357428" "chr1" 166254139 166254466 "exons" 0.0100970873786408 0.0107663077897403 2575 1579 0.0276497695852535 0.0236087689713322 868 593 0.836517547191796 0.594037020492261 1 1 0.000669220411099566 -0.00404100061392125
"1868" "NM_001357432" "chr1" 166307934 166310759 "introns" 0.0254588513913558 0.0309912969645511 6756 4711 0.0823529411764706 0 170 128 0.0773421418235817 7.70570470447165e-06 0.252374507220829 0.00055409082859386 0.00553244557319522 -0.0823529411764706
"1869" "NM_001357428" "chr1" 166308847 166309543 "exons" 0.0254588513913558 0.0309912969645511 6756 4711 NA NA 0 0 0.0773421418235817 1 0.252374507220829 1 0.00553244557319522 NA
"1870" "NM_001357428" "chr1" 166309544 166310759 "introns" NA NA 0 0 0.0823529411764706 0 170 128 1 7.70570470447165e-06 1 0.00055409082859386 NA -0.0823529411764706
"1871" "NM_030245" "chr1" 166378166 166380166 "promoters" 0.016260162601626 0.012035010940919 10947 7312 0.0501824817518248 0.03515625 1096 768 0.0181933636612324 0.0810261722299555 0.0982399091188957 0.526682791714328 -0.00422515166070698 -0.0150262317518248
"1872" "NM_030245" "chr1" 166379477 166382126 "introns" 0.016260162601626 0.012035010940919 10947 7312 0.0501824817518248 0.03515625 1096 768 0.0181933636612324 0.0810261722299555 0.0982399091188957 0.526682791714328 -0.00422515166070698 -0.0150262317518248
"1873" "NM_001142948" "chr1" 166403625 166408398 "introns" NA NA 0 0 0.959514170040486 0.994152046783626 247 171 1 0.00674625691722511 1 0.0894698449746185 NA 0.0346378767431399
"1874" "NM_001142948" "chr1" 166408533 166409706 "introns" 0.0260292616536237 0.0309544282029235 5878 3489 0.076171875 0.0311418685121107 512 289 0.164224751996806 0.0011752419641153 0.405966165615372 0.0246818628158465 0.00492516654929979 -0.0450300064878893
"1875" "NM_001142948" "chr1" 166408828 166410828 "promoters" 0.0180332922318126 0.0178552221146606 12976 9297 0.076171875 0.0311418685121107 512 289 0.921369574051996 0.0011752419641153 1 0.0246818628158465 -0.000178070117151933 -0.0450300064878893
"1876" "NM_175170" "chr1" 166408998 166409331 "exons" NA NA 0 0 0.076171875 0.0311418685121107 512 289 1 0.0011752419641153 1 0.0246818628158465 NA -0.0450300064878893
"1877" "NM_175170" "chr1" 166409332 166409706 "introns" 0.0260292616536237 0.0309544282029235 5878 3489 NA NA 0 0 0.164224751996806 1 0.405966165615372 1 0.00492516654929979 NA
"1878" "NM_001142948" "chr1" 166409707 166409828 "exons" 0.0107563025210084 0.00997008973080758 5950 5015 NA NA 0 0 0.685607709332201 1 0.944645370968504 1 -0.000786212790200826 NA
"1879" "NR_037988" "chr1" 166998730 167000730 "promoters" 0.0278164116828929 0.012647187091147 3595 2293 NA NA 0 0 5.68054552147912e-05 1 0.00160390511524263 1 -0.0151692245917459 NA
"1880" "NM_175461" "chr1" 167000416 167002416 "promoters" 0.020508174443026 0.0175523544365089 24283 16522 NA NA 0 0 0.0322711242450505 1 0.142868818265103 1 -0.00295582000651709 NA
"1881" "NM_175461" "chr1" 167001416 167001416 "TSSes" 0 0 436 332 NA NA 0 0 1 1 1 1 0 NA
"1882" "NM_175461" "chr1" 167001417 167001828 "exons" 0.0168699714508175 0.0173630986452967 7706 5241 NA NA 0 0 0.831762502895877 1 1 1 0.000493127194479154 NA
"1883" "NM_030724" "chr1" 167237649 167284775 "introns" 0.0144864235276989 0.0122665487899215 13737 9049 0.362428842504744 0.321192052980132 527 302 0.154430174442226 0.158073259115834 0.390894461472945 0.824735224124064 -0.00221987473777738 -0.0412367895246114
"1884" "NM_030724" "chr1" 167284127 167286127 "promoters" 0.0170925777796489 0.0150409341879799 23753 15757 0.0282728948985864 0.0158210583742499 3254 1833 0.112885891855065 0.000574392289870801 0.321284896606805 0.0146729516604857 -0.00205164359166894 -0.0124518365243365
"1885" "NM_030724" "chr1" 167284776 167285127 "exons" 0.0193180344872294 0.0205059409735531 7713 5218 NA NA 0 0 0.634875067918397 1 0.904292339267438 1 0.00118790648632373 NA
"1886" "NM_001039483" "chr1" 167307669 167309669 "promoters" 0.0162646198830409 0.0146373918829009 10944 7515 NA NA 0 0 0.379165404797259 1 0.671619184886792 1 -0.00162722800014007 NA
"1887" "NM_001039483" "chr1" 167308670 167308933 "exons" 0.0143611404435058 0.0063391442155309 4735 3155 NA NA 0 0 0.000560713749799953 1 0.00886435331654076 1 -0.0080219962279749 NA
"1888" "NM_019993" "chr1" 167348990 167350990 "promoters" 0.01828264448488 0.0141347099311701 11541 8136 NA NA 0 0 0.0235754714287606 1 0.116898561622781 1 -0.00414793455370989 NA
"1889" "NM_019993" "chr1" 167349991 167350416 "exons" 0.0229299363057325 0.0195163343232923 7065 4714 NA NA 0 0 0.208831543405766 1 0.469083748961273 1 -0.00341360198244016 NA
"1890" "NM_019993" "chr1" 167350417 167352519 "introns" 0.0109472743521001 0.00672121566335476 4476 3422 NA NA 0 0 0.0468143248783325 1 0.18242080086495 1 -0.00422605868874533 NA
"1891" "NM_025569" "chr1" 167392841 167394841 "promoters" NA NA 0 0 0.0458715596330275 0.0833333333333333 109 48 1 0.257366177733757 1 1 NA 0.0374617737003058
"1892" "NM_033652" "chr1" 167688557 167690557 "promoters" 0.0275352157562623 0.0284790951322965 15689 9902 0.0865934065934066 0.102322206095791 2275 1378 0.655590361267662 0.0695564593256576 0.92059634920733 0.4741714006548 0.000943879376034157 0.0157287995023844
"1893" "NM_033652" "chr1" 167689851 167691980 "introns" NA NA 0 0 0.0865934065934066 0.102322206095791 2275 1378 1 0.0695564593256576 1 0.4741714006548 NA 0.0157287995023844
"1894" "NM_033652" "chr1" 167692168 167791336 "introns" 0.0172068827531012 0.0179468772433597 2499 1393 0.213333333333333 0.241206030150754 300 199 0.866122003778592 0.415190196918567 1 1 0.000739994490258414 0.0278726968174204
"1895" "NM_033652" "chr1" 167791570 167830545 "introns" 0.0146371846776705 0.0177232447171097 3211 1467 NA NA 0 0 0.434592638277551 1 0.72806541917028 1 0.00308606003943924 NA
"1896" "NM_023284" "chr1" 169525450 169531321 "introns" 0.0221518987341772 0 316 303 NA NA 0 0 0.00206612396273843 1 0.0224379583155341 1 -0.0221518987341772 NA
"1897" "NM_001355159" "chr1" 169528812 169531321 "introns" 0.0221518987341772 0 316 303 NA NA 0 0 0.00206612396273843 1 0.0224379583155341 1 -0.0221518987341772 NA
"1898" "NM_023284" "chr1" 169530464 169532464 "promoters" 0.0194469766028563 0.0100502512562814 3291 2388 0.0817307692307692 0.0903954802259887 208 177 0.00372257535269049 0.752663886459306 0.0333515147248377 1 -0.00939672534657487 0.00866471099521947
"1899" "NM_023284" "chr1" 169531322 169531464 "exons" 0.0214424951267057 0.0099009900990099 1026 505 NA NA 0 0 0.090064889591339 1 0.278151708470863 1 -0.0115415050276958 NA
"1900" "NM_010476" "chr1" 169968205 169970205 "promoters" 0.0142153413089374 0.0143949617633828 7105 4446 NA NA 0 0 0.936935210370458 1 1 1 0.000179620454445448 NA
"1901" "NR_040438" "chr1" 169968408 169970408 "promoters" 0.0142153413089374 0.0143949617633828 7105 4446 NA NA 0 0 0.936935210370458 1 1 1 0.000179620454445448 NA
"1902" "NM_010476" "chr1" 169969098 169969205 "exons" 0.0180442374854482 0.00555555555555556 1718 1080 NA NA 0 0 0.00274664282004736 1 0.0272405574232733 1 -0.0124886819298926 NA
"1903" "NM_001305046" "chr1" 170166949 170174749 "introns" 0.0133418858242463 0.0108410561286938 7795 5719 0.0220338983050847 0.00668449197860963 1180 748 0.189539782787933 0.00129817487717574 0.442440463478353 0.0268031516369488 -0.00250082969555248 -0.0153494063264751
"1904" "NM_001305046" "chr1" 170173964 170175964 "promoters" 0.0152812224977998 0.0142567443003749 24998 16273 0.037037037037037 0.0201550387596899 3159 1935 0.399645166106536 5.0149756838893e-05 0.691336568455834 0.00233930885941422 -0.00102447819742497 -0.0168819982773471
"1905" "NM_001305046" "chr1" 170174750 170174964 "exons" 0.0177388570787021 0.0177116542685087 8907 5646 NA NA 0 0 0.990331075794499 1 1 1 -2.72028101934683e-05 NA
"1906" "NM_001360809" "chr1" 170212529 170214497 "introns" NA NA 0 0 0.899253731343284 0.958904109589041 268 146 1 0.00634420415831683 1 0.0854932074851956 NA 0.0596503782457575
"1907" "NM_010633" "chr1" 170212529 170214972 "introns" NA NA 0 0 0.535181236673774 0.535849056603774 469 265 1 0.983640546677936 1 1 NA 0.000667819929999536
"1908" "NM_001360809" "chr1" 170213734 170215734 "promoters" 0.0101494993828007 0.011605824013505 7291 4739 0.0497512437810945 0.0168067226890756 201 119 0.450556374381152 0.0599243622369201 0.742889833460128 0.425230722774607 0.00145632463070424 -0.0329445210920189
"1909" "NM_010633" "chr1" 170214407 170216407 "promoters" 0.0101494993828007 0.011605824013505 7291 4739 0.0497512437810945 0.0168067226890756 201 119 0.450556374381152 0.0599243622369201 0.742889833460128 0.425230722774607 0.00145632463070424 -0.0329445210920189
"1910" "NM_010633" "chr1" 170214973 170215407 "exons" 0.0101494993828007 0.011605824013505 7291 4739 NA NA 0 0 0.450556374381152 1 0.742889833460128 1 0.00145632463070424 NA
"1911" "NR_151590" "chr1" 170254049 170255739 "exons" 0.213850837138508 0.259501965923984 1314 763 0.434954007884363 0.484739676840215 761 557 0.0178739320748397 0.0512967739807143 0.0973208833456589 0.381122009329004 0.0456511287854759 0.0497856689558528
"1912" "NR_151590" "chr1" 170254739 170256739 "promoters" 0.213850837138508 0.259501965923984 1314 763 0.434954007884363 0.484739676840215 761 557 0.0178739320748397 0.0512967739807143 0.0973208833456589 0.381122009329004 0.0456511287854759 0.0497856689558528
"1913" "NM_001109985" "chr1" 170514687 170589259 "introns" NA NA 0 0 0.0307692307692308 0 325 168 1 0.000180953454333952 1 0.0059312204014414 NA -0.0307692307692308
"1914" "NM_001109985" "chr1" 170588849 170590849 "promoters" 0.0170755430671134 0.011945542380325 18506 11385 0.0307692307692308 0 325 168 0.000335329243339901 0.000180953454333952 0.00611678182967952 0.0059312204014414 -0.00513000068678838 -0.0307692307692308
"1915" "NM_001109985" "chr1" 170589260 170589849 "exons" 0.0192786069651741 0.0139676996944566 11256 6873 NA NA 0 0 0.00688748296810316 1 0.0514785424675753 1 -0.00531090727071756 NA
"1916" "NM_177068" "chr1" 170643531 170645531 "promoters" 0.0242081689239629 0.0213373403456048 9377 6655 NA NA 0 0 0.230548268944647 1 0.498027398850177 1 -0.00287082857835808 NA
"1917" "NM_177068" "chr1" 170644532 170645095 "exons" 0.0295544772827525 0.0250655785485281 4534 3431 NA NA 0 0 0.224138388942235 1 0.48913834188591 1 -0.00448889873422441 NA
"1918" "NM_001081304" "chr1" 170855190 170867649 "introns" 0.0094876660341556 0.00248756218905473 527 402 NA NA 0 0 0.162704965897509 1 0.403781508547462 1 -0.00700010384510087 NA
"1919" "NM_001081304" "chr1" 170866771 170868771 "promoters" 0.0145848915482423 0.0109265734265734 2674 2288 NA NA 0 0 0.252389802972438 1 0.526071618672995 1 -0.00365831812166891 NA
"1920" "NM_001081304" "chr1" 170867650 170867771 "exons" 0.0199750312109863 0.0140845070422535 801 710 NA NA 0 0 0.376725484780482 1 0.669361652883729 1 -0.00589052416873275 NA
"1921" "NM_001356486" "chr1" 170884540 170886540 "promoters" 0.0175654853620955 0.0176470588235294 3245 2380 NA NA 0 0 0.981662745891772 1 1 1 8.15734614338787e-05 NA
"1922" "NM_023173" "chr1" 170885067 170885540 "exons" 0.0175654853620955 0.0176470588235294 3245 2380 NA NA 0 0 0.981662745891772 1 1 1 8.15734614338787e-05 NA
"1923" "NM_001029984" "chr1" 170907273 170907703 "exons" 0.0783103939250119 0.0677200902934537 2107 1329 NA NA 0 0 0.246197997722312 1 0.517811911408062 1 -0.0105903036315581 NA
"1924" "NM_001029984" "chr1" 170907704 170907850 "introns" 0.049373618275608 0.0442477876106195 1357 678 NA NA 0 0 0.606825679790433 1 0.883644850395384 1 -0.00512583066498849 NA
"1925" "NM_001029984" "chr1" 170907851 170908129 "exons" 0.0155963302752294 0.0211920529801325 2180 1510 NA NA 0 0 0.210610850539677 1 0.47149658643449 1 0.00559572270490309 NA
"1926" "NM_001029984" "chr1" 170908130 170908631 "introns" 0.0187793427230047 0.00354609929078014 426 282 0.0463576158940397 0.0176470588235294 453 340 0.0534430088832802 0.0124877600729931 0.199192748202573 0.138691662113745 -0.0152332434322246 -0.0287105570705103
"1927" "NM_025321" "chr1" 171149603 171151603 "promoters" 0.0228745711017918 0.0176800344976283 2623 2319 0.0535714285714286 0.0569105691056911 168 123 0.195994308482012 0.893424650313625 0.451297254799413 1 -0.00519453660416356 0.00333914053426249
"1928" "NM_008623" "chr1" 171149712 171151712 "promoters" 0.0228745711017918 0.0176800344976283 2623 2319 0.0535714285714286 0.0569105691056911 168 123 0.195994308482012 0.893424650313625 0.451297254799413 1 -0.00519453660416356 0.00333914053426249
"1929" "NM_025321" "chr1" 171150559 171150603 "exons" 0.0397236614853195 0.0130597014925373 579 536 NA NA 0 0 0.00466299353802169 1 0.0392720742667404 1 -0.0266639599927822 NA
"1930" "NM_008623" "chr1" 171150713 171150734 "exons" NA NA 0 0 0.0535714285714286 0.0569105691056911 168 123 1 0.893424650313625 1 1 NA 0.00333914053426249
"1931" "NM_025557" "chr1" 171175625 171196010 "introns" 0.0227499501097585 0.0180798004987531 5011 3208 NA NA 0 0 0.145351875359175 1 0.376003672111331 1 -0.00467014961100541 NA
"1932" "NM_025557" "chr1" 171195268 171197268 "promoters" 0.0241412442949796 0.0150763358778626 8326 5240 0.0487972508591065 0.0404515522107244 1455 1063 0.000221970927716474 0.275290131732945 0.00448932150742195 1 -0.00906490841711699 -0.00834569864838217
"1933" "NM_025557" "chr1" 171196011 171196268 "exons" 0.0262443438914027 0.0103346456692913 3315 2032 0.0487972508591065 0.0404515522107244 1455 1063 2.52732758550877e-05 0.275290131732945 0.000881214673732513 1 -0.0159096982221114 -0.00834569864838217
"1934" "NM_153064" "chr1" 171246122 171248122 "promoters" 0.0172856409378744 0.0164345403899721 5843 3590 NA NA 0 0 0.755464106094835 1 0.99706580221376 1 -0.000851100547902234 NA
"1935" "NM_153064" "chr1" 171246994 171247122 "exons" 0.0213029477334654 0.0183908045977011 4037 2610 NA NA 0 0 0.406800539589216 1 0.699435073280396 1 -0.00291214313576429 NA
"1936" "NM_153064" "chr1" 171247122 171247122 "TSSes" 0.0391061452513966 0.05 179 100 NA NA 0 0 0.670253256534136 1 0.932454086964745 1 0.0108938547486034 NA
"1937" "NM_020579" "chr1" 171269327 171271327 "promoters" 0.0299921073401736 0.0136830102622577 1267 877 0.174846625766871 0.138415245737212 2934 1994 0.0110035257810476 0.000121583312481615 0.0706380733639357 0.00444046189223274 -0.0163090970779159 -0.0364313800296595
"1938" "NM_020579" "chr1" 171270415 171271202 "introns" 0.0299921073401736 0.0136830102622577 1267 877 0.0369181380417336 0.0266439909297052 2492 1764 0.0110035257810476 0.0382799732713468 0.0706380733639357 0.310740673653069 -0.0163090970779159 -0.0102741471120283
"1939" "NM_020579" "chr1" 171271707 171272001 "exons" NA NA 0 0 0.872918492550394 0.819148936170213 1141 752 1 0.000362187717280533 1 0.0101779891180619 NA -0.0537695563801817
"1940" "NM_020579" "chr1" 171272521 171272756 "exons" NA NA 0 0 0.940027260336211 0.942418426103647 2201 1563 1 0.735918887848762 1 1 NA 0.00239116576743592
"1941" "NM_013919" "chr1" 171286350 171286970 "exons" NA NA 0 0 0.921915668922436 0.936989498249708 1921 857 1 0.0678484564219758 1 0.466564782562898 NA 0.015073829327272
"1942" "NM_013919" "chr1" 171286961 171288961 "promoters" 0.0256367292225201 0.0273370759092019 5968 4097 NA NA 0 0 0.601353603024209 1 0.878751791325933 1 0.00170034668668175 NA
"1943" "NM_013919" "chr1" 171286971 171287761 "introns" 0.0292452830188679 0.021087160262418 3180 2134 NA NA 0 0 0.0634908535583315 1 0.222520877496507 1 -0.00815812275644993 NA
"1944" "NM_013919" "chr1" 171287762 171287961 "exons" 0.0215208034433286 0.0341314314824249 2788 1963 NA NA 0 0 0.00852961200556224 1 0.0593815300125926 1 0.0126106280390963 NA
"1945" "NM_025388" "chr1" 171290217 171294633 "introns" 0.0193487494100991 0.0180451127819549 2119 1330 NA NA 0 0 0.783481505623639 1 1 1 -0.00130363662814421 NA
"1946" "NM_025388" "chr1" 171294002 171296002 "promoters" 0.0239938080495356 0.0268620268620269 2584 1638 NA NA 0 0 0.563108189264025 1 0.847261432943251 1 0.00286821881249126 NA
"1947" "NM_001360932" "chr1" 171294634 171294822 "exons" 0.0451612903225806 0.0649350649350649 465 308 NA NA 0 0 0.234020792610335 1 0.50288879491602 1 0.0197737746124843 NA
"1948" "NM_025388" "chr1" 171294634 171294827 "exons" 0.0451612903225806 0.0649350649350649 465 308 NA NA 0 0 0.234020792610335 1 0.50288879491602 1 0.0197737746124843 NA
"1949" "NM_001357550" "chr1" 171327807 171329807 "promoters" 0.0139640923339983 0.00702576112412178 3509 2135 0.0270139893873613 0.0264285714285714 2073 1400 0.0134653673465623 0.906962084146439 0.0807455775007676 1 -0.00693833120987651 -0.000585417958789882
"1950" "NM_001357551" "chr1" 171327900 171329900 "promoters" 0.0139640923339983 0.00702576112412178 3509 2135 0.0270139893873613 0.0264285714285714 2073 1400 0.0134653673465623 0.906962084146439 0.0807455775007676 1 -0.00693833120987651 -0.000585417958789882
"1951" "NM_011615" "chr1" 171328144 171330144 "promoters" 0.0139640923339983 0.00702576112412178 3509 2135 0.023605884365378 0.0225409836065574 2923 1952 0.0134653673465623 0.786260929199776 0.0807455775007676 1 -0.00693833120987651 -0.00106490075882066
"1952" "NM_001357553" "chr1" 171328568 171330568 "promoters" 0.0139640923339983 0.00702576112412178 3509 2135 0.023605884365378 0.0225409836065574 2923 1952 0.0134653673465623 0.786260929199776 0.0807455775007676 1 -0.00693833120987651 -0.00106490075882066
"1953" "NM_001357550" "chr1" 171328899 171338251 "introns" 0.0139640923339983 0.00702576112412178 3509 2135 0.023605884365378 0.0225409836065574 2923 1952 0.0134653673465623 0.786260929199776 0.0807455775007676 1 -0.00693833120987651 -0.00106490075882066
"1954" "NM_001357551" "chr1" 171328964 171338251 "introns" 0.0139640923339983 0.00702576112412178 3509 2135 0.023605884365378 0.0225409836065574 2923 1952 0.0134653673465623 0.786260929199776 0.0807455775007676 1 -0.00693833120987651 -0.00106490075882066
"1955" "NM_011615" "chr1" 171329145 171329526 "exons" 0.0139640923339983 0.00702576112412178 3509 2135 0.0023094688221709 0 433 279 0.0134653673465623 0.238836133138878 0.0807455775007676 1 -0.00693833120987651 -0.0023094688221709
"1956" "NM_001128609" "chr1" 171329527 171331252 "introns" NA NA 0 0 0.0273092369477912 0.0263000597728631 2490 1673 1 0.825501178579227 1 1 NA -0.00100917717492804
"1957" "NM_011615" "chr1" 171329527 171338251 "introns" NA NA 0 0 0.0273092369477912 0.0263000597728631 2490 1673 1 0.825501178579227 1 1 NA -0.00100917717492804
"1958" "NM_001357553" "chr1" 171329569 171329692 "exons" NA NA 0 0 0.0447761194029851 0.0417789757412399 1139 742 1 0.725185146504507 1 1 NA -0.00299714366174518
"1959" "NM_001357552" "chr1" 171329693 171331252 "introns" NA NA 0 0 0.0152941176470588 0.0126811594202899 850 552 1 0.646224261566851 1 1 NA -0.00261295822676897
"1960" "NM_001357553" "chr1" 171329693 171338251 "introns" NA NA 0 0 0.0152941176470588 0.0126811594202899 850 552 1 0.646224261566851 1 1 NA -0.00261295822676897
"1961" "NM_001360825" "chr1" 171343953 171345953 "promoters" 0.0196463654223969 0.016304347826087 1018 552 NA NA 0 0 0.635432146307661 1 0.904570176217257 1 -0.0033420175963099 NA
"1962" "NM_012049" "chr1" 171344645 171346645 "promoters" 0.0196463654223969 0.016304347826087 1018 552 NA NA 0 0 0.635432146307661 1 0.904570176217257 1 -0.0033420175963099 NA
"1963" "NM_011070" "chr1" 171344674 171346674 "promoters" 0.0196463654223969 0.016304347826087 1018 552 NA NA 0 0 0.635432146307661 1 0.904570176217257 1 -0.0033420175963099 NA
"1964" "NM_001360825" "chr1" 171345045 171356529 "introns" 0.0196463654223969 0.016304347826087 1018 552 NA NA 0 0 0.635432146307661 1 0.904570176217257 1 -0.0033420175963099 NA
"1965" "NM_011070" "chr1" 171345675 171345786 "exons" 0.0250347705146036 0.0236220472440945 719 381 NA NA 0 0 0.885102216364809 1 1 1 -0.00141272327050913 NA
"1966" "NM_011070" "chr1" 171345787 171356529 "introns" 0.00668896321070234 0 299 171 NA NA 0 0 0.178024161048448 1 0.425697035929785 1 -0.00668896321070234 NA
"1967" "NM_001305678" "chr1" 171410312 171412312 "promoters" 0.0189267423736362 0.017527386541471 13473 9585 NA NA 0 0 0.434142201571786 1 0.727808090582711 1 -0.00139935583216511 NA
"1968" "NM_009480" "chr1" 171410680 171412680 "promoters" 0.0189267423736362 0.017527386541471 13473 9585 NA NA 0 0 0.434142201571786 1 0.727808090582711 1 -0.00139935583216511 NA
"1969" "NM_001305677" "chr1" 171411441 171414372 "introns" 0.0189267423736362 0.017527386541471 13473 9585 NA NA 0 0 0.434142201571786 1 0.727808090582711 1 -0.00139935583216511 NA
"1970" "NM_001305678" "chr1" 171411441 171414436 "introns" 0.0189267423736362 0.017527386541471 13473 9585 NA NA 0 0 0.434142201571786 1 0.727808090582711 1 -0.00139935583216511 NA
"1971" "NM_009480" "chr1" 171411681 171411862 "exons" 0.0143959461015778 0.0141078838174274 8683 6025 NA NA 0 0 0.884787591151746 1 1 1 -0.00028806228415041 NA
"1972" "NM_009480" "chr1" 171411863 171414436 "introns" 0.0770833333333333 0.071875 480 320 NA NA 0 0 0.783616302553571 1 1 1 -0.00520833333333334 NA
"1973" "NR_151523" "chr1" 171436322 171438322 "promoters" 0.0159910747489773 0.0113851992409867 2689 1581 NA NA 0 0 0.213187282805657 1 0.475220694447235 1 -0.0046058755079906 NA
"1974" "NM_172647" "chr1" 171436560 171438560 "promoters" 0.0159910747489773 0.0113851992409867 2689 1581 NA NA 0 0 0.213187282805657 1 0.475220694447235 1 -0.0046058755079906 NA
"1975" "NM_172647" "chr1" 171437561 171437701 "exons" 0.0103092783505155 0.00549450549450549 291 182 NA NA 0 0 0.566398517435109 1 0.849536455490365 1 -0.00481477285600997 NA
"1976" "NM_172647" "chr1" 171437702 171460362 "introns" 0.0117130307467057 0.0075 2049 1200 NA NA 0 0 0.237237613363906 1 0.506840222403139 1 -0.00421303074670571 NA
"1977" "NM_019484" "chr1" 171502477 171504477 "promoters" 0.0196960486322188 0.0171144644828855 8225 5434 NA NA 0 0 0.272837601925999 1 0.551887435331484 1 -0.00258158414933331 NA
"1978" "NM_019484" "chr1" 171503478 171504750 "exons" 0.0196933815281067 0.016868840030326 8023 5276 NA NA 0 0 0.235230063712946 1 0.504254189901651 1 -0.00282454149778069 NA
"1979" "NM_033509" "chr1" 172013346 172026997 "introns" NA NA 0 0 0.0299634591961023 0.0275862068965517 4105 2610 1 0.519359399649681 1 1 NA -0.00237725229955059
"1980" "NM_033509" "chr1" 172026295 172028295 "promoters" 0.0192057291666667 0.0168380462724936 12288 7780 0.0299634591961023 0.0275862068965517 4105 2610 0.220230532486652 0.519359399649681 0.484373811130465 1 -0.0023676828941731 -0.00237725229955059
"1981" "NM_033509" "chr1" 172026998 172027295 "exons" 0.0212242386957859 0.0197168857431749 9753 5934 NA NA 0 0 0.518475472342455 1 0.806802110955001 1 -0.00150735295261099 NA
"1982" "NM_033509" "chr1" 172027295 172027295 "TSSes" 0.0185185185185185 0.0340909090909091 108 88 NA NA 0 0 0.492730858216285 1 0.782106059310469 1 0.0155723905723906 NA
"1983" "NM_010916" "chr1" 172052292 172054468 "exons" 0.0467836257309941 0.0418552036199095 3078 1768 0.104294478527607 0.0824372759856631 489 279 0.423259634248127 0.239628823305182 0.716296140666177 1 -0.00492842211108465 -0.0218572025419443
"1984" "NM_009938" "chr1" 172081528 172083528 "promoters" 0.0249507550886408 0.0301675977653631 1523 895 NA NA 0 0 0.44712428236568 1 0.739754763890067 1 0.00521684267672229 NA
"1985" "NM_021607" "chr1" 172081749 172083749 "promoters" 0.0249507550886408 0.0301675977653631 1523 895 NA NA 0 0 0.44712428236568 1 0.739754763890067 1 0.00521684267672229 NA
"1986" "NM_009938" "chr1" 172082950 172087551 "introns" 0.0249507550886408 0.0301675977653631 1523 895 NA NA 0 0 0.44712428236568 1 0.739754763890067 1 0.00521684267672229 NA
"1987" "NM_153555" "chr1" 172147014 172149014 "promoters" 0.0218917802560925 0.0234439834024896 7263 4820 NA NA 0 0 0.57410545176473 1 0.855630852504269 1 0.0015522031463971 NA
"1988" "NM_001357204" "chr1" 172148015 172148338 "exons" 0.0204865556978233 0.0107936507936508 2343 1575 NA NA 0 0 0.0167008965084491 1 0.0927971471502891 1 -0.00969290490417251 NA
"1989" "NM_153555" "chr1" 172148015 172148168 "exons" 0.0204865556978233 0.0107936507936508 2343 1575 NA NA 0 0 0.0167008965084491 1 0.0927971471502891 1 -0.00969290490417251 NA
"1990" "NM_153555" "chr1" 172148169 172149248 "introns" 0.0225609756097561 0.0295839753466872 4920 3245 NA NA 0 0 0.0499236588071782 1 0.190692685170843 1 0.00702299973693112 NA
"1991" "NM_001357204" "chr1" 172148339 172149248 "introns" 0.0225609756097561 0.0295839753466872 4920 3245 NA NA 0 0 0.0499236588071782 1 0.190692685170843 1 0.00702299973693112 NA
"1992" "NM_008429" "chr1" 172323195 172325705 "introns" NA NA 0 0 0.986486486486487 0.979899497487437 296 199 1 0.531728650395079 1 1 NA -0.0065869889990493
"1993" "NM_001039484" "chr1" 172340209 172342209 "promoters" 0.0395824271422358 0.026241134751773 2299 1410 0 0 163 132 0.0277304217519074 1 0.129824354518732 1 -0.0133412923904627 0
"1994" "NM_001039484" "chr1" 172341210 172341451 "exons" NA NA 0 0 0 0 163 132 1 1 1 1 NA 0
"1995" "NM_026234" "chr1" 172375530 172377530 "promoters" 0.0138039969782295 0.0137172656161433 14561 8821 NA NA 0 0 0.956000835677068 1 1 1 -8.67313620862235e-05 NA
"1996" "NM_026234" "chr1" 172376531 172384099 "exons" 0.0139444000355271 0.0136223817196426 11259 6827 NA NA 0 0 0.857172663745668 1 1 1 -0.000322018315884539 NA
"1997" "NM_033608" "chr1" 172498357 172498877 "exons" NA NA 0 0 0.920710059171598 0.949748743718593 845 398 1 0.014898039855022 1 0.158199369559127 NA 0.0290386845469953
"1998" "NM_178598" "chr1" 172499245 172501245 "promoters" 0.0290964777947933 0.0183189655172414 1959 928 0.0322971336293904 0.0223356732610083 2477 1567 0.0780143130266599 0.0310419372791782 0.253989572145859 0.267059614406376 -0.0107775122775519 -0.0099614603683821
"1999" "NM_178598" "chr1" 172500333 172505119 "introns" 0.0290964777947933 0.0183189655172414 1959 928 0.0253573075149839 0.0179310344827586 2169 1450 0.0780143130266599 0.0920492981027023 0.253989572145859 0.57271750415337 -0.0107775122775519 -0.00742627303222524
"2000" "NR_027644" "chr1" 172561959 172562157 "exons" NA NA 0 0 0.0685714285714286 0.146103896103896 700 308 1 2.20345094592361e-06 1 0.000209564824289421 NA 0.0775324675324675
"2001" "NR_027644" "chr1" 172562158 172563018 "introns" NA NA 0 0 0.0989399293286219 0.0740740740740741 283 135 1 0.291937522704466 1 1 NA -0.0248658552545478
"2002" "NR_027644" "chr1" 172563019 172563717 "exons" 0.0167020148462354 0.0136383633963924 3772 2273 0.0112781954887218 0.010752688172043 266 186 0.346756460063205 0.953695276040573 0.637571262531328 1 -0.00306365144984299 -0.000525507316678792
"2003" "NM_026725" "chr1" 172631827 172632615 "introns" 0.0112676056338028 0.00675675675675676 1420 1184 NA NA 0 0 0.224476745916137 1 0.489569648199162 1 -0.00451084887704606 NA
"2004" "NM_026725" "chr1" 172631974 172633974 "promoters" 0.0228263363156687 0.0211572367366565 8718 6239 NA NA 0 0 0.492905195818076 1 0.782152021555851 1 -0.00166909957901221 NA
"2005" "NM_026725" "chr1" 172632616 172632974 "exons" 0.0250753631131817 0.0245301681503462 7298 5055 NA NA 0 0 0.848124677420483 1 1 1 -0.000545194962835501 NA
"2006" "NM_053199" "chr1" 173346563 173367412 "introns" 0.0262510254306809 0.0379829731499673 2438 1527 0.008 0.0136986301369863 125 146 0.0395285744682385 0.661803432164231 0.163260122433561 1 0.0117319477192864 0.0056986301369863
"2007" "NM_053199" "chr1" 173366695 173368695 "promoters" 0.0247109498979823 0.0253292806484296 4411 2961 0.008 0.0136986301369863 125 146 0.867601643632225 0.661803432164231 1 1 0.000618330750447267 0.0056986301369863
"2008" "NM_053199" "chr1" 173367413 173367695 "exons" 0.0228079067410035 0.0118549511854951 1973 1434 NA NA 0 0 0.0155510709715537 1 0.0887295579068438 1 -0.0109529555555084 NA
"2009" "NM_019445" "chr1" 174500824 174502824 "promoters" 0.0289513188934163 0.0350626118067979 4663 2795 0.0315186246418338 0.107806691449814 349 269 0.144804132831012 4.85618512301081e-05 0.375302405133608 0.00230139984130645 0.0061112929133816 0.0762880668079803
"2010" "NM_019445" "chr1" 174501825 174503591 "exons" 0.0289513188934163 0.0350626118067979 4663 2795 0.0545302013422819 0.0575438596491228 2384 1425 0.144804132831012 0.650966426754682 0.375302405133608 1 0.0061112929133816 0.00301365830684093
"2011" "NM_011825" "chr1" 174833785 174837282 "exons" NA NA 0 0 0.955974842767296 0.911504424778761 636 339 1 0.00129381415162591 1 0.026752986950187 NA -0.0444704179885346
"2012" "NM_011825" "chr1" 174837283 174921572 "introns" NA NA 0 0 0.950980392156863 1 204 176 1 0.000172037718382647 1 0.00575239875415895 NA 0.0490196078431373
"2013" "NM_011880" "chr1" 175491177 175492260 "introns" 0.0205086136177194 0.0186872586872587 9752 6475 0.0704225352112676 0.119402985074627 355 201 0.413040394714166 0.0252256057793686 0.705971166857977 0.228763267009678 -0.00182135493046076 0.0489804498633593
"2014" "NM_011880" "chr1" 175491545 175493545 "promoters" 0.0168109112329512 0.016090331686662 22069 14170 0.0704225352112676 0.119402985074627 355 201 0.598995122345086 0.0252256057793686 0.877001277870379 0.228763267009678 -0.000720579546289235 0.0489804498633593
"2015" "NM_011880" "chr1" 175492261 175492545 "exons" 0.012082045518404 0.0136495860371448 7118 4469 NA NA 0 0 0.464957848781556 1 0.75713318424404 1 0.00156754051874073 NA
"2016" "NM_010209" "chr1" 175619186 175625450 "introns" 0.0186181216383947 0.0122147219543555 4834 3111 NA NA 0 0 0.0242702830261726 1 0.119206039131858 1 -0.00640339968403919 NA
"2017" "NM_010209" "chr1" 175624635 175626635 "promoters" 0.015340706386015 0.00999412110523222 8409 5103 NA NA 0 0 0.00732749158733911 1 0.053551117522945 1 -0.00534658528078277 NA
"2018" "NM_010209" "chr1" 175625451 175625635 "exons" 0.00973375322072717 0.0061633281972265 3493 1947 NA NA 0 0 0.157682811540422 1 0.395761942306259 1 -0.00357042502350067 NA
"2019" "NM_010098" "chr1" 175691632 175693632 "promoters" 0.0202292650033715 0.0231121737397888 7415 5019 NA NA 0 0 0.277535177752632 1 0.557864127497525 1 0.00288290873641726 NA
"2020" "NM_010098" "chr1" 175692170 175692632 "exons" 0.0130980534837184 0.0151944372907546 5497 3883 NA NA 0 0 0.395890145479952 1 0.687904436909477 1 0.00209638380703618 NA
"2021" "NM_012012" "chr1" 175879777 175881777 "promoters" 0.0135726134821294 0.0101445599797109 6631 3943 0.0604651162790698 0.0360824742268041 215 194 0.11687463827078 0.235803405204389 0.328657842099974 1 -0.00342805350241851 -0.0243826420522656
"2022" "NM_012012" "chr1" 175880857 175881131 "introns" 0.0135726134821294 0.0101445599797109 6631 3943 NA NA 0 0 0.11687463827078 1 0.328657842099974 1 -0.00342805350241851 NA
"2023" "NM_176916" "chr1" 176274312 176276312 "promoters" 0.0286181520850368 0.0230398899587345 4892 2908 NA NA 0 0 0.134491416157502 1 0.358730088457072 1 -0.00557826212630227 NA
"2024" "NM_176916" "chr1" 176274686 176275312 "exons" 0.0358649789029536 0.0234159779614325 1422 726 NA NA 0 0 0.110105397238394 1 0.315883241528415 1 -0.0124490009415211 NA
"2025" "NM_176916" "chr1" 176275312 176275312 "TSSes" 0.0162162162162162 0.0210526315789474 185 95 NA NA 0 0 0.775097130573212 1 1 1 0.00483641536273115 NA
"2026" "NM_001368872" "chr1" 176793650 176813895 "introns" 0.0154473914310697 0.00941780821917808 3431 2336 NA NA 0 0 0.0430377543573028 1 0.172474703172136 1 -0.00602958321189158 NA
"2027" "NM_001368872" "chr1" 176812953 176814953 "promoters" 0.0159428257284222 0.0092816787732042 3638 2478 NA NA 0 0 0.0222309363005166 1 0.112439404274059 1 -0.00666114695521801 NA
"2028" "NM_029756" "chr1" 176813659 176815659 "promoters" 0.0159428257284222 0.0092816787732042 3638 2478 NA NA 0 0 0.0222309363005166 1 0.112439404274059 1 -0.00666114695521801 NA
"2029" "NM_001368872" "chr1" 176813896 176813953 "exons" 0.0241545893719807 0.00704225352112676 207 142 NA NA 0 0 0.200276836102061 1 0.456705029193122 1 -0.0171123358508539 NA
"2030" "NM_001355099" "chr1" 177441350 177443350 "promoters" 0.0136373100145742 0.0154117129018054 9606 6813 0.0143706640237859 0.00650759219088937 4036 2766 0.348111124762526 0.000434417619610377 0.638800590197364 0.0116111029622164 0.00177440288723115 -0.00786307183289656
"2031" "NM_001355098" "chr1" 177442596 177443223 "introns" 0.00935550935550936 0.0113141862489121 2886 2298 0.0143706640237859 0.00650759219088937 4036 2766 0.487387557927472 0.000434417619610377 0.777164844910094 0.0116111029622164 0.00195867689340274 -0.00786307183289656
"2032" "NM_001355099" "chr1" 177442596 177447088 "introns" 0.00935550935550936 0.0113141862489121 2886 2298 0.0143706640237859 0.00650759219088937 4036 2766 0.487387557927472 0.000434417619610377 0.777164844910094 0.0116111029622164 0.00195867689340274 -0.00786307183289656
"2033" "NM_007422" "chr1" 177784999 177796211 "introns" 0.0228931652289317 0.0203784570596798 3014 2061 NA NA 0 0 0.545976651817401 1 0.833402438770193 1 -0.00251470816925188 NA
"2034" "NM_007422" "chr1" 177795509 177797509 "promoters" 0.0187039278248432 0.0153319197520796 9089 6131 NA NA 0 0 0.115519417510115 1 0.326280532147834 1 -0.00337200807276362 NA
"2035" "NM_007422" "chr1" 177796212 177796509 "exons" 0.0166255144032922 0.0127764127764128 6075 4070 NA NA 0 0 0.115384166937012 1 0.326097969960294 1 -0.0038491016268794 NA
"2036" "NM_024282" "chr1" 178186416 178188416 "promoters" 0.015459723352319 0.0289210233592881 1229 899 NA NA 0 0 0.0344220102202605 1 0.149285046079741 1 0.0134613000069691 NA
"2037" "NM_024282" "chr1" 178187417 178187957 "exons" 0.015459723352319 0.0289210233592881 1229 899 NA NA 0 0 0.0344220102202605 1 0.149285046079741 1 0.0134613000069691 NA
"2038" "NM_025511" "chr1" 178318152 178320152 "promoters" 0.01578073089701 0.0142622051563357 12040 7292 NA NA 0 0 0.401037287014249 1 0.693052462490071 1 -0.00151852574067426 NA
"2039" "NM_025511" "chr1" 178319153 178319208 "exons" 0.0298126064735945 0.00959232613908873 1174 834 NA NA 0 0 0.00118418274779523 1 0.0151390351780576 1 -0.0202202803345058 NA
"2040" "NM_025511" "chr1" 178319209 178321744 "introns" 0.013550135501355 0 369 259 NA NA 0 0 0.0207748826830306 1 0.107769055675502 1 -0.013550135501355 NA
"2041" "NM_016805" "chr1" 178336159 178336952 "introns" 0.0168760187937482 0.0155152224824356 10429 6832 NA NA 0 0 0.489099974251409 1 0.778909231735652 1 -0.00136079631131261 NA
"2042" "NR_149827" "chr1" 178336815 178338815 "promoters" 0.0152340774594246 0.0131952716943095 17067 10913 NA NA 0 0 0.160858659425696 1 0.400662938730287 1 -0.00203880576511508 NA
"2043" "NM_016805" "chr1" 178336953 178337815 "exons" 0.0143450732093391 0.0134615384615385 10108 6240 NA NA 0 0 0.639667119768898 1 0.908203629004029 1 -0.000883534747800676 NA
"2044" "NM_026626" "chr1" 178405017 178407017 "promoters" 0.0189946479168853 0.00912954509680466 9529 6353 NA NA 0 0 2.3680404841548e-07 1 1.96056770124386e-05 1 -0.00986510282008064 NA
"2045" "NM_026626" "chr1" 178406018 178406133 "exons" 0.0157289776164549 0.00160128102481986 1653 1249 NA NA 0 0 1.81736854570541e-05 1 0.000677549308214139 1 -0.0141276965916351 NA
"2046" "NM_026626" "chr1" 178406134 178437401 "introns" 0.018912842216638 0.0111509358821187 7561 5022 NA NA 0 0 0.000475723960722155 1 0.00785662430380288 1 -0.00776190633451933 NA
"2047" "NM_001161665" "chr1" 178528124 178530124 "promoters" 0.0205296975395706 0.0130536130536131 12762 8580 NA NA 0 0 3.24863760355492e-05 1 0.00105649355304342 1 -0.00747608448595755 NA
"2048" "NM_001161665" "chr1" 178529125 178529625 "exons" 0.0239840106595603 0.00676056338028169 3002 1775 NA NA 0 0 2.60165510465612e-06 1 0.000142651701134192 1 -0.0172234472792786 NA
"2049" "NM_001161665" "chr1" 178529626 178530388 "introns" 0.0847457627118644 0.0326086956521739 295 184 NA NA 0 0 0.0181344192492203 1 0.0980490090849608 1 -0.0521370670596905 NA
"2050" "NM_001161665" "chr1" 178530389 178530790 "exons" 0.0189617083946981 0.0166267436945188 10864 7097 NA NA 0 0 0.248086347659899 1 0.520492921829415 1 -0.00233496470017927 NA
"2051" "NM_001161665" "chr1" 178530791 178678825 "introns" 0.0198609731876862 0.00972897845726199 2014 1439 NA NA 0 0 0.0149778197313019 1 0.0867714263374155 1 -0.0101319947304242 NA
"2052" "NM_027188" "chr1" 179423419 179517787 "introns" 0.0136986301369863 0.00555555555555556 511 360 NA NA 0 0 0.223868716325241 1 0.489037716173115 1 -0.00814307458143074 NA
"2053" "NM_027188" "chr1" 179517041 179519041 "promoters" 0.0142671854734112 0.010934393638171 1542 1006 NA NA 0 0 0.462369164966116 1 0.754939588855695 1 -0.00333279183524018 NA
"2054" "NM_027188" "chr1" 179517788 179518041 "exons" 0.01454898157129 0.0139318885448916 1031 646 NA NA 0 0 0.917394864313045 1 1 1 -0.000617093026398369 NA
"2055" "NM_001331055" "chr1" 179545276 179547276 "promoters" 0.0139440203562341 0.0155550497002807 19650 13179 NA NA 0 0 0.234299766507109 1 0.502998234556861 1 0.00161102934404665 NA
"2056" "NM_146105" "chr1" 179545528 179547528 "promoters" 0.0139440203562341 0.0155550497002807 19650 13179 NA NA 0 0 0.234299766507109 1 0.502998234556861 1 0.00161102934404665 NA
"2057" "NM_001331055" "chr1" 179545822 179546276 "exons" 0.0105358217940999 0.0105633802816901 3322 2272 NA NA 0 0 0.992094421240148 1 1 1 2.75584875902013e-05 NA
"2058" "NM_146105" "chr1" 179546529 179546616 "exons" 0.0125960061443932 0.00731707317073171 3255 2460 NA NA 0 0 0.0465973424143294 1 0.181779495534481 1 -0.00527893297366153 NA
"2059" "NM_146105" "chr1" 179546617 179579337 "introns" 0.0131396957123098 0.0140607424071991 5784 3556 NA NA 0 0 0.708627584908509 1 0.963301487668197 1 0.00092104669488928 NA
"2060" "NM_178653" "chr1" 179667230 179669230 "promoters" 0.0162978606188596 0.0136083052749719 21782 14256 NA NA 0 0 0.0401541093032725 1 0.164830437951881 1 -0.00268955534388767 NA
"2061" "NM_178653" "chr1" 179668230 179668230 "TSSes" 0.00266666666666667 0.0253164556962025 375 237 NA NA 0 0 0.00965458386063454 1 0.0648245257537468 1 0.0226497890295359 NA
"2062" "NM_178653" "chr1" 179668231 179668545 "exons" 0.0153199158906579 0.0124495289367429 9987 5944 NA NA 0 0 0.135610203773509 1 0.360551083491571 1 -0.00287038695391492 NA
"2063" "NM_178653" "chr1" 179668546 179670582 "introns" 0.0191142191142191 0.00193923723335488 2145 1547 NA NA 0 0 1.14527360092065e-07 1 1.04049840767124e-05 1 -0.0171749818808642 NA
"2064" "NM_026375" "chr1" 179799339 179803352 "introns" 0.0111651609914292 0.00948033707865169 21585 14240 0.0135135135135135 0 222 100 0.123410480854399 0.0409208064295056 0.339748718637513 0.324535912306015 -0.00168482391277755 -0.0135135135135135
"2065" "NM_026375" "chr1" 179803015 179805015 "promoters" 0.012250098000784 0.0107253317370049 30612 20046 NA NA 0 0 0.115992483116703 1 0.326983523152161 1 -0.00152476626377912 NA
"2066" "NM_026375" "chr1" 179803353 179804015 "exons" 0.0162074554294976 0.0136568123393316 9872 6224 NA NA 0 0 0.194957603354419 1 0.449972570691178 1 -0.00255064309016595 NA
"2067" "NM_001359549" "chr1" 179959759 179961759 "promoters" 0.0102255351681957 0.0114298037524261 20928 13911 0.0193548387096774 0.0975609756097561 155 82 0.286435936541087 0.00221599055507818 0.569310429655237 0.0398060133682495 0.00120426858423042 0.0782061369000787
"2068" "NM_001033285" "chr1" 179960088 179962088 "promoters" 0.0087036188731104 0.00789533047597564 6549 4433 0.0193548387096774 0.0975609756097561 155 82 0.647335223784761 0.00221599055507818 0.91347389301403 0.0398060133682495 -0.00080828839713476 0.0782061369000787
"2069" "NM_001359269" "chr1" 180179285 180195872 "introns" 0.0187080833039181 0.00978952520802741 2833 2043 NA NA 0 0 0.00952293026363131 1 0.0642623847405495 1 -0.0089185580958907 NA
"2070" "NM_023341" "chr1" 180182248 180195872 "introns" 0.0187080833039181 0.00978952520802741 2833 2043 NA NA 0 0 0.00952293026363131 1 0.0642623847405495 1 -0.0089185580958907 NA
"2071" "NM_023341" "chr1" 180195020 180197020 "promoters" 0.0209501814582646 0.0190058479532164 6062 4104 0.125 0.156108597285068 552 442 0.492403750829181 0.136674211411445 0.781923535397639 0.745172973197229 -0.00194433350504822 0.0311085972850679
"2072" "NM_023341" "chr1" 180195873 180196020 "exons" 0.0180232558139535 0.0205761316872428 1720 1215 NA NA 0 0 0.619717491863659 1 0.893244265539705 1 0.00255287587328931 NA
"2073" "NM_001128605" "chr1" 180245758 180256222 "introns" 0.0168035847647498 0.0142369020501139 10712 7024 NA NA 0 0 0.177204915689603 1 0.42466647672786 1 -0.00256668271463592 NA
"2074" "NM_001128605" "chr1" 180255300 180257300 "promoters" 0.0162430567244572 0.0135855764347384 11882 7876 NA NA 0 0 0.132214179109102 1 0.354576365067793 1 -0.00265748028971872 NA
"2075" "NM_001128605" "chr1" 180256223 180256300 "exons" 0.0111111111111111 0.00821596244131455 1170 852 NA NA 0 0 0.511960876781053 1 0.8002902798546 1 -0.00289514866979656 NA
[truncated: 7,668,998 more chars]
