# Supplementary material for: GeneDMRs: An R Package for Gene-Based Differentially Methylated Regions Analysis
Source: J Comput Biol. 2021 Mar 4;28(3):304–16. doi: 10.1089/cmb.2020.0081 (PMC7994424; doi:10.1089/cmb.2020.0081)
Supplement: Supplemental data [file Supp_File2.txt]

"id" "chr" "start" "end" "Methgroup1_CpGisland" "Methgroup2_CpGisland" "Readgroup1_CpGisland" "Readgroup2_CpGisland" "Methgroup1_Shore" "Methgroup2_Shore" "Readgroup1_Shore" "Readgroup2_Shore" "Pvalue1" "Pvalue2" "Qvalue1" "Qvalue2" "Methdiff1" "Methdiff2"
"1" "NM_001011874" "chr1" 3214481 3671498 0.0359765051395007 0.0501600853788687 1362 937 0.0256770310932798 0.0298561151079137 4985 2780 0.0973537075251658 0.203930294920583 0.258597966476345 0.763296674573958 0.014183580239368 0.00417908401463383
"2" "NM_001289465" "chr1" 4490927 4497354 0.0439867785405543 0.0513814832767814 19665 12378 0.123441396508728 0.0949074074074074 802 432 0.00240988360141871 0.0665704834183074 0.0189492279789009 0.346943637561938 0.0073947047362271 -0.0285339891013208
"3" "NM_008866" "chr1" 4807822 4846735 0.0179226069246436 0.0107573775258032 9820 6879 0.0198863636363636 0 352 169 0.000130369911901433 0.0017696201983214 0.00195977975071302 0.0231041297632347 -0.00716522939884042 -0.0198863636363636
"4" "NM_001159750" "chr1" 4857693 4897909 0.0131503716409377 0.00516795865633075 1749 1161 NA NA 0 0 0.0265315282746601 1 0.106485326858113 1 -0.00798241298460693 NA
"5" "NM_001177795" "chr1" 4909575 5070285 0.024745269286754 0.0324267782426778 1374 956 0.0468277945619335 0.0383886255924171 3310 2110 0.27114544358727 0.0889107817872681 0.498126954528866 0.423877648006075 0.00768150895592382 -0.00843916896951647
"6" "NM_021374" "chr1" 4909575 5019539 0.0671641791044776 0.0952380952380952 134 105 NA NA 0 0 0.427786903320061 1 0.661656838256282 1 0.0280739161336176 NA
"7" "NM_001310442" "chr1" 5083085 5162549 0.0185011709601874 0.00653370013755158 4270 2908 NA NA 0 0 6.75917976947559e-06 1 0.000178312444225907 1 -0.0119674708226358 NA
"8" "NM_010342" "chr1" 5913706 5917398 NA NA 0 0 0.806051202482545 0.758083832335329 1289 835 1 0.00315656829150765 1 0.0361845748002524 NA -0.0479673701472152
"9" "NM_009826" "chr1" 6214661 6276104 0.0159550561797753 0.0117828432991961 13350 9081 NA NA 0 0 0.00891137039359237 1 0.0493880692462139 1 -0.00417221288057916 NA
"10" "NM_001195732" "chr1" 6359330 6394731 0.0594059405940594 0.0786516853932584 202 89 NA NA 0 0 0.546669080753268 1 0.771458049360262 1 0.019245744799199 NA
"11" "NM_183028" "chr1" 7088919 7173628 0.0127729095499777 0.00832238282961016 6733 4566 NA NA 0 0 0.0234612641000563 1 0.0981370588232778 1 -0.00445052672036756 NA
"12" "NM_001290390" "chr1" 8359738 9299877 0.0480871981192562 0.0577367205542725 4679 3031 NA NA 0 0 0.0634983676222593 1 0.193933085415271 1 0.00964952243501627 NA
"13" "NM_021511" "chr1" 9545407 9547455 0.0105913503971756 0.00890764181903422 3399 2133 NA NA 0 0 0.536102210909767 1 0.762582242812338 1 -0.00168370857814142 NA
"14" "NM_001290397" "chr1" 9667410 9700209 0.0343839541547278 0.0242024202420242 1396 909 NA NA 0 0 0.15799299637452 1 0.354170023028302 1 -0.0101815339127036 NA
"15" "NM_173443" "chr1" 9718621 9748382 0.0202667590507535 0.0139416983523447 5773 3945 NA NA 0 0 0.0185289182313283 1 0.0833998256983747 1 -0.00632506069840877 NA
"16" "NR_040462" "chr1" 9747647 9771256 0.0202597402597403 0.0116804822908817 3850 2654 NA NA 0 0 0.00678564407319601 1 0.0406370975567318 1 -0.00857925796885857 NA
"17" "NM_133220" "chr1" 9798129 9902568 0.0151952163207879 0.012904636920385 14215 9144 NA NA 0 0 0.147516370740136 1 0.338570400605497 1 -0.00229057940040295 NA
"18" "NM_001037759" "chr1" 9848280 9902568 0.0235602094240838 0.0233352305065452 2674 1757 NA NA 0 0 0.961393479414526 1 1 1 -0.000224978917538522 NA
"19" "NR_024067" "chr1" 9942024 9944118 0.0138568129330254 0.0119891008174387 2598 1835 NA NA 0 0 0.588210106142012 1 0.806218808325957 1 -0.00186771211558671 NA
"20" "NM_001285425" "chr1" 9960162 9967485 0.0366036603660366 0.0332829046898638 3333 1983 NA NA 0 0 0.524443835749011 1 0.751915896060345 1 -0.00332075567617277 NA
"21" "NM_001277101" "chr1" 10024599 10038159 0.0139255702280912 0.00792079207920792 4165 2525 0.025 0.0104166666666667 160 96 0.0226069178110312 0.315554432018953 0.0954371221290529 1 -0.00600477814888332 -0.0145833333333333
"22" "NM_026493" "chr1" 10038217 10136768 0.0195784743768054 0.0154106689246401 9347 5905 0.0221498371335505 0.0217391304347826 3070 1840 0.0566176588508656 0.912539453970611 0.178895244735338 1 -0.00416780545216526 -0.000410706698767881
"23" "NM_001102430" "chr1" 10137506 10232670 0.0172520448140766 0.0170613173405025 14549 9671 NA NA 0 0 0.910879997763033 1 1 1 -0.000190727473574036 NA
"24" "NM_029525" "chr1" 10993464 11303682 0.0149047326367548 0.0197215777262181 6508 4310 NA NA 0 0 0.0584550580029118 1 0.183175659560076 1 0.00481684508946333 NA
"25" "NM_001160371" "chr1" 11414104 11601821 0.0241276911655531 0.021978021978022 2694 2002 NA NA 0 0 0.627683403228052 1 0.836158644535511 1 -0.0021496691875311 NA
"26" "NM_001160369" "chr1" 11414104 11975902 0.0241276911655531 0.021978021978022 2694 2002 NA NA 0 0 0.627683403228052 1 0.836158644535511 1 -0.0021496691875311 NA
"27" "NM_172841" "chr1" 12866549 12991135 0.046875 0.0450581395348837 2816 2064 0.0448239060832444 0.0497592295345104 937 623 0.764723165602479 0.614699921977445 0.934756008657567 1 -0.00181686046511628 0.00493532345126604
"28" "NM_001081209" "chr1" 13113427 13127163 0.0625 0.0297872340425532 368 235 0.0798934753661784 0.123883928571429 1502 896 0.0623493814887307 6.35133912007797e-05 0.191413117735287 0.00161197856914034 -0.0327127659574468 0.0439904532052501
"29" "NM_008678" "chr1" 13139104 13374083 0.0136488124635209 0.0122459965011439 22273 14862 0.0115303983228512 0.011844331641286 1908 1182 0.242082572228498 0.928110781843344 0.464274374203947 1 -0.001402815962377 0.000313933318434803
"30" "NM_001302702" "chr1" 13139104 13372429 NA NA 0 0 0.0115303983228512 0.011844331641286 1908 1182 1 0.928110781843344 1 1 NA 0.000313933318434803
"31" "NM_028173" "chr1" 13564692 13589910 0.0186941964285714 0.0198402473589281 10752 7762 NA NA 0 0 0.575316574775063 1 0.795122610073353 1 0.00114605093035668 NA
"32" "NM_145381" "chr1" 13625899 13660509 0.0135665833630846 0.0107326178254783 2801 2143 0.511475409836066 0.405511811023622 305 254 0.368080248539278 0.0085705362437014 0.604709093754066 0.0756843263071918 -0.00283396553760631 -0.105963598812443
"33" "NM_010164" "chr1" 14168957 14310199 0.0164437623328217 0.0150824272185198 4561 2851 0.0328467153284672 0.0720720720720721 274 222 0.647596670739029 0.0372281483078553 0.849905327126975 0.227920534580352 -0.00136133511430193 0.0392253567436049
"34" "NM_001360810" "chr1" 14753345 14755966 0.0288770053475936 0.0299145299145299 1870 1170 NA NA 0 0 0.869026352617809 1 1 1 0.00103752456693633 NA
"35" "NM_009352" "chr1" 15805645 15844052 NA NA 0 0 0.0375 0 320 231 1 4.01381399602176e-05 1 0.00109563077438369 NA -0.0375
"36" "NM_001033288" "chr1" 15853861 15892722 0.272061813745425 0.274103323461665 4918 3039 NA NA 0 0 0.8425728263748 1 0.986384521959347 1 0.00204150971624001 NA
"37" "NM_001305227" "chr1" 16065978 16093325 0.0450344149459194 0.0503220008986072 10170 6677 NA NA 0 0 0.114408241144823 1 0.287953633935909 1 0.00528758595268779 NA
"38" "NM_011291" "chr1" 16101295 16104433 NA NA 0 0 0.0194707938092861 0.0192307692307692 2003 1456 1 0.956025948265317 1 1 NA -0.00024002457851684
"39" "NM_133832" "chr1" 16105881 16132550 0.0201605197783298 0.0138312586445367 10466 6507 0.0340136054421769 0.041958041958042 147 143 0.00200953599793432 0.721387586595739 0.0165290469264054 1 -0.00632926113379318 0.00794443651586509
"40" "NM_001111272" "chr1" 16228809 16519302 NA NA 0 0 0.013050821434055 0.012853470437018 6513 3890 1 0.920658683291682 1 1 NA -0.000197350997036971
"41" "NM_001347044" "chr1" 16344290 16519115 NA NA 0 0 0.0284842319430315 0.0433212996389892 983 554 1 0.0760344909445877 1 0.381421108208721 NA 0.0148370676959576
"42" "NM_001347045" "chr1" 16344290 16519302 NA NA 0 0 0.013050821434055 0.012853470437018 6513 3890 1 0.920658683291682 1 1 NA -0.000197350997036971
"43" "NM_001271016" "chr1" 16540787 16619291 0.0119466666666667 0.0115144730529346 9375 6253 NA NA 0 0 0.805913007957518 1 0.963559135592993 1 -0.000432193613732075 NA
"44" "NM_001271017" "chr1" 16568673 16619291 0.0119466666666667 0.0115144730529346 9375 6253 NA NA 0 0 0.805913007957518 1 0.963559135592993 1 -0.000432193613732075 NA
"45" "NM_001310470" "chr1" 16641724 16657119 0.0125541125541126 0.0197960407918416 2310 1667 NA NA 0 0 0.0711193072338602 1 0.209527006921144 1 0.00724192823772908 NA
"46" "NM_027415" "chr1" 16665190 16678275 0.0159778630723913 0.0137096774193548 11203 8680 NA NA 0 0 0.190106295993712 1 0.398889512913193 1 -0.00226818565303648 NA
"47" "NM_020604" "chr1" 16994939 17097889 0.0159168426181582 0.0189865459575003 12314 7953 NA NA 0 0 0.10190347218769 1 0.267187911686881 1 0.00306970333934212 NA
"48" "NM_010267" "chr1" 17145372 17164270 0.075 0.0491071428571429 680 448 NA NA 0 0 0.0787128619581067 1 0.22513457008117 1 -0.0258928571428571 NA
"49" "NR_151619" "chr1" 19063299 19104840 0.102167182662539 0.0828402366863905 323 169 0.0613496932515337 0.118343195266272 326 169 0.484047433684008 0.0103255565185705 0.714098841650679 0.0869082332301261 -0.0193269459761482 0.0569935020147384
"50" "NM_153154" "chr1" 19103021 19168587 0.102167182662539 0.0828402366863905 323 169 0.0613496932515337 0.118343195266272 326 169 0.484047433684008 0.0103255565185705 0.714098841650679 0.0869082332301261 -0.0193269459761482 0.0569935020147384
"51" "NM_001286340" "chr1" 19208913 19238845 0.0506713959969597 0.0444199706314244 3947 2724 0.0765352887259395 0.0746685275645499 2182 1433 0.238990130427343 0.815572001317372 0.460698623123173 1 -0.00625142536553534 -0.00186676116138962
"52" "NM_001025305" "chr1" 19212053 19238845 NA NA 0 0 0.137535816618911 0.116858237547893 698 522 1 0.246084024326204 1 0.861875569131141 NA -0.0206775790710185
"53" "NM_008563" "chr1" 20802967 20820312 0.0151400454201363 0.00586756077116513 3963 2386 NA NA 0 0 0.000452639985189626 1 0.00526824491871344 1 -0.00927248464897113 NA
"54" "NM_028829" "chr1" 20890547 20939650 0.143380281690141 0.121849660311199 7100 4563 0.0272942187835805 0.0195170360568971 4653 3023 0.000840377110405042 0.0128897821076242 0.00838982094412717 0.102440938551853 -0.0215306213789421 -0.00777718272668337
"55" "NM_001355122" "chr1" 20917839 20939650 0.916500994035785 0.925182481751825 1006 548 NA NA 0 0 0.545642932138577 1 0.770948313008935 1 0.00868148771603949 NA
"56" "NM_177409" "chr1" 21001396 21079225 0.00704225352112676 0.0111111111111111 852 720 NA NA 0 0 0.39322508302452 1 0.629269554592522 1 0.00406885758998435 NA
"57" "NM_001310477" "chr1" 21398398 21962650 0.0189580115152366 0.0148526077097506 14242 8820 0.017536704730832 0.0172106824925816 2452 1685 0.0191689425080981 0.93037853684555 0.0854759524232944 1 -0.00410540380548606 -0.000326022238250373
"58" "NM_023872" "chr1" 21398402 21961942 0.0153644696639022 0.0123717137635316 11455 7113 0.017536704730832 0.0172106824925816 2452 1685 0.0910437633353496 0.93037853684555 0.247696523523596 1 -0.00299275590037066 -0.000326022238250373
"59" "NM_053270" "chr1" 22285972 22806003 0.0356207009498854 0.0433616450603487 24424 15659 NA NA 0 0 9.66416713430408e-05 1 0.00153693439125166 1 0.00774094411046333 NA
"60" "NM_025746" "chr1" 23100473 23102253 NA NA 0 0 0.932539682539683 0.973404255319149 252 188 1 0.0276856369317904 1 0.181013017469342 NA 0.0408645727794664
"61" "NM_001081079" "chr1" 23366423 23383175 0.00927588270496709 0.0117442366246194 10026 6897 NA NA 0 0 0.120040490473412 1 0.296095881144436 1 0.00246835391965231 NA
"62" "NM_172124" "chr1" 23761925 23847858 0.0270523358651545 0.0301398488988909 19222 12442 NA NA 0 0 0.106663176746054 1 0.275244707958453 1 0.00308751303373634 NA
"63" "NM_001357395" "chr1" 23845624 23922381 0.0136579327419022 0.009223150727329 24235 16155 NA NA 0 0 4.26667127204743e-05 1 0.000800513944231481 1 -0.00443478201457321 NA
"64" "NM_026503" "chr1" 23995938 24005640 0.0180475799835931 0.012954966070327 2438 1621 NA NA 0 0 0.199747698644806 1 0.411168897010301 1 -0.00509261391326615 NA
"65" "NM_026604" "chr1" 24010757 24100341 0.0166520999125995 0.0150959367945824 21739 14176 NA NA 0 0 0.249489580222491 1 0.473077877829989 1 -0.00155616311801708 NA
"66" "NM_007733" "chr1" 24257682 24587437 0.0271853986551393 0.0361890694239291 10410 6770 0.0482041587901701 0.0513552068473609 1058 701 0.000920402601524781 0.738940394285395 0.00902859520833905 1 0.00900367076878981 0.00315104805719078
"67" "NM_026719" "chr1" 24678543 24766301 0.023818248442653 0.0165289256198347 2729 1936 NA NA 0 0 0.0817145745745627 1 0.230129854521028 1 -0.00728932282281828 NA
"68" "NM_175642" "chr1" 25067475 25829707 NA NA 0 0 0.0808416389811739 0.09800796812749 1806 1255 1 0.0704505935379069 1 0.36132134858784 NA 0.0171663291463162
"69" "NM_011200" "chr1" 30940302 30949755 0.0155229943420862 0.0118250780901383 6893 4482 NA NA 0 0 0.0980869192497208 1 0.259800628505962 1 -0.00369791625194784 NA
"70" "NR_002688" "chr1" 30941591 30949710 0.0157867934136819 0.0117710005350455 5891 3738 NA NA 0 0 0.100681419944398 1 0.264921002381657 1 -0.00401579287863641 NA
"71" "NM_133235" "chr1" 32172721 32658569 0.0468112244897959 0.0710071210579858 7840 4915 NA NA 0 0 1.12943496121489e-08 1 6.8249012392134e-07 1 0.0241958965681898 NA
"72" "NR_033199" "chr1" 33669823 33670712 0.0202058711399161 0.00901639344262295 2623 1220 NA NA 0 0 0.00770235931875478 1 0.0445787599956766 1 -0.0111894776972932 NA
"73" "NR_157041" "chr1" 33714180 33719846 0 0 466 198 0.1171875 0.169491525423729 128 59 1 0.23131521410063 1 0.830607619731415 0 0.0523040254237288
"74" "NM_008999" "chr1" 33719895 33742564 0.0150571541190382 0.0119314825753101 12685 8465 NA NA 0 0 0.0542117655357221 1 0.173810683272869 1 -0.00312567154372813 NA
"75" "NM_145392" "chr1" 33745483 33757750 0.00628930817610063 0.00833333333333333 1590 1320 0.939962476547842 0.98936170212766 533 282 0.517765609873662 4.63871172482373e-06 0.745514073202585 0.000187543006279313 0.0020440251572327 0.0493992255798172
"76" "NM_001290699" "chr1" 33761540 33814595 0.0155069192266169 0.0117738187451588 10189 6455 0.0443159922928709 0.0426929392446634 1038 609 0.0437847785909025 0.856157580885975 0.149290697718442 1 -0.00373310048145815 -0.00162305304820752
"77" "NM_001359274" "chr1" 33761544 33814595 0.0155069192266169 0.0117738187451588 10189 6455 0.0443159922928709 0.0426929392446634 1038 609 0.0437847785909025 0.856157580885975 0.149290697718442 1 -0.00373310048145815 -0.00162305304820752
"78" "NM_001290700" "chr1" 33801959 33814595 0.0155069192266169 0.0117738187451588 10189 6455 0.0443159922928709 0.0426929392446634 1038 609 0.0437847785909025 0.856157580885975 0.149290697718442 1 -0.00373310048145815 -0.00162305304820752
"79" "NM_001310484" "chr1" 33852051 33907767 0.0136733185513673 0.0113695090439276 2706 1935 0.0157770181435709 0.0267229254571027 3803 2844 0.487270669681855 0.000874657599595841 0.71660136728509 0.0131482504474742 -0.00230380950743968 0.0109459073135318
"80" "NM_001276764" "chr1" 33908224 34308662 0.0181964411380316 0.019259480441923 9947 6698 0.285384170999422 0.221343873517787 3462 2277 0.619469456311913 8.65996510032891e-10 0.830028591706307 1.21092455393467e-07 0.0010630393038914 -0.0640402974816358
"81" "NM_133833" "chr1" 34011824 34308662 NA NA 0 0 0.447646493756004 0.357090909090909 2082 1375 1 2.47527941120467e-09 1 2.93508731463005e-07 NA -0.0905555846650948
"82" "NM_010081" "chr1" 34160329 34183903 NA NA 0 0 0.907051282051282 0.865384615384615 936 468 1 0.0044309451320868 1 0.0465123716344126 NA -0.0416666666666666
"83" "NM_011206" "chr1" 34459745 34473779 0.0149900066622252 0.0178144110608881 6004 3761 0.021553325901152 0.0285524568393094 2691 1506 0.283064812244423 0.0998968402545306 0.513598561278839 0.45841206385531 0.00282440439866288 0.00699913093815744
"84" "NM_213727" "chr1" 34579692 34590944 0.0115801270078446 0.0146137787056367 2677 1916 NA NA 0 0 0.370503817076974 1 0.606673395571686 1 0.00303365169779214 NA
"85" "NM_001368773" "chr1" 34678181 34812738 0.0179036201593186 0.0194490498660885 25358 15682 0.0560420315236427 0.0415913200723327 1713 1106 0.260308891923062 0.0492919288413158 0.485940801579695 0.278007979180359 0.00154542970676995 -0.01445071145131
"86" "NM_183019" "chr1" 34801740 34812738 0.0143884892086331 0.0183231538034425 6255 3602 0.0375 0.0434782608695652 160 92 0.135475165695557 0.786080784624206 0.319798201296312 1 0.00393466459480944 0.00597826086956522
"87" "NM_001160235" "chr1" 34813217 34843050 0.0111200644641418 0.0110346618200701 12410 7703 NA NA 0 0 0.95514648486728 1 1 1 -8.54026440717179e-05 NA
"88" "NM_145516" "chr1" 34849958 34879585 0.0139597315436242 0.0134883720930233 3725 2150 NA NA 0 0 0.881177715736842 1 1 1 -0.000471359450600905 NA
"89" "NM_175421" "chr1" 34849958 34871557 0.0139597315436242 0.0134883720930233 3725 2150 NA NA 0 0 0.881177715736842 1 1 1 -0.000471359450600905 NA
"90" "NM_001357425" "chr1" 34849988 34879554 0.0173490631505899 0.0168213457076566 2882 1724 NA NA 0 0 0.893666982916904 1 1 1 -0.000527717442933257 NA
"91" "NM_015818" "chr1" 36068399 36106446 0.0141156135970809 0.0139544324351753 31242 19707 0.0364257256687536 0.0467914438502674 1757 748 0.880298839252412 0.123450139018487 1 0.532615348199088 -0.000161181161905534 0.0103657181815138
"92" "NM_198899" "chr1" 36140027 36244302 0.0174601453204642 0.0142397795130914 9221 6531 NA NA 0 0 0.111576631564471 1 0.282795628086285 1 -0.00322036580737275 NA
"93" "NM_153408" "chr1" 36264601 36273425 0.969767441860465 0.973509933774834 1290 604 NA NA 0 0 0.648623766829619 1 0.850863038494434 1 0.00374249191436926 NA
"94" "NM_001290726" "chr1" 36307732 36324029 0.0105793450881612 0.0172071475843812 1985 1511 0.104665825977301 0.0344202898550725 793 552 0.093829911888052 1.9189440531531e-08 0.252771165758762 1.72879977901675e-06 0.00662780249622 -0.0702455361222289
"95" "NM_001310513" "chr1" 36335729 36369181 0.012800133857609 0.0134924016474933 11953 7041 NA NA 0 0 0.685442482084943 1 0.878489551827975 1 0.000692267789884286 NA
"96" "NM_001310517" "chr1" 36423185 36445271 0.0145466847090663 0.0121293800539084 5912 4452 NA NA 0 0 0.288964843854851 1 0.520670668078848 1 -0.00241730465515795 NA
"97" "NM_033570" "chr1" 36471596 36508776 0.016204217536071 0.0109717868338558 4505 2552 NA NA 0 0 0.0696649609999541 1 0.206336325523212 1 -0.00523243070221523 NA
"98" "NM_053186" "chr1" 36511866 36528236 0.0154556908861823 0.0105686086121059 35715 22898 NA NA 0 0 3.88046907138888e-07 1 1.52968916425867e-05 1 -0.00488708227407642 NA
"99" "NR_132321" "chr1" 36538170 36547252 0.0190916398713826 0.0131918554631488 4976 3487 NA NA 0 0 0.0344652115659279 1 0.126889723372078 1 -0.0058997844082338 NA
"100" "NM_001304330" "chr1" 36548638 36557557 0.0273729114824031 0.0189491817398794 5626 3483 0.0543130990415335 0.0173160173160173 313 231 0.00969057264746489 0.0107716144468818 0.0524401853890926 0.0898462967539008 -0.00842372974252371 -0.0369970817255162
"101" "NM_001126047" "chr1" 36548638 36558381 0.0241801513566726 0.0210474791972589 16253 10215 0.0543130990415335 0.0173160173160173 313 231 0.09586382741107 0.0107716144468818 0.256216759486737 0.0898462967539008 -0.00313267215941368 -0.0369970817255162
"102" "NM_009942" "chr1" 36691486 36693388 0.0167209862547825 0.0119021379766365 7057 4537 0.0934844192634561 0.0731707317073171 353 246 0.0336354530623219 0.328278736091786 0.124698520582725 1 -0.00481884827814594 -0.020313687556139
"103" "NM_146107" "chr1" 36699201 36709925 0.0256529850746269 0.0226950354609929 2144 1410 NA NA 0 0 0.574996206574249 1 0.794869779317619 1 -0.00295794961363396 NA
"104" "NM_009539" "chr1" 36761797 36782820 0.641109298531811 0.649584487534626 2452 1444 NA NA 0 0 0.593386345642075 1 0.810017721045021 1 0.0084751890028153 NA
"105" "NM_001289766" "chr1" 36764514 36782820 0.641109298531811 0.649584487534626 2452 1444 NA NA 0 0 0.593386345642075 1 0.810017721045021 1 0.0084751890028153 NA
"106" "NM_001289765" "chr1" 36766933 36782820 0.641109298531811 0.649584487534626 2452 1444 NA NA 0 0 0.593386345642075 1 0.810017721045021 1 0.0084751890028153 NA
"107" "NM_001289612" "chr1" 36778983 36782820 0.977853492333901 0.96759941089838 1174 679 NA NA 0 0 0.18667389190963 1 0.393805924549465 1 -0.0102540814355212 NA
"108" "NM_018872" "chr1" 36792188 36939527 0.0135902538465272 0.0112816200686707 20603 14271 NA NA 0 0 0.0562743458497582 1 0.178218895071277 1 -0.00230863377785647 NA
"109" "NM_030266" "chr1" 37299837 37410740 0.0227628149435274 0.0214741729541497 5755 3446 NA NA 0 0 0.684493708439253 1 0.877644095716834 1 -0.00128864198937763 NA
"110" "NM_198006" "chr1" 37417084 37430103 0.0173315892740353 0.0101107366393837 3058 2077 NA NA 0 0 0.0294183233247982 1 0.11378457039711 1 -0.00722085263465159 NA
"111" "NM_026123" "chr1" 37430138 37438986 0.0162337662337662 0.0109489051094891 924 548 NA NA 0 0 0.399576500606969 1 0.6343068321727 1 -0.00528486112427718 NA
"112" "NM_173870" "chr1" 37439339 37541016 0.014093137254902 0.00903083700440529 6528 4540 0.0141192290452712 0.00862068965517241 4462 3480 0.0145060449182935 0.0138285471884264 0.0703332017595505 0.107934031820356 -0.00506230025049667 -0.00549853939009877
"113" "NM_028096" "chr1" 37611675 37719811 0.0154968916118569 0.018327310273619 11099 7748 NA NA 0 0 0.136947147024066 1 0.322093083654508 1 0.00283041866176208 NA
"114" "NM_207228" "chr1" 37754571 37865082 0.0187584606459099 0.0165618060695781 15513 10808 NA NA 0 0 0.183819429232335 1 0.38939139346601 1 -0.00219665457633179 NA
"115" "NM_001290720" "chr1" 37760823 37865298 0.0162023751710741 0.0162734461799882 22651 15301 NA NA 0 0 0.957142183961714 1 1 1 7.10710089141114e-05 NA
"116" "NM_027098" "chr1" 37890476 37898338 0.0116883116883117 0.0209163346613546 1540 1004 NA NA 0 0 0.0677043535857422 1 0.202525515408248 1 0.00922802297304289 NA
"117" "NM_198303" "chr1" 37998009 38055579 0.0171509023422501 0.0110287470620141 15626 11062 NA NA 0 0 3.02626219564084e-05 1 0.000610275622636578 1 -0.00612215528023599 NA
"118" "NM_001359287" "chr1" 38052785 38129666 0.0142129826050064 0.0110166551006246 18856 11528 NA NA 0 0 0.0157977403917403 1 0.0744256027502996 1 -0.0031963275043818 NA
"119" "NM_001290814" "chr1" 38175990 38627244 0.0992513368983957 0.108282256797108 9350 6363 0.769987699876999 0.801353013530135 2439 1626 0.0680458450660823 0.00758185178416329 0.203240964597364 0.0691984034143277 0.00903091989871255 0.0313653136531366
"120" "NM_001029878" "chr1" 38793668 38836687 0.0250251885739183 0.0236837471385807 36723 22716 NA NA 0 0 0.303045506437293 1 0.536519409509502 1 -0.00134144143533752 NA
"121" "NM_145142" "chr1" 38863872 38898160 0.0199100834938985 0.0161892901618929 6228 4015 NA NA 0 0 0.168481305885908 1 0.369740881824241 1 -0.00372079333200562 NA
"122" "NM_026850" "chr1" 38987813 38997236 0.0195567144719687 0.00404244567963618 3068 1979 NA NA 0 0 3.89845736213884e-07 1 1.53270384672737e-05 1 -0.0155142687923325 NA
"123" "NM_008719" "chr1" 39194271 39363240 0.0248049052396878 0.0301204819277108 3588 2158 0.0560064935064935 0.0277044854881266 1232 758 0.230295446137989 0.000398516184538614 0.450321781353203 0.00709100466654423 0.005315576688023 -0.0283020080183669
"124" "NM_001252219" "chr1" 39367850 39371910 0.016564952048823 0.0189295039164491 6882 4596 NA NA 0 0 0.345924907845683 1 0.581920211563807 1 0.00236455186762607 NA
"125" "NM_018775" "chr1" 39371495 39478747 0.0128973865821926 0.0115522290920924 8839 6146 NA NA 0 0 0.461711868843164 1 0.693895951050371 1 -0.00134515749010014 NA
"126" "NM_001357521" "chr1" 39371495 39478755 0.0121773522064946 0.010967250571211 9608 6565 NA NA 0 0 0.480421031013666 1 0.711848908039786 1 -0.00121010163528362 NA
"127" "NM_001357522" "chr1" 39373312 39478755 0.0121773522064946 0.010967250571211 9608 6565 NA NA 0 0 0.480421031013666 1 0.711848908039786 1 -0.00121010163528362 NA
"128" "NM_028043" "chr1" 39535700 39546877 0.0144806924101198 0.0118047949373251 12016 8217 NA NA 0 0 0.101496568565669 1 0.266440926273073 1 -0.00267589747279478 NA
"129" "NM_001033135" "chr1" 39551295 39577347 0.010467405948803 0.0114537444933921 9649 5675 NA NA 0 0 0.570386996071767 1 0.791821303341363 1 0.000986338544589085 NA
"130" "NM_170597" "chr1" 39618405 39651182 0.0198253910512914 0.0263197026022305 10996 6725 0.968224299065421 0.967647058823529 535 340 0.00488443896947034 0.957261499363055 0.0319963074740736 1 0.00649431155093911 -0.000577240241891097
"131" "NM_001252200" "chr1" 39900912 40026310 0.0134452610679578 0.0116752073537958 28709 18929 NA NA 0 0 0.0902184306840792 1 0.245947687989594 1 -0.00177005371416202 NA
"132" "NM_008362" "chr1" 40225079 40316177 0.0336021505376344 0.0214216163583252 1488 1027 0.325112107623318 0.338942307692308 446 416 0.0670936789780054 0.66098226798745 0.201200207815281 1 -0.0121805341793092 0.0138302000689893
"133" "NM_001123382" "chr1" 40266585 40316177 0.0336021505376344 0.0214216163583252 1488 1027 NA NA 0 0 0.0670936789780054 1 0.201200207815281 1 -0.0121805341793092 NA
"134" "NM_133193" "chr1" 40324588 40367553 0.724137931034483 0.733128834355828 870 326 NA NA 0 0 0.755702804823599 1 0.929468672566209 1 0.00899090332134544 NA
"135" "NM_001033289" "chr1" 40681711 40768885 0.0204182041820418 0.013950323239197 4065 2939 NA NA 0 0 0.0402275907015214 1 0.140427072392357 1 -0.00646788094284481 NA
"136" "NM_172499" "chr1" 40772039 40790657 0.0606060606060606 0.0107913669064748 429 278 0.0581613508442777 0.0608108108108108 533 296 0.000361230004403944 0.854903293644378 0.00441397454680565 1 -0.0498146936995858 0.00264945996653314
"137" "NM_008900" "chr1" 42697145 42700209 0.0573156303404759 0.0660949592135537 7607 4781 0.184030418250951 0.138030888030888 1315 1036 0.0473930010738724 0.00131047945628008 0.158221176909027 0.0182213194193089 0.00877932887307778 -0.0459995302200625
"138" "NM_023514" "chr1" 42851232 42905683 0.0158615717375631 0.00363636363636364 1387 825 0.0191082802547771 0.0150753768844221 471 199 0.00421996808527938 0.632625157370996 0.0288241322396364 1 -0.0122252081011994 -0.00403290337035496
"139" "NM_053107" "chr1" 42952871 43035449 0.0176776676883598 0.0150689005650838 14029 10087 NA NA 0 0 0.115913462163835 1 0.289724011161067 1 -0.00260876712327605 NA
"140" "NM_001357299" "chr1" 43047199 43092486 0.0129224652087475 0.00423549343498518 3018 2361 0.015 0.0296610169491525 400 236 0.000515941629906957 0.156754592219796 0.00587349219545386 0.632394274872567 -0.00868697177376234 0.0146610169491525
"141" "NM_001013025" "chr1" 43047199 43098628 0.0137372746228382 0.0144810941271118 16306 11187 0.0206337509211496 0.0150753768844221 1357 995 0.607140995833268 0.273280265378957 0.820556564260117 0.919044803912782 0.000743819504273607 -0.00555837403672748
"142" "NM_133818" "chr1" 43098709 43115946 0.0212464589235127 0.0182767624020888 706 383 0.0188323917137476 0.0130321459600348 1593 1151 0.737503674088527 0.189880205167849 0.916799288254087 0.725175058231864 -0.00296969652142397 -0.00580024575371289
"143" "NM_001289533" "chr1" 43123070 43196761 0.0162426614481409 0.0207966161438139 5110 2837 0.0108695652173913 0.0170212765957447 368 235 0.146245246554803 0.474918111141181 0.336434431853995 1 0.00455395469567299 0.00615171137835338
"144" "NM_010212" "chr1" 43123070 43163961 0.0294117647058824 0.0206896551724138 952 435 0.0108695652173913 0.0170212765957447 368 235 0.338661248386196 0.474918111141181 0.574329178899337 1 -0.00872210953346856 0.00615171137835338
"145" "NM_010879" "chr1" 43445750 43570518 0.0159105568694904 0.0133807719081135 18604 12929 0.00994530084535057 0.0106609808102345 4022 2814 0.066403884728021 0.750593176290155 0.19980478673137 1 -0.00252978496137689 0.00071567996488397
"146" "NR_160750" "chr1" 43746960 43827839 0.0198560436832961 0.0173816568047337 4029 2704 NA NA 0 0 0.462324397964588 1 0.694421141585701 1 -0.00247438687856238 NA
"147" "NM_009418" "chr1" 43933993 44003000 0.0167224080267559 0.0120913569189431 7475 4466 NA NA 0 0 0.0407778766893619 1 0.141691443258987 1 -0.00463105110781273 NA
"148" "NM_029368" "chr1" 44086612 44102441 0.0152542372881356 0.0146596858638743 5310 3820 NA NA 0 0 0.817498673040901 1 0.96982274146088 1 -0.000594551424261248 NA
"149" "NM_011729" "chr1" 44147743 44181260 0.0266531027466938 0.0202312138728324 4915 3460 0.0196399345335516 0.00769230769230769 611 520 0.0563690369279921 0.0673879742171435 0.17837358354968 0.349728485240372 -0.00642188887386142 -0.0119476268412439
"150" "NM_028450" "chr1" 44551670 44796836 0.0191702040257428 0.0123456790123457 7303 4455 NA NA 0 0 0.00411345712422307 1 0.0282790637732998 1 -0.00682452501339717 NA
"151" "NM_028599" "chr1" 45795165 45823638 0.0154881299987305 0.0160450093769535 7877 4799 NA NA 0 0 0.806997754057041 1 0.964311569706019 1 0.000556879378223052 NA
"152" "NM_001310335" "chr1" 46425517 46807477 0.107359891964889 0.110309278350515 1481 970 NA NA 0 0 0.818577328827271 1 0.970486424409119 1 0.00294938638562688 NA
"153" "NM_001356417" "chr1" 46807543 46925776 0.0149244430596666 0.0144819209567411 32095 21406 NA NA 0 0 0.677093160177651 1 0.873064360169912 1 -0.000442522102925514 NA
"154" "NM_001356416" "chr1" 46807543 46853618 0.0148155613787543 0.0147134554550136 19844 13593 NA NA 0 0 0.939395315639625 1 1 1 -0.000102105923740672 NA
"155" "NM_001310549" "chr1" 51469487 51478399 NA NA 0 0 0.0280373831775701 0.0163934426229508 535 366 1 0.193749526696905 1 0.735028278654089 NA -0.0116439405546193
"156" "NM_001290982" "chr1" 51749757 51915978 0.0172263789803376 0.0152551775147929 17241 10816 NA NA 0 0 0.204481099260393 1 0.417353188272865 1 -0.00197120146554467 NA
"157" "NM_009283" "chr1" 52119437 52161865 0.027075011096316 0.0181989331659868 4506 3187 0.0194495412844037 0.0169952413324269 2725 1471 0.0100999433786685 0.498050455535188 0.0540048198984934 1 -0.0088760779303292 -0.00245429995197675
"158" "NM_001205313" "chr1" 52119621 52161865 0.0282776349614396 0.0230769230769231 2334 1560 0.0194495412844037 0.0169952413324269 2725 1471 0.315858092453314 0.498050455535188 0.549682828031351 1 -0.00520071188451651 -0.00245429995197675
"159" "NM_001081081" "chr1" 52163449 52233232 0.0145531914893617 0.0107487027427724 11750 8094 NA NA 0 0 0.0187559797650623 1 0.0840390362991997 1 -0.00380448874658928 NA
"160" "NM_001113383" "chr1" 52185280 52233232 0.0145531914893617 0.0107487027427724 11750 8094 NA NA 0 0 0.0187559797650623 1 0.0840390362991997 1 -0.00380448874658928 NA
"161" "NM_008667" "chr1" 52455848 52500448 0.0128400888395336 0.0120975804839032 14408 10002 0.0108108108108108 0.00465657741559953 2220 859 0.607450940534227 0.017637563008308 0.82079335983808 0.12798236692985 -0.000742508355630373 -0.00615423339521128
"162" "NM_001357464" "chr1" 52656285 52727358 0.0179034769071095 0.0114169215086646 15416 9810 0.0147874306839187 0.0104947526236882 1082 667 3.14862715902283e-05 0.370331144877263 0.000623916467259844 1 -0.00648655539844487 -0.00429267806023051
"163" "NM_133829" "chr1" 52656304 52727318 0.0171963131104691 0.0109925638538636 14538 9279 0.0147874306839187 0.0104947526236882 1082 667 7.96611206806696e-05 0.370331144877263 0.0013222140321712 1 -0.00620374925660555 -0.00429267806023051
"164" "NM_178081" "chr1" 52659985 52727318 0.0171963131104691 0.0109925638538636 14538 9279 0.0147874306839187 0.0104947526236882 1082 667 7.96611206806696e-05 0.370331144877263 0.0013222140321712 1 -0.00620374925660555 -0.00429267806023051
"165" "NM_008384" "chr1" 52789419 52817688 0.0221669774186866 0.0142649199417758 4827 3435 NA NA 0 0 0.00824938755799151 1 0.0465622324388995 1 -0.00790205747691072 NA
"166" "NM_001368276" "chr1" 52922323 52992657 0.0199265862611432 0.0200226671703816 3814 2647 0.0413333333333333 0.0403280929596719 2250 1463 0.978342202695685 0.86471385539478 1 1 9.60809092384086e-05 -0.00100524037366143
"167" "NM_001368279" "chr1" 52922323 52953614 0.0199265862611432 0.0200226671703816 3814 2647 0.0413333333333333 0.0403280929596719 2250 1463 0.978342202695685 0.86471385539478 1 1 9.60809092384086e-05 -0.00100524037366143
"168" "NM_001368280" "chr1" 52922323 52953350 0.0199265862611432 0.0200226671703816 3814 2647 0.0413333333333333 0.0403280929596719 2250 1463 0.978342202695685 0.86471385539478 1 1 9.60809092384086e-05 -0.00100524037366143
"169" "NM_001368278" "chr1" 52922323 52963231 0.0199265862611432 0.0200226671703816 3814 2647 0.0413333333333333 0.0403280929596719 2250 1463 0.978342202695685 0.86471385539478 1 1 9.60809092384086e-05 -0.00100524037366143
"170" "NM_001368277" "chr1" 52922323 52972046 0.0199265862611432 0.0200226671703816 3814 2647 0.0413333333333333 0.0403280929596719 2250 1463 0.978342202695685 0.86471385539478 1 1 9.60809092384086e-05 -0.00100524037366143
"171" "NM_144953" "chr1" 52922323 52952840 0.0147462277091907 0.0190431955411054 2916 2153 NA NA 0 0 0.23852841395136 1 0.460347415571231 1 0.00429696783191476 NA
"172" "NM_145517" "chr1" 53297094 53310245 0.0178306092124814 0.0178625491976991 5384 3303 NA NA 0 0 0.991290641776258 1 1 1 3.19399852176348e-05 NA
"173" "NM_133728" "chr1" 53344616 53352752 0.0140487804878049 0.00936273029296285 5125 3311 NA NA 0 0 0.0515581756054338 1 0.167955006334888 1 -0.00468605019484203 NA
"174" "NM_001353501" "chr1" 53348328 53352752 0.0140487804878049 0.00936273029296285 5125 3311 NA NA 0 0 0.0515581756054338 1 0.167955006334888 1 -0.00468605019484203 NA
"175" "NM_001252070" "chr1" 53397001 53706784 0.0655105973025048 0.06 519 300 NA NA 0 0 0.754455524226127 1 0.928782373760769 1 -0.00551059730250482 NA
"176" "NM_133810" "chr1" 53755511 53785215 0.0129367423856575 0.0122665179816002 19634 14348 NA NA 0 0 0.584569917537916 1 0.803160485516036 1 -0.000670224404057311 NA
"177" "NM_001001883" "chr1" 53806873 54195034 0.0277317423489117 0.0319023237495077 9051 5078 NA NA 0 0 0.160442738251972 1 0.358037077141031 1 0.00417058140059596 NA
"178" "NM_172655" "chr1" 53930814 54195034 0.0277317423489117 0.0319023237495077 9051 5078 NA NA 0 0 0.160442738251972 1 0.358037077141031 1 0.00417058140059596 NA
"179" "NM_030025" "chr1" 54250682 54368727 0.0182795698924731 0.0249376558603491 930 401 0.031055900621118 0.0326594090202177 805 643 0.437822078934316 0.854649566961895 0.671909888892454 1 0.00665808596787601 0.00160350839909972
"180" "NM_001033194" "chr1" 54395876 54439026 0.0158029281896351 0.0259958071278826 4303 2385 0.0864485981308411 0.0336134453781513 428 238 0.00453485682797148 0.000943116172308719 0.030333228526485 0.0139093212994625 0.0101928789382475 -0.0528351527526899
"181" "NM_001163314" "chr1" 54472999 54557684 0.0157084511467169 0.0163132137030995 3183 1839 0.0732217573221757 0.113268608414239 478 309 0.869229888425496 0.0326209123949576 1 0.20592298275897 0.000604762556382577 0.0400468510920638
"182" "NM_001081433" "chr1" 54645339 54926387 0.0118216012896292 0.00806451612903226 5583 3472 NA NA 0 0 0.0810456676508763 1 0.228637016734162 1 -0.00375708516059697 NA
"183" "NM_031179" "chr1" 54985169 55027478 0.0195694716242661 0.0242927429274293 4599 3252 NA NA 0 0 0.157598469493285 1 0.353820738386772 1 0.00472327130316313 NA
"184" "NM_026424" "chr1" 55052769 55072702 0.012012012012012 0.00964158457346468 13986 9542 0.0742857142857143 0.0163265306122449 350 245 0.0852567748808092 0.000128472602567117 0.23690962078803 0.00284636908109089 -0.00237042743854733 -0.0579591836734694
"185" "NM_001356512" "chr1" 55077832 55088243 0.0206252432222078 0.0149787614576347 7709 4473 0.0674418604651163 0.030188679245283 430 265 0.0237524066097633 0.0102911979460896 0.0989622640260634 0.0867175303905287 -0.00564648176457311 -0.0372531812198333
"186" "NM_010477" "chr1" 55077833 55087932 0.0182748538011696 0.00675295441755768 2736 1777 0.0674418604651163 0.030188679245283 430 265 0.000646996647622416 0.0102911979460896 0.0068740479447209 0.0867175303905287 -0.0115218993836119 -0.0372531812198333
"187" "NM_008303" "chr1" 55088147 55091317 0.0109780439121756 0.0184696569920844 1002 379 NA NA 0 0 0.29015447256239 1 0.521925921398028 1 0.00749161307990878 NA
"188" "NM_001310585" "chr1" 55131244 55154899 0.0216201906106601 0.01468471062482 11332 6946 NA NA 0 0 0.00068840754487397 1 0.00720742417876214 1 -0.00693547998584004 NA
"189" "NM_175439" "chr1" 55237176 55240058 0.0164149043303122 0.0132754042964036 19860 12429 0.0308056872037915 0.019690576652602 1266 711 0.023639441998271 0.0734954746274195 0.0985608464974324 0.372682150163398 -0.00313950003390861 -0.0111151105511895
"190" "NM_001368767" "chr1" 55248710 55363753 0.35502152471255 0.371522975257415 18351 13014 NA NA 0 0 0.00274571794467078 1 0.0207743376921578 1 0.0165014505448653 NA
"191" "NM_001367887" "chr1" 55268855 55363753 0.35502152471255 0.371522975257415 18351 13014 NA NA 0 0 0.00274571794467078 1 0.0207743376921578 1 0.0165014505448653 NA
"192" "NM_029267" "chr1" 55299734 55363753 0.35502152471255 0.371522975257415 18351 13014 NA NA 0 0 0.00274571794467078 1 0.0207743376921578 1 0.0165014505448653 NA
"193" "NM_001114663" "chr1" 55405945 55754285 0.0224322477795491 0.0169518889247659 8782 6194 0.0405040504050405 0.0275229357798165 1111 654 0.0177060593880958 0.090474707879602 0.0806017236641141 0.429812859035724 -0.00548035885478318 -0.012981114625224
"194" "NM_001358581" "chr1" 56793980 56978650 0.0183867856281649 0.0135548753825973 16588 11435 0.0264970853206147 0.0331034482758621 1887 1450 0.00156300704238751 0.232239754165186 0.0136516737668048 0.83097915291794 -0.00483191024556765 0.00660636295524734
"195" "NM_001358580" "chr1" 56793980 56980248 0.0183867856281649 0.0135548753825973 16588 11435 0.0264970853206147 0.0331034482758621 1887 1450 0.00156300704238751 0.232239754165186 0.0136516737668048 0.83097915291794 -0.00483191024556765 0.00660636295524734
"196" "NM_139146" "chr1" 56793980 56971334 0.0235496840896037 0.0276322058122916 3482 2099 NA NA 0 0 0.347683777299085 1 0.583554404611826 1 0.00408252172268789 NA
"197" "NR_024325" "chr1" 56971468 56975196 0.0170151075843125 0.0103898886032562 13106 9336 0.0427807486631016 0.0517241379310345 187 116 2.6606249056356e-05 0.683372671290851 0.000553096526666631 1 -0.00662521898105631 0.00894338926793288
"198" "NM_028546" "chr1" 57377619 57385422 0.014367816091954 0.0194569168270259 6612 4677 0.0362694300518135 0.0108695652173913 193 92 0.0376709005066615 0.0913348096449006 0.134511704965005 0.432927581885743 0.00508910073507185 -0.0253998648344222
"199" "NM_001037742" "chr1" 57388243 57406674 0.0228815690218758 0.0195495112622184 3977 2353 NA NA 0 0 0.375292407290723 1 0.61201276937651 1 -0.00333205775965734 NA
"200" "NM_001081181" "chr1" 57406265 57417952 0.023766364551863 0.017359973796266 4965 3053 0.0794392523364486 0.0862068965517241 214 116 0.0505927969119895 0.799473446085905 0.166139882566805 1 -0.00640639075559708 0.00676764421527555
"201" "NM_144882" "chr1" 57774860 57948397 0.0162789072870817 0.0140949554896142 14313 9436 NA NA 0 0 0.178943152620411 1 0.383299864302907 1 -0.00218395179746743 NA
"202" "NM_001159865" "chr1" 57955100 57970084 0.017458777885548 0.0143712574850299 5155 3340 0.0434782608695652 0.0170940170940171 207 117 0.267944824572118 0.11135747792972 0.494395392730977 0.494618081472672 -0.00308752040051807 -0.0263842437755481
"203" "NM_001177867" "chr1" 57985339 58025897 0.0192699357668808 0.0118636755823986 6383 4636 NA NA 0 0 0.00196161707993389 1 0.0162862504968054 1 -0.00740626018448216 NA
"204" "NM_199007" "chr1" 57995973 58026277 0.0154639175257732 0.0102112676056338 3686 2840 NA NA 0 0 0.0618787143270667 1 0.190560212706375 1 -0.00525264992013939 NA
"205" "NM_025824" "chr1" 58392897 58407354 0.0137636677536927 0.0110803324099723 20852 14440 NA NA 0 0 0.025566915817287 1 0.103993640571852 1 -0.00268333534372039 NA
"206" "NR_027854" "chr1" 58411987 58424088 0.0116414435389988 0.0131509731720147 2577 1901 NA NA 0 0 0.651219792264419 1 0.852601430825436 1 0.00150952963301589 NA
"207" "NM_001285826" "chr1" 58430992 58445486 0.0219890054972514 0.0165152766308836 2001 1211 NA NA 0 0 0.275813524344887 1 0.504144537901087 1 -0.00547372886636781 NA
"208" "NM_027374" "chr1" 58433786 58445486 0.0219890054972514 0.0165152766308836 2001 1211 NA NA 0 0 0.275813524344887 1 0.504144537901087 1 -0.00547372886636781 NA
"209" "NM_022988" "chr1" 58445150 58462276 0.0219890054972514 0.0165152766308836 2001 1211 NA NA 0 0 0.275813524344887 1 0.504144537901087 1 -0.00547372886636781 NA
"210" "NM_008765" "chr1" 58462770 58505109 0.0209162068523033 0.0147922998986829 7793 4935 NA NA 0 0 0.0113292462950718 1 0.0587140169879561 1 -0.00612390695362047 NA
"211" "NM_025597" "chr1" 58586396 58595964 NA NA 0 0 0.0377358490566038 0.0196078431372549 159 102 1 0.328725744832425 1 1 NA -0.0181280059193489
"212" "NM_001289704" "chr1" 58711490 58758882 0.0123211446740859 0.0135611608353675 5032 3687 NA NA 0 0 0.612280618599303 1 0.824420723917049 1 0.00124001616128166 NA
"213" "NR_149256" "chr1" 58711490 58714302 0.0123211446740859 0.0135611608353675 5032 3687 NA NA 0 0 0.612280618599303 1 0.824420723917049 1 0.00124001616128166 NA
"214" "NR_149258" "chr1" 58711490 58713889 0.0123211446740859 0.0135611608353675 5032 3687 NA NA 0 0 0.612280618599303 1 0.824420723917049 1 0.00124001616128166 NA
"215" "NM_009812" "chr1" 58795373 58847503 0.0179076343072573 0.0146239554317549 4244 2872 NA NA 0 0 0.283789974885703 1 0.514371924485932 1 -0.00328367887550243 NA
"216" "NM_172406" "chr1" 58900449 58973482 0.0120898100172712 0.00318217979315831 2316 1257 NA NA 0 0 0.00338219725627849 1 0.0242529887433768 1 -0.00890763022411284 NA
"217" "NM_172656" "chr1" 58973521 58995121 0.0246459444546625 0.0140471773124834 5437 3773 NA NA 0 0 0.000288780837133235 1 0.00373826163143127 1 -0.0105987671421791 NA
"218" "NM_001033449" "chr1" 59100583 59120096 0.0155535224153705 0.0310596833130329 2186 1642 NA NA 0 0 0.00136487194215319 1 0.0123237488604622 1 0.0155061608976623 NA
"219" "NM_001361413" "chr1" 59100583 59120408 0.0182969129379119 0.0195981146117589 11532 8062 NA NA 0 0 0.51045719509989 1 0.738290061062702 1 0.00130120167384697 NA
"220" "NM_001159948" "chr1" 59162755 59237093 0.0110544217687075 0.00572246065808298 1176 699 NA NA 0 0 0.22302542653315 1 0.441434934694229 1 -0.00533196111062451 NA
"221" "NM_028717" "chr1" 59162755 59237231 0.0153183820584702 0.0145583953413135 9988 6182 NA NA 0 0 0.69891627369991 1 0.8894425181403 1 -0.000759986717156673 NA
"222" "NM_146109" "chr1" 59191622 59237231 0.0153183820584702 0.0145583953413135 9988 6182 NA NA 0 0 0.69891627369991 1 0.8894425181403 1 -0.000759986717156673 NA
"223" "NM_008057" "chr1" 59482146 59486955 0.0174913902483234 0.00958732805335557 11034 7197 0.827380952380952 0.934782608695652 168 92 6.75737420685288e-06 0.00199863150876807 0.000178312444225907 0.0251902348834697 -0.0079040621949678 0.1074016563147
"224" "NM_009460" "chr1" 59639433 59670834 NA NA 0 0 0.0215722120658135 0.0175 2735 2000 1 0.276133810631786 1 0.9251481331791 NA -0.00407221206581353
"225" "NM_001037725" "chr1" 59913005 59985348 0.0201005025125628 0.0165586753059755 12338 8334 NA NA 0 0 0.0631748919760786 1 0.193227042688699 1 -0.00354182720658729 NA
"226" "NM_001316694" "chr1" 59989067 60043122 0.0109457513202112 0.00892608089260809 10415 7170 NA NA 0 0 0.185494046810862 1 0.391930543382837 1 -0.00201967042760315 NA
"227" "NM_001316695" "chr1" 60020790 60043122 0.0109457513202112 0.00892608089260809 10415 7170 NA NA 0 0 0.185494046810862 1 0.391930543382837 1 -0.00201967042760315 NA
"228" "NM_001199060" "chr1" 60076867 60098500 0.00373692077727952 0.00672645739910314 1338 892 NA NA 0 0 0.329630297980037 1 0.565091403731218 1 0.00298953662182362 NA
"229" "NM_001285463" "chr1" 60098246 60153953 0.0133457894034432 0.0159205843790972 7493 5339 NA NA 0 0 0.229774758128218 1 0.44965955439351 1 0.002574794975654 NA
"230" "NM_173444" "chr1" 60180598 60334705 NA NA 0 0 0.0136181909045477 0.0110935023771791 8004 5048 1 0.14788232053134 1 0.605949653053273 NA -0.00252468852736864
"231" "NM_030013" "chr1" 60343299 60388060 0.0131190554280092 0.0117907148120855 6098 4071 0.031700288184438 0.0220713073005093 694 589 0.554590430789845 0.26620641001079 0.778127543086622 0.90477216445309 -0.0013283406159237 -0.0096289808839287
"232" "NM_198127" "chr1" 60409618 60481163 0.0277044854881266 0.0215170615083677 6822 4601 NA NA 0 0 0.0368125054254746 1 0.13240353201077 1 -0.0061874239797589 NA
"233" "NM_001045513" "chr1" 60483184 60566765 0.0175518925518926 0.0183714001986097 6552 4028 0.0225563909774436 0.0091324200913242 399 219 0.757726032239729 0.122994986627419 0.930489327485975 0.531496120055861 0.00081950764671718 -0.0134239708861194
"234" "NM_001081050" "chr1" 61638823 62642284 0.0158674925186165 0.0137697516930023 14369 8860 NA NA 0 0 0.199734227691342 1 0.411168897010301 1 -0.00209774082561421 NA
"235" "NM_001077403" "chr1" 62703316 62818692 0.0183673469387755 0.0209757613424487 9800 6436 NA NA 0 0 0.240481063730378 1 0.462250074777806 1 0.00260841440367321 NA
"236" "NM_001077406" "chr1" 62703316 62797091 0.0183673469387755 0.0209757613424487 9800 6436 NA NA 0 0 0.240481063730378 1 0.462250074777806 1 0.00260841440367321 NA
"237" "NM_001081436" "chr1" 63047800 63114267 0.016298465652257 0.0137708177976634 31414 20115 0.010989010989011 0.04 182 100 0.0217579399429705 0.0705408075907878 0.0932339363500171 0.361363830962916 -0.00252764785459352 0.029010989010989
"238" "NM_001160039" "chr1" 63143591 63176822 NA NA 0 0 0.0405405405405405 0.0381807973048849 2146 1781 1 0.690966858704202 1 1 NA -0.00235974323565565
"239" "NM_018796" "chr1" 63176830 63180486 0.0190258751902588 0.019434872501723 10512 7255 NA NA 0 0 0.845250434844879 1 0.98789238818864 1 0.000408997311464199 NA
"240" "NM_001285936" "chr1" 63200357 63314575 0.0446917952609832 0.0426145896248574 23718 14901 0.08 0.075 75 40 0.331174385833136 0.908824540822082 0.566689765275772 1 -0.00207720563612583 -0.005
"241" "NM_028673" "chr1" 63273268 63314575 0.0399606406822282 0.0358074673864148 18293 11115 NA NA 0 0 0.0710073000688005 1 0.209238608671921 1 -0.00415317329581342 NA
"242" "NM_011780" "chr1" 63445890 63596101 0.0212473669749977 0.0246028398706594 10919 7113 NA NA 0 0 0.140006129155591 1 0.326233429703532 1 0.00335547289566164 NA
"243" "NM_033563" "chr1" 64035670 64121389 NA NA 0 0 0.0168728908886389 0.0159045725646123 889 503 1 0.872246654445626 1 1 NA -0.000968318324026596
"244" "NM_009952" "chr1" 64532803 64604548 0.0152012833244214 0.00969787392763894 13091 8043 NA NA 0 0 0.000487468237417283 1 0.0056053174670279 1 -0.00550340939678242 NA
"245" "NM_001368283" "chr1" 64606472 64617764 0.0139423076923077 0.0120778900665516 6240 4057 NA NA 0 0 0.415575182797009 1 0.650910729344719 1 -0.00186441762575605 NA
"246" "NR_038009" "chr1" 64679868 64690659 0.0235809682804674 0.00678087080656674 4792 2802 0.0418287937743191 0.0526315789473684 1028 703 6.54517053676825e-09 0.247780689033553 4.23635448454057e-07 0.863450386147075 -0.0168000974739007 0.0108027851730494
"247" "NM_001097644" "chr1" 64691344 64725642 0.0214249277333787 0.0161247687020883 5881 3783 0.0495867768595041 0.106719367588933 363 253 0.0618475484621122 0.00374849490612623 0.19050381614826 0.0405845080340416 -0.00530015903129039 0.0571325907294287
"248" "NM_022721" "chr1" 64730557 64737750 0.164954989222772 0.182458457136569 15774 9087 NA NA 0 0 0.000439738756017047 1 0.00516876117500766 1 0.0175034679137971 NA
"249" "NM_001039493" "chr1" 64789120 64956824 0.0176843510176844 0.0099677513925535 5994 3411 NA NA 0 0 0.00218962857929993 1 0.0176687671441329 1 -0.00771659962513085 NA
"250" "NM_010497" "chr1" 65158615 65179142 0.0264550264550265 0.0420454545454545 1134 880 NA NA 0 0 0.0541952756218021 1 0.173797891000995 1 0.0155904280904281 NA
"251" "NM_001111320" "chr1" 65158615 65186479 0.0264550264550265 0.0420454545454545 1134 880 NA NA 0 0 0.0541952756218021 1 0.173797891000995 1 0.0155904280904281 NA
"252" "NM_001310624" "chr1" 65186684 65278696 0.0132377275234418 0.00956175298804781 1813 1255 NA NA 0 0 0.346959255333967 1 0.582800326672717 1 -0.003675974535394 NA
"253" "NM_008632" "chr1" 66175328 66442583 0.0258843830888697 0.0207407407407407 1159 675 0.0504451038575668 0.03125 337 224 0.483035774584803 0.206054706179103 0.713458520268655 0.76821590591219 -0.00514364234812897 -0.0191951038575668
"254" "NM_001368824" "chr1" 66467933 66699150 0.0257586105961557 0.0226020624381975 10249 7079 NA NA 0 0 0.184317988474481 1 0.39005728514688 1 -0.00315654815795824 NA
"255" "NM_001310644" "chr1" 66700830 66719805 0.0217983651226158 0.0115967885816235 1835 1121 NA NA 0 0 0.0364656793503375 1 0.131667307997735 1 -0.0102015765409923 NA
"256" "NM_001122738" "chr1" 66719242 66817595 0.0202696748039129 0.0154407995899539 22694 15608 NA NA 0 0 0.000469323012901538 1 0.00541768356481822 1 -0.00482887521395906 NA
"257" "NM_001368830" "chr1" 66719247 66817595 0.0202696748039129 0.0154407995899539 22694 15608 NA NA 0 0 0.000469323012901538 1 0.00541768356481822 1 -0.00482887521395906 NA
"258" "NM_007381" "chr1" 66830838 66863309 0.013408609738885 0.00788177339901478 1417 1015 NA NA 0 0 0.190912917284382 1 0.400104286716081 1 -0.00552683633987019 NA
"259" "NM_010154" "chr1" 68032186 69108059 0.0259826782145237 0.0280758488901955 10507 6803 0.0354998233839633 0.0277494908350305 5662 3928 0.406173232728578 0.0183091468800549 0.640938787690464 0.131290844245851 0.00209317067567185 -0.00775033254893271
"260" "NM_029160" "chr1" 69826969 70725132 0.173035637612709 0.167776298268975 2329 1502 NA NA 0 0 0.672653878440835 1 0.869533907749002 1 -0.00525933934373463 NA
"261" "NM_001271533" "chr1" 69826969 69926250 0.173035637612709 0.167776298268975 2329 1502 NA NA 0 0 0.672653878440835 1 0.869533907749002 1 -0.00525933934373463 NA
"262" "NM_007525" "chr1" 71027534 71102972 0.0245447347585115 0.015426497277677 6315 4408 NA NA 0 0 0.000925976217613253 1 0.00907726157239658 1 -0.00911823748083453 NA
"263" "NM_026195" "chr1" 71557155 71579403 0.0194410692588092 0.0126903553299492 823 394 0.016655562958028 0.00961538461538462 1501 624 0.384719730163141 0.0883345983750332 0.62164132132106 0.421809090565317 -0.00675071392885999 -0.00704017834264337
"264" "NM_001276409" "chr1" 71585472 71653234 0.0261224489795918 0.03328611898017 2450 1412 NA NA 0 0 0.203687184842496 1 0.416498248830065 1 0.00716367000057813 NA
"265" "NM_001005423" "chr1" 72159232 72212307 0.0204469805040418 0.0139890239965565 14721 9293 NA NA 0 0 0.000189795189441855 1 0.00263897213687353 1 -0.0064579565074853 NA
"266" "NM_001357488" "chr1" 72159232 72212314 0.0201778839771671 0.0140014738393515 15066 9499 NA NA 0 0 0.000291101600732896 1 0.00376501564228882 1 -0.00617641013781562 NA
"267" "NR_155355" "chr1" 72243992 72274869 0.00558659217877095 0.0147058823529412 1432 884 0.0616113744075829 0.0236220472440945 211 127 0.0273329529115489 0.0494335066868 0.108281990119947 0.278594462399905 0.00911929017417023 -0.0379893271634884
"268" "NM_001045533" "chr1" 72427111 72537159 0.0394225430316491 0.04627539503386 1801 886 NA NA 0 0 0.407298243770722 1 0.641818957153699 1 0.00685285200221096 NA
"269" "NM_009084" "chr1" 72711259 72713813 0.0237313809644029 0.0198830409356725 3961 2565 NA NA 0 0 0.299677394784453 1 0.532783776597716 1 -0.00384834002873041 NA
"270" "NM_008342" "chr1" 72824479 72852471 0.0169706180344478 0.0318352059925094 3948 2670 0.0268620268620269 0.0395833333333333 819 480 9.10302342040033e-05 0.149667186200869 0.00146339493641186 0.610952088644804 0.0148645879580615 0.0127213064713065
"271" "NM_010518" "chr1" 72858064 72874865 0.0165837479270315 0.0118406889128095 1809 929 0.0513326752221125 0.0434782608695652 1013 690 0.323911877852244 0.40524770649934 0.558419119515011 1 -0.00474305901422204 -0.00785441435254732
"272" "NM_001289895" "chr1" 73910230 74124449 0.0278700189753321 0.0155581485803189 8432 5142 0.713101160862355 0.78042328042328 603 378 1.99946199018386e-06 0.00711967827162747 6.49912842511078e-05 0.0665371193833937 -0.0123118703950131 0.0673221195609256
"273" "NM_027884" "chr1" 73910230 74124447 0.0278700189753321 0.0155581485803189 8432 5142 0.713101160862355 0.78042328042328 603 378 1.99946199018386e-06 0.00711967827162747 6.49912842511078e-05 0.0665371193833937 -0.0123118703950131 0.0673221195609256
"274" "NM_029711" "chr1" 74236516 74268209 0.0106286061342241 0.00926298832057994 3293 2483 0.0128369704749679 0.00740740740740741 1558 810 0.60503895532527 0.127720374604534 0.81935928696493 0.546025783786674 -0.00136561781364417 -0.0054295630675605
"275" "NM_146110" "chr1" 74279839 74284738 NA NA 0 0 0.0615384615384615 0.0693069306930693 195 101 1 0.75633090415349 1 1 NA 0.00776846915460777
"276" "NM_001039509" "chr1" 74285033 74353692 0.0193272043460092 0.0119310649580203 19144 13578 0.188806473364801 0.218117854001759 1483 1137 1.12919190866039e-07 0.0473284588309697 5.10270807017206e-06 0.27053699066434 -0.00739613938798887 0.0293113806369579
"277" "NM_027154" "chr1" 74288246 74304336 0.0186083428873798 0.00952743902439024 11339 7872 0.188806473364801 0.218117854001759 1483 1137 1.50143912029897e-07 0.0473284588309697 6.64308377345411e-06 0.27053699066434 -0.0090809038629896 0.0293113806369579
"278" "NM_019999" "chr1" 74332609 74353692 0.0340501792114695 0.0204386839481555 2790 2006 NA NA 0 0 0.00434211789739892 1 0.0294818467591602 1 -0.013611495263314 NA
"279" "NM_153088" "chr1" 74391608 74397285 0.0141932790649134 0.0151645700499742 9582 5803 0.773618538324421 0.771790808240888 1122 631 0.626806170514254 0.917726459379749 0.835618866742023 1 0.000971290985060772 -0.0018277300835331
"280" "NR_029743" "chr1" 74394309 74394394 NA NA 0 0 0.966423357664234 0.950819672131147 685 427 1 0.145918502775616 1 0.599689498718113 NA -0.0156036855330861
"281" "NM_001310662" "chr1" 74435509 74505821 0.0241724738675958 0.0176829268292683 4592 3280 NA NA 0 0 0.0478501489367859 1 0.159390112844938 1 -0.00648954703832753 NA
"282" "NM_176972" "chr1" 74435509 74544286 0.0203498750446269 0.0203141003755548 8403 5858 NA NA 0 0 0.988118369899884 1 1 1 -3.57746690721229e-05 NA
"283" "NM_021383" "chr1" 74506059 74530842 0.0157438992390449 0.0236617532971296 3811 2578 NA NA 0 0 0.0240629074884732 1 0.0999033413423579 1 0.00791785405808469 NA
"284" "NM_001310668" "chr1" 74566425 74588028 0.010932944606414 0.0116321337695383 4116 2751 NA NA 0 0 0.787844632333175 1 0.951163406405662 1 0.000699189163124355 NA
"285" "NM_001305652" "chr1" 74588288 74592443 0.0127118644067797 0.0207253886010363 1652 1158 0.226086956521739 0.103092783505155 690 388 0.0989004373012057 4.83080309241294e-10 0.261208532016834 7.08932311244996e-08 0.00801352419425661 -0.122994173016584
"286" "NM_021313" "chr1" 74593747 74601397 0.0187063331079558 0.0149312377210216 4437 2545 NA NA 0 0 0.239584425383433 1 0.461492631880704 1 -0.00377509538693422 NA
"287" "NM_001014974" "chr1" 74661701 74701832 0.00968385075477072 0.0123318385650224 3511 2676 NA NA 0 0 0.32078980484374 1 0.555136776111374 1 0.0026479878102517 NA
"288" "NM_153744" "chr1" 74738921 74748955 NA NA 0 0 0.967452300785634 0.94553706505295 891 661 1 0.0226497521695641 1 0.153785903187027 NA -0.0219152357326841
"289" "NM_009526" "chr1" 74771891 74785319 0.020042194092827 0.0175062855014433 16116 10739 0.50755939524838 0.475982532751092 463 229 0.134348402321728 0.336500927494739 0.317897831930501 1 -0.00253590859138367 -0.0315768624972884
"290" "NM_009518" "chr1" 74792018 74804175 0.115593483320403 0.0765432098765432 1289 810 0.248447204968944 0.185931899641577 3381 2232 0.00323347675773527 4.30986403394143e-10 0.0233674268664808 6.45260653647272e-08 -0.0390502734438602 -0.062515305327367
"291" "NR_151618" "chr1" 74850894 74879953 0.0407764803063868 0.0482424559795771 26633 15277 0.445742904841402 0.503649635036496 599 411 0.000340781286058372 0.0447053994321566 0.00425173419356665 0.258590707971793 0.00746597567319033 0.0579067301950941
"292" "NM_009872" "chr1" 74855028 74857732 0.0414187555180223 0.0489888540345725 26051 14983 NA NA 0 0 0.000358731243598782 1 0.00438705816222867 1 0.00757009851655017 NA
"293" "NM_153111" "chr1" 74881508 74885408 0.0414036020469197 0.0425165182418845 15047 10443 NA NA 0 0 0.662843416300823 1 0.861208372756907 1 0.00111291619496486 NA
"294" "NM_021541" "chr1" 74889933 74893143 0.048429814604616 0.0389041095890411 2643 1825 NA NA 0 0 0.126462631744911 1 0.305245057528375 1 -0.00952570501557488 NA
"295" "NR_029876" "chr1" 74900657 74900721 0.0197157267308574 0.0142729705619982 2181 1121 NA NA 0 0 0.254791426817293 1 0.479428168561398 1 -0.00544275616885919 NA
"296" "NM_010544" "chr1" 74945314 74951672 0.0421446967923203 0.0418592482776663 17084 11467 0.117309269893355 0.188165680473373 1219 845 0.906177003018592 1.05159892542721e-06 1 5.45238930377851e-05 -0.000285448514653952 0.0708564105800176
"297" "NM_001313683" "chr1" 74947722 74951672 0.0421446967923203 0.0418592482776663 17084 11467 0.117309269893355 0.188165680473373 1219 845 0.906177003018592 1.05159892542721e-06 1 5.45238930377851e-05 -0.000285448514653952 0.0708564105800176
"298" "NM_026977" "chr1" 75135761 75142711 0.0148629818857408 0.0113732097725358 4306 2374 NA NA 0 0 0.232445581438005 1 0.452972443869855 1 -0.00348977211320502 NA
"299" "NM_001305231" "chr1" 75142785 75147909 0.0146099660840073 0.0115964437572478 3833 2587 NA NA 0 0 0.298889706630791 1 0.531962733015802 1 -0.00301352232675953 NA
"300" "NM_001159906" "chr1" 75168645 75171626 0.0144365438483086 0.0117871381521928 9282 5769 0.761290322580645 0.709342560553633 465 289 0.166039121558121 0.0724021950063519 0.366061558788408 0.368398672977737 -0.0026494056961158 -0.0519477620270119
"301" "NM_026846" "chr1" 75168734 75171626 0.0145253069781372 0.0134023042558194 6678 4253 0.761290322580645 0.709342560553633 465 289 0.626125278972715 0.0724021950063519 0.835547752312378 0.368398672977737 -0.00112300272231775 -0.0519477620270119
"302" "NM_029010" "chr1" 75198234 75210778 NA NA 0 0 0.0594900849858357 0.0547945205479452 353 219 1 0.788089976584814 1 1 NA -0.00469556443789049
"303" "NM_001277992" "chr1" 75210828 75215606 0.0440881763527054 0.020066889632107 499 299 0.0371449380917698 0.0211081794195251 1373 758 0.0631294970092357 0.0119222311058921 0.193165704245099 0.0964581383469065 -0.0240212867205984 -0.0160367586722448
"304" "NM_001313724" "chr1" 75214971 75219294 NA NA 0 0 0.0315480557593544 0.0241691842900302 1363 993 1 0.241119791933202 1 0.850113595631285 NA -0.00737887146932415
"305" "NM_001159884" "chr1" 75236422 75245692 0.0204130073581771 0.0158511371467953 8426 5804 0.838095238095238 0.740740740740741 105 81 0.0455688051548138 0.0824894878073345 0.153784341986487 0.403984066240714 -0.00456187021138176 -0.0973544973544974
"306" "NM_001159885" "chr1" 75236701 75245692 0.0232828870779977 0.0112888052681091 1718 1063 0.838095238095238 0.740740740740741 105 81 0.0187134354736748 0.0824894878073345 0.0839408134896885 0.403984066240714 -0.0119940818098885 -0.0973544973544974
"307" "NM_001110831" "chr1" 75308564 75317637 0.0162786911932281 0.00999545661063153 6143 4402 0.646801748112833 0.704433497536946 2517 1624 0.00527405048418856 1.24575011443987e-05 0.0337852963976886 0.000419496210765011 -0.00628323458259653 0.0576317494241131
"308" "NM_016878" "chr1" 75308564 75317017 NA NA 0 0 0.646801748112833 0.704433497536946 2517 1624 1 1.24575011443987e-05 1 0.000419496210765011 NA 0.0576317494241131
"309" "NM_010043" "chr1" 75360291 75368579 0.059415337889142 0.052396878483835 5268 2691 0.800198807157058 0.815340909090909 1006 704 0.198573546057883 0.388737421173626 0.40963912312734 1 -0.00701845940530698 0.0151421019338515
"310" "NM_007463" "chr1" 75375296 75432306 0.0868069387607286 0.101141107709435 27613 17965 0.334274421230943 0.343663700521632 5313 3259 2.75195494340651e-07 0.306613214781349 1.13937084277015e-05 0.992961169791425 0.0143341689487064 0.00938927929068945
"311" "NM_001085371" "chr1" 75382113 75404565 0.112607496349181 0.136859462201928 12326 7884 0.201001593444116 0.203974503187102 4393 2667 3.24058539700982e-07 0.728800653061145 1.3087726636098e-05 1 0.0242519658527474 0.00297290974298597
"312" "NM_001085370" "chr1" 75385609 75432304 0.0877154938740106 0.103690250144473 18446 12113 0.706702057067021 0.851680185399768 1507 863 3.19621223582753e-06 4.21339581856219e-22 9.49383923034783e-05 3.67358546016052e-19 0.0159747562704623 0.144978128332748
"313" "NM_183022" "chr1" 75450509 75474340 0.0343811394891945 0.0354997269251775 3054 1831 0.181192660550459 0.251152073732719 6104 4340 0.836606726229856 5.16655038769473e-21 0.98190704554136 4.03045314981112e-18 0.001118587435983 0.0699594131822602
"314" "NM_001001566" "chr1" 75474568 75479471 0.0189308996088657 0.0118803037070121 19175 11195 0.327035830618893 0.289940828402367 1535 845 1.69113832631273e-06 0.0260454646993716 5.64550726860524e-05 0.172111403376766 -0.00705059590185365 -0.0370950022165257
"315" "NM_177056" "chr1" 75479531 75485693 0.021954944635357 0.0191322687556493 10476 6638 0.784706755753526 0.783718104495747 4041 2469 0.205598967342859 0.913972239507182 0.41893983498524 1 -0.00282267587970772 -0.000988651257779027
"316" "NM_178884" "chr1" 75485824 75506452 0.0453473205117531 0.053154018571886 36033 24984 0.0395899611170025 0.0384615384615385 2829 1378 1.1112130597632e-05 0.82653022934253 0.000267376622918997 1 0.00780669806013289 -0.00112842265546401
"317" "NM_001310679" "chr1" 75496337 75506452 0.05421503907732 0.0648234840557361 26358 18157 NA NA 0 0 3.10016415950176e-06 1 9.3585810941212e-05 1 0.0106084449784161 NA
"318" "NM_009208" "chr1" 75546265 75559431 0.0166884341895226 0.0147090633787584 6891 4623 0.909090909090909 0.843537414965986 583 294 0.403073950348984 0.000631934585418307 0.638062519325822 0.0103957096837627 -0.00197937081076418 -0.0655534941249226
"319" "NM_001357149" "chr1" 75546265 75559083 0.0166884341895226 0.0147090633787584 6891 4623 0.909090909090909 0.843537414965986 583 294 0.403073950348984 0.000631934585418307 0.638062519325822 0.0103957096837627 -0.00197937081076418 -0.0655534941249226
"320" "NM_001357150" "chr1" 75546461 75559083 0.0188347564038172 0.0117069486404834 3982 2648 0.909090909090909 0.843537414965986 583 294 0.0208401561516557 0.000631934585418307 0.0905759493420155 0.0103957096837627 -0.0071278077633338 -0.0655534941249226
"321" "NM_007936" "chr1" 77367184 77515088 0.0212793733681462 0.0212098856510513 7660 5422 0.0430555555555556 0.0563973063973064 1440 1188 0.978339401916552 0.0990985767248958 1 0.455513235934325 -6.94877170949425e-05 0.0133417508417508
"322" "NM_008781" "chr1" 78101266 78197136 0.0337532683622534 0.0363288718929254 12621 7322 0.0362165963431786 0.0321052631578947 2844 1900 0.339544567537149 0.393231258199847 0.575037657682315 1 0.00257560353067204 -0.00411133318528389
"323" "NM_001004173" "chr1" 78310345 78420286 0.0405709992486852 0.0365944734876774 3993 2678 NA NA 0 0 0.40910653872757 1 0.643721177534475 1 -0.00397652576100783 NA
"324" "NM_001278075" "chr1" 78417957 78488897 0.010183299389002 0.015527950310559 1964 1288 NA NA 0 0 0.181000181352495 1 0.385892701342292 1 0.00534465092155697 NA
"325" "NM_011811" "chr1" 78424744 78488897 0.010183299389002 0.015527950310559 1964 1288 NA NA 0 0 0.181000181352495 1 0.385892701342292 1 0.00534465092155697 NA
"326" "NM_026713" "chr1" 78511059 78538173 0.0461204557786218 0.0420489296636086 1843 1308 NA NA 0 0 0.583692631299493 1 0.802290735539761 1 -0.00407152611501325 NA
"327" "NM_028817" "chr1" 78657824 78707743 0.0179772374547336 0.0124473381846036 7732 5222 NA NA 0 0 0.0119088599925761 1 0.0609739882073943 1 -0.00552989927012997 NA
"328" "NM_001001981" "chr1" 78657824 78667601 0.0179772374547336 0.0124473381846036 7732 5222 NA NA 0 0 0.0119088599925761 1 0.0609739882073943 1 -0.00552989927012997 NA
"329" "NM_001111279" "chr1" 79702261 79761769 0.0212276667256324 0.017648818426563 5653 3343 0.626229508196721 0.666666666666667 305 183 0.23625733787865 0.296139791461648 0.457095191494237 0.970887854245641 -0.00357884829906944 0.0404371584699453
"330" "NM_027057" "chr1" 79726402 79761769 0.0212276667256324 0.017648818426563 5653 3343 0.626229508196721 0.666666666666667 305 183 0.23625733787865 0.296139791461648 0.457095191494237 0.970887854245641 -0.00357884829906944 0.0404371584699453
"331" "NM_009255" "chr1" 79794320 79858665 0.020414157732413 0.0199203187250996 6809 3765 NA NA 0 0 0.862745225212033 1 0.998485962996232 1 -0.000493839007313382 NA
"332" "NM_175291" "chr1" 80501067 80758553 0.0123104371097235 0.010406342913776 5605 4036 NA NA 0 0 0.384877116973158 1 0.621760068422468 1 -0.00190409419594745 NA
"333" "NM_010570" "chr1" 82233104 82291439 0.0393302180685358 0.0422979797979798 5136 3168 NA NA 0 0 0.506092376983236 1 0.73436220190321 1 0.00296776172944398 NA
"334" "NM_029777" "chr1" 82316578 82445367 0.0132342697933596 0.00991379310344828 4307 2320 NA NA 0 0 0.230486065233198 1 0.450516215071405 1 -0.00332047668991137 NA
"335" "NM_001310699" "chr1" 82724889 82752389 0.0189087759815242 0.0200584225900682 6928 5135 NA NA 0 0 0.651229317001062 1 0.852601430825436 1 0.00114964660854391 NA
"336" "NM_010472" "chr1" 82839459 82901001 0.018244792428899 0.0155880963627775 20499 12702 NA NA 0 0 0.0687829412563637 1 0.204687673979783 1 -0.00265669606612146 NA
"337" "NM_001347077" "chr1" 82839459 82900995 0.018244792428899 0.0155880963627775 20499 12702 NA NA 0 0 0.0687829412563637 1 0.204687673979783 1 -0.00265669606612146 NA
"338" "NM_001003948" "chr1" 84036292 84284645 0.0200416708006747 0.01543007222587 10079 6092 0.0229809586342745 0.0199692780337942 3046 1953 0.031973035916111 0.417302730640914 0.120647743978767 1 -0.00461159857480468 -0.0030116806004803
"339" "NM_152915" "chr1" 84369838 84696221 0.0377850162866449 0.0317460317460317 1535 756 0.08028545941124 0.106393129770992 3363 2096 0.459955559565733 0.000228162133663557 0.69247956362451 0.00454545584027048 -0.0060389845406132 0.0261076703597524
"340" "NM_133975" "chr1" 84721188 84839304 0.0189979825151311 0.0223804679552391 5948 3932 NA NA 0 0 0.246063706573168 1 0.468485068571291 1 0.00338248544010793 NA
"341" "NM_025386" "chr1" 84839840 84900486 0.01289592760181 0.0135332845647403 4420 2734 0.00881057268722467 0 227 118 0.81838791612649 0.0953624927434698 0.970411655426147 0.441983385692217 0.000637356962930354 -0.00881057268722467
"342" "NM_027921" "chr1" 84906704 84935083 0.0147368421052632 0.0125 950 640 0.11158117398202 0.0644654088050314 1891 1272 0.706454290157823 2.7187420991444e-07 0.895340573261835 1.68607512106771e-05 -0.00223684210526316 -0.0471157651769886
"343" "NM_001355046" "chr1" 85793440 85851577 0.0126088950022925 0.00949307005885703 8724 5267 0.0303398058252427 0.0209643605870021 824 477 0.0889127316515038 0.227426521017687 0.243823220821201 0.822375187734609 -0.00311582494343549 -0.00937544523824062
"344" "NM_001355047" "chr1" 85794016 85851577 0.0147804054054054 0.0130111524163569 4736 2690 0.0303398058252427 0.0209643605870021 824 477 0.532338061673936 0.227426521017687 0.759341232810228 0.822375187734609 -0.00176925298904853 -0.00937544523824062
"345" "NM_022417" "chr1" 85894509 85908698 0.0103703703703704 0.0102929532858274 2025 1263 0.0365853658536585 0.0209125475285171 738 526 0.982966630582681 0.0698564433711838 1 0.359144017914563 -7.74170845429748e-05 -0.0156728183251414
"346" "NM_001144993" "chr1" 86045862 86055456 0.0177937649880096 0.0155709342560554 20850 15028 0.0840978593272171 0.0546875 654 384 0.10531513509726 0.0357074357364518 0.273233140628669 0.221445862964723 -0.00222283073195423 -0.0294103593272171
"347" "NM_027357" "chr1" 86064618 86139295 0.0153517554398612 0.0122249388753056 7491 5317 NA NA 0 0 0.135655414207987 1 0.319968897102289 1 -0.00312681656455554 NA
"348" "NM_001310702" "chr1" 86154779 86278284 0.0145444566410538 0.0184899845916795 3644 1947 NA NA 0 0 0.266685292305303 1 0.492719311164773 1 0.00394552795062572 NA
"349" "NM_027456" "chr1" 86154779 86252491 0.0145444566410538 0.0184899845916795 3644 1947 NA NA 0 0 0.266685292305303 1 0.492719311164773 1 0.00394552795062572 NA
"350" "NR_151592" "chr1" 86303062 86304060 0.0221434131995502 0.017632241813602 11561 7940 NA NA 0 0 0.0269931432886976 1 0.107349710175765 1 -0.00451117138594819 NA
"351" "NM_145222" "chr1" 86303220 86307305 0.0221434131995502 0.017632241813602 11561 7940 NA NA 0 0 0.0269931432886976 1 0.107349710175765 1 -0.00451117138594819 NA
"352" "NM_010880" "chr1" 86344718 86359455 0.0114160516605166 0.00616057233704293 8672 5032 NA NA 0 0 0.00157463348807861 1 0.0137289515060595 1 -0.00525547932347368 NA
"353" "NR_015507" "chr1" 86359583 86368507 0.0154648779578908 0.00804597701149425 5367 3480 0.95 1 80 44 0.00160689551846788 0.0174777560296759 0.0139266018431636 0.12734952821032 -0.00741890094639656 0.05
"354" "NM_008972" "chr1" 86526556 86530711 0.0155659165167591 0.0160280029476787 27239 16284 NA NA 0 0 0.708141929359557 1 0.896641011188054 1 0.000462086430919644 NA
"355" "NM_008801" "chr1" 86543011 86582785 0.034973325429757 0.0234059725585149 1687 1239 0.0321750321750322 0.0213414634146341 777 656 0.0667253427376734 0.184286730087568 0.200487133601824 0.711512871413891 -0.011567352871242 -0.010833568760398
"356" "NM_172974" "chr1" 86582920 86606828 0.0240549828178694 0 291 202 0.0372093023255814 0.0427350427350427 215 117 0.00634192187204122 0.769845495617735 0.0387163288041389 1 -0.0240549828178694 0.00552574040946134
"357" "NM_010933" "chr1" 86666292 86670573 0.0216210677323496 0.0275948014954602 9759 5617 NA NA 0 0 0.0204787340022225 1 0.0898034897576752 1 0.00597373376311058 NA
"358" "NM_001172157" "chr1" 86703803 87050097 0.0154303510758777 0.0165308498253783 7064 4295 0.0187290969899666 0.0199095022624434 1495 1105 0.649667843027303 0.814610444869558 0.851629678018103 1 0.00110049874950066 0.00118040527247688
"359" "NM_001277925" "chr1" 87147654 87156136 0.0430412371134021 0.0371452420701169 7760 4792 0.144329896907216 0.121212121212121 97 99 0.10267307518992 0.634986410684238 0.268635537593115 1 -0.0058959950432852 -0.0231177756950953
"360" "NM_021306" "chr1" 87147654 87156356 0.0430412371134021 0.0371452420701169 7760 4792 0.044750430292599 0.0479616306954436 581 417 0.10267307518992 0.794603948004723 0.268635537593115 1 -0.0058959950432852 0.00321120040284468
"361" "NM_027084" "chr1" 87183313 87188405 0.0200153964588145 0.0126282557221784 5196 3801 0.326343381389253 0.336071695294996 2289 1339 0.00638127846285912 0.484372605774262 0.0388432482039006 1 -0.0073871407366361 0.0097283139057433
"362" "NM_001347083" "chr1" 87213910 87240488 0.0161899622234215 0.0128552097428958 11118 7390 NA NA 0 0 0.0639855971105363 1 0.194862239649141 1 -0.00333475248052567 NA
"363" "NM_001039170" "chr1" 87213913 87228858 0.0161899622234215 0.0128552097428958 11118 7390 NA NA 0 0 0.0639855971105363 1 0.194862239649141 1 -0.00333475248052567 NA
"364" "NM_023314" "chr1" 87213913 87240488 0.0161899622234215 0.0128552097428958 11118 7390 NA NA 0 0 0.0639855971105363 1 0.194862239649141 1 -0.00333475248052567 NA
"365" "NM_001039169" "chr1" 87213938 87228858 0.0142246188174042 0.011914774320157 10756 7134 NA NA 0 0 0.183871600386179 1 0.389411138862071 1 -0.00230984449724725 NA
"366" "NR_151447" "chr1" 87264352 87310841 0.0171458718016355 0.0195091252359975 7582 4767 0.0357142857142857 0.0150375939849624 280 133 0.339168235395578 0.11456452986531 0.574707643984207 0.50587812073661 0.00236325343436203 -0.0206766917293233
"367" "NM_001110212" "chr1" 87326997 87450810 0.0157845868152275 0.0115407673860911 9693 6672 NA NA 0 0 0.0219072356992921 1 0.0936058411741438 1 -0.00424381942913636 NA
"368" "NM_001111314" "chr1" 87476828 87573870 0.0205257607713167 0.0190011177128066 26552 16999 0.773024361259655 0.700215053763441 3366 2325 0.265387212013611 1.12355187976765e-11 0.491582415619554 2.34553323407268e-09 -0.00152464305851003 -0.0728093074962145
"369" "NM_019867" "chr1" 87476828 87510362 0.0240439799432127 0.0224935732647815 16553 10892 0.967452300785634 0.957687723480334 2673 1678 0.405016044006625 0.0596665284910189 0.639926213012067 0.319500464340275 -0.00155040667843122 -0.00976457730530045
"370" "NM_001205391" "chr1" 87756010 87792428 0.0148218227688426 0.00918414204806368 9513 6533 NA NA 0 0 0.00130986490119465 1 0.011902467317954 1 -0.00563768072077896 NA
"371" "NM_177646" "chr1" 87853286 87944489 0.0129215591657284 0.00955939862692274 18651 11507 0.0219298245614035 0.0181464679196371 5244 3086 0.00736633018847036 0.166513475629103 0.0430535276236229 0.660793235816483 -0.00336216053880564 -0.00378335664176644
"372" "NR_136921" "chr1" 87853346 87854299 0.0129215591657284 0.00955939862692274 18651 11507 NA NA 0 0 0.00736633018847036 1 0.0430535276236229 1 -0.00336216053880564 NA
"373" "NM_001198573" "chr1" 87945120 88008551 0.0400763358778626 0.0276564774381368 1048 687 NA NA 0 0 0.163312532278591 1 0.362802511006187 1 -0.0124198584397258 NA
"374" "NM_201641" "chr1" 88055410 88220002 0.12312427856868 0.14188772362739 2599 1621 NA NA 0 0 0.0795399482416039 1 0.225937353935809 1 0.0187634450587102 NA
"375" "NM_201644" "chr1" 88070778 88220002 0.12312427856868 0.14188772362739 2599 1621 NA NA 0 0 0.0795399482416039 1 0.225937353935809 1 0.0187634450587102 NA
"376" "NM_201642" "chr1" 88095000 88220002 0.12312427856868 0.14188772362739 2599 1621 NA NA 0 0 0.0795399482416039 1 0.225937353935809 1 0.0187634450587102 NA
"377" "NM_201410" "chr1" 88103256 88218998 0.12312427856868 0.14188772362739 2599 1621 NA NA 0 0 0.0795399482416039 1 0.225937353935809 1 0.0187634450587102 NA
"378" "NM_145079" "chr1" 88134808 88220002 0.12312427856868 0.14188772362739 2599 1621 NA NA 0 0 0.0795399482416039 1 0.225937353935809 1 0.0187634450587102 NA
"379" "NM_201643" "chr1" 88166011 88220002 0.12312427856868 0.14188772362739 2599 1621 NA NA 0 0 0.0795399482416039 1 0.225937353935809 1 0.0187634450587102 NA
"380" "NM_013701" "chr1" 88200610 88220002 0.12312427856868 0.14188772362739 2599 1621 NA NA 0 0 0.0795399482416039 1 0.225937353935809 1 0.0187634450587102 NA
"381" "NM_008299" "chr1" 88204731 88205748 0.12312427856868 0.14188772362739 2599 1621 NA NA 0 0 0.0795399482416039 1 0.225937353935809 1 0.0187634450587102 NA
"382" "NM_198652" "chr1" 88258855 88277579 0.0113821138211382 0.0119047619047619 615 420 NA NA 0 0 0.938604618749797 1 1 1 0.000522648083623692 NA
"383" "NM_172505" "chr1" 88264827 88277557 0.0113821138211382 0.0119047619047619 615 420 NA NA 0 0 0.938604618749797 1 1 1 0.000522648083623692 NA
"384" "NM_177305" "chr1" 88698225 88702191 0.0148336175782335 0.0109677419354839 25213 17050 0.099009900990099 0.0138888888888889 101 72 0.000570721068987893 0.00554868886838045 0.00636510736233149 0.0553449975821904 -0.00386587564274958 -0.0851210121012101
"385" "NM_133816" "chr1" 89070414 89155087 0.0168834763354553 0.0186802030456853 7226 4925 0.275534441805226 0.243150684931507 421 292 0.461079527126153 0.283584761742492 0.693396991788133 0.939490554358622 0.00179672671022998 -0.0323837568737188
"386" "NM_178119" "chr1" 89454810 89895282 0.0230983020762781 0.0238001923967649 42817 28067 0.0253719655442443 0.0235081374321881 6385 3871 0.545676612587825 0.495179116297876 0.770948313008935 1 0.000701890320486769 -0.00186382811205626
"387" "NM_010262" "chr1" 89927961 89931176 0.0670947451185952 0.0489108375050737 22893 14782 NA NA 0 0 2.00415044063524e-13 1 2.18422925228643e-11 1 -0.0181839076135215 NA
"388" "NM_139152" "chr1" 89952590 90014666 0.192078364565588 0.219758064516129 2348 1488 0.845730027548209 0.808019441069259 1452 823 0.0384219037886514 0.00719322157246575 0.136157441155001 0.067050074955643 0.0276796999505413 -0.0377105864789505
"389" "NM_133805" "chr1" 90603424 90613341 0.0244590780809031 0.0141592920353982 1063 565 0.00862068965517241 0.00381679389312977 580 524 0.153473833541218 0.291776910061508 0.347508273869223 0.958704801802632 -0.0102997860455049 -0.00480389576204264
"390" "NM_001111312" "chr1" 90998726 91128944 0.0241517261816565 0.0237655745269958 13498 8668 0.046448087431694 0.0416666666666667 366 288 0.8544768312159 0.752569553311281 0.994195430746689 1 -0.000386151654660695 -0.00478142076502733
"391" "NM_001355761" "chr1" 91250303 91286521 0.0146163849154746 0.0106153723361801 19225 12529 NA NA 0 0 0.00186025944479748 1 0.0156574477517253 1 -0.00400101257929458 NA
"392" "NM_001355764" "chr1" 91250565 91286521 0.00882271850013785 0.00815784481123127 7254 5271 NA NA 0 0 0.689138174188419 1 0.881311994635095 1 -0.00066487368890659 NA
"393" "NM_016717" "chr1" 91298337 91321080 0.0100917431192661 0.0136861313868613 2180 1096 0.192513368983957 0.12396694214876 374 242 0.365535171239735 0.00996620309988296 0.601862064887286 0.0848528254624387 0.00359438826759526 -0.0685464268351969
"394" "NM_001033292" "chr1" 91322074 91348303 0.171587639184286 0.18559876780901 15986 10388 0.432510885341074 0.463362068965517 689 464 0.00365820541855809 0.249487215217866 0.0257069816151182 0.867237219502628 0.0140111286247241 0.0308511836244432
"395" "NM_173395" "chr1" 91366429 91374217 0.0253270247703869 0.0295964125560538 3593 2230 0.92741935483871 1 124 67 0.330837066372288 0.000343733526248903 0.566374104616545 0.00641166545560065 0.00426938778566695 0.0725806451612904
"396" "NM_001355152" "chr1" 91373860 91398823 0.0175557056043214 0.0101694915254237 1481 885 NA NA 0 0 0.138989237935089 1 0.324629449207987 1 -0.00738621407889768 NA
"397" "NM_023343" "chr1" 91375826 91398823 0.0175557056043214 0.0101694915254237 1481 885 NA NA 0 0 0.138989237935089 1 0.324629449207987 1 -0.00738621407889768 NA
"398" "NM_019479" "chr1" 91411482 91413222 0.0149812734082397 0.0144268999204817 13617 8803 NA NA 0 0 0.736448441847778 1 0.916304615943446 1 -0.000554373487758046 NA
"399" "NM_001360900" "chr1" 91411482 91414038 0.0149812734082397 0.0144268999204817 13617 8803 NA NA 0 0 0.736448441847778 1 0.916304615943446 1 -0.000554373487758046 NA
"400" "NM_028718" "chr1" 91494667 91529307 0.0115839838831529 0.00814995925020375 3971 2454 0.0593727555661958 0.059412780656304 4177 2895 0.177853467964107 0.99382532150061 0.381994508355889 1 -0.00343402463294911 4.00250901081423e-05
"401" "NM_001039126" "chr1" 91540564 91559590 0.0146529562982005 0.0148734788487541 7780 5177 NA NA 0 0 0.918779473499002 1 1 1 0.00022052255055359 NA
"402" "NM_007855" "chr1" 91801460 91848034 0.0313551544814928 0.03690036900369 6538 4607 NA NA 0 0 0.111324748443571 1 0.2824470081189 1 0.00554521452219722 NA
"403" "NM_207225" "chr1" 91928778 92180341 0.0137245791486472 0.0117207698937087 27979 17405 NA NA 0 0 0.0646852764416525 1 0.196387785214702 1 -0.00200380925493849 NA
"404" "NM_024197" "chr1" 92439718 92473758 0.0160785429709733 0.0150113098910138 7028 4863 NA NA 0 0 0.644019178883012 1 0.84857785308952 1 -0.00106723307995947 NA
"405" "NM_016696" "chr1" 92831644 92860211 0.0178683385579937 0.0188506028520717 25520 16339 0.14825345247766 0.106684672518569 2462 1481 0.46477262254334 1.17700069200462e-05 0.696106069524228 0.000401874374211346 0.000982264294077998 -0.0415687799590919
"406" "NR_029559" "chr1" 92850377 92850443 NA NA 0 0 0.256410256410256 0.207650273224044 312 183 1 0.148803767061408 1 0.609105063624465 NA -0.0487599831862127
"407" "NM_175118" "chr1" 92906988 92908620 0.0169880624426079 0.0218093699515347 2178 1238 0.0259259259259259 0.0205761316872428 540 486 0.322688975888898 0.559253425777053 0.557252242878394 1 0.00482130750892684 -0.00534979423868313
"408" "NR_138578" "chr1" 92908377 92910764 0.0518806744487678 0.0474137931034483 771 464 NA NA 0 0 0.726759147404696 1 0.909206388524538 1 -0.00446688134531956 NA
"409" "NM_181405" "chr1" 92910824 92920585 0.013396127681842 0.0115526802218115 19110 12984 NA NA 0 0 0.144930014775062 1 0.33449901572656 1 -0.00184344746003051 NA
"410" "NR_015525" "chr1" 92933542 92950590 0.0159279778393352 0.0177854274239816 7220 5229 NA NA 0 0 0.426077809812278 1 0.659908599481461 1 0.00185744958464646 NA
"411" "NM_011796" "chr1" 92934407 92947948 0.0159279778393352 0.0177854274239816 7220 5229 NA NA 0 0 0.426077809812278 1 0.659908599481461 1 0.00185744958464646 NA
"412" "NM_001294149" "chr1" 93015454 93101874 0.0725663716814159 0.0554089709762533 565 379 NA NA 0 0 0.29230230643597 1 0.524516317916942 1 -0.0171574007051626 NA
"413" "NM_001310428" "chr1" 93168422 93231066 0.0291828793774319 0.0151421508034611 4112 3236 NA NA 0 0 4.74051453572712e-05 1 0.000865319044932849 1 -0.0140407285739708 NA
"414" "NM_172463" "chr1" 93235896 93296448 0.0140466228332337 0.00766129032258064 3346 2480 NA NA 0 0 0.020013636959351 1 0.0882338271896193 1 -0.00638533251065307 NA
"415" "NM_001310756" "chr1" 93301204 93305879 0.0287387882116053 0.0257747775391224 5463 3259 0.0334092634776006 0.0223713646532438 1317 894 0.411763032385953 0.0843943549506139 0.646359805374935 0.408788604273856 -0.00296401067248292 -0.0110378988243568
"416" "NM_080850" "chr1" 93309436 93342788 0.00799709196655761 0.0082815734989648 2751 1932 NA NA 0 0 0.915009963679778 1 1 1 0.000284481532407189 NA
"417" "NM_023200" "chr1" 93343627 93367616 0.019060773480663 0.0134882755758456 7240 4819 NA NA 0 0 0.0182044504923898 1 0.0821639358094402 1 -0.00557249790481737 NA
"418" "NM_001301364" "chr1" 93405939 93445701 0.017151379567487 0.0148352596170433 17433 11594 0.0551378446115288 0.0217391304347826 399 276 0.124141977819435 0.0126434799378363 0.302040774005197 0.10091634875531 -0.00231611995044365 -0.0333987141767462
"419" "NM_133808" "chr1" 93405939 93478917 0.0167643765232857 0.0162949432801384 30362 20804 0.0551378446115288 0.0217391304347826 399 276 0.682605735774347 0.0126434799378363 0.876284619404761 0.10091634875531 -0.000469433243147251 -0.0333987141767462
"420" "NM_001357556" "chr1" 93405939 93478377 0.017054385413392 0.0171701297945405 25448 17181 0.0551378446115288 0.0217391304347826 399 276 0.927974085510375 0.0126434799378363 1 0.10091634875531 0.000115744381148468 -0.0333987141767462
"421" "NM_010891" "chr1" 93478992 93509732 0.0154475238527942 0.0134278254382693 4402 2681 NA NA 0 0 0.490513566592285 1 0.719698285887037 1 -0.00201969841452488 NA
"422" "NM_001159719" "chr1" 93479060 93509732 0.0146529562982005 0.0113493064312736 3890 2379 NA NA 0 0 0.264242387428785 1 0.490683127096399 1 -0.00330364986692687 NA
"423" "NM_145519" "chr1" 93512103 93621976 NA NA 0 0 0.203267357838517 0.182576943140323 3183 1917 1 0.0364181404273128 1 0.224258278942098 NA -0.0206904146981937
"424" "NM_021537" "chr1" 93620750 93635727 0.016015111695138 0.0160244648318043 12176 8175 NA NA 0 0 0.995842988645445 1 1 1 9.35313666630341e-06 NA
"425" "NM_016778" "chr1" 93685574 93695770 0.0183386093221264 0.0211535283424227 9161 6051 NA NA 0 0 0.220647531063953 1 0.438749356778898 1 0.00281491902029634 NA
"426" "NM_025920" "chr1" 93705390 93754838 0.0170168266945527 0.0220609165955024 10519 7026 NA NA 0 0 0.0173788569093126 1 0.0794885542029891 1 0.00504408990094971 NA
"427" "NM_174874" "chr1" 93754904 93789602 0.0151798225128445 0.016966940703166 8564 5717 NA NA 0 0 0.404391470316188 1 0.639348306456164 1 0.00178711819032153 NA
"428" "NM_026321" "chr1" 95313627 95335284 0.021903843504615 0.0215905001799208 7259 5558 NA NA 0 0 0.904077162511998 1 1 1 -0.000313343324694126 NA
"429" "NM_009183" "chr1" 95587681 95667594 0.0198494182067077 0.0170940170940171 1461 1170 0.015625 0.0261865793780687 960 611 0.602272382396806 0.103956155105563 0.817031049962059 0.469910988403371 -0.00275540111269064 0.0105615793780687
"430" "NM_001159745" "chr1" 95627242 95667594 0.0198494182067077 0.0170940170940171 1461 1170 0.015625 0.0261865793780687 960 611 0.602272382396806 0.103956155105563 0.817031049962059 0.469910988403371 -0.00275540111269064 0.0105615793780687
"431" "NM_172658" "chr1" 96818783 96872171 NA NA 0 0 0.0248447204968944 0.0113636363636364 161 88 1 0.358599350229577 1 1 NA -0.013481084133258
"432" "NR_131964" "chr1" 96871125 96881234 0.00662251655629139 0 302 234 0.0248447204968944 0.0113636363636364 161 88 0.129321456513158 0.358599350229577 0.309753975373764 1 -0.00662251655629139 -0.013481084133258
"433" "NM_001355074" "chr1" 97643901 97661676 0.0125581965204607 0.00834289289811242 16324 9589 NA NA 0 0 0.00134995455358585 1 0.0122006258495424 1 -0.00421530362234825 NA
"434" "NM_133825" "chr1" 97643901 97662018 0.0123914424909977 0.00888290713324361 18884 11145 NA NA 0 0 0.00437399145096552 1 0.0296303936408642 1 -0.00350853535775406 NA
"435" "NM_173760" "chr1" 97706042 97770092 0.015625 0.00505050505050505 256 198 NA NA 0 0 0.263244837530731 1 0.489501315001945 1 -0.0105744949494949 NA
"436" "NM_001310773" "chr1" 97770171 97793708 0.103658536585366 0.0251046025104603 328 239 NA NA 0 0 0.000127143581133645 1 0.00191711308195614 1 -0.0785539340749056 NA
"437" "NM_001357127" "chr1" 97821093 98095646 0.0167731214623254 0.0126794989306447 19257 13092 NA NA 0 0 0.00277132374841606 1 0.0208934692772242 1 -0.00409362253168072 NA
"438" "NM_013626" "chr1" 97821093 98095632 0.0167731214623254 0.0126794989306447 19257 13092 NA NA 0 0 0.00277132374841606 1 0.0208934692772242 1 -0.00409362253168072 NA
"439" "NM_011800" "chr1" 104768519 104995481 NA NA 0 0 0.065 0.076 400 250 1 0.543196685515404 1 1 NA 0.011
"440" "NM_001160368" "chr1" 105276916 105356710 0.0169050715214564 0.0186965811965812 12304 7488 NA NA 0 0 0.354209093699384 1 0.589831163556035 1 0.00179150967512476 NA
"441" "NR_151538" "chr1" 105356006 105361737 0.0174002047082907 0.019309462915601 12701 7820 NA NA 0 0 0.321306223973342 1 0.555576394275884 1 0.00190925820731034 NA
"442" "NM_029349" "chr1" 105663860 105755131 0.0219888414834263 0.020748987854251 3047 1976 NA NA 0 0 0.766803527514365 1 0.936130622256645 1 -0.00123985362917531 NA
"443" "NM_001122675" "chr1" 105990405 106034079 0.0140145409086423 0.0142645329515824 30397 19559 NA NA 0 0 0.817263782345669 1 0.969719237229735 1 0.00024999204294009 NA
"444" "NM_133821" "chr1" 106171868 106394245 0.0208581172178603 0.0237519616575476 37827 23577 NA NA 0 0 0.0178694730675155 1 0.0811416297743567 1 0.00289384443968735 NA
"445" "NM_009741" "chr1" 106538175 106714290 0.0327811068029609 0.021570796460177 2837 1808 NA NA 0 0 0.0224701086284327 1 0.0950219543767844 1 -0.0112103103427839 NA
"446" "NM_177410" "chr1" 106712164 106714290 0.0327811068029609 0.021570796460177 2837 1808 NA NA 0 0 0.0224701086284327 1 0.0950219543767844 1 -0.0112103103427839 NA
"447" "NM_027534" "chr1" 106720409 106759742 0.0249295921560446 0.0254545454545455 9587 6875 0.0234567901234568 0.011090573012939 1620 1082 0.832086196579844 0.00631370661219826 0.978823936960829 0.0610050582829221 0.000524953298500812 -0.0123662171105178
"448" "NM_001316750" "chr1" 106731201 106759742 0.0249295921560446 0.0254545454545455 9587 6875 0.0234567901234568 0.011090573012939 1620 1082 0.832086196579844 0.00631370661219826 0.978823936960829 0.0610050582829221 0.000524953298500812 -0.0123662171105178
"449" "NM_009190" "chr1" 106770787 106796725 0.0122418879056047 0.0124938755512004 6780 4082 NA NA 0 0 0.908336480512759 1 1 1 0.000251987645595673 NA
"450" "NM_001081316" "chr1" 111858701 111864918 0.014510575504181 0.0207317073170732 4066 2460 NA NA 0 0 0.0615640950944691 1 0.189867460984232 1 0.00622113181289216 NA
"451" "NM_011650" "chr1" 118298513 118311346 0.00811870100783875 0.0233644859813084 3572 1926 NA NA 0 0 5.61854096841079e-06 1 0.000152523835593012 1 0.0152457849734697 NA
"452" "NM_001359339" "chr1" 118389057 118609462 0.0207292245049047 0.0218236173393124 5403 3345 NA NA 0 0 0.730041357301563 1 0.911752022069747 1 0.00109439283440773 NA
"453" "NM_023755" "chr1" 118627944 118685168 0.0182025028441411 0.0203313253012048 1758 1328 0.041025641025641 0.0456852791878173 195 197 0.669667878011511 0.82122208297446 0.867565535170581 1 0.00212882245706375 0.00465963816217623
"454" "NM_001081125" "chr1" 118834060 119053619 0.0238568588469185 0.0337268128161889 1509 1186 0.0453382084095064 0.0442890442890443 2735 1716 0.126067374373778 0.851247819902378 0.30481249798337 1 0.00986995396927038 -0.00104916412046211
"455" "NM_008381" "chr1" 119415462 119422248 0.0524425287356322 0.0502491026945947 29232 18667 0.117117117117117 0.0163934426229508 111 61 0.289136203454746 0.00147538543080446 0.520852796257443 0.0200854558374069 -0.00219342604103744 -0.100723674494166
"456" "NM_022327" "chr1" 119470304 119504782 0.0251366120218579 0.0277227722772277 1830 1515 NA NA 0 0 0.642225769446069 1 0.847193872795447 1 0.0025861602553698 NA
"457" "NM_146103" "chr1" 119526153 119528983 0.0105540897097625 0.00551470588235294 1137 544 NA NA 0 0 0.283462340880512 1 0.51400523813689 1 -0.00503938382740959 NA
"458" "NM_145506" "chr1" 119545032 119649000 0.0132485426603074 0.0135700554110596 13209 8843 NA NA 0 0 0.838726751039722 1 0.983124389395869 1 0.000321512750752229 NA
"459" "NM_001113416" "chr1" 119594823 119649000 0.0132485426603074 0.0135700554110596 13209 8843 NA NA 0 0 0.838726751039722 1 0.983124389395869 1 0.000321512750752229 NA
"460" "NM_019933" "chr1" 119658092 119837071 0.0109007458405049 0.00417014178482068 1743 1199 NA NA 0 0 0.0372874240944259 1 0.133528436802991 1 -0.00673060405568419 NA
"461" "NM_175106" "chr1" 119907900 119913183 0.0062586926286509 0.00907911802853437 1438 771 0.0386119257086999 0.0400858983536149 2046 1397 0.463419190960096 0.808402061261518 0.695202428059538 1 0.00282042539988347 0.00147397264491499
"462" "NM_019432" "chr1" 120067376 120073780 0.0483271375464684 0.0198675496688742 269 151 0.051948051948052 0.024390243902439 77 82 0.124425893878938 0.36694444063102 0.302284969525262 1 -0.0284595878775942 -0.0275578080456129
"463" "NM_007830" "chr1" 120113279 120121096 0.0151898734177215 0.0051698670605613 1975 1354 0.0217391304347826 0.00357142857142857 874 560 0.00440483955722541 0.000345196939250392 0.0297577629522311 0.00641166545560065 -0.0100200063571602 -0.018167701863354
"464" "NM_001037999" "chr1" 120113279 120120919 NA NA 0 0 0.0217391304347826 0.00357142857142857 874 560 1 0.000345196939250392 1 0.00641166545560065 NA -0.018167701863354
"465" "NM_001172074" "chr1" 120121186 120188189 NA NA 0 0 0.018641810918775 0.0217640320733104 1502 873 1 0.542893043151321 1 1 NA 0.00312222115453546
"466" "NM_207233" "chr1" 120340581 120343174 0.0398947829899167 0.0363826920197634 11405 6679 NA NA 0 0 0.2348262503246 1 0.455691936339487 1 -0.00351209097015327 NA
"467" "NM_010133" "chr1" 120602486 120607991 0.0313409151018249 0.0291656099416688 7562 3943 0.0817733990147783 0.113505747126437 1015 696 0.518649125154123 0.015814374758945 0.74642366569904 0.118683879836498 -0.00217530516015613 0.0317323481116585
"468" "NM_001271531" "chr1" 121304352 121327678 0.0109356014580802 0.0279569892473118 823 465 NA NA 0 0 0.0273019196784342 1 0.108229219971584 1 0.0170213877892316 NA
"469" "NM_001271532" "chr1" 121304352 121328024 0.020066889632107 0.0165001161980014 7176 4303 NA NA 0 0 0.168698089349556 1 0.369909262541032 1 -0.00356677343410563 NA
"470" "NM_178082" "chr1" 121304352 121332589 0.020066889632107 0.0165001161980014 7176 4303 NA NA 0 0 0.168698089349556 1 0.369909262541032 1 -0.00356677343410563 NA
"471" "NM_029955" "chr1" 121431066 121506460 0.0333333333333333 0.041015625 750 512 0.0360592401802962 0.0246696035242291 4659 3405 0.476981378211216 0.00131382601027126 0.708966906121805 0.0182507302007878 0.00768229166666667 -0.0113896366560671
"472" "NM_025860" "chr1" 121553834 121567980 0.0222610213880402 0.0214797136038186 2291 1676 NA NA 0 0 0.868060123604461 1 1 1 -0.000781307784221544 NA
"473" "NM_001205385" "chr1" 125392904 125435727 0.0225315991939916 0.0225294418842806 5459 3906 NA NA 0 0 0.999446542809033 1 1 1 -2.15730971097824e-06 NA
"474" "NM_001356294" "chr1" 125560594 125595834 0.0203180212014134 0.0215652173913043 4528 2875 NA NA 0 0 0.714606431086585 1 0.900748067145622 1 0.00124719618989092 NA
"475" "NM_028787" "chr1" 125561001 125595834 0.0168498168498168 0.0188976377952756 2730 1905 NA NA 0 0 0.603942757249728 1 0.818482467240041 1 0.00204782094545874 NA
"476" "NM_001311089" "chr1" 125867621 125912928 0.0383561643835616 0.0318435754189944 2555 1790 NA NA 0 0 0.251828751966344 1 0.475710065799465 1 -0.00651258896456723 NA
"477" "NM_145100" "chr1" 125867621 125912214 0.0383561643835616 0.0318435754189944 2555 1790 NA NA 0 0 0.251828751966344 1 0.475710065799465 1 -0.00651258896456723 NA
"478" "NM_176957" "chr1" 125913635 126830632 0.0390029325513196 0.0468622656886716 3410 2454 NA NA 0 0 0.141790842095152 1 0.329201732696483 1 0.00785933313735191 NA
"479" "NM_172484" "chr1" 125913635 126492927 0.0390029325513196 0.0468622656886716 3410 2454 NA NA 0 0 0.141790842095152 1 0.329201732696483 1 0.00785933313735191 NA
"480" "NM_145128" "chr1" 127204985 127482972 0.0268126888217523 0.0185087255420412 2648 1891 NA NA 0 0 0.0644174909590796 1 0.195895783954755 1 -0.00830396327971102 NA
"481" "NM_028135" "chr1" 127490341 127678021 0.0205734115508552 0.0208 12103 7500 0.037344398340249 0.107142857142857 241 168 0.913715992748914 0.00254376618201216 1 0.030726212002685 0.000226588449144839 0.0697984588026082
"482" "NM_028399" "chr1" 127774163 127804837 0.0212392206962632 0.01620029455081 6262 4074 NA NA 0 0 0.0655801419241924 1 0.198211432218675 1 -0.00503892614545316 NA
"483" "NM_001285945" "chr1" 127954178 128103047 NA NA 0 0 0.0087719298245614 0.0116550116550117 684 429 1 0.595303357678961 1 1 NA 0.00288308183045025
"484" "NM_001357573" "chr1" 127954178 128103001 NA NA 0 0 0.0131868131868132 0.0174825174825175 455 286 1 0.597403799983609 1 1 NA 0.0042957042957043
"485" "NM_181750" "chr1" 128103305 128237735 0.0160213618157543 0.0211827007943513 3745 2266 NA NA 0 0 0.148251506363691 1 0.339827026941905 1 0.00516133897859694 NA
"486" "NM_001356529" "chr1" 128244136 128279378 0.0145144264602393 0.0138737758433079 11368 7352 0.976495726495726 0.950437317784257 468 343 0.717645765381096 0.0317587121610879 0.902780529709214 0.201251659534692 -0.000640650616931325 -0.0260584087114699
"487" "NM_001313695" "chr1" 128331574 128359705 0.0151128742797771 0.0100454107609743 10587 7267 NA NA 0 0 0.00291460914695681 1 0.021676034508878 1 -0.00506746351880282 NA
"488" "NM_177445" "chr1" 128363706 128417416 0.00859106529209622 0.00764818355640535 2328 1569 0.0454545454545455 0.0854430379746835 396 316 0.748095915415305 0.0218880384350339 0.924254201740906 0.149504380499573 -0.000942881735690867 0.0399884925201381
"489" "NM_145507" "chr1" 128412117 128417416 0.00859106529209622 0.00764818355640535 2328 1569 0.0454545454545455 0.0854430379746835 396 316 0.748095915415305 0.0218880384350339 0.924254201740906 0.149504380499573 -0.000942881735690867 0.0399884925201381
"490" "NM_001356509" "chr1" 128588198 128592299 0.0163785259326661 0.00914760914760915 3297 2405 0.205336426914153 0.160649819494585 862 554 0.0163491542691792 0.0163153917319861 0.0761316885258481 0.121520972990702 -0.00723091678505691 -0.0446866074195683
"491" "NM_172485" "chr1" 129273303 130219278 0.0861169102296451 0.107344632768362 1916 1416 0.0384939589772408 0.0413844996237773 3559 2658 0.0397668492773905 0.533438773693136 0.139520898336252 1 0.0212277225387165 0.00289054064653648
"492" "NM_001162415" "chr1" 130689042 130729253 0.0213379469434833 0.0234529528115287 5202 3539 0.00232018561484919 0 431 321 0.511136133997527 0.238835224146339 0.738911516445074 0.843875027734697 0.00211500586804541 -0.00232018561484919
"493" "NM_178691" "chr1" 130717326 130722057 0.0213379469434833 0.0234529528115287 5202 3539 0.00232018561484919 0 431 321 0.511136133997527 0.238835224146339 0.738911516445074 0.843875027734697 0.00211500586804541 -0.00232018561484919
"494" "NM_026976" "chr1" 130865776 130880790 0.01875 0.0182049881667577 8640 5493 NA NA 0 0 0.814676175921849 1 0.968334424981046 1 -0.000545011833242307 NA
"495" "NM_008551" "chr1" 131053700 131097843 0.0172506738544474 0.0139077853363568 9275 6615 0.0256410256410256 0.0326086956521739 663 368 0.0941299536969596 0.450067626612516 0.253119407419509 1 -0.00334288851809068 0.00696767001114827
"496" "NM_145508" "chr1" 131128440 131138234 0.47504657319345 0.480833465881979 10199 6287 NA NA 0 0 0.469973182857437 1 0.701575437235667 1 0.00578689268852833 NA
"497" "NM_010709" "chr1" 131153206 131172234 0.0402542372881356 0.049167327517843 1888 1261 NA NA 0 0 0.233825377462972 1 0.454589631115865 1 0.00891309022970739 NA
"498" "NM_001136070" "chr1" 131153206 131173471 0.0402542372881356 0.049167327517843 1888 1261 NA NA 0 0 0.233825377462972 1 0.454589631115865 1 0.00891309022970739 NA
"499" "NM_018750" "chr1" 131176409 131245178 0.0342237061769616 0.0380789997158284 10782 7038 0.0827067669172932 0.0561797752808989 133 89 0.176855985359177 0.393433736096048 0.38073484604121 1 0.00385529353886675 -0.0265269916363944
"500" "NM_001081011" "chr1" 131285250 131527361 0.0152819796757428 0.0129168872419269 12891 9445 0.0290519877675841 0.00193798449612403 654 516 0.139198942526198 1.40658515035395e-05 0.324914445058789 0.000458206705462556 -0.00236509243381582 -0.0271140032714601
"501" "NM_175382" "chr1" 131527902 131539035 0.00424929178470255 0 706 348 NA NA 0 0 0.120669168708726 1 0.297201465370677 1 -0.00424929178470255 NA
"502" "NM_173865" "chr1" 131828011 131848864 0.0124378109452736 0.0197109067017083 1206 761 0.0537634408602151 0.0282485875706215 372 354 0.205732712778059 0.0769217831400019 0.41893983498524 0.384531085902566 0.00727309575643465 -0.0255148532895936
"503" "NM_144875" "chr1" 131867276 131872889 NA NA 0 0 0.0620767494356659 0.0386690647482014 1772 1112 1 0.00137642362294839 1 0.0189956712656806 NA -0.0234076846874645
"504" "NM_001145804" "chr1" 131910457 131936321 0.0170276529083231 0.0145708582834331 7341 5010 NA NA 0 0 0.283238619769057 1 0.513819044035605 1 -0.00245679462488998 NA
"505" "NM_001177628" "chr1" 131962914 131982972 0.0121961371961372 0.0103010115963484 24024 16212 0.0350877192982456 0.0289219982471516 1653 1141 0.077684080034122 0.313536633595511 0.222886843644165 1 -0.00189512559978881 -0.00616572105109399
"506" "NM_007923" "chr1" 132007604 132025684 0.015232606010704 0.00737463126843658 7287 4746 NA NA 0 0 6.93843820638354e-05 1 0.00117667655715122 1 -0.00785797474226742 NA
"507" "NM_172510" "chr1" 132026620 132068062 0.0206794682422452 0.0263009049773756 5416 3536 NA NA 0 0 0.0843741037857319 1 0.23542789275454 1 0.00562143673513037 NA
"508" "NM_001114662" "chr1" 132036782 132068062 0.0206794682422452 0.0263009049773756 5416 3536 NA NA 0 0 0.0843741037857319 1 0.23542789275454 1 0.00562143673513037 NA
"509" "NM_008795" "chr1" 132113546 132139685 0.0178430265386787 0.0134868421052632 8855 6080 NA NA 0 0 0.0356615124920055 1 0.129715372285923 1 -0.00435618443341556 NA
"510" "NM_001311104" "chr1" 132191435 132257382 0.967213114754098 0.976744186046512 610 344 0.0482195845697329 0.0364992150706436 4044 2548 0.394179366880486 0.00877403012710349 0.629786199838586 0.0769063716995434 0.00953107129241326 -0.0117203694990893
"511" "NR_132336" "chr1" 132226313 132257382 0.967213114754098 0.976744186046512 610 344 NA NA 0 0 0.394179366880486 1 0.629786199838586 1 0.00953107129241326 NA
"512" "NM_144810" "chr1" 132298625 132307357 0.0185579764932298 0.0179079321605393 14549 9493 0.11531190926276 0.151937984496124 1058 645 0.712847496190725 0.0131667654228665 0.899431648078992 0.104028676491325 -0.000650044332690433 0.0366260752333641
"513" "NM_001311107" "chr1" 132356314 132390318 0.977201257861635 0.973714285714286 1272 875 0.798039215686275 0.738709677419355 1020 620 0.606949188937999 0.00147571592274566 0.820372139197431 0.0200854558374069 -0.0034869721473495 -0.0593295382669197
"514" "NM_178874" "chr1" 132356314 132391386 0.977201257861635 0.973714285714286 1272 875 0.27234993614304 0.248194014447884 3132 1938 0.606949188937999 0.0293418353481236 0.820372139197431 0.189253561153128 -0.0034869721473495 -0.0241559216951552
"515" "NM_001311108" "chr1" 132356314 132367948 0.977201257861635 0.973714285714286 1272 875 0.978593272171254 0.988372093023256 327 172 0.606949188937999 0.322990931073141 0.820372139197431 1 -0.0034869721473495 0.00977882085200199
"516" "NM_172516" "chr1" 132417452 132466959 0.0203757930697901 0.0181720043181 8196 5558 0.0309205903021785 0.0295566502463054 1423 1015 0.357008388361165 0.831744369923816 0.593026821953287 1 -0.00220378875169011 -0.00136394005587308
"517" "NM_010732" "chr1" 132880354 132940005 0.0209254347185382 0.019100754840827 23751 15235 0.052760736196319 0.0867052023121387 815 692 0.210052378330833 0.00687188764330958 0.425095078047461 0.0647521415442686 -0.00182467987771112 0.0339444661158197
"518" "NM_008575" "chr1" 132986104 133025416 0.0224719101123595 0.01625 3293 2400 0.456582633053221 0.498498498498498 357 333 0.0931292444091391 0.26215077133368 0.251542561846536 0.8969526160452 -0.00622191011235955 0.0419158654452772
"519" "NM_001302802" "chr1" 132986104 133030587 0.0224719101123595 0.01625 3293 2400 0.456582633053221 0.498498498498498 357 333 0.0931292444091391 0.26215077133368 0.251542561846536 0.8969526160452 -0.00622191011235955 0.0419158654452772
"520" "NM_001099276" "chr1" 133046011 133108688 0.012914334911752 0.0134735122996836 13938 9797 NA NA 0 0 0.709933440521266 1 0.897614417080559 1 0.000559177387931532 NA
"521" "NM_133819" "chr1" 133131165 133139800 0.0139619587211655 0.00844633862843859 19768 12905 0.0726872246696035 0.0544662309368192 1362 918 3.93312580894843e-06 0.0509481263991253 0.000113197651922784 0.284855952277569 -0.00551562009272693 -0.0182209937327843
"522" "NM_175443" "chr1" 133363571 133380319 0.0199442733538642 0.020066889632107 6819 4485 NA NA 0 0 0.963665322076794 1 1 1 0.00012261627824282 NA
"523" "NM_011439" "chr1" 133382299 133424212 0.0142171672294295 0.0188091840705669 11254 7709 NA NA 0 0 0.0142185144525299 1 0.0693246122419072 1 0.00459201684113734 NA
"524" "NM_009227" "chr1" 133603870 133610280 0.0100614868641699 0.00754716981132075 3578 2120 NA NA 0 0 0.328163805898557 1 0.56329402791296 1 -0.00251431705284917 NA
"525" "NM_001357228" "chr1" 133619861 133661399 0.0267152398299939 0.0152380952380952 1647 1050 NA NA 0 0 0.0432928300130409 1 0.148430160049532 1 -0.0114771445918987 NA
"526" "NM_001276767" "chr1" 133619870 133661399 0.0267152398299939 0.0152380952380952 1647 1050 NA NA 0 0 0.0432928300130409 1 0.148430160049532 1 -0.0114771445918987 NA
"527" "NM_007570" "chr1" 134074864 134079155 0.0185003274394237 0.0150184188155285 6108 3529 0.25 0.260869565217391 420 276 0.201192458194628 0.717952813183212 0.4131441694875 1 -0.00348190862389523 0.0108695652173913
"528" "NM_001291930" "chr1" 134199214 134235457 0.0231923601637108 0.0187763030106831 5131 3089 0.959770114942529 0.981818181818182 174 110 0.177526627784955 0.21639058352017 0.381513654781587 0.793111085295736 -0.00441605715302771 0.0220480668756531
"529" "NM_001291928" "chr1" 134199214 134234856 0.0127450980392157 0.0150309460654288 2040 1131 0.959770114942529 0.981818181818182 174 110 0.596638585794466 0.21639058352017 0.812810396934336 0.793111085295736 0.00228584802621314 0.0220480668756531
"530" "NM_001144855" "chr1" 134296782 134332928 0.0448879551820728 0.0305813589395679 14280 9581 0.144074514466904 0.133455769819406 5046 3267 1.44436020569668e-08 0.122821528834214 8.42846731056544e-07 0.531056213646653 -0.0143065962425049 -0.0106187446474983
"531" "NR_151737" "chr1" 134346095 134362006 0.0187734668335419 0.0150569225119354 3995 2723 0.00986436498150432 0.0110780870035126 5677 3701 0.24727959073037 0.525144762871418 0.470196035125792 1 -0.00371654432160656 0.00121372202200825
"532" "NM_020588" "chr1" 134346096 134361999 0.0196335078534031 0.0157510564733 3820 2603 0.00986436498150432 0.0110780870035126 5677 3701 0.247689805815523 0.525144762871418 0.470674141256114 1 -0.0038824513801031 0.00121372202200825
"533" "NM_028057" "chr1" 134405780 134411738 0.0181173690429303 0.0173237753882915 2539 1674 0.0459045904590459 0.0247718383311604 1111 767 0.848589905477004 0.00657354174136002 0.990676312926647 0.062746989464522 -0.000793593654638772 -0.0211327521278855
"534" "NM_028320" "chr1" 134415377 134433350 0.0138865996373826 0.0133559189523747 24268 15349 NA NA 0 0 0.657310794370808 1 0.856340807100306 1 -0.000530680685007813 NA
"535" "NM_001306069" "chr1" 134415663 134433350 0.0144854132901135 0.0114583333333333 9872 5760 NA NA 0 0 0.108003462913136 1 0.277199537194545 1 -0.00302707995678012 NA
"536" "NM_001311136" "chr1" 134455530 134490873 0.0214073760067825 0.0188278165806256 4718 3293 NA NA 0 0 0.419164808734242 1 0.654467586122294 1 -0.00257955942615697 NA
"537" "NM_145510" "chr1" 134494638 134507889 0.0180870631514408 0.0162918770078017 6524 4358 NA NA 0 0 0.480849972683597 1 0.712288456437764 1 -0.00179518614363909 NA
"538" "NM_152895" "chr1" 134560177 134632878 0.0180670649450761 0.0150381298553204 20756 14031 NA NA 0 0 0.0302059167648987 1 0.116168162503718 1 -0.00302893508975576 NA
"539" "NM_009307" "chr1" 134646611 134753149 0.0280087527352298 0.0195449686975111 9140 6549 0.0427063339731286 0.0233463035019455 2084 1542 0.000616919300068357 0.000428227148121231 0.0066678725739772 0.00755419710699072 -0.00846378403771869 -0.0193600304711831
"540" "NM_001355726" "chr1" 134709299 134753149 0.016505406943654 0.0242647058823529 1757 1360 NA NA 0 0 0.125777376093632 1 0.304297603242488 1 0.00775929893869898 NA
"541" "NM_001033409" "chr1" 134986352 135105276 0.176561807709349 0.174217311233886 4514 2715 0.853002070393375 0.889559965487489 3381 2318 0.79966592654509 6.95671732714641e-06 0.958952132949136 0.000263545308489073 -0.00234449647546289 0.0365578950941144
"542" "NM_026823" "chr1" 135146833 135156268 0.0161372831697903 0.0142576562159017 21503 13747 NA NA 0 0 0.160233221249068 1 0.357826106223124 1 -0.00187962695388861 NA
"543" "NM_001159624" "chr1" 135262698 135284084 0.0206802721088435 0.0188280499519693 7350 5205 0.034435261707989 0.0307287093942054 1452 1139 0.462992820115968 0.573657653482634 0.695005021243556 1 -0.00185222215687428 -0.00370655231378354
"544" "NM_001357575" "chr1" 135382311 135430499 0.0155574762316335 0.015356820234869 3471 2214 NA NA 0 0 0.952323792128446 1 1 1 -0.000200655996764519 NA
"545" "NM_153774" "chr1" 135382314 135430491 0.0170132325141777 0.0168316831683168 3174 2020 NA NA 0 0 0.960565470201005 1 1 1 -0.00018154934586086 NA
"546" "NM_173437" "chr1" 135434579 135585355 0.948890383322125 0.970539556438266 4461 3021 0.974729241877256 0.953068592057762 554 277 3.12893280337794e-06 0.0515326220537498 9.39468499086733e-05 0.287581522620738 0.0216491731161405 -0.0216606498194946
"547" "NM_001360782" "chr1" 135720062 135752229 0.0236254295532646 0.0258741258741259 2328 1430 0.0109289617486339 0.0154241645244216 549 389 0.666011531931396 0.512654889775031 0.864112651110569 1 0.00224869632086127 0.00449520277578771
"548" "NM_007791" "chr1" 135729166 135752229 0.0236254295532646 0.0258741258741259 2328 1430 NA NA 0 0 0.666011531931396 1 0.864112651110569 1 0.00224869632086127 NA
"549" "NM_013750" "chr1" 135766084 135769134 0.0195235536449937 0.0219068956933035 11166 8034 0.163179916317992 0.333333333333333 239 84 0.251848393356389 1.4252588936879e-05 0.475710065799465 0.000462418569277176 0.00238334204830973 0.170153417015342
"550" "NM_133664" "chr1" 135818597 135833341 0.0254536290322581 0.0130387540746106 3968 2761 0.0551236749116608 0.056989247311828 1415 930 0.000268521868472222 0.829202706386186 0.00352215144645599 1 -0.0124148749576474 0.00186557240016718
"551" "NM_019645" "chr1" 135871393 135919207 0.0359872611464968 0.0278058645096057 3140 1978 0.119617224880383 0.0674157303370786 209 178 0.10598372772835 0.0651944458976489 0.274295584492685 0.340971092835198 -0.00818139663689115 -0.0522014945433041
"552" "NM_001270609" "chr1" 136050803 136051370 0.0893992932862191 0.0892961023851076 5660 3438 NA NA 0 0 0.986651814946852 1 1 1 -0.000103190901111466 NA
"553" "NR_153829" "chr1" 136131389 136178001 0.0197173268190543 0.0274228731692116 5731 3209 0 0 93 64 0.0199906582393447 1 0.0881877957028117 1 0.00770554635015733 0
"554" "NM_028872" "chr1" 136213521 136234280 0.960910440376051 0.940456769983687 2021 1226 0.0517745302713987 0.0506257110352673 2395 1758 0.00828901187122149 0.856859928368231 0.0466824389517531 1 -0.0204536703923647 -0.0011488192361314
"555" "NM_001101516" "chr1" 136258913 136260873 0.0375756015956762 0.0369774919614148 7771 4976 NA NA 0 0 0.86198584778794 1 0.99842217282975 1 -0.000598109634261441 NA
"556" "NM_001347109" "chr1" 136268122 136346104 0.0139752688958806 0.00985816316265969 13667 9941 0.035964035964036 0.024904214559387 1001 522 0.00407098124104401 0.148659639543303 0.0280390724696813 0.608683198152165 -0.00411710573322089 -0.011059821404649
"557" "NR_024328" "chr1" 136411915 136415519 0.0138642019196587 0.0108996539792388 8439 5780 NA NA 0 0 0.1172842551629 1 0.292313305872625 1 -0.00296454794041997 NA
"558" "NM_026500" "chr1" 136415270 136440220 0.0163275154829888 0.011937447773666 12433 8377 NA NA 0 0 0.00870467850580439 1 0.0485222808623665 1 -0.00439006770932283 NA
"559" "NM_177643" "chr1" 136624900 136630391 0.0094228504122497 0.00859598853868195 849 349 0.0147241440482526 0.0166125892277742 11274 7705 0.890861705946766 0.25344392512546 1 0.876060134843649 -0.000826861873567756 0.00188844517952155
"560" "NM_030676" "chr1" 136843583 136960448 0.0261465034239469 0.0235800344234079 9638 5810 0.0607709750566893 0.0638467677573823 2205 1253 0.32191799668617 0.672634907434161 0.556373692547805 1 -0.00256646900053896 0.00307579270069294
"561" "NM_001159769" "chr1" 136843583 136953630 0.0261465034239469 0.0235800344234079 9638 5810 0.0607709750566893 0.0638467677573823 2205 1253 0.32191799668617 0.672634907434161 0.556373692547805 1 -0.00256646900053896 0.00307579270069294
"562" "NM_021605" "chr1" 138483836 138619757 0.0185371863799283 0.013411306042885 17856 12825 0.166265060240964 0.222772277227723 1660 1010 0.000424226729166896 3.80977546826006e-05 0.00501826702291439 0.00105155478567133 -0.00512588033704332 0.0565072169867589
"563" "NM_010714" "chr1" 138825185 138847579 0.0554011809656131 0.0606731620903454 5758 4516 0.0891089108910891 0.0848056537102474 2525 1981 0.256161646684378 0.58735797381571 0.48075299281344 1 0.00527198112473237 -0.00430325718084175
"564" "NM_001025565" "chr1" 138825185 138842444 0.0360185902401239 0.0449973530968767 2582 1889 0.0778364116094987 0.0772753291356611 2274 1747 0.131071242089424 0.943609229672816 0.312840249637591 1 0.00897876285675272 -0.000561082473837543
"565" "NM_001042577" "chr1" 138830943 138842444 0.0360185902401239 0.0449973530968767 2582 1889 0.0778364116094987 0.0772753291356611 2274 1747 0.131071242089424 0.943609229672816 0.312840249637591 1 0.00897876285675272 -0.000561082473837543
"566" "NM_001166501" "chr1" 138963708 139176042 0.0129032258064516 0.00667408231368187 7905 4495 NA NA 0 0 0.000757017406024959 1 0.00774897237023615 1 -0.00622914349276974 NA
"567" "NM_172643" "chr1" 139422382 139453007 0.0187729560603999 0.0180427534810747 7351 5099 NA NA 0 0 0.765781460529222 1 0.935268029660854 1 -0.000730202579325226 NA
"568" "NM_009791" "chr1" 139454772 139494088 0.0123270440251572 0.0127041742286751 3975 2755 0.0614525139664804 0.058252427184466 179 103 0.89110433918848 0.89844044273839 1 1 0.000377130203517904 -0.00320008678201442
"569" "NM_145991" "chr1" 143603275 143702893 0.0121654501216545 0.00408163265306122 1233 735 0.0075 0.013719512195122 1200 656 0.0529154025697902 0.134180300416769 0.171320528235853 0.563068409407778 -0.00808381746859328 0.00621951219512195
"570" "NM_001038593" "chr1" 143739348 143749678 0.0142270600591998 0.0113960113960114 10473 6318 0.0193905817174515 0.0278969957081545 722 466 0.115296422261317 0.286162168777635 0.289011258372611 0.944023072695773 -0.00283104866318845 0.00850641399070299
"571" "NM_001038592" "chr1" 143739567 143749678 0.0152755713063669 0.00961145194274029 8183 4890 0.0193905817174515 0.0278969957081545 722 466 0.00491146355428682 0.286162168777635 0.0321250280791725 0.944023072695773 -0.00566411936362657 0.00850641399070299
"572" "NM_023505" "chr1" 143739614 143749678 0.0171984047856431 0.0113785557986871 4012 2285 0.0193905817174515 0.0278969957081545 722 466 0.0627926460409441 0.286162168777635 0.192415257312151 0.944023072695773 -0.00581984898695598 0.00850641399070299
"573" "NM_013835" "chr1" 143750790 143777051 0.0219172470299058 0.0153278455861482 4882 3523 0.0169014084507042 0.024 710 500 0.0277801743455069 0.343475076822685 0.109626662446513 1 -0.00658940144375761 0.00709859154929578
"574" "NM_001159866" "chr1" 143777277 143807466 0.0166110378017542 0.0131822386679001 12883 8648 0.025065963060686 0.0321057601510859 1516 1059 0.0422782135367761 0.244207264174046 0.14586770973978 0.858548403602397 -0.00342879913385416 0.00703979709039992
"575" "NM_001357579" "chr1" 150361304 150393080 0.00948660714285714 0.0253475061324612 1792 1223 NA NA 0 0 0.000727188001599869 1 0.0075240791149564 1 0.015860898989604 NA
"576" "NM_001077237" "chr1" 150361310 150393055 0.0194285714285714 0.0578358208955224 875 536 NA NA 0 0 0.000150363745194033 1 0.00219359392841138 1 0.038407249466951 NA
"577" "NM_133780" "chr1" 150392837 150449935 0.0189421384949798 0.0215272727272727 9661 6875 NA NA 0 0 0.243594641301183 1 0.465578307332834 1 0.00258513423229291 NA
"578" "NM_001024720" "chr1" 150562501 150993435 0.0340632603406326 0.0402476780185759 822 646 0.0897435897435897 0.0392156862745098 234 153 0.533143346849401 0.0242254481647401 0.759599664068853 0.162401444006232 0.00618441767794325 -0.0505279034690799
"579" "NM_001359262" "chr1" 151344485 151364444 0.0139096806387226 0.0137677441422952 16032 11694 NA NA 0 0 0.920426956891725 1 1 1 -0.00014193649642736 NA
"580" "NM_054102" "chr1" 151344497 151364445 0.0139096806387226 0.0137677441422952 16032 11694 NA NA 0 0 0.920426956891725 1 1 1 -0.00014193649642736 NA
"581" "NM_001039511" "chr1" 151344497 151356798 0.0139096806387226 0.0137677441422952 16032 11694 NA NA 0 0 0.920426956891725 1 1 1 -0.00014193649642736 NA
"582" "NM_025819" "chr1" 151367698 151428435 0.0155939892259711 0.013787160706592 10581 6963 NA NA 0 0 0.331299599375062 1 0.566773160426728 1 -0.00180682851937909 NA
"583" "NM_001360847" "chr1" 151469397 151500991 0.0176684082479161 0.0147987497607961 25073 15677 NA NA 0 0 0.0261314064475364 1 0.105565469164727 1 -0.00286965848712001 NA
"584" "NM_022018" "chr1" 151571372 151719347 0.0159897665494084 0.00314606741573034 3127 2225 NA NA 0 0 1.07919736498303e-06 1 3.79949248070746e-05 1 -0.012843699133678 NA
"585" "NM_001311165" "chr1" 151755373 151822328 0.0153950262222974 0.0131131617289947 11822 8236 NA NA 0 0 0.180641937421304 1 0.385597401782043 1 -0.00228186449330275 NA
"586" "NM_197990" "chr1" 151884523 152090320 0.0197775030902349 0.0181970884658455 5663 3572 NA NA 0 0 0.588370123944779 1 0.806247622832228 1 -0.00158041462438939 NA
"587" "NM_025677" "chr1" 152370735 152386682 0.0218228498074454 0.0203421174294961 3116 2163 NA NA 0 0 0.712910152866972 1 0.899431648078992 1 -0.00148073237794937 NA
"588" "NM_177756" "chr1" 152399866 152510695 0.0132013201320132 0.00855431993156544 3939 2338 NA NA 0 0 0.0877597012295174 1 0.241420618341482 1 -0.00464700020044776 NA
"589" "NM_016846" "chr1" 152516762 152625217 0.0163877867862688 0.00848765432098765 5797 3888 NA NA 0 0 0.000596857831578923 1 0.00652128279868898 1 -0.00790013246528111 NA
"590" "NM_001346117" "chr1" 152516762 152766305 0.0177423195999047 0.0111657834973505 8398 5284 NA NA 0 0 0.00177676320996754 1 0.0150917961593919 1 -0.00657653610255425 NA
"591" "NM_026369" "chr1" 152766541 152775580 0.0152061979692989 0.013803019410496 20781 13910 NA NA 0 0 0.284686433849365 1 0.515292912138196 1 -0.00140317855880283 NA
"592" "NM_001005507" "chr1" 152836994 152902646 0.0224875930521092 0.0166898470097357 6448 4314 NA NA 0 0 0.0339495578290029 1 0.125611669031822 1 -0.00579774604237344 NA
"593" "NM_001160257" "chr1" 152836994 152902645 0.0224875930521092 0.0166898470097357 6448 4314 NA NA 0 0 0.0339495578290029 1 0.125611669031822 1 -0.00579774604237344 NA
"594" "NM_175460" "chr1" 152955100 153119261 0.0811957569913211 0.0970648067422261 5185 3441 NA NA 0 0 0.0110417719084093 1 0.0575461122455847 1 0.015869049750905 NA
"595" "NM_008485" "chr1" 153122755 153186447 0.0274099168463197 0.0292066259808195 3247 2294 0.0537634408602151 0.0604166666666667 930 480 0.69094260931709 0.536227290586205 0.88262960917848 1 0.00179670913449985 0.00665322580645161
"596" "NM_010683" "chr1" 153218921 153332786 0.0167067106218919 0.0173387417481906 17897 12573 0.0335403726708075 0.0349794238683128 805 486 0.674401034541476 0.8738837830642 0.870815502713986 1 0.000632031126298629 0.00143905119750531
"597" "NM_001033162" "chr1" 153425208 153452574 0.0374109263657957 0.0246808510638298 1684 1175 NA NA 0 0 0.0540727943801039 1 0.173552827696384 1 -0.0127300753019659 NA
"598" "NM_007842" "chr1" 153455757 153487660 0.0153780435711235 0.0157103825136612 2341 1464 0.045045045045045 0.0486725663716814 222 226 0.935710250814021 0.8564753670005 1 1 0.000332338942537751 0.00362752132663637
"599" "NM_008131" "chr1" 153899928 153909723 0.0187204414083027 0.0148002483957773 15224 9662 0.339925834363412 0.369272237196765 1618 1113 0.0192607626419744 0.0809871236156845 0.0857563904714162 0.399863806206421 -0.00392019301252541 0.0293464028333539
"600" "NM_001204908" "chr1" 154201186 154205674 0.156494522691706 0.197899838449111 1917 1238 NA NA 0 0 0.0028189007252898 1 0.021155314708985 1 0.0414053157574057 NA
"601" "NM_010500" "chr1" 155096366 155099636 0.0193267630871624 0.0214048839312632 15626 9951 NA NA 0 0 0.250339585840987 1 0.474195966657634 1 0.00207812084410077 NA
"602" "NM_021433" "chr1" 155158702 155203517 0.0146305097381418 0.0107586206896552 10731 7250 NA NA 0 0 0.0233072305590263 1 0.0976702774514807 1 -0.00387188904848666 NA
"603" "NM_011273" "chr1" 155275656 155417444 0.0239805915834655 0.0182040483629942 10717 7361 0.0476190476190476 0.0257879656160458 462 349 0.00807864992397871 0.0754774397004253 0.0459484839498129 0.379100850979229 -0.00577654322047136 -0.0218310820030018
"604" "NM_028250" "chr1" 155558119 155687233 0.0186978050402779 0.0117949316828214 13531 8563 0.077720207253886 0.0894308943089431 386 246 4.83650434900861e-05 0.556478739959164 0.000878513081629971 1 -0.00690287335745644 0.0117106870550571
"605" "NM_001145781" "chr1" 155558119 155587794 0.0186978050402779 0.0117949316828214 13531 8563 0.077720207253886 0.0894308943089431 386 246 4.83650434900861e-05 0.556478739959164 0.000878513081629971 1 -0.00690287335745644 0.0117106870550571
"606" "NM_026683" "chr1" 155558119 155572287 0.0186978050402779 0.0117949316828214 13531 8563 0.077720207253886 0.0894308943089431 386 246 4.83650434900861e-05 0.556478739959164 0.000878513081629971 1 -0.00690287335745644 0.0117106870550571
"607" "NM_010712" "chr1" 155701693 155742027 0.038878842676311 0.0335861321776815 9954 6461 0.0209205020920502 0.0448717948717949 239 156 0.0768585756874182 0.137701000659167 0.221405815339166 0.572672343369859 -0.00529271049862956 0.0239512927797447
"608" "NM_023268" "chr1" 155778154 155812899 0.0455246913580247 0.037463976945245 1296 694 NA NA 0 0 0.392025349592466 1 0.62858067196663 1 -0.00806071441277974 NA
"609" "NM_001039184" "chr1" 155844963 155973255 0.0182070057391649 0.019496100779844 5053 3334 0.0566666666666667 0.0271186440677966 900 590 0.67058728194218 0.00157109548916584 0.867846388976425 0.0209979957983915 0.00128909504067918 -0.0295480225988701
"610" "NM_001160018" "chr1" 156004598 156036480 0.0147014701470147 0.0125621565035331 6666 3821 NA NA 0 0 0.364653565378376 1 0.601078196845895 1 -0.00213931364348159 NA
"611" "NM_172843" "chr1" 156035663 156068859 0.0132799325463744 0.0105608157319738 4744 2746 NA NA 0 0 0.297956230898956 1 0.530792353596512 1 -0.00271911681440059 NA
"612" "NM_001160180" "chr1" 156035726 156053736 0.00847191716347662 0.010880829015544 3187 1930 NA NA 0 0 0.390534701575303 1 0.627072402421097 1 0.00240891185206742 NA
"613" "NM_001160182" "chr1" 156036035 156053736 0.00853311661926046 0.012624584717608 2461 1505 NA NA 0 0 0.216603713553623 1 0.433910020582754 1 0.00409146809834751 NA
"614" "NM_177838" "chr1" 156075955 156205026 0.0258948971820259 0.0262722763182069 7878 5443 0.186813186813187 0.191729323308271 1274 798 0.893113709378613 0.751432243365284 1 1 0.000377379136180977 0.00491613649508385
"615" "NM_001134741" "chr1" 156255295 156303348 0.0748936170212766 0.130263157894737 1175 760 0.141414141414141 0.142241379310345 693 464 6.96920333255381e-05 0.964794256634059 0.00117983758882955 1 0.0553695408734602 0.000827237896203425
"616" "NM_001277730" "chr1" 156255295 156303606 0.032859544551429 0.0407649723200805 6543 3974 0.141414141414141 0.142241379310345 693 464 0.0358737824742918 0.964794256634059 0.13025997154188 1 0.00790542776865151 0.000827237896203425
"617" "NM_001346967" "chr1" 156330414 156420915 0.0157374100719424 0.00736771600803751 2224 1493 NA NA 0 0 0.0192805279086141 1 0.0858186140124559 1 -0.00836969406390494 NA
"618" "NM_009230" "chr1" 156428107 156474328 0.00759109311740891 0.0105777054515867 1976 1229 NA NA 0 0 0.382087663743682 1 0.6189060251086 1 0.00298661233417775 NA
"619" "NM_001136104" "chr1" 156558786 156649619 0.0272911051212938 0.0143698468786808 5936 4245 NA NA 0 0 6.79978968353083e-06 1 0.000179004678381983 1 -0.012921258242613 NA
"620" "NM_023141" "chr1" 156653616 156674339 0.0247912977485454 0.0224403927068724 3953 2852 NA NA 0 0 0.52904879662764 1 0.756656862407265 1 -0.00235090504167304 NA
"621" "NM_145413" "chr1" 156678570 156718910 0.0170521541950113 0.0139260092840062 11025 7109 NA NA 0 0 0.096956556583081 1 0.257959088435546 1 -0.00312614491100515 NA
"622" "NM_001357391" "chr1" 156804165 156939626 0.0321428571428571 0.008 280 125 NA NA 0 0 0.11066298797263 1 0.281380946069591 1 -0.0241428571428571 NA
"623" "NM_001357392" "chr1" 156804165 156939387 0.0321428571428571 0.008 280 125 NA NA 0 0 0.11066298797263 1 0.281380946069591 1 -0.0241428571428571 NA
"624" "NM_177644" "chr1" 157135182 157412595 0.0149520639809249 0.0135144849399756 20131 13911 0.0670553935860058 0.0740740740740741 343 297 0.271620735284369 0.719611812278563 0.498694727905973 1 -0.00143757904094938 0.00701868048806824
"625" "NR_027984" "chr1" 157412351 157420236 0.0128187264873903 0.0153760652093368 7177 5398 NA NA 0 0 0.227278796939156 1 0.445952651341299 1 0.00255733872194652 NA
"626" "NM_207583" "chr1" 158245268 158356260 0.0222381635581062 0.012911555842479 2788 1549 NA NA 0 0 0.0260367758470697 1 0.105339867850017 1 -0.00932660771562715 NA
"627" "NM_001205204" "chr1" 158362303 158691786 0.0805277525022748 0.062407132243685 2198 1346 NA NA 0 0 0.0428155010700752 1 0.147309971416122 1 -0.0181206202585898 NA
"628" "NM_001360878" "chr1" 159232199 159354872 0.0149384885764499 0.0126782884310618 1138 631 0.0050761421319797 0.00355239786856128 2955 2252 0.697313179029428 0.370265913822887 0.887965167799028 1 -0.0022602001453881 -0.00152374426341842
"629" "NM_025474" "chr1" 160195214 160201186 0.0187870797626895 0.0153671030165054 3034 1757 NA NA 0 0 0.380254935577688 1 0.617253165604259 1 -0.00341997674618411 NA
"630" "NM_009786" "chr1" 160202366 160212892 0.0152753379668525 0.0107167550126757 13093 8678 0.0105820105820106 0 189 196 0.0037519073468146 0.0952560583050531 0.0262067722405683 0.441983385692217 -0.00455858295417678 -0.0105820105820106
"631" "NM_013862" "chr1" 160256571 160792938 0.0207829504232164 0.0152819890842935 13232 8245 NA NA 0 0 0.00333448811611796 1 0.0239921276005342 1 -0.00550096133892294 NA
"632" "NM_001024952" "chr1" 160906410 160974976 0.0132620320855615 0.0185022026431718 4675 3405 NA NA 0 0 0.0611152724082156 1 0.188955062084808 1 0.00524017055761031 NA
"633" "NR_151479" "chr1" 161008791 161034849 0.0138806097249425 0.0170795306388527 11743 7670 0.589641434262948 0.417647058823529 251 170 0.0762444522539566 0.000111864316356207 0.220334426069048 0.00255478104319213 0.00319892091391015 -0.171994375439419
"634" "NM_173424" "chr1" 161017755 161034849 0.0138806097249425 0.0170795306388527 11743 7670 0.589641434262948 0.417647058823529 251 170 0.0762444522539566 0.000111864316356207 0.220334426069048 0.00255478104319213 0.00319892091391015 -0.171994375439419
"635" "NR_153813" "chr1" 161034915 161038539 0.0194624652455978 0.00354609929078014 1079 564 NA NA 0 0 0.00366603184872289 1 0.0257193125748287 1 -0.0159163659548176 NA
"636" "NR_131028" "chr1" 161070766 161086724 0.0176125244618395 0.00715307582260372 1022 699 0.048 0.0325865580448065 750 491 0.0533695322698331 0.127920488695625 0.172319016160955 0.546491358234047 -0.0104594486392358 -0.0154134419551935
"637" "NM_001368766" "chr1" 161142696 161170507 0.449785407725322 0.550888529886914 1165 619 0.806949806949807 0.868055555555556 518 288 4.71760819478019e-05 0.00753020707995877 0.000862199613600887 0.0688967465056475 0.101103122161593 0.0611057486057486
"638" "NM_028664" "chr1" 161142711 161170507 0.449785407725322 0.550888529886914 1165 619 0.806949806949807 0.868055555555556 518 288 4.71760819478019e-05 0.00753020707995877 0.000862199613600887 0.0688967465056475 0.101103122161593 0.0611057486057486
"639" "NM_007453" "chr1" 161240111 161251210 0.0180394018514123 0.0172829581993569 4213 2488 NA NA 0 0 0.820469878988635 1 0.972102681564312 1 -0.000756443652055381 NA
"640" "NM_172645" "chr1" 161816111 161876682 0.0150339476236663 0.00919455682236116 8248 5438 0.0313559322033898 0.0261194029850746 1180 804 0.00231910422041811 0.446150998038458 0.0183982272204886 1 -0.00583939080130518 -0.0052365292183152
"641" "NM_001204904" "chr1" 161942088 161979636 0.02368573079145 0.0142268041237113 6924 4850 0.963375796178344 0.970684039087948 628 307 0.000218064201862694 0.467846127036944 0.00297072389706696 1 -0.00945892666773869 0.00730824290960397
"642" "NM_001039045" "chr1" 161969187 161973435 0.02368573079145 0.0142268041237113 6924 4850 0.963375796178344 0.970684039087948 628 307 0.000218064201862694 0.467846127036944 0.00297072389706696 1 -0.00945892666773869 0.00730824290960397
"643" "NM_172646" "chr1" 161987301 162478034 0.0243386243386243 0.0289210233592881 1890 899 0.0508021390374332 0.0374331550802139 374 187 0.479894814585483 0.372452242078944 0.711798353025722 1 0.00458239902066376 -0.0133689839572193
"644" "NM_144877" "chr1" 162533671 162548345 0.0153256704980843 0.0134228187919463 522 447 NA NA 0 0 0.804168271956892 1 0.962326992325613 1 -0.00190285170613798 NA
"645" "NM_001356526" "chr1" 162570514 162599080 0.0173179396092362 0.0078069552874379 2252 1409 NA NA 0 0 0.0120939581098041 1 0.0615156647575555 1 -0.00951098432179834 NA
"646" "NM_001347125" "chr1" 162570827 162599080 0.0219256434699714 0.013136288998358 1049 609 NA NA 0 0 0.19107312478874 1 0.400238249804791 1 -0.00878935447161344 NA
"647" "NM_016796" "chr1" 162570827 162599078 0.0219256434699714 0.013136288998358 1049 609 NA NA 0 0 0.19107312478874 1 0.400238249804791 1 -0.00878935447161344 NA
"648" "NM_001081290" "chr1" 162671784 162740556 0.0159899011150852 0.0207308503162333 4753 2846 NA NA 0 0 0.133607290630007 1 0.316608892960114 1 0.0047409492011481 NA
"649" "NM_175686" "chr1" 163245118 163313650 0.0272394633419162 0.030065109153581 7379 5222 NA NA 0 0 0.348196746829179 1 0.584084674230657 1 0.00282564581166476 NA
"650" "NM_001025570" "chr1" 163255276 163313650 0.0272394633419162 0.030065109153581 7379 5222 NA NA 0 0 0.348196746829179 1 0.584084674230657 1 0.00282564581166476 NA
"651" "NM_001286002" "chr1" 163929099 163955126 0.0163260465667866 0.0136882129277567 25297 17095 NA NA 0 0 0.028768287179258 1 0.112125877453774 1 -0.00263783363902992 NA
"652" "NM_001286003" "chr1" 163929764 163955126 0.0163260465667866 0.0136882129277567 25297 17095 NA NA 0 0 0.028768287179258 1 0.112125877453774 1 -0.00263783363902992 NA
"653" "NM_027279" "chr1" 163994888 163997246 0.0354131534569983 0.0553846153846154 1186 975 NA NA 0 0 0.0253780812692084 1 0.103424228917296 1 0.0199714619276171 NA
"654" "NM_001276455" "chr1" 164249045 164265385 0.017077335935594 0.0168269230769231 4099 2912 NA NA 0 0 0.936218960266487 1 1 1 -0.00025041285867097 NA
"655" "NM_001357052" "chr1" 164289798 164307487 NA NA 0 0 0.0292153589315526 0.0263522884882108 1198 721 1 0.669784705016254 1 1 NA -0.00286307044334177
"656" "NM_001160209" "chr1" 164289799 164307484 NA NA 0 0 0.0292153589315526 0.0263522884882108 1198 721 1 0.669784705016254 1 1 NA -0.00286307044334177
"657" "NM_009721" "chr1" 164437098 164458355 0.0197424892703863 0.0252252252252252 1165 555 NA NA 0 0 0.469633557279246 1 0.701350991032038 1 0.00548273595483896 NA
"658" "NR_151712" "chr1" 165174340 165194438 0.0410396716826265 0.0156521739130435 731 575 NA NA 0 0 0.00563738177215425 1 0.0356929318434953 1 -0.0253874977695831 NA
"659" "NM_145512" "chr1" 165174340 165194433 0.0410396716826265 0.0156521739130435 731 575 NA NA 0 0 0.00563738177215425 1 0.0356929318434953 1 -0.0253874977695831 NA
"660" "NM_028759" "chr1" 165329500 165460463 0.0153433636228214 0.0168487102021845 13426 8606 NA NA 0 0 0.385463270868407 1 0.622164499707234 1 0.00150534657936313 NA
"661" "NM_027430" "chr1" 165461259 165481218 0.0156720916214587 0.00954032957502168 1659 1153 NA NA 0 0 0.152632756576136 1 0.346344567968691 1 -0.00613176204643703 NA
"662" "NM_001347128" "chr1" 165592175 165634541 0.0157089953410584 0.0155934690882407 16742 10902 NA NA 0 0 0.939721905985404 1 1 1 -0.000115526252817728 NA
"663" "NM_001083897" "chr1" 165592180 165634541 0.0157089953410584 0.0155934690882407 16742 10902 NA NA 0 0 0.939721905985404 1 1 1 -0.000115526252817728 NA
"664" "NM_001038846" "chr1" 165648944 165708094 0.0267295597484277 0.0132107983917289 2544 1741 NA NA 0 0 0.00190316335107896 1 0.0159016441099611 1 -0.0135187613566988 NA
"665" "NM_011804" "chr1" 165763757 165775309 0.00833965125094769 0.0100965759438104 3957 2278 NA NA 0 0 0.482343660183648 1 0.712988758987967 1 0.00175692469286267 NA
"666" "NM_001113391" "chr1" 165788680 165862112 0.0161775771256584 0.0090702947845805 2658 1764 0.0643564356435644 0.0207715133531157 606 337 0.0386836231850877 0.000120335159749312 0.136776875679716 0.00270243596637015 -0.00710728234107789 -0.0435849222904486
"667" "NM_001113393" "chr1" 165788680 165871153 0.0161775771256584 0.0090702947845805 2658 1764 0.0643564356435644 0.0207715133531157 606 337 0.0386836231850877 0.000120335159749312 0.136776875679716 0.00270243596637015 -0.00710728234107789 -0.0435849222904486
"668" "NM_031162" "chr1" 165788680 165867436 0.0161775771256584 0.0090702947845805 2658 1764 0.0643564356435644 0.0207715133531157 606 337 0.0386836231850877 0.000120335159749312 0.136776875679716 0.00270243596637015 -0.00710728234107789 -0.0435849222904486
"669" "NM_011137" "chr1" 165865153 166002634 0.0187332738626227 0.0139977018698423 14573 9573 0.386363636363636 0.288 176 125 0.0046820332302408 0.0506462257467177 0.0310640539564141 0.28348880589798 -0.00473557199278039 -0.0983636363636364
"670" "NM_175296" "chr1" 166201384 166238744 0.948226661231146 0.947612732095491 2453 1508 NA NA 0 0 0.932692390684682 1 1 1 -0.000613929135654834 NA
"671" "NM_001357428" "chr1" 166254138 166316832 0.0212195906119387 0.0259141494435612 9331 6290 0.0366088631984586 0.0194174757281553 1038 721 0.056840053783795 0.0167471175322143 0.17948088563771 0.123525413977504 0.00469455883162251 -0.0171913874703032
"672" "NM_030245" "chr1" 166379166 166393620 0.016260162601626 0.012035010940919 10947 7312 0.0501824817518248 0.03515625 1096 768 0.0181933636612324 0.0810261722299555 0.0821389083724601 0.399923384879254 -0.00422515166070698 -0.0150262317518248
"673" "NM_001142948" "chr1" 166393611 166409828 0.0183462969225566 0.0185794920037629 11828 8504 0.363636363636364 0.389130434782609 759 460 0.903008348423161 0.305275497870679 1 0.989891365005295 0.00023319508120629 0.025494071146245
"674" "NM_175461" "chr1" 167001416 167091302 0.0159665929746991 0.0163287277947246 8142 5573 NA NA 0 0 0.868694691359367 1 1 1 0.000362134820025475 NA
"675" "NM_030724" "chr1" 167226083 167285127 0.0162237762237762 0.0152800168220369 21450 14267 0.362428842504744 0.321192052980132 527 302 0.48333248891754 0.158073259115834 0.713704373777024 0.636328584088781 -0.000943759401739358 -0.0412367895246114
"676" "NM_001039483" "chr1" 167308669 167333978 0.0143611404435058 0.0063391442155309 4735 3155 NA NA 0 0 0.000560713749799953 1 0.00626764645515453 1 -0.0080219962279749 NA
"677" "NM_019993" "chr1" 167349990 167368530 0.01828264448488 0.0141347099311701 11541 8136 NA NA 0 0 0.0235754714287606 1 0.0983840658741427 1 -0.00414793455370989 NA
"678" "NM_033652" "chr1" 167689557 167848733 0.0157618213660245 0.0178321678321678 5710 2860 0.101359223300971 0.119847812301839 2575 1577 0.4802730954387 0.0343218749566929 0.711848908039786 0.214739903169313 0.00207034646614331 0.0184885890008681
"679" "NM_023284" "chr1" 169497933 169531464 0.0216095380029806 0.00618811881188119 1342 808 NA NA 0 0 0.00293226985733056 1 0.0217528047173942 1 -0.0154214191910994 NA
"680" "NM_010476" "chr1" 169949536 169969205 0.0180442374854482 0.00555555555555556 1718 1080 NA NA 0 0 0.00274664282004736 1 0.0207743376921578 1 -0.0124886819298926 NA
"681" "NM_001305046" "chr1" 170141222 170174964 0.0156867441025027 0.0142542894852618 16702 11365 0.0220338983050847 0.00668449197860963 1180 748 0.332634253392107 0.00129817487717574 0.568138384855705 0.0180671812483557 -0.00143245461724092 -0.0153494063264751
"682" "NM_001360809" "chr1" 170193421 170214734 NA NA 0 0 0.899253731343284 0.958904109589041 268 146 1 0.00634420415831683 1 0.0610569723371835 NA 0.0596503782457575
"683" "NM_010633" "chr1" 170193421 170215407 0.0101494993828007 0.011605824013505 7291 4739 0.535181236673774 0.535849056603774 469 265 0.450556374381152 0.983640546677936 0.6835359857807 1 0.00145632463070424 0.000667819929999536
"684" "NR_151590" "chr1" 170254048 170255739 0.213850837138508 0.259501965923984 1314 763 0.434954007884363 0.484739676840215 761 557 0.0178739320748397 0.0512967739807143 0.0811416297743567 0.2865890629258 0.0456511287854759 0.0497856689558528
"685" "NM_001109985" "chr1" 170315466 170589849 0.0192786069651741 0.0139676996944566 11256 6873 0.0307692307692308 0 325 168 0.00688748296810316 0.000180953454333952 0.0411567272979992 0.00374071422613366 -0.00531090727071756 -0.0307692307692308
"686" "NM_177068" "chr1" 170644531 170682789 0.0295544772827525 0.0250655785485281 4534 3431 NA NA 0 0 0.224138388942235 1 0.442721108862181 1 -0.00448889873422441 NA
"687" "NM_001081304" "chr1" 170704456 170867771 0.0158132530120482 0.00989208633093525 1328 1112 NA NA 0 0 0.195446408934247 1 0.405558823074816 1 -0.00592116668111294 NA
"688" "NM_001356486" "chr1" 170874186 170885540 0.0175654853620955 0.0176470588235294 3245 2380 NA NA 0 0 0.981662745891772 1 1 1 8.15734614338787e-05 NA
"689" "NM_023173" "chr1" 170874187 170885540 0.0175654853620955 0.0176470588235294 3245 2380 NA NA 0 0 0.981662745891772 1 1 1 8.15734614338787e-05 NA
"690" "NM_001029984" "chr1" 170907272 170912941 0.0451400329489292 0.0402737562516452 6070 3799 0.0463576158940397 0.0176470588235294 453 340 0.245538491617732 0.0124877600729931 0.467650713140489 0.100050583676704 -0.00486627669728399 -0.0287105570705103
"691" "NM_025321" "chr1" 171129156 171150603 0.0397236614853195 0.0130597014925373 579 536 NA NA 0 0 0.00466299353802169 1 0.0309932243141513 1 -0.0266639599927822 NA
"692" "NM_008623" "chr1" 171150712 171161130 NA NA 0 0 0.0535714285714286 0.0569105691056911 168 123 1 0.893424650313625 1 1 NA 0.00333914053426249
"693" "NM_025557" "chr1" 171173263 171196268 0.0241412442949796 0.0150763358778626 8326 5240 0.0487972508591065 0.0404515522107244 1455 1063 0.000221970927716474 0.275290131732945 0.00301286913059852 0.923574090662227 -0.00906490841711699 -0.00834569864838217
"694" "NM_153064" "chr1" 171234852 171247122 0.0213029477334654 0.0183908045977011 4037 2610 NA NA 0 0 0.406800539589216 1 0.641310103998231 1 -0.00291214313576429 NA
"695" "NM_020579" "chr1" 171270327 171276895 0.0299921073401736 0.0136830102622577 1267 877 0.541138155639356 0.523657759254719 5834 4079 0.0110035257810476 0.0584600695401431 0.0574409510715305 0.314289137005441 -0.0163090970779159 -0.0174803963846363
"696" "NM_013919" "chr1" 171281952 171287961 0.0256367292225201 0.0273370759092019 5968 4097 0.921915668922436 0.936989498249708 1921 857 0.601353603024209 0.0678484564219758 0.816457186408796 0.351625811568715 0.00170034668668175 0.015073829327272
"697" "NM_025388" "chr1" 171288563 171295002 0.0239938080495356 0.0268620268620269 2584 1638 NA NA 0 0 0.563108189264025 1 0.785663818671165 1 0.00286821881249126 NA
"698" "NM_001357550" "chr1" 171328807 171342352 0.0139640923339983 0.00702576112412178 3509 2135 0.023605884365378 0.0225409836065574 2923 1952 0.0134653673465623 0.786260929199776 0.0665944860896716 1 -0.00693833120987651 -0.00106490075882066
"699" "NM_001357551" "chr1" 171328900 171342352 0.0139640923339983 0.00702576112412178 3509 2135 0.023605884365378 0.0225409836065574 2923 1952 0.0134653673465623 0.786260929199776 0.0665944860896716 1 -0.00693833120987651 -0.00106490075882066
"700" "NM_011615" "chr1" 171329144 171342501 0.0139640923339983 0.00702576112412178 3509 2135 0.023605884365378 0.0225409836065574 2923 1952 0.0134653673465623 0.786260929199776 0.0665944860896716 1 -0.00693833120987651 -0.00106490075882066
"701" "NM_001357553" "chr1" 171329568 171342352 NA NA 0 0 0.0321769733534439 0.0293663060278207 1989 1294 1 0.607720477289423 1 1 NA -0.00281066732562323
"702" "NM_001360825" "chr1" 171344953 171359254 0.0196463654223969 0.016304347826087 1018 552 NA NA 0 0 0.635432146307661 1 0.841903573127036 1 -0.0033420175963099 NA
"703" "NM_011070" "chr1" 171345674 171359254 0.0196463654223969 0.016304347826087 1018 552 NA NA 0 0 0.635432146307661 1 0.841903573127036 1 -0.0033420175963099 NA
"704" "NM_001305678" "chr1" 171411312 171418759 0.0189267423736362 0.017527386541471 13473 9585 NA NA 0 0 0.434142201571786 1 0.668348121281369 1 -0.00139935583216511 NA
"705" "NM_009480" "chr1" 171411680 171418759 0.0176797991924042 0.0170212765957447 9163 6345 NA NA 0 0 0.757602235911574 1 0.930489327485975 1 -0.000658522596659553 NA
"706" "NM_172647" "chr1" 171437560 171464593 0.0115384615384615 0.00723589001447178 2340 1382 NA NA 0 0 0.190758744034958 1 0.399929850561044 1 -0.00430257152398976 NA
"707" "NM_019484" "chr1" 171503477 171504750 0.0196933815281067 0.016868840030326 8023 5276 NA NA 0 0 0.235230063712946 1 0.456249263392261 1 -0.00282454149778069 NA
"708" "NM_033509" "chr1" 172000959 172027295 0.0212242386957859 0.0197168857431749 9753 5934 0.0299634591961023 0.0275862068965517 4105 2610 0.518475472342455 0.519359399649681 0.746310071030536 1 -0.00150735295261099 -0.00237725229955059
"709" "NM_010916" "chr1" 172052291 172057596 0.0467836257309941 0.0418552036199095 3078 1768 0.104294478527607 0.0824372759856631 489 279 0.423259634248127 0.239628823305182 0.657605272413599 0.845460228285982 -0.00492842211108465 -0.0218572025419443
"710" "NM_009938" "chr1" 172082528 172122332 0.0249507550886408 0.0301675977653631 1523 895 NA NA 0 0 0.44712428236568 1 0.680208982164026 1 0.00521684267672229 NA
"711" "NM_153555" "chr1" 172148014 172196393 0.0218917802560925 0.0234439834024896 7263 4820 NA NA 0 0 0.57410545176473 1 0.794082773988133 1 0.0015522031463971 NA
"712" "NM_008429" "chr1" 172320507 172329322 NA NA 0 0 0.986486486486487 0.979899497487437 296 199 1 0.531728650395079 1 1 NA -0.0065869889990493
"713" "NM_001039484" "chr1" 172341209 172374085 NA NA 0 0 0 0 163 132 1 1 1 1 NA 0
"714" "NM_026234" "chr1" 172376530 172384099 0.0139444000355271 0.0136223817196426 11259 6827 NA NA 0 0 0.857172663745668 1 0.995612665311362 1 -0.000322018315884539 NA
"715" "NM_001145800" "chr1" 172482212 172498877 NA NA 0 0 0.920710059171598 0.949748743718593 845 398 1 0.014898039855022 1 0.114059270005752 NA 0.0290386845469953
"716" "NM_033608" "chr1" 172482316 172498877 NA NA 0 0 0.920710059171598 0.949748743718593 845 398 1 0.014898039855022 1 0.114059270005752 NA 0.0290386845469953
"717" "NM_178598" "chr1" 172500245 172507375 0.0290964777947933 0.0183189655172414 1959 928 0.0253573075149839 0.0179310344827586 2169 1450 0.0780143130266599 0.0920492981027023 0.223661150421887 0.434923397028452 -0.0107775122775519 -0.00742627303222524
"718" "NM_177723" "chr1" 172555937 172563717 0.0167020148462354 0.0136383633963924 3772 2273 0.0632506004803843 0.0906200317965024 1249 629 0.346756460063205 0.0100852608373998 0.582725759881475 0.0854314186029474 -0.00306365144984299 0.0273694313161181
"719" "NR_027644" "chr1" 172559905 172563717 0.0167020148462354 0.0136383633963924 3772 2273 0.0632506004803843 0.0906200317965024 1249 629 0.346756460063205 0.0100852608373998 0.582725759881475 0.0854314186029474 -0.00306365144984299 0.0273694313161181
"720" "NM_026725" "chr1" 172630768 172632974 0.0228263363156687 0.0211572367366565 8718 6239 NA NA 0 0 0.492905195818076 1 0.721422021567643 1 -0.00166909957901221 NA
"721" "NM_053199" "chr1" 173334253 173367695 0.0247109498979823 0.0253292806484296 4411 2961 0.008 0.0136986301369863 125 146 0.867601643632225 0.661803432164231 1 1 0.000618330750447267 0.0056986301369863
"722" "NM_019445" "chr1" 174501824 174822729 0.0289513188934163 0.0350626118067979 4663 2795 0.0545302013422819 0.0575438596491228 2384 1425 0.144804132831012 0.650966426754682 0.334260529017484 1 0.0061112929133816 0.00301365830684093
"723" "NM_011825" "chr1" 174833784 174921819 NA NA 0 0 0.954761904761905 0.941747572815534 840 515 1 0.227981331694501 1 0.82325135494236 NA -0.0130143319463708
"724" "NM_011880" "chr1" 175059075 175492545 0.0169531713100178 0.0166301169590643 16870 10944 0.0704225352112676 0.119402985074627 355 201 0.837747661090777 0.0252256057793686 0.982676150101891 0.167717570552112 -0.000323054350953454 0.0489804498633593
"725" "NM_010209" "chr1" 175601377 175625635 0.0148913174012249 0.00988533017002768 8327 5058 NA NA 0 0 0.0115043856060087 1 0.059485482591559 1 -0.00500598723119725 NA
"726" "NM_010098" "chr1" 175662420 175692632 0.0130980534837184 0.0151944372907546 5497 3883 NA NA 0 0 0.395890145479952 1 0.631328965756132 1 0.00209638380703618 NA
"727" "NM_012012" "chr1" 175880777 175911396 0.0135726134821294 0.0101445599797109 6631 3943 NA NA 0 0 0.11687463827078 1 0.291488455064699 1 -0.00342805350241851 NA
"728" "NM_176916" "chr1" 175962305 176275312 0.0358649789029536 0.0234159779614325 1422 726 NA NA 0 0 0.110105397238394 1 0.280457500922406 1 -0.0124490009415211 NA
"729" "NM_001368872" "chr1" 176733652 176813953 0.0159428257284222 0.0092816787732042 3638 2478 NA NA 0 0 0.0222309363005166 1 0.0944145953714202 1 -0.00666114695521801 NA
"730" "NM_001355099" "chr1" 177442350 177450766 0.00935550935550936 0.0113141862489121 2886 2298 0.0143706640237859 0.00650759219088937 4036 2766 0.487387557927472 0.000434417619610377 0.71660136728509 0.00761103777525415 0.00195867689340274 -0.00786307183289656
"731" "NM_001355098" "chr1" 177442350 177450764 0.00935550935550936 0.0113141862489121 2886 2298 0.0143706640237859 0.00650759219088937 4036 2766 0.487387557927472 0.000434417619610377 0.71660136728509 0.00761103777525415 0.00195867689340274 -0.00786307183289656
"732" "NM_007422" "chr1" 177763177 177796509 0.0187039278248432 0.0153319197520796 9089 6131 NA NA 0 0 0.115519417510115 1 0.289276703215901 1 -0.00337200807276362 NA
"733" "NM_024282" "chr1" 178187416 178252597 0.015459723352319 0.0289210233592881 1229 899 NA NA 0 0 0.0344220102202605 1 0.126821535044668 1 0.0134613000069691 NA
"734" "NM_025511" "chr1" 178319152 178322693 0.0259235255994815 0.00731930466605672 1543 1093 NA NA 0 0 0.000192845517289044 1 0.00267385992259889 1 -0.0186042209334248 NA
"735" "NR_149827" "chr1" 178321107 178337815 0.015630325753518 0.0145348837209302 20537 13072 NA NA 0 0 0.422379615849192 1 0.656718278532842 1 -0.00109544203258781 NA
"736" "NM_016805" "chr1" 178326733 178337815 0.015630325753518 0.0145348837209302 20537 13072 NA NA 0 0 0.422379615849192 1 0.656718278532842 1 -0.00109544203258781 NA
"737" "NM_026626" "chr1" 178406017 178484513 0.0183416540047753 0.00924892361664806 9214 6271 NA NA 0 0 1.96263918165176e-06 1 6.42168608177538e-05 1 -0.00909273038812728 NA
"738" "NM_001161665" "chr1" 178529124 178932857 0.0212055641421947 0.014292520247737 16175 10495 NA NA 0 0 3.15306854367121e-05 1 0.000623962375891785 1 -0.00691304389445773 NA
"739" "NM_027188" "chr1" 178951959 179518041 0.0142671854734112 0.010934393638171 1542 1006 NA NA 0 0 0.462369164966116 1 0.694421141585701 1 -0.00333279183524018 NA
"740" "NM_001331055" "chr1" 179528053 179546276 0.0105358217940999 0.0105633802816901 3322 2272 NA NA 0 0 0.992094421240148 1 1 1 2.75584875902013e-05 NA
"741" "NM_146105" "chr1" 179546528 179627473 0.012943909724527 0.0113031914893617 9039 6016 NA NA 0 0 0.368456236198807 1 0.605192634412534 1 -0.00164071823516535 NA
"742" "NM_178653" "chr1" 179668230 179687184 0.0155912688894219 0.01074016563147 12507 7728 NA NA 0 0 0.0034017525665821 1 0.024346101661941 1 -0.00485110325795194 NA
"743" "NM_026375" "chr1" 179744903 179804015 0.0127475601614903 0.0107505863956216 31457 20464 0.0135135135135135 0 222 100 0.0395208499551867 0.0409208064295056 0.139007602761219 0.243112229857814 -0.00199697376586871 -0.0135135135135135
"744" "NM_023341" "chr1" 180165237 180196020 0.0184493740390951 0.0138121546961326 4553 3258 NA NA 0 0 0.109463654868195 1 0.279254783555316 1 -0.00463721934296251 NA
"745" "NM_001359268" "chr1" 180166613 180196020 0.0184493740390951 0.0138121546961326 4553 3258 NA NA 0 0 0.109463654868195 1 0.279254783555316 1 -0.00463721934296251 NA
"746" "NM_001128605" "chr1" 180227003 180256300 0.0162430567244572 0.0135855764347384 11882 7876 NA NA 0 0 0.132214179109102 1 0.314353314526005 1 -0.00265748028971872 NA
"747" "NM_001081175" "chr1" 180330475 180423659 0.0378410527098357 0.0301289566236811 13451 8530 NA NA 0 0 0.00217031709813521 1 0.0175591921553275 1 -0.00771209608615457 NA
"748" "NM_001081227" "chr1" 180432372 180483504 0.025189957053188 0.0223816000989242 12108 8087 0.0448275862068966 0.0273224043715847 290 183 0.200114930616021 0.256021143800307 0.411449975678095 0.882088654906591 -0.00280835695426377 -0.0175051818353119
"749" "NM_007415" "chr1" 180568890 180600999 0.019411193788418 0.00702402957486137 3091 2705 NA NA 0 0 2.93272863195613e-05 1 0.000596281259024058 1 -0.0123871642135566 NA
"750" "NR_120498" "chr1" 180641149 180690687 0.014248297537978 0.0156275435454989 9545 6143 0.0529411764705882 0.125 170 80 0.486185553287302 0.0180562301191394 0.715695727822401 0.130103512151089 0.00137924600752094 0.0720588235294118
"751" "NM_013729" "chr1" 180693047 180697034 0.0569723277265328 0.0586569579288026 3686 2472 NA NA 0 0 0.781180681764777 1 0.9475732803639 1 0.00168463020226976 NA
"752" "NM_133225" "chr1" 180726042 180754204 0.0120315581854043 0.0151374729687983 5070 3237 NA NA 0 0 0.230571455534382 1 0.450564286609176 1 0.00310591478339393 NA
"753" "NM_008210" "chr1" 180802559 180813605 0.0180238979817251 0.0147048326076094 19918 14009 NA NA 0 0 0.0179011806974934 1 0.0812155801341438 1 -0.00331906537411568 NA
"754" "NM_145943" "chr1" 180851150 180868114 0.0130680130680131 0.00828247602441151 3367 2294 NA NA 0 0 0.0862815305012911 1 0.23879123455419 1 -0.00478553704360156 NA
"755" "NM_177099" "chr1" 180893107 180899107 0.164740961610138 0.210237659963437 2683 1641 0.345679012345679 0.448132780082988 324 241 0.000185795444318544 0.00762585596880627 0.00259308858351174 0.0694716884877975 0.045496698353299 0.102453767737309
"756" "NM_133705" "chr1" 180904273 180908088 0.0248983739837398 0.0110729285987018 3936 2619 0.41358234295416 0.420323325635104 2945 1732 3.69269504612922e-05 0.599836802798465 0.000711287889105729 1 -0.013825445385038 0.00674098268094436
"757" "NM_010094" "chr1" 180935021 180938401 0.0336460692332578 0.0434027777777778 3091 2304 0.969367588932806 0.985553772070626 1012 623 0.0643473840271477 0.013136296300529 0.19576291585599 0.103898710654451 0.00975670854451993 0.0161861831378197
"758" "NM_144794" "chr1" 180942517 180975104 0.0163138473489998 0.0126192674669129 5149 3249 NA NA 0 0 0.168707773227457 1 0.369909262541032 1 -0.00369457988208691 NA
"759" "NM_026171" "chr1" 181087137 181144204 0.0177195685670262 0.00773694390715667 2596 1551 NA NA 0 0 0.00565492886516996 1 0.0357277730773867 1 -0.00998262465986952 NA
"760" "NM_030131" "chr1" 181150930 181168994 0.0169843366672957 0.0137249519626681 5299 3643 NA NA 0 0 0.219132802936262 1 0.436674698187856 1 -0.00325938470462759 NA
"761" "NM_145514" "chr1" 181173225 181211978 0.0177762871038068 0.0167058632714297 17889 12331 NA NA 0 0 0.482692326749506 1 0.713037222132283 1 -0.00107042383237708 NA
"762" "NM_001160211" "chr1" 181352627 181460641 0.0217846669459573 0.0285544318857823 2387 1681 0.0394454766328426 0.0415936952714536 6997 4568 0.172388271350636 0.519279781033565 0.374763707532872 1 0.006769764939825 0.00214821863861094
"763" "NM_133815" "chr1" 181815314 181842401 0.0132298104919038 0.00907703429994377 19577 12449 0.0625 0.0692307692307692 192 130 0.00059000496575497 0.790298778749931 0.006491941466972 1 -0.00415277619195999 0.00673076923076923
"764" "NM_008680" "chr1" 181896385 182019980 0.0141615926660738 0.00879574329460311 14617 9209 0.0267045454545455 0.0152709359605911 3520 2030 0.000162681362844678 0.00075962832541649 0.002327474092745 0.0119271303382661 -0.00536584937147064 -0.0114336094939543
"765" "NM_012058" "chr1" 182124736 182132415 0.0194449203357889 0.0168336673346693 11674 7485 0.976190476190476 1 168 128 0.187311506286694 0.0180285643503245 0.394650178597949 0.129970515953555 -0.00261125300111959 0.0238095238095238
"766" "NM_007853" "chr1" 182275963 182282801 0.0202742294620884 0.0122810186021311 8533 5537 NA NA 0 0 0.000264496711354406 1 0.00348477356061778 1 -0.00799321085995724 NA
"767" "NM_001360783" "chr1" 182275963 182282195 0.0223577235772358 0.0426136363636364 492 352 NA NA 0 0 0.09606929525538 1 0.256519382863492 1 0.0202559127864006 NA
"768" "NM_175127" "chr1" 182313101 182341606 0.0147806994055588 0.0125389280445829 18673 12202 NA NA 0 0 0.0978504352674869 1 0.259433000576404 1 -0.00224177136097597 NA
"769" "NM_173378" "chr1" 182409166 182462436 0.0178869778869779 0.0149203688181056 10175 5965 0.0185471406491499 0.0091324200913242 647 438 0.153388291207263 0.14323505385245 0.347493129997371 0.592032896877025 -0.00296660906887227 -0.00941472055782572
"770" "NM_009794" "chr1" 182467252 182517610 0.0176110959029109 0.0147120638923918 10959 7137 NA NA 0 0 0.131602983905523 1 0.31375573869192 1 -0.00289903201051909 NA
"771" "NM_001356462" "chr1" 182764043 182896589 0.0156702025072324 0.0232374950768019 4148 2539 0.108065156932857 0.11999142918363 7551 4667 0.027926867518655 0.0211093358537161 0.110117592540969 0.14579803169794 0.00756729256956949 0.0119262722507732
"772" "NM_001356464" "chr1" 182764215 182896589 NA NA 0 0 0.338571428571429 0.365925925925926 2100 1350 1 0.0634793750138287 1 0.334479664576953 NA 0.0273544973544974
"773" "NM_001356463" "chr1" 182764895 182896589 NA NA 0 0 0.686491935483871 0.697503671071953 992 681 1 0.595264945220641 1 1 NA 0.011011735588082
"774" "NM_001278219" "chr1" 183086263 183221529 0.015253360910031 0.0132017273288094 11604 8105 NA NA 0 0 0.23219180324743 1 0.452715983653434 1 -0.00205163358122165 NA
"775" "NM_001357242" "chr1" 183276351 183297293 0.0269720101781171 0.0203908241291419 1965 1177 0.0542168674698795 0.0714285714285714 166 84 0.242182769769587 0.517506651229985 0.464274374203947 1 -0.00658118604897516 0.0172117039586919
"776" "NM_027861" "chr1" 183276351 183297008 0.0269720101781171 0.0203908241291419 1965 1177 0.0542168674698795 0.0714285714285714 166 84 0.242182769769587 0.517506651229985 0.464274374203947 1 -0.00658118604897516 0.0172117039586919
"777" "NM_181732" "chr1" 183297059 183324501 0.03 0.0810810810810811 500 296 0.0336479277800575 0.0260482846251588 2437 1574 0.00158587590471495 0.118526447983789 0.0138026145975837 0.517619037128967 0.0510810810810811 -0.00759964315489862
"778" "NM_177389" "chr1" 183326235 183369565 0.0169953596287703 0.0155104105201045 17240 11863 NA NA 0 0 0.325470251927071 1 0.560357773732495 1 -0.00148494910866578 NA
"779" "NM_028516" "chr1" 184033031 184033998 0.0177070828331333 0.0161634928007432 16660 10765 0.0604395604395604 0.075 182 80 0.334024276861991 0.580062304865235 0.569462598533291 1 -0.0015435900323901 0.0145604395604396
"780" "NM_022019" "chr1" 184034380 184075636 NA NA 0 0 0.0368663594470046 0.0257936507936508 868 504 1 0.18434141846166 1 0.711538673030917 NA -0.0110727086533538
"781" "NR_040627" "chr1" 184712496 184718989 0.020875150541951 0.0200752823086575 2491 1594 NA NA 0 0 0.860316610419704 1 0.997622656833113 1 -0.00079986823329356 NA
"782" "NM_008250" "chr1" 184727144 184732493 0.164196616030629 0.147248538601088 16194 9922 0.957171991842284 0.966472303206997 1471 686 0.000251656243203121 0.187565407318726 0.00334833827356971 0.720439769660445 -0.0169480774295401 0.00930031136471288
"783" "NM_001290273" "chr1" 184786766 184811300 0.179670956181789 0.17223991507431 6139 3768 0.310457516339869 0.28913260219342 1530 1003 0.345991029819267 0.197940170529371 0.581965393098181 0.747292207739769 -0.00743104110747861 -0.0213249141464495
"784" "NM_133684" "chr1" 184813065 184845908 0.0199249882794187 0.0143006627136379 4266 2867 NA NA 0 0 0.0733971808924882 1 0.21453224515647 1 -0.00562432556578071 NA
"785" "NM_001368286" "chr1" 184813065 184846451 0.0199249882794187 0.0143006627136379 4266 2867 NA NA 0 0 0.0733971808924882 1 0.21453224515647 1 -0.00562432556578071 NA
"786" "NM_178692" "chr1" 184871925 184883036 0.0389034923019151 0.0311940680132958 13315 7822 0.151411462788708 0.172025723472669 1169 622 0.00336619397980463 0.175745576243873 0.0241499163449488 0.687189025209896 -0.0077094242886193 0.0206142606839605
"787" "NM_001163754" "chr1" 185204167 185286746 0.0154753131908622 0.0267459138187221 1357 673 NA NA 0 0 0.0893857342186547 1 0.244622483877533 1 0.0112706006278599 NA
"788" "NM_198653" "chr1" 185286641 185329401 0.0156239431856611 0.0158844025415044 14785 9758 NA NA 0 0 0.872555414810174 1 1 1 0.000260459355843264 NA
"789" "NM_001357474" "chr1" 185363043 185428360 0.0164263416084436 0.0111580543819738 13454 9231 0.0202702702702703 0.0123456790123457 148 81 0.000858890850238938 0.588586425269386 0.00852677842079138 1 -0.0052682872264698 -0.00792459125792459
"790" "NR_040305" "chr1" 185447115 185455568 0.0323122898767277 0.0289256198347107 5354 3388 0.0379338175948345 0.0264817150063052 1239 793 0.37139095019195 0.105522569480155 0.607238118880216 0.475107996608401 -0.00338667004201693 -0.0114521025885294
"791" "NM_001033286" "chr1" 185454847 185468761 0.0390524967989757 0.0314814814814815 7810 4860 0.072463768115942 0.10853950518755 1863 1253 0.0251088520411463 0.000118362756617009 0.102750802030334 0.0026784317230188 -0.00757101531749419 0.0360757370716079
"792" "NM_001329107" "chr1" 186622791 186705989 0.0258751902587519 0.0221358061621298 5256 3343 0.0346729708431836 0.0404699738903394 1269 766 0.270562312753558 0.442326977410741 0.49755267985524 1 -0.00373938409662208 0.00579700304715582
"793" "NM_033077" "chr1" 186967415 186970627 0.966053748231966 0.984662576687117 707 326 0.948717948717949 0.945454545454545 117 55 0.075853848211419 0.911214293258666 0.219676775730686 1 0.0186088284551504 -0.00326340326340324
"794" "NM_026367" "chr1" 187215510 187351429 0.0153021333631185 0.0160902533752543 8953 5407 NA NA 0 0 0.712473015441742 1 0.899359141106924 1 0.00078812001213579 NA
"795" "NM_001357648" "chr1" 187215510 187234341 0.0153021333631185 0.0160902533752543 8953 5407 NA NA 0 0 0.712473015441742 1 0.899359141106924 1 0.00078812001213579 NA
"796" "NM_001357647" "chr1" 187215510 187238738 0.0153021333631185 0.0160902533752543 8953 5407 NA NA 0 0 0.712473015441742 1 0.899359141106924 1 0.00078812001213579 NA
"797" "NM_001357645" "chr1" 187215742 187351429 0.0128939828080229 0.0162481536189069 2094 1354 NA NA 0 0 0.419750672396001 1 0.654810629087079 1 0.00335417081088402 NA
"798" "NM_001243792" "chr1" 187609005 188214884 0.0231121097825215 0.0259593679458239 12461 7974 NA NA 0 0 0.198308580763659 1 0.409310479741344 1 0.00284725816330246 NA
"799" "NM_001359577" "chr1" 188971095 189007840 0.0213795885437676 0.0159509202453988 4958 3260 0.0648648648648649 0.040983606557377 185 122 0.0761774153417702 0.302959349965495 0.220269537689371 0.985777353575811 -0.00542866829836887 -0.0238812583074878
"800" "NM_172650" "chr1" 188971097 189007840 0.0213795885437676 0.0159509202453988 4958 3260 0.0648648648648649 0.040983606557377 185 122 0.0761774153417702 0.302959349965495 0.220269537689371 0.985777353575811 -0.00542866829836887 -0.0238812583074878
"801" "NM_001281848" "chr1" 189207929 189402273 0.0406698564593301 0.0458815818221543 7106 4577 0.121765601217656 0.140442132639792 1971 1538 0.17553330689742 0.0822507046471621 0.379319824294148 0.403281490003386 0.00521172536282411 0.0186765314221359
"802" "NM_001281847" "chr1" 189207929 189344192 0.0406698564593301 0.0458815818221543 7106 4577 0.121765601217656 0.140442132639792 1971 1538 0.17553330689742 0.0822507046471621 0.379319824294148 0.403281490003386 0.00521172536282411 0.0186765314221359
"803" "NM_010607" "chr1" 189207929 189343707 0.0426032969385571 0.0469407575267077 4671 3089 0.121765601217656 0.140442132639792 1971 1538 0.364937522126307 0.0822507046471621 0.601412491989785 0.403281490003386 0.00433746058815061 0.0186765314221359
"804" "NM_001357119" "chr1" 189207929 189343353 NA NA 0 0 0.121765601217656 0.140442132639792 1971 1538 1 0.0822507046471621 1 0.403281490003386 NA 0.0186765314221359
"805" "NM_008976" "chr1" 189728267 189876693 0.0215068493150685 0.0190391852999779 7300 4517 NA NA 0 0 0.355979181863787 1 0.592246428733309 1 -0.00246766401509063 NA
"806" "NM_026796" "chr1" 189880491 189922291 0.0139049826187717 0.0130880792359392 5178 2827 NA NA 0 0 0.762404598106155 1 0.933670382175144 1 -0.000816903382832568 NA
"807" "NM_008937" "chr1" 190118034 190170827 0.0211791642816256 0.0144557823129252 1747 1176 0.0146430750457596 0.0297973778307509 1639 839 0.179163714252958 0.00295578758321215 0.383530411995572 0.0343956546720408 -0.00672338196870047 0.0151543027849913
"808" "NM_001360827" "chr1" 190118034 190169515 0.0120481927710843 0.0045662100456621 332 219 NA NA 0 0 0.342366065882574 1 0.577966950855524 1 -0.00748198272542224 NA
"809" "NR_151620" "chr1" 190170295 190217279 0.030530728466345 0.0243213364451542 12643 8141 0.00964391691394659 0.0201238390092879 1348 646 0.00763614198719846 0.0231553026522299 0.0442639407642767 0.156216611702937 -0.00620939202119086 0.0104799220953413
"810" "NM_178775" "chr1" 190772878 190911770 0.0108161258603736 0.013869625520111 2034 1442 NA NA 0 0 0.419558784754947 1 0.654810629087079 1 0.00305349965973731 NA
"811" "NM_001199020" "chr1" 190925107 190946491 0.0146617794068644 0.0127703398558187 15005 9710 0.00925706147638262 0.00479233226837061 4213 2504 0.212736826465875 0.0133301331871987 0.429121562585356 0.10493870286735 -0.00189143955104563 -0.00446472920801202
"812" "NM_001357134" "chr1" 190928489 190946963 0.0146617794068644 0.0127703398558187 15005 9710 0.00925706147638262 0.00479233226837061 4213 2504 0.212736826465875 0.0133301331871987 0.429121562585356 0.10493870286735 -0.00189143955104563 -0.00446472920801202
"813" "NM_021421" "chr1" 190928504 190946491 0.0146617794068644 0.0127703398558187 15005 9710 0.00925706147638262 0.00479233226837061 4213 2504 0.212736826465875 0.0133301331871987 0.429121562585356 0.10493870286735 -0.00189143955104563 -0.00446472920801202
"814" "NM_001357133" "chr1" 190928821 190946963 0.0124902419984387 0.0104665602270711 8967 5637 0.00925706147638262 0.00479233226837061 4213 2504 0.26496700889158 0.0133301331871987 0.491470530070204 0.10493870286735 -0.00202368177136758 -0.00446472920801202
"815" "NR_027352" "chr1" 190947645 190979296 0.0215982721382289 0.0246421453161805 16205 11038 NA NA 0 0 0.099949150868764 1 0.263337476474922 1 0.00304387317795153 NA
"816" "NM_144879" "chr1" 190947645 190978998 0.0334857648620741 0.0381082665624389 6779 5117 NA NA 0 0 0.178311429001638 1 0.382700839945306 1 0.00462250170036488 NA
"817" "NM_001313747" "chr1" 191005831 191026190 0.0185249912617966 0.0202682563338301 14305 10065 NA NA 0 0 0.330562283089225 1 0.566230689928175 1 0.00174326507203353 NA
"818" "NM_198025" "chr1" 191024908 191026190 0.0185249912617966 0.0202682563338301 14305 10065 NA NA 0 0 0.330562283089225 1 0.566230689928175 1 0.00174326507203353 NA
"819" "NR_027298" "chr1" 191025350 191029781 0.0190896695019804 0.0199576933688954 15401 10873 NA NA 0 0 0.616232860257707 1 0.82793722396118 1 0.000868023866915039 NA
"820" "NM_026895" "chr1" 191045829 191062932 NA NA 0 0 0.0675105485232067 0.0579710144927536 237 138 1 0.66833944364562 1 1 NA -0.00953953403045312
"821" "NM_001357166" "chr1" 191045829 191062910 NA NA 0 0 0.0675105485232067 0.0579710144927536 237 138 1 0.66833944364562 1 1 NA -0.00953953403045312
"822" "NM_198654" "chr1" 191063020 191084558 0.0110202037067958 0.00897112419400056 5989 3567 NA NA 0 0 0.331731421418676 1 0.567269937768628 1 -0.00204907951279523 NA
"823" "NM_030060" "chr1" 191098413 191108943 NA NA 0 0 0.127044711014177 0.17946505608283 1834 1159 1 1.00627526147352e-05 1 0.000350117650834754 NA 0.0524203450686534
"824" "NM_007498" "chr1" 191170296 191183333 0.0215894868585732 0.0147437397612918 6392 4273 0.044 0 250 122 0.00971349511644444 8.26493040627387e-05 0.0525435346427228 0.00197904359421311 -0.00684574709728139 -0.044
"825" "NR_151547" "chr1" 191224453 191225687 0.0265914585012087 0.00702576112412178 1241 854 0.75422138836773 0.873684210526316 533 380 0.000521154554561653 4.45570249549225e-07 0.00592373681573069 2.61037242641052e-05 -0.0195656973770869 0.119462822158586
"826" "NM_025424" "chr1" 191306786 191318131 0.0135787567893784 0.0109670987038883 6628 5015 0.0265486725663717 0.015625 113 64 0.205679728268609 0.565491241588816 0.41893983498524 1 -0.00261165808549006 -0.0109236725663717
"827" "NM_025864" "chr1" 191325901 191351284 0.0154556403050984 0.0129976741004241 9964 7309 0.0317948717948718 0.0345454545454545 975 550 0.178426767098687 0.734478164649466 0.382726706503146 1 -0.00245796620467422 0.00275058275058275
"828" "NM_144880" "chr1" 191351980 191397041 0.0150257018584421 0.0128490068065009 22761 14398 NA NA 0 0 0.0819357968123378 1 0.230446371983391 1 -0.00217669505194117 NA
"829" "NM_029766" "chr1" 191537355 191575544 0.0134338911147773 0.0127069695802849 4243 2597 0.0562015503875969 0.130057803468208 516 346 0.797470243520218 3.57066584958609e-05 0.957713818623941 0.00100808398519172 -0.000726921534492336 0.0738562530806112
"830" "NM_172266" "chr1" 191718023 191784257 0.0164941913484794 0.0153547254951116 25221 15956 NA NA 0 0 0.368779805900347 1 0.605444830182258 1 -0.00113946585336788 NA
"831" "NM_001134829" "chr1" 191718394 191784257 0.0155026742113014 0.0171295094731378 12901 7706 NA NA 0 0 0.371348006789102 1 0.607238118880216 1 0.00162683526183637 NA
"832" "NM_010892" "chr1" 191821472 191833049 0.0163306115647392 0.0159892591236421 12002 8193 0.0332467532467532 0.0269607843137255 1925 1224 0.850212916257052 0.253325707551726 0.991959685513383 0.875855758649798 -0.000341352441097075 -0.00628596893302776
"833" "NR_030669" "chr1" 191894071 191907527 0.0139566293989645 0.0144308473793581 13327 8662 0.0100529100529101 0.00794701986754967 1890 755 0.771319448557115 0.492550405595257 0.939786014509951 1 0.000474217980393607 -0.00210589018536038
"834" "NM_009579" "chr1" 191906780 191913247 0.0134234234234234 0.0141098353852538 11100 7229 NA NA 0 0 0.696439273931587 1 0.887392137976152 1 0.000686411961830415 NA
"835" "NM_001177900" "chr1" 191977369 191988282 0.965635738831615 0.979557069846678 873 587 0.972737186477645 0.977642276422764 917 492 0.111085981490341 0.499183318772697 0.282034329847521 1 0.0139213310150629 0.00490508994511973
"836" "NM_001303132" "chr1" 191978253 191988282 0.965635738831615 0.979557069846678 873 587 0.972737186477645 0.977642276422764 917 492 0.111085981490341 0.499183318772697 0.282034329847521 1 0.0139213310150629 0.00490508994511973
"837" "NM_011633" "chr1" 191997202 192092599 0.0129533678756477 0.0125510358384999 11194 6613 0.0490196078431373 0.0141342756183746 408 283 0.817280576944666 0.00340409920851399 0.969719237229735 0.03828757924475 -0.000402332037147743 -0.0348853322247627
"838" "NM_001290278" "chr1" 192098545 192138040 0.0228230337078652 0.0188001689902831 14240 9468 0.0358565737051793 0.0405405405405405 502 296 0.0340013599332382 0.698555251694727 0.125708453662559 1 -0.00402286471758211 0.00468396683536126
"839" "NM_001290280" "chr1" 192101383 192138040 0.0228230337078652 0.0188001689902831 14240 9468 0.0358565737051793 0.0405405405405405 502 296 0.0340013599332382 0.698555251694727 0.125708453662559 1 -0.00402286471758211 0.00468396683536126
"840" "NR_033536" "chr1" 192136897 192151025 0.0187901971499433 0.016368187945311 23789 15579 NA NA 0 0 0.0743096573044972 1 0.216261091805863 1 -0.00242200920463225 NA
"841" "NM_010600" "chr1" 192190776 192510159 0.0216822745296549 0.0175783650891211 11853 8135 NA NA 0 0 0.0403597027204568 1 0.140722539102002 1 -0.00410390944053386 NA
"842" "NM_144881" "chr1" 192512827 192771219 0.0177777777777778 0.0165408126573175 4050 2781 0.0239334027055151 0.0265654648956357 961 527 0.699209723562812 0.712987969267523 0.889739570969094 1 -0.00123696512046027 0.00263206219012059
"843" "NR_155503" "chr1" 192833118 192835213 0.026953125 0.0256483328583642 5120 3509 0.462059238363893 0.506518590053114 3545 2071 0.710055736408374 0.000179646257437654 0.897614417080559 0.00373452570510646 -0.0013047921416358 0.0444593516892216
"844" "NM_198247" "chr1" 192844487 192855752 0.0213668959461437 0.0123128923225495 6833 4142 NA NA 0 0 0.000375329890353237 1 0.00454133847740056 1 -0.00905400362359422 NA
"845" "NR_131748" "chr1" 192854927 192856855 0.0213668959461437 0.0123128923225495 6833 4142 NA NA 0 0 0.000375329890353237 1 0.00454133847740056 1 -0.00905400362359422 NA
"846" "NM_001301370" "chr1" 192891233 193035775 0.0496141124586549 0.0553892215568862 907 668 NA NA 0 0 0.61100305074435 1 0.823448555931329 1 0.00577510909823132 NA
"847" "NR_151719" "chr1" 193104399 193130270 0.0165898617511521 0.00696594427244582 2170 1292 NA NA 0 0 0.0113218100452307 1 0.0586960015706224 1 -0.00962391747870625 NA
"848" "NM_145415" "chr1" 193104402 193130251 0.0165898617511521 0.00696594427244582 2170 1292 NA NA 0 0 0.0113218100452307 1 0.0586960015706224 1 -0.00962391747870625 NA
"849" "NM_001368818" "chr1" 193104402 193129983 0.00696864111498258 0.0108359133126935 861 646 NA NA 0 0 0.424728190600518 1 0.659130630319644 1 0.00386727219771092 NA
"850" "NM_001368819" "chr1" 193115655 193130251 0.0165898617511521 0.00696594427244582 2170 1292 NA NA 0 0 0.0113218100452307 1 0.0586960015706224 1 -0.00962391747870625 NA
"851" "NM_016851" "chr1" 193153111 193172035 0.0463885429638854 0.0445423396965247 3212 2043 0.213615023474178 0.164512338425382 1278 851 0.754314831515675 0.00150523062937758 0.928686305567351 0.0203935360042363 -0.00184620326736071 -0.0491026850487965
"852" "NM_008882" "chr1" 194619828 194816868 0.0210904733373277 0.0164415736934821 8345 5109 NA NA 0 0 0.0546455164649252 1 0.174823191246087 1 -0.00464889964384565 NA
"853" "NR_033564" "chr1" 194955758 194976959 0.0110599078341014 0.00800533689126084 3255 1499 0.03125 0.0447761194029851 96 67 0.317507395305585 0.623206678560136 0.551243737152183 1 -0.00305457094284054 0.0135261194029851
"854" "NM_133485" "chr10" 3366149 3464975 0.0276779295470884 0.0288758059994393 5564 3567 NA NA 0 0 0.735986417525961 1 0.916304615943446 1 0.00119787645235088 NA
"855" "NM_001159942" "chr10" 3740376 3967302 0.0227531285551763 0.0230817217716781 2637 1603 0.00666666666666667 0.01875 600 480 0.944707474501302 0.0565997852495922 1 0.30666647062986 0.000328593216501766 0.0120833333333333
"856" "NM_001170785" "chr10" 3973074 4167081 0.0135434622014282 0.0125891733109526 8122 4766 NA NA 0 0 0.645601584034654 1 0.848927136139252 1 -0.00095428889047564 NA
"857" "NM_001170786" "chr10" 3973074 4156130 0.0135434622014282 0.0125891733109526 8122 4766 NA NA 0 0 0.645601584034654 1 0.848927136139252 1 -0.00095428889047564 NA
"858" "NM_031185" "chr10" 4266328 4359471 0.0707977008271415 0.0713529536311666 7133 4723 0.0805518469069871 0.0891672807663965 2247 1357 0.908282774201247 0.299984964801256 1 0.979977319940336 0.000555252804025172 0.00861543385940937
"859" "NM_001033466" "chr10" 4367073 4388108 0.0514174945480979 0.0488628026412326 41270 27260 0.0917874396135266 0.0412371134020619 414 194 0.133945304441149 0.00314247064976706 0.31724789108768 0.0360787761199437 -0.00255469190686532 -0.0505503262114647
"860" "NM_001359811" "chr10" 4367073 4387475 0.11024383950458 0.105669599217986 15502 10230 0.0917874396135266 0.0412371134020619 414 194 0.247488430930061 0.00314247064976706 0.470412095825258 0.0360787761199437 -0.00457424028659374 -0.0505503262114647
"861" "NM_025343" "chr10" 4403168 4432388 0.0234493192133132 0.0472764645426516 1322 973 NA NA 0 0 0.00187319316626326 1 0.0157343894600066 1 0.0238271453293384 NA
"862" "NM_024261" "chr10" 4432604 4455140 0.013840830449827 0.00688073394495413 578 436 NA NA 0 0 0.277630059805477 1 0.506853678941824 1 -0.00696009650487286 NA
"863" "NM_001302532" "chr10" 4611988 5005633 0.116322701688555 0.0951515151515152 2132 1650 NA NA 0 0 0.0359553882580624 1 0.130428478894029 1 -0.0211711865370402 NA
"864" "NR_126357" "chr10" 4611988 4893083 0.116322701688555 0.0951515151515152 2132 1650 NA NA 0 0 0.0359553882580624 1 0.130428478894029 1 -0.0211711865370402 NA
"865" "NM_001302533" "chr10" 4710157 4967336 0.116322701688555 0.0951515151515152 2132 1650 NA NA 0 0 0.0359553882580624 1 0.130428478894029 1 -0.0211711865370402 NA
"866" "NM_001302531" "chr10" 4710157 5005633 0.116322701688555 0.0951515151515152 2132 1650 NA NA 0 0 0.0359553882580624 1 0.130428478894029 1 -0.0211711865370402 NA
"867" "NM_025995" "chr10" 5799157 5805465 0.0176452692424703 0.0219047619047619 3287 2100 NA NA 0 0 0.271119913444626 1 0.498126954528866 1 0.00425949266229157 NA
"868" "NM_175374" "chr10" 5811886 5823943 0.0156133828996283 0.00662251655629139 2690 1812 NA NA 0 0 0.00472760444371541 1 0.0311988214892029 1 -0.00899086634333686 NA
"869" "NM_001161822" "chr10" 5825663 5922400 0.0206896551724138 0.0147313691507799 1595 1154 NA NA 0 0 0.243407949545467 1 0.465521629440375 1 -0.0059582860216339 NA
"870" "NM_172546" "chr10" 7119061 7212237 0.0217729393468118 0.0244961240310078 5144 3225 NA NA 0 0 0.418793136166007 1 0.654093979373294 1 0.00272318468419593 NA
"871" "NM_001359742" "chr10" 7589799 7625477 0.0182170740419452 0.0158754272692746 19597 13165 0.0239043824701195 0.0120481927710843 251 166 0.109065421986979 0.313006532847596 0.278894416809537 1 -0.0023416467726706 -0.0118561896990352
"872" "NM_001358649" "chr10" 7627844 7681158 0.0149338913725863 0.0159089250529081 21026 13703 0.0246913580246914 0.0256410256410256 243 234 0.470553112447269 0.946713753865274 0.70196873278111 1 0.000975033680321801 0.000949667616334283
"873" "NM_001358657" "chr10" 7627844 7663608 0.0149860682280292 0.0146620574561926 13279 8389 NA NA 0 0 0.847612415314119 1 0.989782653414156 1 -0.000324010771836586 NA
"874" "NR_030698" "chr10" 7663370 7664623 0.0228963938179737 0.0133657351154313 1747 823 0.0246913580246914 0.0256410256410256 243 234 0.0941701731640508 0.946713753865274 0.253181626453394 1 -0.00953065870254232 0.000949667616334283
"875" "NM_010690" "chr10" 7681208 7716461 0.0222870788007429 0.0197014925373134 7538 5025 NA NA 0 0 0.322847871249396 1 0.557370391296324 1 -0.00258558626342947 NA
"876" "NM_001346750" "chr10" 7767946 7780917 0.0143104943625325 0.0117174422497489 4612 2987 0.0952380952380952 0.196078431372549 84 51 0.331260646629356 0.0615961360554069 0.566771938628687 0.326880747802807 -0.00259305211278361 0.100840336134454
"877" "NM_026141" "chr10" 7792893 7822563 0.0172592336900242 0.0147232037691402 2897 1698 NA NA 0 0 0.509516657549363 1 0.737577487859816 1 -0.002536029920884 NA
"878" "NM_172785" "chr10" 7832469 7870397 0.257528957528958 0.45128604832424 2590 1283 NA NA 0 0 3.04458175439559e-33 1 1.96203438102832e-30 1 0.193757090795283 NA
"879" "NM_138667" "chr10" 7905647 7956123 0.0172658467360454 0.0121179236751673 16912 11058 NA NA 0 0 0.00048910988914297 1 0.00561983471075745 1 -0.00514792306087811 NA
"880" "NM_177387" "chr10" 8204752 8518825 0.0195519348268839 0.0200405314118442 7365 4441 NA NA 0 0 0.853453725970439 1 0.993608279698084 1 0.000488596584960269 NA
"881" "NM_175155" "chr10" 8722218 8886070 0.0123615761009529 0.0110326019585968 11649 8067 NA NA 0 0 0.394144939488245 1 0.629786199838586 1 -0.00132897414235612 NA
"882" "NM_177271" "chr10" 9627258 9675208 0.0254684373294524 0.0347961568423786 5497 3851 0.0903790087463557 0.10077519379845 343 258 0.00896925156714258 0.643242545177115 0.0495913990495498 1 0.00932771951292618 0.0103961850520939
"883" "NM_001081344" "chr10" 9755546 9901040 0.0116086235489221 0.0126971124308827 7236 4883 NA NA 0 0 0.591079626202869 1 0.808723333774565 1 0.0010884888819606 NA
"884" "NM_026405" "chr10" 10545038 10558207 0.0279114533205005 0.0187207488299532 1039 641 NA NA 0 0 0.227278588734048 1 0.445952651341299 1 -0.00919070449054728 NA
"885" "NM_016976" "chr10" 10686058 11082331 0.0607675906183369 0.029616724738676 938 574 NA NA 0 0 0.00479052720745512 1 0.031487891028337 1 -0.0311508658796609 NA
"886" "NM_001284354" "chr10" 11149429 11209611 0.0169553999262809 0.0162468054034319 8139 5478 NA NA 0 0 0.751143417653259 1 0.926166519961451 1 -0.000708594522848962 NA
"887" "NM_001077707" "chr10" 11149429 11215273 0.0169553999262809 0.0162468054034319 8139 5478 NA NA 0 0 0.751143417653259 1 0.926166519961451 1 -0.000708594522848962 NA
"888" "NM_172937" "chr10" 11149429 11209615 0.0169553999262809 0.0162468054034319 8139 5478 NA NA 0 0 0.751143417653259 1 0.926166519961451 1 -0.000708594522848962 NA
"889" "NM_027968" "chr10" 11281329 11297969 0.0219662469863381 0.0255536626916525 3733 2348 NA NA 0 0 0.369605664963044 1 0.606006102442726 1 0.0035874157053144 NA
"890" "NM_001168297" "chr10" 11281586 11297969 0.0463038180341186 0.0465657741559953 1231 859 NA NA 0 0 0.977659020997943 1 1 1 0.000261956121876745 NA
"891" "NM_010146" "chr10" 11343444 11457477 0.0141958256599141 0.0126429199648197 13032 9096 0.0357362908194701 0.0317195325542571 1623 1198 0.323929806341254 0.526070912992187 0.558419119515011 1 -0.00155290569509436 -0.00401675826521302
"892" "NR_038027" "chr10" 12916645 12923127 0.0146148129799356 0.0115816767502161 8074 5785 NA NA 0 0 0.122198904620664 1 0.299624841073198 1 -0.00303313622971952 NA
"893" "NM_001163590" "chr10" 12939982 12964259 0.0130383247728171 0.013590391908976 5062 3164 NA NA 0 0 0.831554346962414 1 0.978431255908303 1 0.000552067136158912 NA
"894" "NM_175102" "chr10" 13008449 13009183 0.0196179659266908 0.0256201708011387 3874 2459 NA NA 0 0 0.115119087863845 1 0.288664374948047 1 0.00600220487444791 NA
"895" "NM_001364643" "chr10" 13090831 13131694 0.473154964984737 0.511856412943797 11138 7633 NA NA 0 0 1.88259164060046e-07 1 8.15899804005266e-06 1 0.0387014479590598 NA
"896" "NR_131912" "chr10" 13090844 13095900 0.473354809019788 0.514009920900925 10865 7459 NA NA 0 0 6.34496172177324e-08 1 3.10379612673673e-06 1 0.0406551118811367 NA
"897" "NM_181470" "chr10" 13178637 13193137 0.023527528809219 0.0196222712779004 6248 4077 0.961538461538462 0.987654320987654 338 162 0.18290664789731 0.0271678924825079 0.388446630611434 0.178335917792618 -0.00390525753131853 0.0261158594491927
"898" "NM_001195065" "chr10" 13207716 13474396 0.0155549404926654 0.0139515099957465 18065 11755 0.0125831385942837 0.011683195218041 11126 7361 0.262514898742734 0.539762331178216 0.488573057403919 1 -0.00160343049691888 -0.000899943376242633
"899" "NM_001195096" "chr10" 13207716 13324289 0.00930232558139535 0.0110552763819095 1505 995 0.0125831385942837 0.011683195218041 11126 7361 0.66797431904056 0.539762331178216 0.866204318181906 1 0.0017529508005142 -0.000899943376242633
"900" "NM_001195066" "chr10" 13207716 13388970 0.00930232558139535 0.0110552763819095 1505 995 0.0125831385942837 0.011683195218041 11126 7361 0.66797431904056 0.539762331178216 0.866204318181906 1 0.0017529508005142 -0.000899943376242633
"901" "NM_025748" "chr10" 13552906 13563376 0.015034836817015 0.0134886572654813 2727 1631 NA NA 0 0 0.677576899722375 1 0.873460150259614 1 -0.00154617955153374 NA
"902" "NM_001347362" "chr10" 13647054 13868957 0.016899645316086 0.0133397621343619 9586 6222 NA NA 0 0 0.0739938449510199 1 0.215765693092482 1 -0.00355988318172402 NA
"903" "NM_025446" "chr10" 13652450 13868957 0.016899645316086 0.0133397621343619 9586 6222 NA NA 0 0 0.0739938449510199 1 0.215765693092482 1 -0.00355988318172402 NA
"904" "NM_001358783" "chr10" 13966074 14151378 0.0209402586737836 0.0218454515813499 4871 3067 NA NA 0 0 0.785910335732256 1 0.950563135047883 1 0.000905192907566233 NA
"905" "NM_010437" "chr10" 13966378 14151378 0.0232876712328767 0.0229083665338645 2920 2008 NA NA 0 0 0.930609528678556 1 1 1 -0.000379304699012172 NA
"906" "NM_001002268" "chr10" 14402584 14545036 0.00946372239747634 0.0235294117647059 1585 1020 NA NA 0 0 0.00450848489771889 1 0.0302424567166614 1 0.0140656893672295 NA
"907" "NM_025418" "chr10" 14655332 14705489 0.0297397769516729 0 269 170 0.0584795321637427 0.0769230769230769 171 104 0.00486153104058307 0.496630830506715 0.0318838995944789 1 -0.0297397769516729 0.0184435447593342
"908" "NM_010828" "chr10" 17723227 17725674 0.0227865321392132 0.0133067198935462 8821 6012 0.0297166551485833 0.019672131147541 1447 915 2.15468220206324e-05 0.0806611788119827 0.000467421859552781 0.399185306294226 -0.009479812245667 -0.0100445240010423
"909" "NM_001033432" "chr10" 17900465 17948067 0.015316225500101 0.0121244069583553 24745 17073 NA NA 0 0 0.00593534321512583 1 0.0368862294065388 1 -0.00319181854174573 NA
"910" "NM_028440" "chr10" 18011259 18023252 0.0157804459691252 0.0152634170359429 2915 2031 0.10594315245478 0.0522696011004127 1161 727 0.884996234601035 1.32817333878091e-06 1 6.60610242530559e-05 -0.000517028933182329 -0.0536735513543677
"911" "NM_001359559" "chr10" 18011260 18023252 0.0157804459691252 0.0152634170359429 2915 2031 0.10594315245478 0.0522696011004127 1161 727 0.884996234601035 1.32817333878091e-06 1 6.60610242530559e-05 -0.000517028933182329 -0.0536735513543677
"912" "NM_001359560" "chr10" 18011260 18023090 0.0157804459691252 0.0152634170359429 2915 2031 0.138339920948617 0.0748440748440748 759 481 0.884996234601035 5.44289942652341e-05 1 0.0014103960716771 -0.000517028933182329 -0.0634958461045418
"913" "NM_001111065" "chr10" 18055939 18125155 0.0140321037525247 0.015041888804265 9407 5252 NA NA 0 0 0.623687657123831 1 0.833570645075692 1 0.00100978505174033 NA
"914" "NM_022032" "chr10" 18845070 18857072 0.0119047619047619 0.0162241887905605 4956 2712 NA NA 0 0 0.121062647458632 1 0.297577207401632 1 0.00431942688579857 NA
"915" "NM_009397" "chr10" 19000909 19015410 0.0152623211446741 0.00952823611433883 6290 4303 NA NA 0 0 0.00897942306860815 1 0.0496245371822931 1 -0.00573408503033525 NA
"916" "NM_010511" "chr10" 19591948 19610227 0.023440770196735 0.0168509741969458 2389 1899 NA NA 0 0 0.127428393036767 1 0.306863304888863 1 -0.00658979599978927 NA
"917" "NM_029529" "chr10" 19847916 19851459 0.0217069560927479 0.0183083511777302 14189 9340 0.0530888030888031 0.0328125 1036 640 0.0691496567688955 0.0222263132668471 0.205192434960675 0.151465938041934 -0.00339860491501771 -0.0202763030888031
"918" "NM_001161825" "chr10" 19860089 19907674 0.0126461789502312 0.0147807361002349 14708 10216 0.95906432748538 0.944903581267218 342 363 0.152973715365348 0.385601121584366 0.346799695494829 1 0.00213455715000376 -0.0141607462181624
"919" "NM_008580" "chr10" 19934525 20142750 0.0154533606404766 0.0112101910828025 5371 3925 0.0357815442561205 0.070362473347548 531 469 0.0786828570558488 0.0112318487855887 0.225098881930475 0.0925909136262493 -0.00424316955767409 0.0345809290914274
"920" "NM_001198635" "chr10" 20148919 20281590 0.0270362960845956 0.0293523969722456 17495 11890 0.0144672531769306 0.0132729038523794 5115 3089 0.238431048221441 0.605481544218284 0.460346249666399 1 0.00231610088764999 -0.00119434932455119
"921" "NM_153787" "chr10" 20312468 20342501 0.0103145951521403 0.00655594405594406 3878 2288 NA NA 0 0 0.120921296101272 1 0.297483003154943 1 -0.00375865109619622 NA
"922" "NM_027930" "chr10" 20347818 20361669 0.0161015637095526 0.00700770847932726 6459 4281 NA NA 0 0 1.56637435529141e-05 1 0.000362123046154468 1 -0.0090938552302253 NA
"923" "NM_026203" "chr10" 20952546 21080429 0.0144689737470167 0.0129763130792997 6704 4855 NA NA 0 0 0.496483114475695 1 0.724726484415871 1 -0.00149266066771702 NA
"924" "NM_010848" "chr10" 21124929 21160984 0.0183150183150183 0.0207949460384312 11193 7598 0.00482315112540193 0.00432900432900433 622 462 0.227168019799105 0.897239864117313 0.445952651341299 1 0.00247992772341285 -0.000494146796397601
"925" "NM_019702" "chr10" 21295978 21368889 0.0184902783072817 0.0157517899761337 5246 4190 NA NA 0 0 0.30871351765719 1 0.542150682312189 1 -0.00273848833114809 NA
"926" "NM_001145209" "chr10" 21295978 21313545 0.0184902783072817 0.0157517899761337 5246 4190 NA NA 0 0 0.30871351765719 1 0.542150682312189 1 -0.00273848833114809 NA
"927" "NM_001161845" "chr10" 21882183 21999902 0.0161725067385445 0.011079650375477 11130 8123 0.019349164467898 0.0226904376012966 1137 617 0.00265853415685621 0.578451100460108 0.02037476384329 1 -0.00509285636306744 0.00334127313339862
"928" "NM_001161847" "chr10" 21978671 21999902 0.0153056548437357 0.0112514064258032 10911 7999 0.019349164467898 0.0226904376012966 1137 617 0.0163212478006469 0.578451100460108 0.0760495237036115 1 -0.00405424841793245 0.00334127313339862
"929" "NM_001161848" "chr10" 21986103 21999902 0.0153056548437357 0.0112514064258032 10911 7999 0.019349164467898 0.0226904376012966 1137 617 0.0163212478006469 0.578451100460108 0.0760495237036115 1 -0.00405424841793245 0.00334127313339862
"930" "NM_001161849" "chr10" 21992222 21999902 0.0153056548437357 0.0112514064258032 10911 7999 0.019349164467898 0.0226904376012966 1137 617 0.0163212478006469 0.578451100460108 0.0760495237036115 1 -0.00405424841793245 0.00334127313339862
"931" "NM_001161850" "chr10" 21993889 21999902 0.0153056548437357 0.0112514064258032 10911 7999 NA NA 0 0 0.0163212478006469 1 0.0760495237036115 1 -0.00405424841793245 NA
"932" "NM_011361" "chr10" 21994665 21999902 0.0135309278350515 0.0114848236259229 1552 1219 NA NA 0 0 0.630837276642485 1 0.838063109652676 1 -0.00204610420912866 NA
"933" "NM_001254744" "chr10" 22113049 22149270 0.0191170674024438 0.0189509306260575 5074 2955 0.0425531914893617 0.033033033033033 517 333 0.95810556485672 0.42157537701442 1 1 -0.0001661367763863 -0.00952015845632867
"934" "NM_001254745" "chr10" 22144303 22149270 0.0191170674024438 0.0189509306260575 5074 2955 0.0425531914893617 0.033033033033033 517 333 0.95810556485672 0.42157537701442 1 1 -0.0001661367763863 -0.00952015845632867
"935" "NM_001359808" "chr10" 22158568 22183914 0.0244270205066345 0.0173066522444565 3316 1849 0.0810672139558748 0.100883652430044 1949 1358 0.0878147998372472 0.0313129321072655 0.241527363738667 0.198766715072329 -0.00712036826217803 0.0198164384741694
"936" "NM_009016" "chr10" 22158608 22374139 0.0208200164368551 0.0153020981227323 10951 6339 0.0987236259442563 0.117710196779964 3839 2795 0.00897008101820558 0.00737878090087486 0.0495913990495498 0.0683124862665629 -0.00551791831412279 0.0189865708357079
"937" "NM_009017" "chr10" 22173874 22374113 0.0182995145026765 0.0137857900318134 8033 4715 0.116931216931217 0.133611691022964 1890 1437 0.0511977323133557 0.121252192848184 0.167291600770776 0.526112412879327 -0.0045137244708631 0.0166804740917476
"938" "NM_009018" "chr10" 22173901 22374139 0.0182995145026765 0.0137857900318134 8033 4715 0.116931216931217 0.133611691022964 1890 1437 0.0511977323133557 0.121252192848184 0.167291600770776 0.526112412879327 -0.0045137244708631 0.0166804740917476
"939" "NM_001177775" "chr10" 22273473 22288848 0.0168429298864081 0.0156974669996432 5106 2803 0.116931216931217 0.133611691022964 1890 1437 0.70056960679309 0.121252192848184 0.89085815990796 0.526112412879327 -0.00114546288676491 0.0166804740917476
"940" "NM_178934" "chr10" 22645010 22703880 0.0689795918367347 0.0610287707061901 2450 1147 NA NA 0 0 0.36885486550707 1 0.605444830182258 1 -0.00795082113054463 NA
"941" "NM_011603" "chr10" 22703876 22731447 0.021223577934353 0.0212765957446809 11638 7520 NA NA 0 0 0.980175922288964 1 1 1 5.30178103278697e-05 NA
"942" "NM_011545" "chr10" 22817275 22820143 NA NA 0 0 0.0639097744360902 0.0232558139534884 532 258 1 0.000936659823171572 1 0.0138416469581745 NA -0.0406539604826019
"943" "NM_010167" "chr10" 23102961 23349943 NA NA 0 0 0.0492424242424242 0.0749063670411985 792 534 1 0.0336916727308048 1 0.211332193489627 NA 0.0256639427987743
"944" "NM_001347372" "chr10" 23102961 23349890 NA NA 0 0 0.0492424242424242 0.0749063670411985 792 534 1 0.0336916727308048 1 0.211332193489627 NA 0.0256639427987743
"945" "NM_011295" "chr10" 23785182 23787209 0.0171480144404332 0.0193511667615253 2216 1757 NA NA 0 0 0.605849766433962 1 0.820007783589096 1 0.00220315232109211 NA
"946" "NM_001358813" "chr10" 23796985 23827968 0.0196467991169978 0.0205267234701782 4530 2582 NA NA 0 0 0.799026279136343 1 0.95857284575952 1 0.000879924353180364 NA
"947" "NM_001358563" "chr10" 24149288 24188961 0.0348623853211009 0.0141342756183746 545 283 NA NA 0 0 0.0688758784170117 1 0.204687673979783 1 -0.0207281097027264 NA
"948" "NM_016797" "chr10" 24149316 24188961 0.0348623853211009 0.0141342756183746 545 283 NA NA 0 0 0.0688758784170117 1 0.204687673979783 1 -0.0207281097027264 NA
"949" "NM_021509" "chr10" 24223516 24302783 0.0221331194867682 0.019872813990461 6235 3774 0.0101214574898785 0.0177514792899408 494 169 0.445563160782278 0.303289909203072 0.679261541420272 0.985825226799985 -0.00226030549630719 0.00763002180006229
"950" "NM_010217" "chr10" 24595441 24598682 0.0186513629842181 0.0230547550432277 697 347 NA NA 0 0 0.636767160376076 1 0.84276957247933 1 0.00440339205900959 NA
"951" "NM_001308327" "chr10" 24637913 24712159 0.0174418604651163 0.0151515151515152 344 132 NA NA 0 0 0.86040878894275 1 0.997651495713795 1 -0.00229034531360113 NA
"952" "NM_001166416" "chr10" 24869985 24913529 0.022385252069225 0.0200814111261872 5316 3685 NA NA 0 0 0.456558233646441 1 0.688693887554197 1 -0.00230384094303774 NA
"953" "NM_018747" "chr10" 25169089 25299163 0.0131887456037515 0.00807799442896936 10236 7180 0.979328165374677 0.993055555555556 387 288 0.00123703475523177 0.0943306774281497 0.0114595807137783 0.440229628727971 -0.00511075117478211 0.0137273901808785
"954" "NM_001358755" "chr10" 25359797 25523518 0.0151269584008644 0.0163444289415986 7404 5017 NA NA 0 0 0.5921665396588 1 0.809412224735052 1 0.00121747054073417 NA
"955" "NM_001358814" "chr10" 25991182 26078963 0.0382639016333272 0.0402611534276387 10898 7352 0.147959183673469 0.143382352941176 392 272 0.495270850835034 0.855868464540222 0.723734166254053 1 0.00199725179431152 -0.00457683073229292
"956" "NM_029881" "chr10" 25991182 26079052 0.0382639016333272 0.0402611534276387 10898 7352 0.147959183673469 0.143382352941176 392 272 0.495270850835034 0.855868464540222 0.723734166254053 1 0.00199725179431152 -0.00457683073229292
"957" "NR_028030" "chr10" 26078254 26079447 0.0353369335524771 0.0364927344782034 8518 6056 NA NA 0 0 0.711599710638958 1 0.898792578703932 1 0.00115580092572633 NA
"958" "NM_172787" "chr10" 26274467 26375219 0.0131914026688398 0.0107052896725441 19634 12704 0.0288935870331219 0.0146892655367232 1419 885 0.0450695225488157 0.00892882748011637 0.15247753965133 0.0778946915304796 -0.00248611299629569 -0.0142043214963988
"959" "NM_001347467" "chr10" 26274467 26374072 0.015063334474495 0.0103550295857988 2921 2028 0.0288935870331219 0.0146892655367232 1419 885 0.146944037327903 0.00892882748011637 0.33772748042707 0.0778946915304796 -0.00470830488869622 -0.0142043214963988
"960" "NM_001359356" "chr10" 28074819 28597397 0.0176056338028169 0.0388349514563107 284 103 0.0347243374961925 0.0445505171042164 3283 2514 0.244622233769905 0.0410509899538459 0.466759880141289 0.243254286493157 0.0212293176534938 0.00982617960802389
"961" "NM_026138" "chr10" 29143995 29199628 0.0968686641135391 0.0726243526436228 13317 8303 NA NA 0 0 5.49367769379987e-10 1 4.21903061023325e-08 1 -0.0242443114699163 NA
"962" "NM_001110195" "chr10" 29313165 29346661 0.0112474437627812 0.014278429372769 2934 1961 NA NA 0 0 0.352130941950821 1 0.588056631897061 1 0.00303098560998781 NA
"963" "NM_026518" "chr10" 29344175 29362442 0.0145004734848485 0.0115433116694151 16896 10309 0.0337078651685393 0 356 221 0.0375211444786772 4.06401227176742e-05 0.134215926757022 0.00110323791011239 -0.00295716181543341 -0.0337078651685393
"964" "NM_028351" "chr10" 29453106 29535867 0.0185967878275571 0.0168776371308017 2366 1422 NA NA 0 0 0.698408367449801 1 0.889101504967873 1 -0.00171915069675537 NA
"965" "NM_001109747" "chr10" 30196008 30200540 0.0105017502917153 0.00171821305841924 857 582 0.0603448275862069 0 116 70 0.0307923062177213 0.00163326051264523 0.117811967671416 0.0216337688279067 -0.00878353723329604 -0.0603448275862069
"966" "NM_028604" "chr10" 30534224 30600700 0.0163761225567882 0.00752177355502771 3786 2526 NA NA 0 0 0.00151893426170205 1 0.0133691470468811 1 -0.00885434900176046 NA
"967" "NM_025798" "chr10" 30608206 30618366 0.0141752577319588 0.00443458980044346 776 451 0.012987012987013 0.0131578947368421 385 228 0.0859722527080193 0.983346715293253 0.238138802025465 1 -0.0097406679315153 0.000170881749829117
"968" "NM_001358841" "chr10" 30645581 30803326 0.0181084057261715 0.0174860386340749 16346 10923 NA NA 0 0 0.70343030618426 1 0.892998168338274 1 -0.000622367092096652 NA
"969" "NM_013904" "chr10" 30832358 30842783 0.0104808877928483 0.0100334448160535 1622 897 NA NA 0 0 0.9150904550378 1 1 1 -0.000447442976794823 NA
"970" "NM_027168" "chr10" 31313404 31328086 0.0208120791675168 0.00921658986175115 4901 3255 NA NA 0 0 2.46992342429012e-05 1 0.000525239669940146 1 -0.0115954893057657 NA
"971" "NM_001359366" "chr10" 31332372 31445958 0.0189804772234273 0.0174358974358974 1844 975 NA NA 0 0 0.770923950394986 1 0.939458329117976 1 -0.0015445797875299 NA
"972" "NM_001146349" "chr10" 31501886 31609725 0.0130211989330338 0.0156617928919555 28492 18261 0.078927773641102 0.0565819861431871 1343 866 0.0186525313300685 0.0209479051781201 0.0838196000348954 0.145376429687187 0.0026405939589217 -0.0223457874979149
"973" "NM_175448" "chr10" 33512285 33624684 NA NA 0 0 0.96113074204947 0.862876254180602 566 299 1 2.07670902305912e-09 1 2.56432681284022e-07 NA -0.0982544878688679
"974" "NM_025614" "chr10" 33996554 34019616 0.0135860979462875 0.0185799601857996 6330 4521 NA NA 0 0 0.0402107715628232 1 0.140427072392357 1 0.00499386223951208 NA
"975" "NM_172508" "chr10" 34151388 34207235 0.0176125244618395 0.0132838445008791 7665 5119 0.0665399239543726 0.0731707317073171 1052 492 0.052520957912265 0.55070386971074 0.17030532447508 1 -0.00432867996096045 0.00663080775294445
"976" "NM_009433" "chr10" 34282189 34284885 0.0147730325006715 0.0150778210116732 3723 2056 NA NA 0 0 0.927074348919865 1 1 1 0.000304788511001651 NA
"977" "NM_030203" "chr10" 34297420 34301320 NA NA 0 0 0.0250783699059561 0.0284463894967177 638 457 1 0.709257762272948 1 1 NA 0.00336801959076161
"978" "NM_001347463" "chr10" 34303608 34418551 0.0168168168168168 0.0211416490486258 4995 3311 NA NA 0 0 0.15525351223912 1 0.350093953812298 1 0.00432483223180898 NA
"979" "NM_001253356" "chr10" 36506806 36834394 0.0293926599545307 0.0311534500514933 6158 3884 NA NA 0 0 0.615591951275265 1 0.827496043607413 1 0.00176079009696261 NA
"980" "NM_008229" "chr10" 36974543 37001888 0.0147560975609756 0.0149957877000842 8200 5935 NA NA 0 0 0.907489775273128 1 1 1 0.000239690139108637 NA
"981" "NM_008538" "chr10" 37133242 37138926 0.0151480376405784 0.0118360445455076 26142 17151 0.0172117039586919 0.0252707581227437 581 277 0.00357994337273745 0.339337780701718 0.0253642068215653 1 -0.00331199309507083 0.00805905416405177
"982" "NM_028006" "chr10" 39134022 39151058 0.0175025244025581 0.00989583333333333 2971 1920 NA NA 0 0 0.0259033743199578 1 0.104987644017067 1 -0.00760669106922473 NA
"983" "NM_001122892" "chr10" 39369798 39565374 0.0140075640846057 0.0166059133252329 14278 9876 NA NA 0 0 0.104762585599513 1 0.272371696852478 1 0.0025983492406272 NA
"984" "NR_038037" "chr10" 39621410 39732007 0.0158588882595679 0.0180868679149153 12359 7851 NA NA 0 0 0.230739254180051 1 0.450773326144288 1 0.00222797965534737 NA
"985" "NM_011264" "chr10" 39732159 39875205 0.0140502698235208 0.0135929744177167 20569 13095 NA NA 0 0 0.7262201352876 1 0.909010541566976 1 -0.000457295405804145 NA
"986" "NR_033628" "chr10" 39892759 39899238 0.0122038765254846 0.00367647058823529 1393 816 NA NA 0 0 0.0287690400726421 1 0.112125877453774 1 -0.00852740593724927 NA
"987" "NM_144821" "chr10" 40001572 40025268 0.0299579103738549 0.0247349823321555 4039 2547 NA NA 0 0 0.206870479224168 1 0.420550575100893 1 -0.00522292804169944 NA
"988" "NM_001114332" "chr10" 40033534 40142254 0.00756013745704467 0.00528479154433353 2910 1703 NA NA 0 0 0.352905459137798 1 0.588858200995555 1 -0.00227534591271114 NA
"989" "NM_028247" "chr10" 40075401 40142254 0.00756013745704467 0.00528479154433353 2910 1703 NA NA 0 0 0.352905459137798 1 0.588858200995555 1 -0.00227534591271114 NA
"990" "NM_001359491" "chr10" 40247700 40257712 NA NA 0 0 0.873913043478261 0.852272727272727 1150 880 1 0.130976814700107 1 0.555620591724382 NA -0.0216403162055335
"991" "NM_001359493" "chr10" 40247700 40257562 NA NA 0 0 0.873913043478261 0.852272727272727 1150 880 1 0.130976814700107 1 0.555620591724382 NA -0.0216403162055335
"992" "NM_009665" "chr10" 40287457 40302188 0.0163453478625314 0.0128311258278146 7158 4832 NA NA 0 0 0.116388046348337 1 0.290421485349336 1 -0.00351422203471687 NA
"993" "NM_007444" "chr10" 40287464 40302186 0.0163453478625314 0.0128311258278146 7158 4832 NA NA 0 0 0.116388046348337 1 0.290421485349336 1 -0.00351422203471687 NA
"994" "NM_001168304" "chr10" 40349307 40483818 0.0200286123032904 0.0257603972687772 4893 3222 NA NA 0 0 0.089418527897377 1 0.244622483877533 1 0.00573178496548674 NA
"995" "NM_177793" "chr10" 40683281 40811083 0.020424948594928 0.0230250099245732 7295 5038 0.925925925925926 0.984375 135 64 0.329246856492793 0.0157722499227474 0.564629978819411 0.118547813567425 0.00260006132964521 0.0584490740740741
"996" "NM_031877" "chr10" 40883533 40938569 0.0158428734197819 0.0155157715260017 18431 11730 NA NA 0 0 0.823661044034784 1 0.974238955463406 1 -0.000327101893780185 NA
"997" "NM_001277230" "chr10" 41450357 41453468 0.0158568519057317 0.0113509904295571 6874 4493 NA NA 0 0 0.0433113238573895 1 0.148430160049532 1 -0.00450586147617465 NA
"998" "NM_001277229" "chr10" 41450357 41465582 0.0158568519057317 0.0113509904295571 6874 4493 NA NA 0 0 0.0433113238573895 1 0.148430160049532 1 -0.00450586147617465 NA
"999" "NM_009213" "chr10" 41487171 41490340 0.0228509249183896 0.0217917675544794 1838 1239 NA NA 0 0 0.845461121792322 1 0.987973242870424 1 -0.00105915736391014 NA
"1000" "NM_028430" "chr10" 41490438 41514288 0.0238970588235294 0.028892455858748 1088 623 NA NA 0 0 0.533085746621736 1 0.759599664068853 1 0.00499539703521858 NA
"1001" "NM_016898" "chr10" 41519499 41531042 0.0298507462686567 0.0213675213675214 603 468 NA NA 0 0 0.383891155091088 1 0.620640783241723 1 -0.00848322490113535 NA
"1002" "NM_001162908" "chr10" 41810573 41908436 0.0151736212430697 0.0178156467854376 3427 2582 0.0381315538608198 0.0321027287319422 1049 623 0.424931784602583 0.45293719892267 0.659130630319644 1 0.00264202554236791 -0.00602882512887762
"1003" "NM_001013370" "chr10" 41887438 41908436 0.018957345971564 0.0262206148282098 1266 1106 0.0381315538608198 0.0321027287319422 1049 623 0.233153251972538 0.45293719892267 0.453863842298306 1 0.00726326885664578 -0.00602882512887762
"1004" "NM_019740" "chr10" 42185785 42276742 0.175710770913067 0.161057976148306 14632 8469 0.958435207823961 0.983935742971888 409 249 0.00418519737469351 0.0266115508384597 0.0286791472435078 0.175383017575656 -0.0146527947647617 0.0255005351479267
"1005" "NM_145743" "chr10" 42312584 42478565 0.0137026668631207 0.0130371801062289 6787 4142 NA NA 0 0 0.769069580907953 1 0.937892819501208 1 -0.000665486756891797 NA
"1006" "NM_017472" "chr10" 42502053 42535369 0.0150548354935194 0.014383441501491 10030 5701 NA NA 0 0 0.737024418254906 1 0.916626008588299 1 -0.000671393992028474 NA
"1007" "NM_152229" "chr10" 42561963 42583590 0.0496575342465753 0.0432959310891987 14600 8823 0.077445652173913 0.148514851485149 736 404 0.0253584469336844 1.42887400302892e-05 0.103424228917296 0.000462418569277176 -0.00636160315737665 0.0710691993112355
"1008" "NM_172416" "chr10" 42678915 42702462 0.0136952800195647 0.0162448054401209 4089 2647 NA NA 0 0 0.398307732379233 1 0.633378093479775 1 0.00254952542055621 NA
"1009" "NM_001359285" "chr10" 42761495 42832514 0.0166805671392827 0.0164126611957796 3597 2559 0.0179028132992327 0 391 283 0.935289419185826 0.00177644378934216 1 0.0231578274807647 -0.000267905943503132 -0.0179028132992327
"1010" "NM_175407" "chr10" 43002499 43174530 0.0223378749780715 0.0241766897930742 51303 33007 0.336934156378601 0.347990902198635 1944 1319 0.0833312810458315 0.467568048639336 0.233132549577447 1 0.00183881481500274 0.0110567458200345
"1011" "NR_102361" "chr10" 43174698 43176565 0.0246201463140124 0.0204763894692854 7108 4786 NA NA 0 0 0.136371321726838 1 0.320993446186309 1 -0.00414375684472696 NA
"1012" "NM_001168289" "chr10" 43221485 43464882 0.0218878248974008 0.00860420650095602 1462 1046 0.361904761904762 0.392156862745098 105 51 0.00715241502155274 0.651029431275531 0.0421188301348648 1 -0.0132836183964448 0.0302521008403361
"1013" "NM_027772" "chr10" 43221485 43440248 0.0218878248974008 0.00860420650095602 1462 1046 0.361904761904762 0.392156862745098 105 51 0.00715241502155274 0.651029431275531 0.0421188301348648 1 -0.0132836183964448 0.0302521008403361
"1014" "NM_199028" "chr10" 43479139 43515417 0.181436396835058 0.145683621091927 16430 10715 0.977836411609499 0.985882352941176 1895 1275 8.03047151967058e-15 0.0624148529130107 1.00023234339964e-12 0.330397482098802 -0.0357527757431306 0.0080459413316778
"1015" "NM_001359601" "chr10" 43492638 43515417 0.978558875219684 0.985165205664194 2845 1483 0.977836411609499 0.985882352941176 1895 1275 0.124629072493105 0.0624148529130107 0.302510343950333 0.330397482098802 0.00660633044451053 0.0080459413316778
"1016" "NM_001359600" "chr10" 43493164 43515417 0.978558875219684 0.985165205664194 2845 1483 0.977836411609499 0.985882352941176 1895 1275 0.124629072493105 0.0624148529130107 0.302510343950333 0.330397482098802 0.00660633044451053 0.0080459413316778
"1017" "NM_026411" "chr10" 43525118 43541018 0.0159276374004523 0.0172584523977932 10171 7069 NA NA 0 0 0.500516133373777 1 0.728747556863077 1 0.00133081499734091 NA
"1018" "NM_009846" "chr10" 43579168 43584265 NA NA 0 0 0.0208518189884649 0.0137931034482759 2254 1305 1 0.0683753096116649 1 0.353984924577051 NA -0.00705871554018909
"1019" "NM_001081054" "chr10" 43874189 43901736 0.0232383808095952 0.0129431626336522 2668 1777 NA NA 0 0 0.0118511485828248 1 0.0608233117363676 1 -0.010295218175943 NA
"1020" "NM_172393" "chr10" 43950306 44004846 0.0220190832054447 0.0178069353327085 14987 9603 NA NA 0 0 0.021441372436304 1 0.0923504444386294 1 -0.00421214787273619 NA
"1021" "NM_001368306" "chr10" 43950630 44022275 0.0220190832054447 0.0178069353327085 14987 9603 0.0651716888577435 0.0725047080979284 1427 1062 0.021441372436304 0.439028529571456 0.0923504444386294 1 -0.00421214787273619 0.00733301924018491
"1022" "NM_001368305" "chr10" 43950630 44148828 0.0722804279982167 0.0679611650485437 17944 11536 0.0651716888577435 0.0725047080979284 1427 1062 0.156758216578529 0.439028529571456 0.352682192794012 1 -0.00431926294967298 0.00733301924018491
"1023" "NM_001314013" "chr10" 44268338 44364299 0.0163299197342928 0.0138857782754759 14452 8930 NA NA 0 0 0.137604751133097 1 0.322820136323959 1 -0.00244414145881691 NA
"1024" "NM_007548" "chr10" 44437173 44458748 0.0151893466500208 0.0120731286650569 4806 2899 0.869261477045908 0.900840336134454 1002 595 0.254800771562488 0.026476114390154 0.479428168561398 0.174593640167294 -0.00311621798496389 0.0315788590885456
"1025" "NM_011156" "chr10" 45067215 45162751 0.32571299230421 0.316490403446925 8836 5106 0.607390300230947 0.621359223300971 866 515 0.261311718330761 0.550376828686859 0.48675387887655 1 -0.00922258885728483 0.013968923070024
"1026" "NM_024286" "chr10" 45289304 45318450 0.0189194460698264 0.0133217492035911 5127 3453 NA NA 0 0 0.04412454988408 1 0.150209939913145 1 -0.00559769686623533 NA
"1027" "NM_024285" "chr10" 45335734 45372481 0.027794134966435 0.0239718495711458 8491 4547 NA NA 0 0 0.191621187842488 1 0.400932982241863 1 -0.00382228539528924 NA
"1028" "NM_172473" "chr10" 45577828 45712345 0.0127906976744186 0.0121159671138035 3440 2311 NA NA 0 0 0.821179307352628 1 0.972243764963707 1 -0.000674730560615056 NA
"1029" "NM_001358866" "chr10" 49093680 49787937 0.0432801822323462 0.0501792114695341 2195 1395 NA NA 0 0 0.338281788586026 1 0.573751306833971 1 0.00689902923718781 NA
"1030" "NM_001111268" "chr10" 49093680 49788766 0.0315989045713082 0.0326948480845443 4747 3028 NA NA 0 0 0.789225533121904 1 0.952675368672764 1 0.00109594351323606 NA
"1031" "NM_198007" "chr10" 50592668 50851202 0.0217902902466661 0.0218473115669377 11473 8239 NA NA 0 0 0.978436215157098 1 1 1 5.70213202716469e-05 NA
"1032" "NM_011376" "chr10" 50895650 50989152 0.0497925311203319 0.0492206726825267 1687 1219 0.0881907645722937 0.0697406340057637 2642 1735 0.944099503534744 0.0128049192487137 1 0.101985230039997 -0.000571858437805287 -0.01845013056653
"1033" "NM_153786" "chr10" 52022501 52028471 0.0357218796512864 0.0231288146482493 4703 3113 NA NA 0 0 0.00130572584658152 1 0.0118878799127956 1 -0.0125930650030371 NA
"1034" "NM_025705" "chr10" 52233618 52321378 0.0251529571719918 0.017823443069826 7355 4769 NA NA 0 0 0.00674222934587128 1 0.0404708055879748 1 -0.00732951410216588 NA
"1035" "NM_053187" "chr10" 52337023 52382124 0.0170340681362725 0.0179856115107914 998 556 NA NA 0 0 0.890816857732709 1 1 1 0.000951543374518821 NA
"1036" "NM_030250" "chr10" 52417546 52440192 0.0163807415605977 0.0176142309033833 9035 5734 NA NA 0 0 0.571400788175818 1 0.792020723006289 1 0.00123348934278565 NA
"1037" "NR_037920" "chr10" 52542319 52545739 0.878048780487805 0.873493975903614 738 498 NA NA 0 0 0.811688754197918 1 0.96749905224942 1 -0.00455480458419044 NA
"1038" "NM_178675" "chr10" 52690500 53111622 0.0274945679425038 0.0251521298174442 11966 7395 NA NA 0 0 0.323324943444844 1 0.557830556598706 1 -0.00234243812505954 NA
"1039" "NM_001204983" "chr10" 53273442 53379883 0.0071448985424407 0.0084348641049672 3499 2134 0.026080031853474 0.020572699471782 5023 3597 0.591750321578683 0.0671533787304687 0.809125762586646 0.349122195560507 0.0012899655625265 -0.00550733238169198
"1040" "NM_027830" "chr10" 53536315 53629957 0.0141944930247692 0.0114400283052247 24587 16958 0.0125024418831803 0.0160169235418555 5119 3309 0.0143828107195276 0.133206880172169 0.0699114312075569 0.560588409401446 -0.00275446471954451 0.00351448165867524
"1041" "NM_025541" "chr10" 53596960 53609215 0.0122539918306721 0.0113916461261741 21544 15011 NA NA 0 0 0.453442743627724 1 0.68650953483658 1 -0.000862345704497974 NA
"1042" "NM_008548" "chr10" 53904784 54075737 0.0149351715082882 0.0174632352941176 12186 7616 0.0274725274725275 0.0182232346241458 728 439 0.168903208140508 0.236012037405971 0.370123976285452 0.838487636249115 0.00252806378582945 -0.00924929284838169
"1043" "NR_038016" "chr10" 54075921 54081081 0.0189125295508274 0.0104166666666667 1269 768 NA NA 0 0 0.123793298806905 1 0.3016241038615 1 -0.00849586288416076 NA
"1044" "NM_001033385" "chr10" 56014293 56228689 0.0358298659269533 0.0450980392156863 4326 2550 NA NA 0 0 0.0580931754920249 1 0.182350952305828 1 0.00926817328873297 NA
"1045" "NM_001163833" "chr10" 56106916 56116880 0.0358298659269533 0.0450980392156863 4326 2550 NA NA 0 0 0.0580931754920249 1 0.182350952305828 1 0.00926817328873297 NA
"1046" "NR_045353" "chr10" 57478382 57486353 0.00316455696202532 0.00606060606060606 632 330 NA NA 0 0 0.518519842900584 1 0.746310071030536 1 0.00289604909858074 NA
"1047" "NM_008297" "chr10" 57486384 57513143 0.0165189968463733 0.0112305854241338 6659 4185 NA NA 0 0 0.0224504049060821 1 0.0950219543767844 1 -0.00528841142223952 NA
"1048" "NM_019760" "chr10" 57515774 57532529 0.0139036016949153 0.0164473684210526 7552 5472 NA NA 0 0 0.239853330319408 1 0.461703305441416 1 0.00254376672613738 NA
"1049" "NM_008863" "chr10" 57631980 57741112 NA NA 0 0 0.0625954198473282 0.0831556503198294 655 469 1 0.15166940108499 1 0.61725531655182 NA 0.0205602304725012
"1050" "NM_020561" "chr10" 57794543 57811830 0.0298748486071861 0.0148698884758364 2477 1883 0.0227272727272727 0.037037037037037 44 27 0.00088317100575899 0.692050375046886 0.00871159122236085 1 -0.0150049601313497 0.0143097643097643
"1051" "NM_027375" "chr10" 58255525 58305592 0.02 0.015625 200 128 NA NA 0 0 0.770823400444356 1 0.939458329117976 1 -0.004375 NA
"1052" "NM_026148" "chr10" 58323546 58424691 0.0102504368083867 0.0125585754451734 8585 5335 NA NA 0 0 0.210253018572626 1 0.425443036352691 1 0.00230813863678666 NA
"1053" "NM_011240" "chr10" 58446851 58494154 0.0165111270638909 0.014168765743073 4179 3176 NA NA 0 0 0.418725558540593 1 0.654057353639864 1 -0.00234236132081784 NA
"1054" "NM_001162956" "chr10" 58497936 58576244 0.0336812144212524 0.0285296269202634 2108 1367 NA NA 0 0 0.39389022137116 1 0.629786199838586 1 -0.00515158750098902 NA
"1055" "NM_172788" "chr10" 58813358 59138916 0.0237051792828685 0.0235849056603774 5020 3180 0.881961762261014 0.907164480322906 1203 991 0.9721409255627 0.0439271365311926 1 0.255930824553984 -0.000120273622491167 0.0252027180618921
"1056" "NM_001024910" "chr10" 59141626 59221847 0.0204486494735236 0.0165372087196191 6553 3991 NA NA 0 0 0.149520898391441 1 0.341460741359737 1 -0.00391144075390443 NA
"1057" "NM_001024911" "chr10" 59164111 59221847 0.0204486494735236 0.0165372087196191 6553 3991 NA NA 0 0 0.149520898391441 1 0.341460741359737 1 -0.00391144075390443 NA
"1058" "NM_172939" "chr10" 59221921 59226433 0.0178571428571429 0.0110236220472441 952 635 NA NA 0 0 0.265020939783944 1 0.491474162374086 1 -0.00683352080989876 NA
"1059" "NM_001316370" "chr10" 59323295 59373304 0.0223476297968397 0.0238993710691824 13290 9540 NA NA 0 0 0.441199156921522 1 0.674587776345245 1 0.00155174127234266 NA
"1060" "NM_001033259" "chr10" 59446983 59616692 0.023805913570887 0.0241212956581668 6595 4353 0.0618705035971223 0.0363636363636364 695 660 0.915881378029248 0.026951864764239 1 0.177074707240935 0.000315382087279745 -0.0255068672334859
"1061" "NM_001359267" "chr10" 59702562 59864134 0.0141987829614604 0.0202797202797203 1972 1430 0 0 49 45 0.175471255138486 1 0.379319824294148 1 0.00608093731825983 0
"1062" "NM_019965" "chr10" 59879590 59898016 NA NA 0 0 0.0215882806476484 0.0248380129589633 2594 1852 1 0.436838759311792 1 1 NA 0.00324973231131486
"1063" "NM_029083" "chr10" 59949674 59951770 0.0123283833006444 0.00843694493783304 3569 2252 NA NA 0 0 0.155364364959784 1 0.350290632405525 1 -0.0038914383628114 NA
"1064" "NM_001347451" "chr10" 59987408 60003135 0.0143497757847534 0.0083041958041958 3345 2288 0.963942307692308 0.985294117647059 416 136 0.0356267048582852 0.0468124343220609 0.129680505748896 0.268104289614214 -0.00604557998055756 0.0213518099547512
"1065" "NM_026937" "chr10" 60002804 60099990 0.0147533425541724 0.00418410041841004 2169 1434 NA NA 0 0 0.00120368280719868 1 0.0112237177212065 1 -0.0105692421357624 NA
"1066" "NM_052994" "chr10" 60106256 60133913 0.0260411284488995 0.0223790807732414 19354 12467 0.923454367026497 0.959752321981424 1019 646 0.0384349435833574 0.000429134662264619 0.136157441155001 0.00755419710699072 -0.0036620476756581 0.0362979549549276
"1067" "NM_016803" "chr10" 60181527 60219260 0.0149532710280374 0.0127761511844557 6420 3757 0.397058823529412 0.403036379260957 5168 3491 0.366070952143333 0.535102181540996 0.602543437275789 1 -0.0021771198435817 0.00597755573154501
"1068" "NR_045556" "chr10" 60302749 60696490 0.119962511715089 0.10240235050121 19206 11572 0.921824104234528 0.960698689956332 307 229 2.18407006011943e-06 0.0387643454061998 6.96178202819143e-05 0.235284655041234 -0.0175601612138792 0.0388745857218042
"1069" "NM_028732" "chr10" 60346850 60372684 0.0330578512396694 0.0310283687943262 1573 1128 NA NA 0 0 0.76789259404815 1 0.937087492654418 1 -0.00202948244534318 NA
"1070" "NM_001359273" "chr10" 60762593 60831581 0.0207952468007313 0.0175438596491228 8752 6099 0.515195369030391 0.518134715025907 691 386 0.155924186783824 0.912939342964118 0.351339053893256 1 -0.00325138715160846 0.00293934599551593
"1071" "NM_001316673" "chr10" 61098641 61147684 0.0182663207955037 0.0155190766989747 27756 17849 0.0892448512585812 0.0454545454545455 437 264 0.0266418845502208 0.00919293924016 0.106725949406317 0.0796828920571061 -0.00274724409652894 -0.0437903058040358
"1072" "NR_157278" "chr10" 61197111 61273419 0.470162970224237 0.507667473769169 8161 4956 0.963235294117647 0.953890489913545 408 347 3.08630731617098e-05 0.50261346935155 0.000619015521519436 1 0.0375045035449314 -0.00934480420410244
"1073" "NM_013753" "chr10" 61319656 61383523 0.0275902211874272 0.0214502657555049 8590 5268 0.0433497536945813 0.0428075588121867 4060 2593 0.0237859152379061 0.904230147200946 0.0990512145786146 1 -0.00613995543192231 -0.000542194882394625
"1074" "NM_013611" "chr10" 61417971 61425338 0.037465564738292 0.0291666666666667 1815 960 0.229061160888196 0.239229024943311 2567 1764 0.248849076501852 0.389650539842334 0.472271576428994 1 -0.00829889807162534 0.0101678640551143
"1075" "NM_010124" "chr10" 61432496 61452669 0.0180864282755764 0.0128121606948969 7243 4605 0.025 0.015625 560 320 0.0237904684860254 0.264002306653363 0.0990512145786146 0.900183375329614 -0.00527426758067957 -0.009375
"1076" "NM_153542" "chr10" 61475832 61582228 0.018715225088518 0.021455223880597 1977 1072 0.0422885572139304 0.0225563909774436 804 665 0.605271810881774 0.0243889655428796 0.819599742452919 0.163128721695199 0.00273999879207906 -0.0197321662364867
"1077" "NM_026438" "chr10" 61648620 61674165 0.00694444444444444 0.0215343203230148 2592 1486 0.0299479166666667 0.0278372591006424 768 467 7.09415246262363e-05 0.804949377712214 0.00119501653971674 1 0.0145898758785704 -0.00211065756602427
"1078" "NR_126477" "chr10" 61674526 61680290 0.00515705578996718 0.00435729847494553 6399 4590 NA NA 0 0 0.548586338719126 1 0.773216690043256 1 -0.000799757315021648 NA
"1079" "NM_001358488" "chr10" 61680284 61693297 0.0221904866527518 0.0183169172282703 9103 5787 NA NA 0 0 0.102855079059255 1 0.268838732529262 1 -0.00387356942448158 NA
"1080" "NM_001272092" "chr10" 61695513 61702773 0.0580078377330864 0.0592451027233636 23221 14651 NA NA 0 0 0.617524104634743 1 0.829020672669971 1 0.00123726499027716 NA
"1081" "NR_073587" "chr10" 61695585 61702773 0.0580078377330864 0.0592451027233636 23221 14651 NA NA 0 0 0.617524104634743 1 0.829020672669971 1 0.00123726499027716 NA
"1082" "NM_001284300" "chr10" 61715262 61738652 0.0197287299630086 0.0136986301369863 811 511 NA NA 0 0 0.406798617271917 1 0.641310103998231 1 -0.00603009982602233 NA
"1083" "NM_178058" "chr10" 61715262 61739260 0.0197287299630086 0.0136986301369863 811 511 NA NA 0 0 0.406798617271917 1 0.641310103998231 1 -0.00603009982602233 NA
"1084" "NM_207000" "chr10" 61738646 61783864 0.0194767198863161 0.015820782179471 23926 15802 NA NA 0 0 0.00689864722523307 1 0.0411834858994045 1 -0.00365593770684519 NA
"1085" "NM_007731" "chr10" 61838233 61979108 0.0239881644298848 0.0186643835616438 9463 5840 0.420537897310513 0.24124513618677 409 257 0.0273310012567582 4.3835661226421e-08 0.108281990119947 3.47450358662039e-06 -0.00532378086824098 -0.179292761123743
"1086" "NM_027251" "chr10" 62107655 62111050 0.0102707749766573 0.00967606226335717 3213 2377 0.962546816479401 0.946708463949843 534 319 0.82503443617875 0.212555939146713 0.974325795111382 0.785175635463896 -0.000594712713300156 -0.0158383525295575
"1087" "NM_001358253" "chr10" 62107655 62110968 NA NA 0 0 0.962546816479401 0.946708463949843 534 319 1 0.212555939146713 1 0.785175635463896 NA -0.0158383525295575
"1088" "NM_009719" "chr10" 62133089 62134763 0.0762265740155822 0.059706828745084 4749 2797 0.131666666666667 0.181818181818182 600 286 0.00607495330018092 0.0166808080442377 0.037564855158649 0.123313185452215 -0.0165197452704982 0.0501515151515152
"1089" "NM_197996" "chr10" 62185395 62231218 0.0794886047804336 0.0773751224289912 1799 1021 NA NA 0 0 0.841075704002227 1 0.98548806993842 1 -0.00211348235144239 NA
"1090" "NM_001146100" "chr10" 62268854 62340421 0.229766431287344 0.215466517231718 5523 3569 0.0270489586150933 0.0203488372093023 3697 2408 0.109743797752462 0.0578396385592324 0.279728730917798 0.311972024281275 -0.0142999140556263 -0.00670012140579099
"1091" "NM_010438" "chr10" 62268854 62379908 0.229766431287344 0.215466517231718 5523 3569 0.0270489586150933 0.0203488372093023 3697 2408 0.109743797752462 0.0578396385592324 0.279728730917798 0.311972024281275 -0.0142999140556263 -0.00670012140579099
"1092" "NM_181423" "chr10" 62429220 62449738 0.0160074083873528 0.0102661596958175 7559 5260 NA NA 0 0 0.00508740310014413 1 0.0329638965446746 1 -0.00574124869153533 NA
"1093" "NR_027926" "chr10" 62449159 62451353 0.0160074083873528 0.0102661596958175 7559 5260 NA NA 0 0 0.00508740310014413 1 0.0329638965446746 1 -0.00574124869153533 NA
"1094" "NM_001358543" "chr10" 62454842 62486805 0.0265143789516622 0.0249637155297533 4903 3445 NA NA 0 0 0.659843763274951 1 0.858289096907531 1 -0.00155066342190898 NA
"1095" "NM_001113355" "chr10" 62454842 62486598 0.0265143789516622 0.0249637155297533 4903 3445 NA NA 0 0 0.659843763274951 1 0.858289096907531 1 -0.00155066342190898 NA
"1096" "NM_028197" "chr10" 62558469 62578457 0.014574477314132 0.00960614793467819 11527 7287 NA NA 0 0 0.00248344277447119 1 0.0193906371176194 1 -0.00496832937945384 NA
"1097" "NM_019553" "chr10" 62580246 62602298 0.0189661584232057 0.0106707317073171 2689 1968 NA NA 0 0 0.0207092882420518 1 0.0904001023692264 1 -0.00829542671588858 NA
"1098" "NM_001358819" "chr10" 62615791 62651218 0.0167459897761326 0.0206002034587996 5673 3932 NA NA 0 0 0.168346119563325 1 0.369553641020084 1 0.00385421368266704 NA
"1099" "NM_001033260" "chr10" 62659043 62726094 0.00906002265005663 0.00353565114908662 1766 1697 NA NA 0 0 0.0369367795750703 1 0.132748741160161 1 -0.00552437150097 NA
"1100" "NM_026201" "chr10" 62743927 62792368 0.0148530090811144 0.013417994489038 12994 8347 0.0617848970251716 0.0275590551181102 437 254 0.386917092960831 0.0131663958057614 0.6234926235992 0.104028676491325 -0.00143501459207638 -0.0342258419070614
"1101" "NM_001253857" "chr10" 62804569 62887324 0.0134529147982063 0.0186865990389749 3345 1873 0.0195838433292534 0.0151515151515152 2451 1650 0.145243091250604 0.234307841359916 0.334882432407875 0.835436811315054 0.00523368424076863 -0.00443232817773821
"1102" "NM_175194" "chr10" 62920632 62946494 0.0293526336952151 0.0234042553191489 2487 1880 NA NA 0 0 0.225243720436947 1 0.443839726710506 1 -0.00594837837606618 NA
"1103" "NM_177372" "chr10" 62947028 62974188 0.0166898470097357 0.0177514792899408 1438 676 NA NA 0 0 0.860822799024909 1 0.997741283011198 1 0.00106163228020508 NA
"1104" "NR_152862" "chr10" 62947028 62974183 0.0166898470097357 0.0177514792899408 1438 676 NA NA 0 0 0.860822799024909 1 0.997741283011198 1 0.00106163228020508 NA
"1105" "NM_027425" "chr10" 62980251 63017209 0.00630693763139453 0.00165654334621756 2854 1811 NA NA 0 0 0.0130257106325928 1 0.0649226467352508 1 -0.00465039428517697 NA
"1106" "NM_001079824" "chr10" 63014663 63023849 0.0144724556489262 0.00907258064516129 6426 3968 NA NA 0 0 0.0135620252956229 1 0.0668126959425726 1 -0.00539987500376495 NA
"1107" "NM_016864" "chr10" 63099784 63101281 0.00773993808049536 0.00486295313881521 3230 2262 0.0192063267900014 0.0219757650441569 7081 4869 0.185792307835365 0.245716849080743 0.392392930569361 0.861403769412197 -0.00287698494168015 0.0027694382541555
"1108" "NM_030114" "chr10" 63243796 63317881 0.0180204410973642 0.0137463697967086 7436 5165 NA NA 0 0 0.0597414794331031 1 0.186066023987698 1 -0.00427407130065556 NA
"1109" "NM_019812" "chr10" 63319004 63339035 0.0117627971120305 0.0117611761176118 24654 16665 NA NA 0 0 0.998803752928806 1 1 1 -1.62099441874085e-06 NA
"1110" "NM_177612" "chr10" 63430097 65003667 0.329119850187266 0.119965724078835 2136 1167 0.010230179028133 0.0128205128205128 782 468 4.24373545553888e-43 0.630954832380349 3.70003805423513e-40 1 -0.209154126108431 0.00259033379237983
"1111" "NM_001164376" "chr10" 63457510 65003667 0.765227021040975 0.488636363636364 903 264 NA NA 0 0 4.87572612905051e-17 1 7.52791798799861e-15 1 -0.276590657404611 NA
"1112" "NM_001204915" "chr10" 67009188 67096988 0.0145515938417012 0.0140301197065259 24877 15538 NA NA 0 0 0.667629259300826 1 0.86590837253735 1 -0.000521474135175235 NA
"1113" "NM_207221" "chr10" 67127257 67256326 0.0122984421973217 0.00505254648342765 7318 4948 0.00509337860780985 0.00418994413407821 1767 716 2.10389020330988e-05 0.692561808631425 0.000459938946806181 1 -0.00724589571389403 -0.000903434473731635
"1114" "NM_001036293" "chr10" 67266688 67285281 0.0172721858248958 0.0237118103055176 3358 2193 0.03125 0.0321285140562249 352 249 0.0953187241087426 0.946952110849141 0.255115703643166 1 0.00643962448062178 0.000878514056224897
"1115" "NM_010118" "chr10" 67537868 67542188 0.0432296431838975 0.041036717062635 4372 2778 0.194805194805195 0.135714285714286 308 280 0.653066850596128 0.0478368070021381 0.8537446515731 0.272706597456035 -0.00219292612126254 -0.0590909090909091
"1116" "NM_001347458" "chr10" 67537929 67542188 0.0432296431838975 0.041036717062635 4372 2778 0.194805194805195 0.135714285714286 308 280 0.653066850596128 0.0478368070021381 0.8537446515731 0.272706597456035 -0.00219292612126254 -0.0590909090909091
"1117" "NM_001005419" "chr10" 67544510 67548955 0.0200227747200607 0.0150482892865164 21076 13357 0.590576766856214 0.519031141868512 1231 867 0.000638228036939671 0.000352741125490717 0.0068105226519221 0.00649374729811371 -0.0049744854335443 -0.0715456249877023
"1118" "NM_178679" "chr10" 67886104 67912662 0.0240519303040656 0.0202331961591221 14635 8748 NA NA 0 0 0.0555278868788378 1 0.176558679721738 1 -0.00381873414494351 NA
"1119" "NM_001359319" "chr10" 67979569 68043864 0.0211210398050366 0.00918133129303749 2462 1307 NA NA 0 0 0.00452919354353522 1 0.0303214574084368 1 -0.0119397085119991 NA
"1120" "NM_023598" "chr10" 68095592 68278726 NA NA 0 0 0.0232558139534884 0.0120396600566572 3999 2824 1 0.00012211992817423 1 0.00273423198700671 NA -0.0112161538968311
"1121" "NM_001252636" "chr10" 69208551 69291784 0.293813028073044 0.292253521126761 3669 2272 0.604515659140568 0.542657342657343 1373 715 0.897882425059422 0.00104409058002015 1 0.015142378255439 -0.00155950694628387 -0.0618583164832255
"1122" "NM_001331193" "chr10" 69209761 69213098 NA NA 0 0 0.0351851851851852 0.039039039039039 540 333 1 0.73757815333129 1 1 NA 0.00385385385385385
"1123" "NM_001081347" "chr10" 69212656 69291784 0.293813028073044 0.292253521126761 3669 2272 0.97358943577431 0.981675392670157 833 382 0.897882425059422 0.263162464323668 1 0.898835011410617 -0.00155950694628387 0.00808595689584735
"1124" "NM_001252638" "chr10" 69213193 69291784 0.381989832970225 0.388200589970501 2754 1695 0.97358943577431 0.981675392670157 833 382 0.679260918830579 0.263162464323668 0.874720646253055 0.898835011410617 0.00621075700027635 0.00808595689584735
"1125" "NM_007659" "chr10" 69335145 69352912 0.0114045618247299 0.0131400090620752 3332 2207 0.0273752012882448 0.0247270391779062 4968 3114 0.564653908948875 0.407238679103866 0.786641620892215 1 0.00173544723734532 -0.00264816211033854
"1126" "NM_146005" "chr10" 69533707 70027436 NA NA 0 0 0.951149425287356 0.934865900383142 696 261 1 0.189377819471865 1 0.723815894845792 NA -0.0162835249042146
"1127" "NM_170687" "chr10" 69925531 70027436 NA NA 0 0 0.959016393442623 0.930232558139535 366 129 1 0.0869377465770977 1 0.417764027501944 NA -0.028783835303088
"1128" "NM_001111121" "chr10" 70097120 70193200 0.187177700348432 0.172237898849577 14350 9214 0.866825775656325 0.864339547798493 4190 2521 0.00359487450979404 0.738665377322684 0.0254410125149946 1 -0.0149398014988553 -0.00248622785783192
"1129" "NM_025807" "chr10" 70245275 70285951 0.00945494994438265 0.0107692307692308 1798 1300 NA NA 0 0 0.717666488441712 1 0.902780529709214 1 0.00131428082484812 NA
"1130" "NM_178621" "chr10" 70557685 70599291 0.0482631417153397 0.0377453447408153 3253 1987 NA NA 0 0 0.0695837113260608 1 0.206191477264069 1 -0.0105177969745244 NA
"1131" "NM_031397" "chr10" 70922829 71159690 0.0237402015677492 0.0179028132992327 4465 2737 NA NA 0 0 0.0934229555748493 1 0.251903774336987 1 -0.00583738826851642 NA
"1132" "NM_009360" "chr10" 71225476 71238044 0.0319573901464714 0.0197095435684647 1502 964 NA NA 0 0 0.0623274804958088 1 0.191385522251684 1 -0.0122478465780066 NA
"1133" "NM_145420" "chr10" 71254979 71285262 0.0186888596875456 0.0146232650363516 20547 12104 NA NA 0 0 0.00574956137038548 1 0.036171476499089 1 -0.00406559465119401 NA
"1134" "NM_134007" "chr10" 71330493 71344849 0.0261270491803279 0.0175644028103044 3904 2562 0.0344827586206897 0.00980392156862745 87 102 0.0216765833352193 0.255173485711171 0.092939056463587 0.880691256073789 -0.00856264637002342 -0.0246788370520622
"1135" "NM_001347191" "chr10" 71347762 71385885 0.015240527884206 0.017971442639094 11745 8124 NA NA 0 0 0.137432459992704 1 0.322587120929497 1 0.002730914754888 NA
"1136" "NM_001163534" "chr10" 74957476 75032553 0.149969409605384 0.136515238642898 13076 8695 0.210474791972589 0.228947368421053 2043 1140 0.00556770038593016 0.153845138905601 0.0353272496233976 0.623030778376725 -0.0134541709624857 0.0184725764484633
"1137" "NM_001163533" "chr10" 74957476 75032586 0.149969409605384 0.136515238642898 13076 8695 0.210474791972589 0.228947368421053 2043 1140 0.00556770038593016 0.153845138905601 0.0353272496233976 0.623030778376725 -0.0134541709624857 0.0184725764484633
"1138" "NM_010311" "chr10" 74967176 75016906 0.212914678797293 0.181903716481104 9013 6377 0.210474791972589 0.228947368421053 2043 1140 1.98352410308187e-06 0.153845138905601 6.47572560702192e-05 0.623030778376725 -0.0310109623161889 0.0184725764484633
"1139" "NM_001358848" "chr10" 74967230 75016906 0.224013081055828 0.192845257903494 8562 6010 0.210474791972589 0.228947368421053 2043 1140 5.25754122909302e-06 0.153845138905601 0.000143777262172725 0.623030778376725 -0.0311678231523339 0.0184725764484633
"1140" "NM_001081412" "chr10" 75060895 75184923 0.0204059998939948 0.0197484945093872 18867 11292 NA NA 0 0 0.693780720955964 1 0.884958506541247 1 -0.00065750538460763 NA
"1141" "NM_153406" "chr10" 75212072 75312400 0.0135508603013283 0.0100666918333963 11217 7947 0.00940438871473354 0.0398230088495575 319 226 0.0281883271565555 0.0101809370244061 0.110714665774141 0.0858860834238745 -0.00348416846793209 0.030418620134824
"1142" "NM_001145826" "chr10" 75212389 75312400 0.0280830280830281 0.0256410256410256 819 468 0.00940438871473354 0.0398230088495575 319 226 0.794727305782312 0.0101809370244061 0.956282719273769 0.0858860834238745 -0.00244200244200244 0.030418620134824
"1143" "NM_009630" "chr10" 75316876 75334792 0.0171323141802847 0.0178784266984505 11382 7551 0.715151515151515 0.587719298245614 165 114 0.701274958976452 0.0149269768228355 0.891525640445062 0.114103997147018 0.000746112518165875 -0.127432216905901
"1144" "NM_001331095" "chr10" 75317599 75334792 0.0178671133445003 0.0261299435028249 1791 1416 0.715151515151515 0.587719298245614 165 114 0.110821214277154 0.0149269768228355 0.281555028799448 0.114103997147018 0.00826283015832458 -0.127432216905901
"1145" "NM_001347201" "chr10" 75506813 75517972 0.0172080433101315 0.017162471395881 5172 3496 0.0611702127659574 0.0293040293040293 376 273 0.987222606550324 0.0336587052861107 1 0.211304248094338 -4.55719142504717e-05 -0.0318661834619281
"1146" "NM_175133" "chr10" 75506813 75517381 0.0189971283410647 0.0188738597043095 4527 3179 NA NA 0 0 0.968826110672913 1 1 1 -0.000123268636755193 NA
"1147" "NM_026095" "chr10" 75518041 75535440 NA NA 0 0 0.948009748172218 0.961038961038961 1231 847 1 0.12017419457508 1 0.523426950335538 NA 0.0130292128667433
"1148" "NM_198860" "chr10" 75550124 75560330 0.0156379510416091 0.013173017416674 18097 11311 NA NA 0 0 0.0851833914794298 1 0.236838909868338 1 -0.00246493362493507 NA
"1149" "NM_172549" "chr10" 75646109 75764357 0.0148659626320065 0.0123195619711299 12310 8036 0.0265456989247312 0.0224719101123595 2976 1958 0.126121555435098 0.309208379131509 0.304855462273162 0.997841627582676 -0.00254640066087658 -0.00407378881237163
"1150" "NM_010798" "chr10" 75859352 75860277 0.0331718225866567 0.0255697609783213 2683 1799 NA NA 0 0 0.140618301849328 1 0.327372914247921 1 -0.00760206160833544 NA
"1151" "NM_001358984" "chr10" 75893397 75895941 0.0846153846153846 0.02 130 100 0.0420600858369099 0.0218978102189781 1165 822 0.0257808831820235 0.00529103754571835 0.104576970586741 0.0533858124592494 -0.0646153846153846 -0.0201622756179318
"1152" "NM_011418" "chr10" 75896768 75921614 0.0146604938271605 0.0181159420289855 6480 3864 0.0249734325185972 0.018854242204496 1882 1379 0.178244203897261 0.199069191269989 0.382628005893635 0.750598716103734 0.00345544820182501 -0.00611919031410123
"1153" "NM_175329" "chr10" 75933129 75937750 0.0188209244395239 0.0191570881226054 3613 2349 NA NA 0 0 0.925938366271959 1 1 1 0.000336163683081422 NA
"1154" "NM_177475" "chr10" 76032611 76042969 0.0180281690140845 0.00809716599190283 1775 1235 NA NA 0 0 0.0181079917153354 1 0.081877595907149 1 -0.00993100302218167 NA
"1155" "NM_001081419" "chr10" 76263048 76345291 0.0230095437312067 0.0237497586406642 7649 5179 NA NA 0 0 0.785343852099042 1 0.950311582644461 1 0.00074021490945753 NA
"1156" "NM_001282992" "chr10" 76351253 76442912 0.018823872756457 0.0227162880618656 6853 4138 NA NA 0 0 0.1637260266507 1 0.363290227501136 1 0.00389241530540861 NA
"1157" "NM_172550" "chr10" 76459566 76469114 0.0218228498074454 0.0168776371308017 1558 948 0.962406015037594 0.992957746478873 266 142 0.385223756574414 0.0125289715886814 0.621981349739845 0.100272363330149 -0.00494521267664376 0.0305517314412793
"1158" "NM_019434" "chr10" 76468901 76515859 0.0141509433962264 0.0206766917293233 848 532 0.978108581436077 0.988549618320611 1142 786 0.362221008168164 0.0494275739675125 0.598518886707164 0.278594462399905 0.00652574833309689 0.0104410368845337
"1159" "NM_146006" "chr10" 76531604 76557139 NA NA 0 0 0.973557692307692 0.930232558139535 416 172 1 0.00297008396479893 1 0.0345004580926723 NA -0.0433251341681574
"1160" "NM_146007" "chr10" 76595755 76623404 0.40968700821822 0.372732270478285 5719 3638 0.967529173008625 0.96969696969697 1971 1155 0.000358332784601467 0.696287770324787 0.00438705816222867 1 -0.0369547377399352 0.00216779668834466
"1161" "NM_001347207" "chr10" 76597834 76623630 0.40968700821822 0.372732270478285 5719 3638 0.971428571428571 0.989556135770235 525 383 0.000358332784601467 0.0304360095171713 0.00438705816222867 0.194198249274005 -0.0369547377399352 0.0181275643416635
"1162" "NM_021568" "chr10" 76761853 76961947 0.033532041728763 0.0306258322237017 1342 751 0.153990610328639 0.141141141141141 1065 666 0.717924308708845 0.403074600036716 0.902780529709214 1 -0.00290620950506131 -0.0128494691874974
"1163" "NM_001199271" "chr10" 77032738 77050432 NA NA 0 0 0.466588511137163 0.383561643835616 853 584 1 0.000519070902616989 1 0.00887389725327452 NA -0.0830268673015465
"1164" "NM_031196" "chr10" 77033211 77050432 NA NA 0 0 0.466588511137163 0.383561643835616 853 584 1 0.000519070902616989 1 0.00887389725327452 NA -0.0830268673015465
"1165" "NM_009929" "chr10" 77052178 77166530 0.0257088846880907 0.0178230426479949 2645 1571 NA NA 0 0 0.091292421306896 1 0.248145290410932 1 -0.00788584204009583 NA
"1166" "NM_030262" "chr10" 77259299 77269586 0.211853013667936 0.240490579452542 8926 5626 0.922160444797458 0.907869481765835 2518 1563 5.59699244210062e-05 0.0688531931740288 0.000988552242789503 0.355341932181565 0.0286375657846054 -0.0142909630316234
"1167" "NM_130895" "chr10" 77290726 77418273 0.0151772163199714 0.0136745193609532 11201 7386 0.0348432055749129 0.0350877192982456 574 399 0.401188445933553 0.982008937895913 0.636230162538585 1 -0.00150269695901828 0.000244513723332722
"1168" "NM_133998" "chr10" 77486654 77515813 0.0186895338610378 0.0214899713467049 4548 2792 0.0671936758893281 0.0418848167539267 253 191 0.404971751918421 0.208039788466398 0.639924446368319 0.773211069370349 0.00280043748566705 -0.0253088591354014
"1169" "NM_145925" "chr10" 77581654 77598732 0.0186382655001902 0.0151699029126214 2629 1648 0.101657458563536 0.0543478260869565 905 552 0.393225224737546 0.000156753202427229 0.629269554592522 0.00336236753455339 -0.00346836258756883 -0.0473096324765794
"1170" "NM_019929" "chr10" 77606096 77618331 0.0161698811611144 0.0120153796859981 10266 6242 NA NA 0 0 0.0287383606844684 1 0.112094732122419 1 -0.00415450147511628 NA
"1171" "NM_001301671" "chr10" 77606597 77618331 0.00679611650485437 0.0139165009940358 1030 503 NA NA 0 0 0.182392808661776 1 0.387720059547516 1 0.00712038448918142 NA
"1172" "NM_019803" "chr10" 77622320 77645990 0.0184044105724015 0.0174793008279669 12334 7609 NA NA 0 0 0.632905484850548 1 0.83993583842889 1 -0.000925109744434608 NA
"1173" "NM_145152" "chr10" 77897575 77902536 0.00814901047729918 0.0234986945169713 1718 1149 0.953953084274544 0.958579881656805 1151 676 0.000802348796516251 0.58721279757126 0.00810786615630498 1 0.0153496840396721 0.00462679738226091
"1174" "NM_026431" "chr10" 77978649 77985438 0.0133124510571652 0.0149006622516556 2554 1208 0.791420118343195 0.749486652977413 676 487 0.698712043627264 0.0666222942018822 0.889411706513509 0.347091614994832 0.0015882111944904 -0.0419334653657826
"1175" "NM_008826" "chr10" 77986948 78009807 0.0164435048155978 0.0100470957613815 4257 3185 NA NA 0 0 0.0170228816720451 1 0.0784311943248531 1 -0.00639640905421636 NA
"1176" "NM_001271553" "chr10" 78030021 78043610 0.948603351955307 0.9618138424821 895 419 NA NA 0 0 0.283803373259071 1 0.514371924485932 1 0.0132104905267929 NA
"1177" "NM_015790" "chr10" 78069367 78079525 0.0170663692136085 0.0130212915713532 8965 5683 NA NA 0 0 0.0508041911523287 1 0.166443297664418 1 -0.00404507764225532 NA
"1178" "NM_138601" "chr10" 78162065 78169755 0.0165325212094844 0.0116836428999401 4597 3338 NA NA 0 0 0.07117189517269 1 0.209620819678163 1 -0.00484887830954436 NA
"1179" "NM_029546" "chr10" 78170909 78185149 NA NA 0 0 0.0125523012552301 0 239 119 1 0.0409560948559547 1 0.243112229857814 NA -0.0125523012552301
"1180" "NM_001081055" "chr10" 78185422 78244645 0.0145451088506512 0.0155859432436406 10519 6801 0.0585241730279898 0.0244648318042813 393 327 0.582410325386567 0.0151673656139782 0.801381901492731 0.115228443429208 0.00104083439298944 -0.0340593412237085
"1181" "NM_010925" "chr10" 78400361 78413043 0.0336206896551724 0.00602409638554217 1160 664 NA NA 0 0 3.54389375474501e-05 1 0.000685738815050006 1 -0.0275965932696302 NA
"1182" "NM_007793" "chr10" 78425669 78427622 0.0598958333333333 0.0639204545454545 768 704 0.0474083438685209 0.0550373134328358 1582 1072 0.748843747358645 0.330199001465968 0.924715656365061 1 0.00402462121212121 0.00762896956431496
"1183" "NM_172134" "chr10" 78436746 78464948 0.023448275862069 0.0248027057497181 1450 887 NA NA 0 0 0.835758808532805 1 0.981663924247028 1 0.00135442988764918 NA
"1184" "NM_001302390" "chr10" 79526423 79533787 0.0263200649878148 0.0174431441819386 6155 4529 NA NA 0 0 0.00197209482614003 1 0.016329826543602 1 -0.00887692080587617 NA
"1185" "NM_001316699" "chr10" 79540244 79555128 0.017037766022881 0.0146289478783182 16258 10322 NA NA 0 0 0.126075772074809 1 0.30481249798337 1 -0.00240881814456289 NA
"1186" "NM_198614" "chr10" 79606853 79614018 0.0230878186968839 0.0219653179190751 7060 4325 0.118320610687023 0.0713407134071341 1310 813 0.695505419739181 3.73450802938758e-05 0.886700613398773 0.00103851553492651 -0.00112250077780871 -0.0469798972798888
"1187" "NM_001168624" "chr10" 79606853 79614025 0.0230878186968839 0.0219653179190751 7060 4325 0.118320610687023 0.0713407134071341 1310 813 0.695505419739181 3.73450802938758e-05 0.886700613398773 0.00103851553492651 -0.00112250077780871 -0.0469798972798888
"1188" "NM_001024539" "chr10" 79617937 79637918 0.0220153284296075 0.0227172279678246 19441 11313 NA NA 0 0 0.687912993272312 1 0.880352822162167 1 0.000701899538217095 NA
"1189" "NM_001033473" "chr10" 79639525 79645738 NA NA 0 0 0.933574879227053 0.951004016064257 1656 1245 1 0.0311977423755829 1 0.198336544216816 NA 0.0174291368372038
"1190" "NM_148934" "chr10" 79669409 79676126 0.165373550693052 0.160585921605859 11471 7373 0.0784313725490196 0.0298507462686567 204 134 0.385369369656536 0.0274306312231208 0.622080679269132 0.179662755629296 -0.00478762908719282 -0.0485806262803629
"1191" "NM_001359818" "chr10" 79682194 79688398 0.0131429866304102 0.0160711499453893 8826 6409 0.0178595589230145 0.0149156939040208 7391 4626 0.135611696281826 0.158392749260033 0.319967615773516 0.637441577391314 0.00292816331497915 -0.00294386501899373
"1192" "NR_038088" "chr10" 79697304 80369637 0.124657901204906 0.11882136344355 362103 228671 0.417208565850359 0.39447217645757 65049 40667 2.42897809794423e-11 6.78928167621032e-17 2.20873088145579e-09 3.87041280787651e-14 -0.00583653776135588 -0.0227363893927889
"1193" "NM_008226" "chr10" 79716633 79736108 0.311046425282918 0.295151457420461 33667 20996 0.943344334433443 0.946484784889822 1818 953 8.46774185403092e-05 0.678114684717773 0.00138990996412454 1 -0.0158949678624569 0.00314045045637823
"1194" "NM_172551" "chr10" 79736124 79746581 0.0162365903160336 0.0134288272157565 3449 2234 0.717579250720461 0.621262458471761 1041 602 0.393625309447314 2.90529611694619e-06 0.6297155247305 0.00012702743081232 -0.00280776310027714 -0.0963167922487004
"1195" "NM_001368662" "chr10" 79755108 79757522 0.0628930817610063 0.0499632623071271 2067 1361 0.951308139534884 0.980519480519481 1376 924 0.109377787055323 1.78960725153766e-05 0.279168711907851 0.0005667854419293 -0.0129298194538792 0.0292113409845969
"1196" "NR_027505" "chr10" 79758514 79766952 0.0127321249861003 0.0111943667057868 17986 11077 0.0562659846547315 0.0375494071146245 782 506 0.242586938084026 0.0790941250279707 0.464610879478154 0.393268406965643 -0.00153775828031353 -0.018716577540107
"1197" "NM_031380" "chr10" 79777273 79782630 0.0153129161118509 0.0139442231075697 1502 1004 0.147930443301494 0.108506616257089 4083 2645 0.780033095171534 9.44268684728732e-08 0.946667529405754 6.7613287174151e-06 -0.00136869300428114 -0.0394238270444051
"1198" "NM_023128" "chr10" 79793571 79820896 0.151879116621465 0.156869220607662 5162 3028 0.484931506849315 0.404145077720207 365 193 0.54602961556797 0.0279808018935707 0.771226506760858 0.182540248972934 0.00499010398619726 -0.0807864291291078
"1199" "NR_029447" "chr10" 79851376 79854971 0.0184012066365008 0.0153172866520788 3315 2285 NA NA 0 0 0.379307788630836 1 0.616120552666987 1 -0.00308391998442198 NA
"1200" "NM_008956" "chr10" 79854431 79864435 0.0155251623805249 0.0130522902310499 18937 12335 NA NA 0 0 0.0724009740775549 1 0.212332259156612 1 -0.00247287214947504 NA
"1201" "NM_001170935" "chr10" 79860474 79874634 0.0119206909135142 0.00852922820886208 8221 4807 NA NA 0 0 0.0646268289750766 1 0.196250534535666 1 -0.00339146270465209 NA
"1202" "NR_033210" "chr10" 79864780 79874634 0.0119206909135142 0.00852922820886208 8221 4807 NA NA 0 0 0.0646268289750766 1 0.196250534535666 1 -0.00339146270465209 NA
"1203" "NM_011178" "chr10" 79879666 79883172 NA NA 0 0 0.0274914089347079 0.0286396181384248 582 419 1 0.905593875583325 1 1 NA 0.00114820920371692
"1204" "NM_001359629" "chr10" 79894705 79908938 0.0226130653266332 0.00657894736842105 398 304 NA NA 0 0 0.0747179835986637 1 0.217252289812937 1 -0.0160341179582121 NA
"1205" "NM_001163276" "chr10" 79894706 79908938 0.0226130653266332 0.00657894736842105 398 304 NA NA 0 0 0.0747179835986637 1 0.217252289812937 1 -0.0160341179582121 NA
"1206" "NM_177994" "chr10" 79910052 79916930 0.0231269573596724 0.0170537010159652 4151 2756 0.0564971751412429 0.0445859872611465 531 314 0.0790546937914209 0.375100158579856 0.22513457008117 1 -0.0060732563437072 -0.0119111878800964
"1207" "NM_053244" "chr10" 79916970 79922272 0.419068005927878 0.489686098654709 6073 3345 0.58550185873606 0.675595238095238 1076 672 4.2769061624265e-11 1.46647183282667e-05 3.79594629577758e-09 0.000473552189676621 0.070618092726831 0.0900933793591786
"1208" "NM_007880" "chr10" 79927042 79955018 0.0184655968344691 0.0207930367504836 9098 6204 0.0249687890137328 0.00549450549450549 801 364 0.307183910038885 0.000936371736852189 0.540810062311006 0.0138416469581745 0.00232743991601445 -0.0194742835192273
"1209" "NM_001288625" "chr10" 79927340 79955018 0.0117779024116657 0.0155402072027627 5349 4054 0.0249687890137328 0.00549450549450549 801 364 0.11782969129258 0.000936371736852189 0.292933861848142 0.0138416469581745 0.00376230479109697 -0.0194742835192273
"1210" "NM_130455" "chr10" 79970723 79977190 0.262607626076261 0.23641180232027 17886 10947 0.733001658374793 0.796124684077506 1809 1187 6.2774464953001e-07 7.469723817907e-06 2.36153076023701e-05 0.000278181523690999 -0.0261958237559904 0.0631230257027137
"1211" "NM_001359632" "chr10" 79977119 79984260 0.97445374497228 0.979345352704359 9199 5713 0.946397188049209 0.966417910447761 1138 804 0.0539632951354813 0.0188286087682612 0.17342112489592 0.134365738643798 0.00489160773207897 0.020020722398552
"1212" "NM_007725" "chr10" 79988599 79995400 0.0153249955962656 0.0117482517482517 5677 3575 0.224711473183978 0.188498402555911 1473 939 0.148547550110171 0.0151559267700848 0.340147039662128 0.115200587992921 -0.00357674384801389 -0.0362130706280677
"1213" "NM_001347081" "chr10" 79997607 80015572 0.968242245199409 0.968792401628223 1354 737 NA NA 0 0 0.945149249945955 1 1 1 0.000550156428813398 NA
"1214" "NM_013850" "chr10" 79997614 80015572 0.968242245199409 0.968792401628223 1354 737 NA NA 0 0 0.945149249945955 1 1 1 0.000550156428813398 NA
"1215" "NM_025554" "chr10" 80035952 80039659 0.0122905027932961 0.00793650793650794 895 378 0.968316831683168 0.977611940298508 505 268 0.482568436830803 0.361299647997585 0.712988758987967 1 -0.00435399485678815 0.00929510861533922
"1216" "NR_110342" "chr10" 80047165 80056439 0.0138649087008842 0.0126796280642434 19113 11830 NA NA 0 0 0.376700101468336 1 0.613296232860685 1 -0.00118528063664077 NA
"1217" "NM_008162" "chr10" 80053564 80056439 0.0138649087008842 0.0126796280642434 19113 11830 NA NA 0 0 0.376700101468336 1 0.613296232860685 1 -0.00118528063664077 NA
"1218" "NM_001367995" "chr10" 80053658 80056439 0.0138649087008842 0.0126796280642434 19113 11830 NA NA 0 0 0.376700101468336 1 0.613296232860685 1 -0.00118528063664077 NA
"1219" "NM_001037741" "chr10" 80054010 80056439 0.0092210628488231 0.00997842502696872 12363 7416 NA NA 0 0 0.596278845221434 1 0.812544363691468 1 0.000757362178145616 NA
"1220" "NM_183426" "chr10" 80056991 80102702 0.0185749666603163 0.0159106296547055 10498 5908 0.810843373493976 0.831792975970425 830 541 0.209608828249462 0.265144876195716 0.424545238086024 0.901991589390156 -0.00266433700561077 0.0209496024764492
"1221" "NM_001359635" "chr10" 80056991 80101187 NA NA 0 0 0.916208791208791 0.925925925925926 728 486 1 0.491599420276199 1 1 NA 0.00971713471713476
"1222" "NM_001359637" "chr10" 80080409 80102702 0.0185749666603163 0.0159106296547055 10498 5908 0.0588235294117647 0 102 55 0.209608828249462 0.00355222185107753 0.424545238086024 0.0394981487446896 -0.00266433700561077 -0.0588235294117647
"1223" "NM_001301853" "chr10" 80115802 80128512 0.0125008224225278 0.0112694025090368 15199 9406 0.0660377358490566 0.00833333333333333 212 120 0.387246413930467 0.000834639863973109 0.623574985334926 0.0126752377702965 -0.00123141991349101 -0.0577044025157233
"1224" "NM_011492" "chr10" 80115802 80130685 0.0125008224225278 0.0112694025090368 15199 9406 0.0660377358490566 0.00833333333333333 212 120 0.387246413930467 0.000834639863973109 0.623574985334926 0.0126752377702965 -0.00123141991349101 -0.0577044025157233
"1225" "NR_036582" "chr10" 80130433 80139367 0.0281138379997696 0.0203953842025226 17358 11179 0.963626492942454 0.964028776978417 1842 973 3.74158718591179e-05 0.947867775492536 0.00071929708520862 1 -0.00771845379724697 0.000402284035963429
"1226" "NM_001195268" "chr10" 80130433 80137387 0.86144578313253 0.794642857142857 332 112 0.963626492942454 0.964028776978417 1842 973 0.0997235039637157 0.947867775492536 0.262960643257462 1 -0.0668029259896731 0.000402284035963429
"1227" "NM_001347092" "chr10" 80142274 80145828 0.0206030150753769 0.0162932790224033 1990 1473 NA NA 0 0 0.352271751795395 1 0.588124792195466 1 -0.00430973605297363 NA
"1228" "NM_025313" "chr10" 80142314 80145818 0.0206030150753769 0.0162932790224033 1990 1473 NA NA 0 0 0.352271751795395 1 0.588124792195466 1 -0.00430973605297363 NA
"1229" "NM_001347117" "chr10" 80148271 80158368 0.0186774547241862 0.0141297366730893 26449 17127 NA NA 0 0 0.000274162790995751 1 0.00358345757331483 1 -0.0045477180510969 NA
"1230" "NM_001305799" "chr10" 80149681 80158368 0.0236701450750827 0.0219802793755136 7858 4868 NA NA 0 0 0.535551310458478 1 0.762181441057694 1 -0.00168986569956916 NA
"1231" "NM_007705" "chr10" 80167838 80171656 0.0129058441558442 0.0126890540886952 12320 7802 0.962927756653992 0.980349344978166 2104 1374 0.893984299733172 0.000601704900187182 1 0.010020752843342 -0.000216790067148951 0.0174215883241735
"1232" "NR_152857" "chr10" 80167838 80172786 0.0332830248629756 0.0314149283739633 12589 7958 0.962445414847162 0.968776732249786 3435 2338 0.461390228812698 0.149617484821781 0.693699211819943 0.610917454553289 -0.00186809648901231 0.00633131740262449
"1233" "NM_027207" "chr10" 80172943 80175119 NA NA 0 0 0.0207322452580503 0.0179163901791639 4534 3014 1 0.329888351117965 1 1 NA -0.00281585507888638
"1234" "NM_007909" "chr10" 80179481 80190010 0.249085467243099 0.265345577573707 3007 2069 0.166581632653061 0.107303141574867 3920 2451 0.192482147864175 1.85943463226588e-14 0.402223374544311 6.55597083090377e-12 0.0162601103306076 -0.0592784910781938
"1235" "NM_023431" "chr10" 80226597 80245144 0.020238525478858 0.015003261578604 2767 1533 0.040133779264214 0.023489932885906 598 298 0.213711042742462 0.0991114684852381 0.430208485064346 0.455513235934325 -0.00523526390025392 -0.016643846378308
"1236" "NM_029272" "chr10" 80249448 80256794 NA NA 0 0 0.0576015108593012 0.0497159090909091 1059 704 1 0.420484619724425 1 1 NA -0.00788560176839214
"1237" "NM_001347119" "chr10" 80258150 80261012 0.0222016651248844 0.0368932038834951 2162 1545 NA NA 0 0 0.00839764266363668 1 0.0471298218706637 1 0.0146915387586108 NA
"1238" "NM_001122604" "chr10" 80264990 80288413 0.0119217930376729 0.0139282341831917 12582 8472 0.0296052631578947 0.00684931506849315 304 146 0.204879743685311 0.0295586959006325 0.417927726773339 0.190238380650966 0.00200644114551882 -0.0227559480894016
"1239" "NM_009091" "chr10" 80292430 80294114 0.0151562337797156 0.0130628553865068 9633 6507 0.577181208053691 0.579766536964981 298 257 0.269589819712623 0.949043498615975 0.496318507984164 1 -0.00209337839320872 0.00258532891128926
"1240" "NM_001310726" "chr10" 80292508 80294114 0.0178150379879487 0.0156804181444839 7634 5357 0.577181208053691 0.579766536964981 298 257 0.351378327503974 0.949043498615975 0.587360953001455 1 -0.0021346198434648 0.00258532891128926
"1241" "NM_011789" "chr10" 80301819 80318256 0.835236038259796 0.856541450777202 9723 6176 0.656942701798411 0.608098949508641 9564 5902 0.00029445478416753 2.42110866418568e-12 0.00380143116632621 5.60713634696252e-10 0.0213054125174058 -0.0488437522897696
"1242" "NM_025521" "chr10" 80318254 80320548 0.00971502590673575 0.00606673407482305 1544 989 NA NA 0 0 0.313187065009332 1 0.546703412739172 1 -0.0036482918319127 NA
"1243" "NM_008793" "chr10" 80321282 80329473 NA NA 0 0 0.96943231441048 0.941176470588235 229 85 1 0.14013324633149 1 0.580669549098504 NA -0.0282558438222451
"1244" "NM_001204931" "chr10" 80330144 80336441 0.955649419218585 0.916666666666667 947 444 0.966757493188011 0.953216374269006 1835 1026 0.00445170922653795 0.0359381876259284 0.0299515361578509 0.222411614610234 -0.0389827525519184 -0.013541118919005
"1245" "NM_001285435" "chr10" 80339792 80348448 0.0153217568947906 0.00901393062004917 6853 3661 0.152048192771084 0.127173913043478 4150 2760 0.0052598420697204 0.00107109344573548 0.033720319704756 0.0153537205538601 -0.00630782627474144 -0.0248742797276061
"1246" "NM_001347124" "chr10" 80356458 80365489 0.0301768990634755 0.0290269828291088 3844 2446 NA NA 0 0 0.793212024272294 1 0.955464333503775 1 -0.0011499162343668 NA
"1247" "NM_198615" "chr10" 80380354 80387651 0.113544752561799 0.119753175001794 20591 13937 NA NA 0 0 0.0776234545372468 1 0.222803464508363 1 0.00620842243999495 NA
"1248" "NM_013595" "chr10" 80392538 80399531 0.0114739629302736 0.0132729295819425 19261 12582 0.966495861253449 0.98688915375447 2537 1678 0.154480536323201 9.84444057431506e-07 0.348934853609035 5.28674993451079e-05 0.00179896665166885 0.0203932925010206
"1249" "NM_025650" "chr10" 80402996 80406821 0 0.0403225806451613 199 124 NA NA 0 0 0.00184239491166138 1 0.015524717100992 1 0.0403225806451613 NA
"1250" "NM_001164148" "chr10" 80409164 80433653 0.0126602310492166 0.0151041666666667 6319 3840 NA NA 0 0 0.305296859613712 1 0.538681357711578 1 0.00244393561745002 NA
"1251" "NM_139226" "chr10" 80494905 80517260 0.022315131976627 0.0199354785342046 19852 12089 NA NA 0 0 0.152261041290219 1 0.345871747740019 1 -0.00237965344242239 NA
"1252" "NM_025852" "chr10" 80540925 80561560 0.00806858295511851 0.0060790273556231 3966 2632 0.553072625698324 0.609756097560976 179 82 0.346504831909544 0.276886366399005 0.582609691549213 0.926203954584983 -0.00198955559949541 0.0566834718626515
"1253" "NM_078477" "chr10" 80567120 80577296 0.109118222788729 0.100430517326558 21967 14169 0.021605884155685 0.019179412478757 6526 4119 0.00854971798325635 0.326617745663045 0.0478383993763026 1 -0.00868770546217057 -0.00242647167692797
"1254" "NR_155863" "chr10" 80578123 80579496 NA NA 0 0 0.0240583711299546 0.0193548387096774 5071 3100 1 0.103772863156564 1 0.469910988403371 NA -0.00470353242027722
"1255" "NM_145421" "chr10" 80583648 80590341 0.640031098825156 0.64284767333952 11576 7543 0.098993288590604 0.0947075208913649 596 359 0.691458887781209 0.802461680111096 0.883212998508538 1 0.00281657451436457 -0.00428576769923912
"1256" "NM_001100606" "chr10" 80602879 80607654 0.136051080550098 0.142376903302353 8144 5057 0.73735199138859 0.673828125 929 512 0.307027922017306 0.00264658871416877 0.540599650765088 0.0315843300494441 0.00632582275225493 -0.0635238663885899
"1257" "NM_019575" "chr10" 80602881 80615783 0.136051080550098 0.142376903302353 8144 5057 0.73735199138859 0.673828125 929 512 0.307027922017306 0.00264658871416877 0.540599650765088 0.0315843300494441 0.00632582275225493 -0.0635238663885899
"1258" "NM_134002" "chr10" 80622779 80640771 0.157314148681055 0.179317931793179 2085 909 0.779065276168405 0.82911590128085 5178 3201 0.13748366232031 1.33073002324512e-10 0.322587120929497 2.29349772145805e-08 0.0220037831121242 0.050050625112445
"1259" "NM_001159591" "chr10" 80629655 80640771 0.942857142857143 0.950617283950617 315 162 0.969052224371373 0.963934426229508 4136 2745 0.721629279421504 0.19570304258916 0.90605583901614 0.740011584486454 0.00776014109347445 -0.00511779814186508
"1260" "NM_145361" "chr10" 80642616 80657071 0.0885714285714286 0.111969111969112 350 259 0.0203385845285681 0.0171372613024319 8506 6127 0.340156814892832 0.123419486537896 0.575679871014107 0.532615348199088 0.0233976833976834 -0.00320132322613621
"1261" "NM_021462" "chr10" 80665317 80676293 0.0185227272727273 0.017692974848222 8800 5765 0.0255813953488372 0.0369318181818182 430 352 0.713629831509752 0.337552510599128 0.899670099739521 1 -0.000829752424505243 0.011350422832981
"1262" "NM_172457" "chr10" 80685252 80701820 0.692208072523203 0.674839462930531 4633 3426 NA NA 0 0 0.0973189517992422 1 0.258597966476345 1 -0.0173686095926719 NA
"1263" "NM_027829" "chr10" 80702692 80705382 NA NA 0 0 0.0542717086834734 0.0463065049614112 2856 1814 1 0.168208052614028 1 0.665025274965356 NA -0.00796520372206214
"1264" "NM_007460" "chr10" 80706955 80742275 0.0158134548378451 0.01875 3731 2560 NA NA 0 0 0.378411710424464 1 0.615069456290318 1 0.00293654516215492 NA
"1265" "NM_199322" "chr10" 80755202 80795461 0.0170347003154574 0.0166780587833219 9510 7315 NA NA 0 0 0.858643445712419 1 0.996540063608916 1 -0.000356641532135472 NA
"1266" "NM_023900" "chr10" 80796098 80798626 0.0188702215729243 0.0120680197476687 8214 5469 NA NA 0 0 0.00164228597782414 1 0.0141358668776477 1 -0.0068022018252556 NA
"1267" "NM_013651" "chr10" 80798734 80804922 0.0109791216702664 0.0133868808567604 5556 2988 NA NA 0 0 0.3305272341079 1 0.566230689928175 1 0.002407759186494 NA
"1268" "NM_007445" "chr10" 80805239 80807679 0.0106744298884037 0.0120481927710843 2061 1494 NA NA 0 0 0.7023090966339 1 0.892381091325132 1 0.00137376288268065 NA
"1269" "NM_028001" "chr10" 80808495 80813498 NA NA 0 0 0.0553921568627451 0.0575679172056921 2040 1546 1 0.763396373226257 1 1 NA 0.00217576034294701
"1270" "NM_008753" "chr10" 80826655 80829290 0.0123609394313968 0.0223831468071099 2427 1519 0.434256055363322 0.32516339869281 1156 612 0.016947626331935 6.25364333357384e-08 0.0781263302274071 4.6813889641531e-06 0.0100222073757132 -0.109092656670511
"1271" "NR_027656" "chr10" 80826695 80829217 0.00125470514429109 0 797 494 0.434256055363322 0.32516339869281 1156 612 0.325901297269441 6.25364333357384e-08 0.560774208048254 4.6813889641531e-06 -0.00125470514429109 -0.109092656670511
"1272" "NM_001013758" "chr10" 80832800 80844039 0.58350347080441 0.609988719105733 14694 9751 0.876678876678877 0.855384615384615 4095 2275 3.59099597951217e-05 0.00465296558109215 0.000693947097892169 0.0481271848171304 0.0264852483013227 -0.0212942612942613
"1273" "NM_001359746" "chr10" 80832800 80843798 0.836526054590571 0.857791446983011 10075 6828 0.876678876678877 0.855384615384615 4095 2275 0.000166819545467156 0.00465296558109215 0.00237521546869758 0.0481271848171304 0.0212653923924404 -0.0212942612942613
"1274" "NM_025349" "chr10" 80852824 80855209 NA NA 0 0 0.946428571428571 0.929292929292929 168 99 1 0.514701627627735 1 1 NA -0.0171356421356421
"1275" "NM_001359149" "chr10" 80852824 80855156 NA NA 0 0 0.946428571428571 0.929292929292929 168 99 1 0.514701627627735 1 1 NA -0.0171356421356421
"1276" "NM_001358803" "chr10" 80855274 80868708 0.0137834907851944 0.0136406396989652 12914 8504 0.793103448275862 0.585714285714286 145 70 0.929921017958645 0.000121108430046629 1 0.0027156870652816 -0.000142851086229171 -0.207389162561576
"1277" "NM_001081688" "chr10" 80879815 80899494 0.722135007849294 0.864468864468865 637 273 0.791542288557214 0.782120743034056 4020 2584 1.43701518841527e-06 0.302347863834728 4.88519245933283e-05 0.984923085221613 0.142333856619571 -0.00942154552315821
"1278" "NM_013895" "chr10" 80899449 80900969 0.0201017195446839 0.0234875444839858 8258 5620 NA NA 0 0 0.17866561603407 1 0.382906558828367 1 0.00338582493930182 NA
"1279" "NM_010722" "chr10" 80901362 80918245 0.0161082474226804 0.0211233797407585 3104 2083 0.179113185530922 0.181733457595527 1714 1073 0.187598559237421 0.841888046111969 0.395081819411345 1 0.00501513231807811 0.00262027206460475
"1280" "NM_010319" "chr10" 80948623 81014925 0.0357568533969011 0.0131086142322097 839 534 0.294532627865961 0.252808988764045 567 356 0.00791790070516421 0.114956623038022 0.0454352362362745 0.506656873823838 -0.0226482391646913 -0.0417236391019162
"1281" "NM_001038655" "chr10" 80948623 81001365 0.0357568533969011 0.0131086142322097 839 534 0.294532627865961 0.252808988764045 567 356 0.00791790070516421 0.114956623038022 0.0454352362362745 0.506656873823838 -0.0226482391646913 -0.0417236391019162
"1282" "NM_145217" "chr10" 81019589 81025377 0.203729281767956 0.14974182444062 2896 1743 0.498585572842999 0.454732510288066 1414 972 3.26515920686571e-06 0.019544298696594 9.65991811659951e-05 0.137814269876744 -0.0539874573273362 -0.0438530625549328
"1283" "NM_134135" "chr10" 81028537 81037331 NA NA 0 0 0.955414012738854 0.973282442748092 471 262 1 0.137149908192499 1 0.570700712866149 NA 0.0178684300092381
"1284" "NM_022653" "chr10" 81070082 81082360 0.0146743020758769 0.0306818181818182 2794 1760 0.9600153787005 0.948503827418232 2601 1437 0.000294686574693619 0.0466401965829209 0.00380143116632621 0.26732443687241 0.0160075161059413 -0.0115115512822673
"1285" "NM_023138" "chr10" 81105914 81124697 0.0139135306751331 0.0106997043502745 10709 7103 0.0786749482401656 0.0298507462686567 483 335 0.057511896497694 0.0006565117668562 0.181139254120021 0.010686568436918 -0.00321382632485853 -0.0488242019715089
"1286" "NM_010731" "chr10" 81136270 81151657 0.235692100257626 0.220641529801835 41533 25938 0.496398166339227 0.42279792746114 3054 1930 5.95192019010216e-06 7.75501872812032e-09 0.000160398838286717 8.15211968710634e-07 -0.0150505704557913 -0.0736002388780873
"1287" "NM_021501" "chr10" 81153965 81167720 0.45193260654113 0.385796545105566 2018 1042 0.341013824884793 0.338235294117647 651 340 0.000445692967461503 0.91570034082216 0.00521393935573354 1 -0.0661360614355636 -0.00277853076714557
"1288" "NM_007907" "chr10" 81176630 81182509 0.00766283524904215 0.0036231884057971 1827 1104 0.0287958115183246 0.0126582278481013 764 395 0.158569328794104 0.0249060774873177 0.355086053993988 0.166287333566226 -0.00403964684324504 -0.0161375836702233
"1289" "NM_001190474" "chr10" 81183006 81193197 0.206669044222539 0.198825503355705 5608 3576 0.966019417475728 0.994949494949495 412 198 0.36220091678243 0.00149994659355646 0.598518886707164 0.0203405383437272 -0.00784354086683453 0.0289300774737667
"1290" "NM_001190473" "chr10" 81183262 81193197 0.288787648696533 0.272833268558103 3951 2573 0.966019417475728 0.994949494949495 412 198 0.161321917192617 0.00149994659355646 0.359257842330064 0.0203405383437272 -0.0159543801384291 0.0289300774737667
"1291" "NM_007828" "chr10" 81183917 81193197 0.288787648696533 0.272833268558103 3951 2573 0.966019417475728 0.994949494949495 412 198 0.161321917192617 0.00149994659355646 0.359257842330064 0.0203405383437272 -0.0159543801384291 0.0289300774737667
"1292" "NM_001034895" "chr10" 81233162 81252123 0.308946488294314 0.273684210526316 2392 1710 0.433641975308642 0.422792022792023 2592 1755 0.0143325616477686 0.429888492593441 0.0697529184771569 1 -0.0352622777679986 -0.0108499525166192
"1293" "NM_001285855" "chr10" 81252934 81262981 0.0186236253990777 0.0140285865537321 5638 3778 0.0850661625708885 0.0854572713643178 1058 667 0.0855059825694826 0.974304025420744 0.237420577276107 1 -0.00459503884534555 0.000391108793429379
"1294" "NM_001285853" "chr10" 81257298 81262981 0.0183351668500183 0.013911620294599 5454 3666 NA NA 0 0 0.101039603229961 1 0.265580599232927 1 -0.00442354655541932 NA
"1295" "NM_018758" "chr10" 81268171 81273247 NA NA 0 0 0.123028391167192 0.117257967528563 2536 1663 1 0.527374421697813 1 1 NA -0.00577042363862959
"1296" "NM_001282096" "chr10" 81273187 81285781 NA NA 0 0 0.948341836734694 0.89051094890511 1568 685 1 1.84454713315477e-09 1 2.29746870652269e-07 NA -0.0578308878295843
"1297" "NM_001282095" "chr10" 81273187 81291581 0.00994694960212202 0.0113460546673543 3016 1939 0.568191015783084 0.520150273224044 4942 2928 0.638634076066325 1.61998127850339e-06 0.844183918260508 7.74560080967007e-05 0.00139910506523229 -0.04804074255904
"1298" "NM_013769" "chr10" 81273187 81291267 0.00994694960212202 0.0113460546673543 3016 1939 0.568191015783084 0.520150273224044 4942 2928 0.638634076066325 1.61998127850339e-06 0.844183918260508 7.74560080967007e-05 0.00139910506523229 -0.04804074255904
"1299" "NM_001146687" "chr10" 81292962 81319974 0.0217391304347826 0.0173833485818847 1748 1093 0.32089552238806 0.228915662650602 268 83 0.416169227788079 0.0168888910516149 0.65154373709502 0.124293516964765 -0.00435578185289789 -0.0919798597374573
"1300" "NM_027381" "chr10" 81321102 81326251 0.362789459675273 0.337925096857512 3757 2323 0.165111676562058 0.180628272251309 3537 1910 0.0484398829015622 0.0843671535536887 0.160872942945766 0.408788604273856 -0.024864362817761 0.0155165956892507
"1301" "NM_001358512" "chr10" 81328267 81335174 0.969600340136054 0.971481481481482 4704 2700 0.955895589558956 0.941176470588235 1111 459 0.645394313181291 0.115783101831921 0.848927136139252 0.509239506039389 0.00188114134542705 -0.0147191189707206
"1302" "NM_009325" "chr10" 81328702 81335174 0.969600340136054 0.971481481481482 4704 2700 0.955895589558956 0.941176470588235 1111 459 0.645394313181291 0.115783101831921 0.848927136139252 0.509239506039389 0.00188114134542705 -0.0147191189707206
"1303" "NM_148951" "chr10" 81335261 81343359 0.0139664804469274 0.0115681233933162 7518 4668 0.955691367456073 0.961001164144354 2618 1718 0.25298341471808 0.336132452637442 0.477124338077539 1 -0.00239835705361118 0.00530979668828058
"1304" "NM_010440" "chr10" 81346045 81350427 0.0198877761204631 0.0176496872207328 14079 8952 0.146417445482866 0.0846994535519126 642 366 0.223326070452369 0.000506045309387774 0.441646299699135 0.00867121800664229 -0.0022380888997303 -0.0617179919309535
"1305" "NM_001163165" "chr10" 81346045 81350426 0.0198877761204631 0.0176496872207328 14079 8952 0.146417445482866 0.0846994535519126 642 366 0.223326070452369 0.000506045309387774 0.441646299699135 0.00867121800664229 -0.0022380888997303 -0.0617179919309535
"1306" "NM_001163166" "chr10" 81346045 81350457 0.0188027373596439 0.0170332039672273 15051 9276 0.146417445482866 0.0846994535519126 642 366 0.313058418105141 0.000506045309387774 0.546671992595948 0.00867121800664229 -0.00176953339241662 -0.0617179919309535
"1307" "NM_028657" "chr10" 81357490 81366225 0.252646169354839 0.240076620197936 15872 9397 0.945413191811979 0.966666666666667 1319 900 0.0251173785734781 0.00747190293156931 0.102754942592344 0.0686506399729911 -0.0125695491569032 0.0212534748546879
"1308" "NM_001014836" "chr10" 81364023 81365820 0.964543457797302 0.975862068965517 3187 1740 NA NA 0 0 0.026413214349039 1 0.106211791394861 1 0.0113186111682156 NA
"1309" "NM_019757" "chr10" 81366878 81378370 0.0112392783200237 0.00853889943074004 3381 2108 NA NA 0 0 0.327185501345616 1 0.562200730459624 1 -0.00270037888928362 NA
"1310" "NM_133964" "chr10" 81384427 81388352 NA NA 0 0 0.755358673906831 0.746660305343511 3499 2096 1 0.400138254099789 1 1 NA -0.00869836856331907
"1311" "NM_008688" "chr10" 81396190 81427173 0.951534733441034 0.941982272360999 1857 1241 0.868131868131868 0.887573964497041 910 676 0.244236444377863 0.20513241251402 0.466501208570555 0.766441295256566 -0.00955246108003471 0.0194420963651732
"1312" "NM_001311127" "chr10" 81459226 81473131 0.0370898716119829 0.0425925925925926 701 540 0.63953488372093 0.546563192904656 1376 902 0.622531604229518 6.7571416046102e-07 0.832406346354681 3.73710271878852e-05 0.00550272098060971 -0.092971690816274
"1313" "NM_001311126" "chr10" 81459226 81474844 0.0370898716119829 0.0425925925925926 701 540 0.63953488372093 0.546563192904656 1376 902 0.622531604229518 6.7571416046102e-07 0.832406346354681 3.73710271878852e-05 0.00550272098060971 -0.092971690816274
"1314" "NM_001311124" "chr10" 81459226 81482709 0.0234113712374582 0.0274725274725275 2990 2002 0.486224489795918 0.443796835970025 1960 1201 0.370320402692488 0.00773717042757811 0.606470163575328 0.0700629552361773 0.00406115623506928 -0.0424276538258934
"1315" "NM_176954" "chr10" 81459227 81482709 0.0234113712374582 0.0274725274725275 2990 2002 0.486224489795918 0.443796835970025 1960 1201 0.370320402692488 0.00773717042757811 0.606470163575328 0.0700629552361773 0.00406115623506928 -0.0424276538258934
"1316" "NM_010102" "chr10" 81497744 81500137 0.0283828382838284 0.0194174757281553 1515 1133 0.0397404703974047 0.0316455696202532 1233 948 0.135637730550517 0.278143332096996 0.319968897102289 0.928491862742067 -0.00896536255567304 -0.00809490077715154
"1317" "NM_010304" "chr10" 81502313 81524225 0.285326086956522 0.226618705035971 368 278 0.649532710280374 0.655487804878049 428 328 0.0907599831785007 0.854837096155699 0.24701514334773 1 -0.0587073819205505 0.00595509459767496
"1318" "NM_010301" "chr10" 81528723 81545162 0.0130494505494505 0.0115392137688246 17472 10226 NA NA 0 0 0.272128901109156 1 0.499442121376909 1 -0.00151023678062599 NA
"1319" "NM_019725" "chr10" 81575286 81590845 0.457855697909643 0.41184668989547 7415 4305 0.0190311418685121 0.0171306209850107 578 467 1.28543713099731e-06 0.808366620112581 4.43087189666097e-05 1 -0.0460090080141722 -0.0019005208835014
"1320" "NM_001252401" "chr10" 81575286 81590473 0.457855697909643 0.41184668989547 7415 4305 0.0190311418685121 0.0171306209850107 578 467 1.28543713099731e-06 0.808366620112581 4.43087189666097e-05 1 -0.0460090080141722 -0.0019005208835014
"1321" "NM_001346695" "chr10" 81590903 81600900 NA NA 0 0 0.761760242792109 0.782352941176471 659 340 1 0.372837049993755 1 1 NA 0.0205926983843613
"1322" "NM_053254" "chr10" 81590904 81600900 NA NA 0 0 0.761760242792109 0.782352941176471 659 340 1 0.372837049993755 1 1 NA 0.0205926983843613
"1323" "NM_181586" "chr10" 81621785 81627608 0.00819061801935964 0.0108843537414966 1343 735 0.958020989505247 0.932038834951456 667 309 0.542345835060068 0.0365155845094014 0.767999423641954 0.224485273163976 0.00269373572213696 -0.025982154553791
"1324" "NM_001163430" "chr10" 81621785 81627322 NA NA 0 0 0.958020989505247 0.932038834951456 667 309 1 0.0365155845094014 1 0.224485273163976 NA -0.025982154553791
"1325" "NM_027480" "chr10" 81628539 81647612 0.0139125869536685 0.0127528583992964 7619 4548 NA NA 0 0 0.590078066223132 1 0.807882606462153 1 -0.00115972855437207 NA
"1326" "NM_001142963" "chr10" 81649068 81667361 0.036036036036036 0.00887573964497041 444 338 NA NA 0 0 0.00955214261087345 1 0.0519375853919172 1 -0.0271602963910656 NA
"1327" "NM_001319203" "chr10" 82048122 82061586 0.0194059405940594 0.0167872648335745 5050 3455 NA NA 0 0 0.374436923204981 1 0.611021036633737 1 -0.00261867576048488 NA
"1328" "NM_001024626" "chr10" 82048126 82061586 0.0194059405940594 0.0167872648335745 5050 3455 NA NA 0 0 0.374436923204981 1 0.611021036633737 1 -0.00261867576048488 NA
"1329" "NM_001135568" "chr10" 82619850 82623228 0.0345323741007194 0.0183299389002037 695 491 NA NA 0 0 0.0868650761118535 1 0.239849880426582 1 -0.0162024352005158 NA
"1330" "NM_011561" "chr10" 82629837 82650799 0.0151975683890578 0.0223880597014925 658 402 NA NA 0 0 0.397824758993717 1 0.632763820779484 1 0.00719049131243478 NA
"1331" "NR_037190" "chr10" 82629841 82650277 0.0151975683890578 0.0223880597014925 658 402 NA NA 0 0 0.397824758993717 1 0.632763820779484 1 0.00719049131243478 NA
"1332" "NM_001081218" "chr10" 82699006 82741392 0.014495300008785 0.010371318822023 11383 7810 NA NA 0 0 0.0115391100932189 1 0.0596140431515131 1 -0.00412398118676198 NA
"1333" "NM_001368720" "chr10" 82699113 82742428 0.014495300008785 0.010371318822023 11383 7810 NA NA 0 0 0.0115391100932189 1 0.0596140431515131 1 -0.00412398118676198 NA
"1334" "NM_010914" "chr10" 82748699 82764141 0.0173258003766478 0.0164239001189061 21240 13456 NA NA 0 0 0.525470673746943 1 0.753169550940643 1 -0.00090190025774177 NA
"1335" "NR_038042" "chr10" 82812122 82824242 0.00706713780918728 0.0134028294862249 1981 1343 NA NA 0 0 0.0697161725051834 1 0.206336483400924 1 0.00633569167703759 NA
"1336" "NM_001042523" "chr10" 82833950 82897724 0.0172803499817718 0.0159747880895457 13715 9202 0.0673469387755102 0.048048048048048 490 333 0.449160154137766 0.194154014879953 0.682670361195034 0.736185932092777 -0.00130556189222603 -0.0192988907274622
"1337" "NM_001042513" "chr10" 82859205 82897724 0.0179874869655892 0.0154255319148936 11508 7520 0.0673469387755102 0.048048048048048 490 333 0.178576773292077 0.194154014879953 0.382906558828367 0.736185932092777 -0.00256195505069554 -0.0192988907274622
"1338" "NM_001042514" "chr10" 82860340 82897724 0.0178844056706652 0.0152309204061579 9170 6106 0.0802675585284281 0.0308641975308642 299 162 0.209009333794878 0.00733710538134416 0.424026327061003 0.0680541776985502 -0.00265348526450734 -0.0494033609975639
"1339" "NM_021439" "chr10" 82985496 83195891 0.0138519503546099 0.0104920405209841 9024 5528 0.0432196669310071 0.0512387387387387 2522 1776 0.0739120071218214 0.179216671974647 0.215739222047979 0.697387637702342 -0.00335990983362585 0.0080190718077316
"1340" "NM_177388" "chr10" 83231138 83337817 0.0134274010013655 0.0129518654552484 8788 5173 NA NA 0 0 0.812131886950582 1 0.967793763336672 1 -0.000475535546117093 NA
"1341" "NM_026579" "chr10" 83360220 83368835 0.0227396960752159 0.0208974566661267 9147 6173 NA NA 0 0 0.444476657719417 1 0.678163439674822 1 -0.00184223940908924 NA
"1342" "NM_001033375" "chr10" 83543940 83596473 0.0108554763447829 0.00952380952380952 6172 3360 NA NA 0 0 0.53739796490882 1 0.763398272802754 1 -0.00133166682097337 NA
"1343" "NM_001145198" "chr10" 83722864 83762762 NA NA 0 0 0.0766283524904215 0.015625 261 128 1 0.000536896508572482 1 0.00913648685426099 NA -0.0610033524904215
"1344" "NM_001004363" "chr10" 84370899 84440668 0.0141393999818726 0.0134664131812421 11033 6312 NA NA 0 0 0.7150245876155 1 0.900968667655951 1 -0.000672986800630486 NA
"1345" "NM_175451" "chr10" 84526304 84533888 NA NA 0 0 0.0601145038167939 0.0643018654607123 9432 7076 1 0.233785911265891 1 0.834579666855259 NA 0.00418736164391838
"1346" "NM_146008" "chr10" 84576946 84614355 0.0268327743172017 0.0327304048234281 2087 1161 NA NA 0 0 0.340708853834269 1 0.576153637368116 1 0.00589763050622636 NA
"1347" "NM_027423" "chr10" 84622297 84727178 0.0139779430623237 0.00765639589169001 7798 5355 NA NA 0 0 0.000586665714632542 1 0.0064892233002116 1 -0.00632154717063366 NA
"1348" "NM_001024918" "chr10" 84756047 84906536 0.0517578125 0.0455871626549964 4096 2742 0.104940970703979 0.0886932972241029 4574 2954 0.245945543067897 0.00856353298655317 0.468320251715361 0.0756843263071918 -0.00617064984500364 -0.0162476734798761
"1349" "NM_183172" "chr10" 84917612 85018337 0.0367700072098053 0.0251889168765743 1387 1191 NA NA 0 0 0.0904665234830987 1 0.246397429449924 1 -0.011581090333231 NA
"1350" "NM_010214" "chr10" 85097018 85102495 0.0231829573934837 0.0151133501259446 1596 1191 NA NA 0 0 0.124595172675954 1 0.302510343950333 1 -0.00806960726753912 NA
"1351" "NM_001013028" "chr10" 85102626 85117747 0.0100213569903072 0.0116265944237499 12174 8859 NA NA 0 0 0.265477191293706 1 0.491582415619554 1 0.00160523743344265 NA
"1352" "NM_007771" "chr10" 85131699 85185054 0.0141447812964548 0.0135768161969035 22199 12595 0.963534361851332 0.99063670411985 713 534 0.663493424009632 0.00041185987591823 0.861750747517592 0.00731088273156887 -0.000567965099551261 0.0271023422685178
"1353" "NM_028709" "chr10" 85386813 85660292 0.0224262142691146 0.0229720632783575 17212 11884 NA NA 0 0 0.758543735331817 1 0.931107885199314 1 0.000545849009242885 NA
"1354" "NM_001017525" "chr10" 85598410 85660292 0.0213791026799157 0.0243690165361184 3321 2298 NA NA 0 0 0.46006865832249 1 0.692579489503956 1 0.00298991385620268 NA
"1355" "NM_133993" "chr10" 85871830 85889103 0.0259291270527226 0.00981767180925666 2314 1426 NA NA 0 0 0.000302061573548595 1 0.00386294792332811 1 -0.0161114552434659 NA
"1356" "NM_001302886" "chr10" 85891967 85916986 0.0156401621097095 0.0104132502459823 17519 12196 NA NA 0 0 9.65787852091315e-05 1 0.00153693439125166 1 -0.00522691186372717 NA
"1357" "NM_001302887" "chr10" 85891967 85916729 0.0206711409395973 0.0132568262762169 7450 5054 NA NA 0 0 0.00167980536571999 1 0.0143836367017341 1 -0.00741431466338046 NA
"1358" "NM_001163614" "chr10" 85928490 85929647 0.0167767641816085 0.017276235986032 9537 5441 0.0720720720720721 0.0766423357664234 444 274 0.820113285563733 0.795190096232712 0.971757863828096 1 0.000499471804423508 0.00457026369435129
"1359" "NM_153195" "chr10" 86021928 86048328 0.0146793948126801 0.0104554568891435 11104 6982 NA NA 0 0 0.0134025910394355 1 0.0664169857527624 1 -0.0042239379235366 NA
"1360" "NM_001310745" "chr10" 86022153 86048328 0.0185960018596002 0.0126829268292683 6453 4100 NA NA 0 0 0.0174557714787355 1 0.0796826131376091 1 -0.00591307503033189 NA
"1361" "NM_001347151" "chr10" 86022153 86051873 0.0185960018596002 0.0126829268292683 6453 4100 NA NA 0 0 0.0174557714787355 1 0.0796826131376091 1 -0.00591307503033189 NA
"1362" "NM_013722" "chr10" 86048745 86498896 0.0348084187803562 0.030901904419691 3706 2783 0.869230769230769 0.95 130 80 0.382792356102575 0.0209865811815307 0.619607764786761 0.14540859700511 -0.0039065143606652 0.0807692307692307
"1363" "NM_001164495" "chr10" 86291592 86498896 0.0348084187803562 0.030901904419691 3706 2783 0.869230769230769 0.95 130 80 0.382792356102575 0.0209865811815307 0.619607764786761 0.14540859700511 -0.0039065143606652 0.0807692307692307
"1364" "NM_011595" "chr10" 86300411 86349505 0.0229533282325937 0.0170278637770898 2614 1938 NA NA 0 0 0.158602411376099 1 0.355106486618814 1 -0.00592546445550395 NA
"1365" "NR_015572" "chr10" 86685526 86689954 NA NA 0 0 0.0778097982708934 0.0482456140350877 347 228 1 0.107510848170265 1 0.482448014404985 NA -0.0295641842358057
"1366" "NM_011631" "chr10" 86690840 86705444 0.0224913494809689 0.0269500854052002 8092 5269 0.069364161849711 0.00980392156862745 173 102 0.10346354489334 0.00262986490981888 0.270132190251408 0.0314861532256344 0.00445873592423137 -0.0595602402810835
"1367" "NM_175331" "chr10" 86779004 86838389 0.0109412711182623 0.0104712041884817 6215 4393 NA NA 0 0 0.816860267647562 1 0.969440683926886 1 -0.000470066929780593 NA
"1368" "NM_138673" "chr10" 86841209 87007942 0.980873372508353 0.990491283676704 8679 5679 NA NA 0 0 2.19199179685892e-06 1 6.97203914442982e-05 1 0.0096179111683502 NA
"1369" "NM_029685" "chr10" 87058045 87230599 0.037117903930131 0.0162962962962963 916 675 NA NA 0 0 0.010633137021013 1 0.0561069266377552 1 -0.0208216076338347 NA
"1370" "NM_008553" "chr10" 87490818 87493660 0.0215757575757576 0.0178571428571429 12375 8008 NA NA 0 0 0.0628431639719765 1 0.192474671832138 1 -0.00371861471861472 NA
"1371" "NM_029249" "chr10" 88091397 88146941 0.0161030595813204 0.0157251019219569 2484 1717 0.96 0.9375 100 48 0.923362411107353 0.468874204461164 1 1 -0.000377957659363548 -0.0225
"1372" "NM_027191" "chr10" 88146991 88178395 0.0212856534695615 0.0130533484676504 2349 1762 NA NA 0 0 0.044512208955717 1 0.151286393290905 1 -0.00823230500191112 NA
"1373" "NM_028334" "chr10" 88147070 88178395 0.0185643564356436 0.0161290322580645 808 496 NA NA 0 0 0.74423939472172 1 0.921332690935049 1 -0.00243532417757905 NA
"1374" "NM_027878" "chr10" 88322803 88357075 0.0344186046511628 0.0222222222222222 1075 585 NA NA 0 0 0.155024551984477 1 0.349790517508587 1 -0.0121963824289406 NA
"1375" "NM_001364707" "chr10" 88379267 88447323 0.0165723925771559 0.0146194184013984 10077 6293 0.259493670886076 0.206611570247934 790 363 0.327574142799972 0.0128430735862296 0.562738055700183 0.102176902543356 -0.00195297417575752 -0.0528821006381421
"1376" "NM_011517" "chr10" 88459586 88473236 0.926845637583893 0.965637740244613 2980 1717 NA NA 0 0 1.58326107694343e-08 1 9.06065470365079e-07 1 0.0387921026607201 NA
"1377" "NM_025859" "chr10" 88731413 88743202 0.0209451498887289 0.02138093369949 7639 5098 NA NA 0 0 0.866993041489394 1 1 1 0.000435783810761103 NA
"1378" "NM_175158" "chr10" 88746606 88826814 0.0251296370163542 0.023321554770318 2507 1415 NA NA 0 0 0.723996205476039 1 0.907247892602335 1 -0.00180808224603619 NA
"1379" "NM_145423" "chr10" 88885991 88929515 0.115100316789863 0.0824622531939605 947 861 NA NA 0 0 0.0200666581683567 1 0.0883624501994601 1 -0.0326380635959022 NA
"1380" "NM_001358843" "chr10" 89638719 89686294 0.0182973805855162 0.0154227485541173 5192 3631 0.808401639344262 0.789272030651341 976 522 0.302931397301602 0.291728952211949 0.536401853215645 0.958704801802632 -0.00287463203139886 -0.0191296086929214
"1381" "NR_130956" "chr10" 89686362 89700866 0.0216919739696312 0.0219638242894057 2305 1548 0.0830188679245283 0.049738219895288 530 382 0.95484210632669 0.0287295663060337 1 0.186277179259856 0.000271850319774447 -0.0332806480292403
"1382" "NM_029166" "chr10" 89744990 89819869 0.0244741873804971 0.0327123050259965 7845 4616 NA NA 0 0 0.00723919615995761 1 0.0425296697396862 1 0.0082381176454994 NA
"1383" "NM_001128086" "chr10" 89873508 90973300 0.036837376460018 0.0687160940325497 1113 553 0.157146889997177 0.137123268104556 10627 7001 0.00499038450888027 3.76052256511938e-05 0.0324703596095801 0.00104379148801871 0.0318787175725318 -0.0200236218926205
"1384" "NM_001177397" "chr10" 90575726 90973300 0.036837376460018 0.0687160940325497 1113 553 0.083076607106182 0.0737100737100737 9738 6512 0.00499038450888027 0.0150059441902946 0.0324703596095801 0.114353781382286 0.0318787175725318 -0.00936653339610825
"1385" "NM_001177398" "chr10" 90576690 90973300 0.036837376460018 0.0687160940325497 1113 553 0.083076607106182 0.0737100737100737 9738 6512 0.00499038450888027 0.0150059441902946 0.0324703596095801 0.114353781382286 0.0318787175725318 -0.00936653339610825
"1386" "NM_001347054" "chr10" 90829653 90973300 0.0134529147982063 0.0268456375838926 669 298 0.083076607106182 0.0737100737100737 9738 6512 0.157850320989672 0.0150059441902946 0.354070335860776 0.114353781382286 0.0133927227856863 -0.00936653339610825
"1387" "NM_001347053" "chr10" 90829842 90973300 0.0134529147982063 0.0268456375838926 669 298 0.083076607106182 0.0737100737100737 9738 6512 0.157850320989672 0.0150059441902946 0.354070335860776 0.114353781382286 0.0133927227856863 -0.00936653339610825
"1388" "NM_001282947" "chr10" 90989310 91082743 0.0161360284549319 0.0159269235273451 11527 8539 0.0285714285714286 0.00669642857142857 630 448 0.907187250489316 0.00222160312736527 1 0.0274633874510492 -0.000209104927586776 -0.021875
"1389" "NM_133668" "chr10" 91116573 91123967 0.0173711638679792 0.0123006833712984 3454 2195 NA NA 0 0 0.125844186498398 1 0.304383572499879 1 -0.00507048049668075 NA
"1390" "NM_001080129" "chr10" 91147570 91171619 0.0146262847412273 0.0129212419538054 32886 21128 NA NA 0 0 0.0977055880193744 1 0.259207486240051 1 -0.00170504278742189 NA
"1391" "NM_011605" "chr10" 91160416 91171619 0.0146262847412273 0.0129212419538054 32886 21128 NA NA 0 0 0.0977055880193744 1 0.259207486240051 1 -0.00170504278742189 NA
"1392" "NM_008682" "chr10" 92684744 92722418 0.0159105568694904 0.0142079806529625 9302 6616 0.024024024024024 0.0238611713665944 666 461 0.385331383263253 0.984490179585035 0.622080679269132 1 -0.00170257621652792 -0.000162852657429664
"1393" "NM_146239" "chr10" 93160875 93241342 0.0181107954545455 0.0180082185158327 11264 8274 0.0201342281879195 0.0184426229508197 596 488 0.9575748970299 0.831832412147685 1 1 -0.000102576938712726 -0.00169160523709979
"1394" "NM_001282967" "chr10" 93247415 93311159 0.0169991326973114 0.0181775259678942 5765 4236 0.0191637630662021 0.00912200684150513 2870 1754 0.657479313507049 0.00112801927692292 0.856340807100306 0.0160764439639918 0.00117839327058288 -0.010041756224697
"1395" "NM_008517" "chr10" 93453395 93484896 0.0118465104300798 0.0157839354612417 3883 2851 NA NA 0 0 0.169130154001719 1 0.370506524181713 1 0.00393742503116183 NA
"1396" "NM_027908" "chr10" 93523337 93540033 0.0146650812524772 0.011938202247191 2523 1424 0.150375939849624 0.161490683229814 266 161 0.474354785134022 0.723825214510339 0.706054089702398 1 -0.0027268790052862 0.0111147433801896
"1397" "NM_027246" "chr10" 93583028 93589658 0.0201780415430267 0.0192970365265334 1685 1451 NA NA 0 0 0.85965791474486 1 0.997008252909748 1 -0.000881005016493283 NA
"1398" "NR_045810" "chr10" 93589412 93605245 0.0201780415430267 0.0192970365265334 1685 1451 NA NA 0 0 0.85965791474486 1 0.997008252909748 1 -0.000881005016493283 NA
"1399" "NM_021320" "chr10" 93641048 93745972 0.0183334355263965 0.012114219786559 16309 10401 0.0410903988775306 0.0399766559673184 4989 3427 5.52697823020649e-05 0.777887713880672 0.000979914728805271 1 -0.00621921573983748 -0.00111374291021221
"1400" "NM_001206851" "chr10" 93831554 93860210 0.0408314042259765 0.037344398340249 20303 13255 NA NA 0 0 0.107595122977963 1 0.276599402839842 1 -0.00348700588572749 NA
"1401" "NM_019648" "chr10" 93858489 93891202 0.0253164556962025 0 237 144 NA NA 0 0 0.0164410494870035 1 0.0764635191391169 1 -0.0253164556962025 NA
"1402" "NM_001304572" "chr10" 93961521 94035799 0.00680272108843537 0.0252365930599369 441 317 NA NA 0 0 0.0365547122376092 1 0.131860293206582 1 0.0184338719715015 NA
"1403" "NM_001304720" "chr10" 93961521 94035742 0.0116731517509728 0.0398009950248756 257 201 NA NA 0 0 0.0499132296468516 1 0.164585959916715 1 0.0281278432739029 NA
"1404" "NM_053072" "chr10" 94036000 94145339 0.0121747831887925 0.0153386724582598 11992 7367 NA NA 0 0 0.0649870352233948 1 0.197061750425769 1 0.00316388926946728 NA
"1405" "NM_011629" "chr10" 94147930 94197214 0.0230210016155089 0.0149516270888303 4952 3411 NA NA 0 0 0.00804154013609998 1 0.0458253394453187 1 -0.00806937452667863 NA
"1406" "NM_025551" "chr10" 94199034 94221438 0.0207547169811321 0.0221238938053097 530 452 0.0343074968233799 0.0117252931323283 787 597 0.882566895236151 0.00227615576176039 1 0.0279976603326244 0.00136917682417766 -0.0225822036910516
"1407" "NM_001359762" "chr10" 94311948 94590954 0.0190729920377827 0.0153562100333243 33031 22206 0.0396600566572238 0.0420168067226891 353 238 0.00102106613967184 0.874291194553287 0.00980832295671806 1 -0.00371678200445836 0.00235675006546528
"1408" "NM_172051" "chr10" 94514856 94590954 0.0181969862870848 0.0159243018693746 19179 12999 0.0597014925373134 0.0217391304347826 134 92 0.123044566010192 0.109168793997062 0.300951577129218 0.487967389814372 -0.00227268441771027 -0.0379623621025308
"1409" "NR_015524" "chr10" 94673492 94688613 0.0172910662824208 0.0106257378984652 1388 847 NA NA 0 0 0.194622881860106 1 0.404756609363054 1 -0.00666532838395558 NA
"1410" "NM_029852" "chr10" 94688789 94790336 0.0150883109967161 0.0161055945749576 11267 8258 NA NA 0 0 0.570540956035204 1 0.791864583044339 1 0.00101728357824154 NA
"1411" "NM_018797" "chr10" 94790865 94944578 0.0171412773016312 0.0147337709700948 10851 6855 0.00599700149925037 0.0104166666666667 667 288 0.213816596598651 0.368052938405985 0.430362519661217 1 -0.00240750633153636 0.00441966516741629
"1412" "NM_001168656" "chr10" 95411489 95415484 0.0308109440473256 0.0230473751600512 4057 2343 NA NA 0 0 0.0657648630366398 1 0.198639070606995 1 -0.00776356888727439 NA
"1413" "NM_001168657" "chr10" 95411489 95415283 0.029774678111588 0.0220553730642891 3728 2131 NA NA 0 0 0.0749693058935781 1 0.217683198214689 1 -0.00771930504729892 NA
"1414" "NM_001168655" "chr10" 95411489 95416212 0.0330503882969117 0.0281391830559758 5537 3305 NA NA 0 0 0.195727368056854 1 0.405910170084567 1 -0.00491120524093589 NA
"1415" "NM_007706" "chr10" 95411489 95416857 0.020775698399783 0.0215915026989378 18435 11486 NA NA 0 0 0.633389222474286 1 0.840022821717418 1 0.000815804299154815 NA
"1416" "NR_045338" "chr10" 95417374 95428640 NA NA 0 0 0.0430278884462151 0.0317725752508361 2510 1794 1 0.0352651875415416 1 0.219253611468427 NA -0.011255313195379
"1417" "NM_001359477" "chr10" 95480804 95501949 0.0286864620030196 0.028322440087146 1987 1377 0.0746753246753247 0.00446428571428571 308 224 0.950264403560752 9.61325896383427e-07 1 5.18137179498006e-05 -0.000364021915873661 -0.070211038961039
"1418" "NM_080560" "chr10" 95515161 95545658 0.0200680272108844 0.0177294824134973 20580 13988 NA NA 0 0 0.117648298802768 1 0.292709773475532 1 -0.00233854479738707 NA
"1419" "NM_027722" "chr10" 95547006 95564146 0.0149352804513774 0.0145480808914569 15065 9692 NA NA 0 0 0.805200834569434 1 0.963173817285784 1 -0.000387199559920493 NA
"1420" "NM_001001932" "chr10" 95940662 96045518 0.0186860271363961 0.0179275019700552 8402 5076 0.0316091954022989 0.0218978102189781 348 137 0.7504619957819 0.426017448149364 0.925711359976641 1 -0.000758525166340934 -0.00971138518332075
"1421" "NM_007569" "chr10" 96617000 96622811 0.0144706778370145 0.0161662817551963 1313 866 0.053735255570118 0.0365853658536585 763 574 0.751966048492069 0.105705091989124 0.926487179613421 0.47578526372997 0.00169560391818183 -0.0171498897164594
"1422" "NM_001359509" "chr10" 98914641 99026143 0.0175219023779725 0.0147193178357527 30362 19702 NA NA 0 0 0.0152374936883677 1 0.0727890211691699 1 -0.00280258454221975 NA
"1423" "NM_026482" "chr10" 98915151 99026143 0.0179378531073446 0.0151103938971613 21240 13633 NA NA 0 0 0.0437839568140925 1 0.149290697718442 1 -0.00282745921018333 NA
"1424" "NM_027740" "chr10" 99107081 99198074 0.0263292433537832 0.0151893866564122 7824 5201 0.025663082437276 0.0212436379730029 6975 4519 1.32925814898284e-05 0.0843834556986246 0.000312238736675494 0.408788604273856 -0.011139856697371 -0.00441944446427311
"1425" "NM_015737" "chr10" 99108134 99113247 NA NA 0 0 0.025663082437276 0.0212436379730029 6975 4519 1 0.0843834556986246 1 0.408788604273856 NA -0.00441944446427311
"1426" "NM_026268" "chr10" 99263230 99267489 0.0142376903302353 0.0157842814863532 5057 3041 NA NA 0 0 0.57850890711296 1 0.797558657553341 1 0.00154659115611786 NA
"1427" "NM_013598" "chr10" 100015820 100100415 0.039344262295082 0.0304526748971193 1830 1215 NA NA 0 0 0.191703156680584 1 0.400991276929101 1 -0.00889158739796263 NA
"1428" "NM_001110013" "chr10" 100443901 100487347 0.00647948164146868 0.00110741971207087 1389 903 NA NA 0 0 0.0361027505362862 1 0.130866952420845 1 -0.00537206192939781 NA
"1429" "NM_001033332" "chr10" 100448183 100487347 0.00647948164146868 0.00110741971207087 1389 903 NA NA 0 0 0.0361027505362862 1 0.130866952420845 1 -0.00537206192939781 NA
"1430" "NM_146009" "chr10" 100487581 100575671 0.0204081632653061 0.0192793931731985 4312 3164 NA NA 0 0 0.729694604761742 1 0.91141383856677 1 -0.00112877009210764 NA
"1431" "NM_175128" "chr10" 100572273 100589259 0.0270090030010003 0.0258166491043203 2999 1898 NA NA 0 0 0.800032973429289 1 0.959205418917507 1 -0.00119235389667999 NA
"1432" "NM_172553" "chr10" 103007846 103028777 0.0138592750533049 0.00497512437810945 938 402 NA NA 0 0 0.126768196221941 1 0.305670766943486 1 -0.00888415067519545 NA
"1433" "NM_177368" "chr10" 105187663 105574479 0.0168745414526779 0.0135972805438912 8178 5001 0.043010752688172 0.0901639344262295 186 122 0.137386091691176 0.0653825631977454 0.322587120929497 0.34176623852005 -0.00327726090878669 0.0471531817380575
"1434" "NM_207522" "chr10" 105763184 105841380 0.0196183821553346 0.021082505574701 7442 4933 NA NA 0 0 0.571720653741767 1 0.792262858055392 1 0.0014641234193664 NA
"1435" "NM_001359640" "chr10" 105763190 105841380 0.0196183821553346 0.021082505574701 7442 4933 NA NA 0 0 0.571720653741767 1 0.792262858055392 1 0.0014641234193664 NA
"1436" "NM_025602" "chr10" 105841478 105847510 0.0179415855354659 0.00935339568930459 7190 4918 NA NA 0 0 6.46303583664408e-05 1 0.00111002453268527 1 -0.00858818984616133 NA
"1437" "NM_001039354" "chr10" 107271830 107425143 0.0350148367952522 0.0294890510948905 5055 3425 NA NA 0 0 0.158425170890981 1 0.354870467424229 1 -0.00552578570036171 NA
"1438" "NM_001368736" "chr10" 108162097 108279985 0.015363050182226 0.0163934426229508 17835 12505 0.0232558139534884 0.00829875518672199 1204 964 0.479290798311003 0.0026627025426696 0.71147202930052 0.0317255442825151 0.00103039244072486 -0.0149570587667664
"1439" "NM_054056" "chr10" 108332188 108414391 0.0174240576646885 0.0168769524118626 36903 24649 0.0307377049180328 0.0457746478873239 1952 1136 0.608641263435969 0.0140190500929957 0.82168510853884 0.109028340732401 -0.000547105252825957 0.0150369429692912
"1440" "NM_001358560" "chr10" 110745438 110787384 0.0111246777913445 0.012621789193977 7371 4516 NA NA 0 0 0.463255053765014 1 0.69519157615928 1 0.00149711140263251 NA
"1441" "NM_007792" "chr10" 110920175 110939514 0.0504201680672269 0.0300751879699248 238 133 NA NA 0 0 0.341901999955338 1 0.577578236076821 1 -0.0203449800973021 NA
"1442" "NM_172554" "chr10" 110941779 111010066 0.0208446128857607 0.0116038126813096 3694 2413 NA NA 0 0 0.00532992811272302 1 0.0340664918011128 1 -0.00924080020445112 NA
"1443" "NM_001359622" "chr10" 110941779 111010009 0.0208446128857607 0.0116038126813096 3694 2413 NA NA 0 0 0.00532992811272302 1 0.0340664918011128 1 -0.00924080020445112 NA
"1444" "NM_175489" "chr10" 111164801 111297247 0.015973729615406 0.0131114473020676 17967 11898 NA NA 0 0 0.0436043562010638 1 0.149124081128788 1 -0.00286228231333845 NA
"1445" "NM_015781" "chr10" 111473226 111498150 0.0151999053702389 0.011194714626537 16908 10898 NA NA 0 0 0.00441038977902483 1 0.0297816844212784 1 -0.00400519074370196 NA
"1446" "NM_009344" "chr10" 111506285 111508649 0.0175287165526857 0.0149284677586564 15061 9646 NA NA 0 0 0.115404981242958 1 0.28913828737983 1 -0.00260024879402931 NA
"1447" "NM_178610" "chr10" 111972694 111988430 0.0196677487110941 0.0167164179104478 5237 3350 0.099009900990099 0.123076923076923 202 130 0.319337740147386 0.44099942803645 0.553463983216155 1 -0.00295133080064638 0.0240670220868241
"1448" "NM_001033474" "chr10" 112925427 112929026 0.0124083836955124 0.00881883854020077 15554 10659 0.0443864229765013 0.0558464223385689 1149 573 0.00546939863957143 0.207580200994487 0.0348227777644879 0.772253769086037 -0.00358954515531164 0.0114599993620676
"1449" "NM_146241" "chr10" 114398820 114801370 0.185058107360266 0.163364485981308 9035 5350 NA NA 0 0 0.000934771293779073 1 0.00913327627975835 1 -0.0216936213789572 NA
"1450" "NR_155864" "chr10" 114801725 114816831 0.0415575344857692 0.0445344129554656 5727 3458 0.036779324055666 0.0363086232980333 1006 661 0.495204034865261 0.95513398455875 0.723734166254053 1 0.00297687846969642 -0.000470700757632718
"1451" "NM_025706" "chr10" 115197870 115251493 0.0174126999148292 0.015206567083838 10567 7431 0.209255533199195 0.150501672240803 497 299 0.25069267740616 0.0156966335329124 0.474494555550263 0.118252191356159 -0.00220613283099121 -0.0587538609583925
"1452" "NM_024454" "chr10" 115289861 115315591 0.011204039766451 0.0108381502890173 6337 4152 NA NA 0 0 0.860739772987723 1 0.997741283011198 1 -0.000365889477433662 NA
"1453" "NM_133683" "chr10" 115340739 115362267 0.0227136879856545 0.0184757505773672 1673 1299 NA NA 0 0 0.420296175826183 1 0.654854401145348 1 -0.00423793740828731 NA
"1454" "NM_001359470" "chr10" 115340739 115362249 0.0227136879856545 0.0184757505773672 1673 1299 NA NA 0 0 0.420296175826183 1 0.654854401145348 1 -0.00423793740828731 NA
"1455" "NM_001359472" "chr10" 115340739 115362501 0.0155820348304308 0.0161253690665455 6546 4403 NA NA 0 0 0.82329887359682 1 0.974130749936303 1 0.00054333423611474 NA
"1456" "NM_025780" "chr10" 115368397 115384435 0.0851063829787234 0.0813953488372093 141 86 NA NA 0 0 0.921850390366842 1 1 1 -0.00371103414151409 NA
"1457" "NM_001033261" "chr10" 115384958 115432771 0.0203048281505728 0.0132978723404255 19552 13160 NA NA 0 0 1.43146419609308e-06 1 4.87750857804404e-05 1 -0.0070069558101473 NA
"1458" "NM_010195" "chr10" 115450313 115587780 0.026875 0.0206060606060606 1600 825 0.0355731225296443 0.0488400488400488 1012 819 0.339279737105706 0.136949940974684 0.574720487243518 0.570075659974273 -0.00626893939393939 0.0132669263104046
"1459" "NM_029928" "chr10" 116301373 116389538 0.0141666666666667 0.0101522842639594 2400 1576 NA NA 0 0 0.260170268807483 1 0.48579537972594 1 -0.00401438240270728 NA
"1460" "NM_021452" "chr10" 116417867 116473523 0.0133843212237094 0.00277777777777778 523 360 NA NA 0 0 0.077207644726035 1 0.221851719031848 1 -0.0106065434459316 NA
"1461" "NR_130644" "chr10" 116473162 116474986 0.0154581511237669 0.0189651997790462 9833 5431 NA NA 0 0 0.108690903949689 1 0.278362812290783 1 0.00350704865527931 NA
"1462" "NM_001359247" "chr10" 116485159 116581511 NA NA 0 0 0.0137795275590551 0.011949215832711 2032 1339 1 0.604507746493398 1 1 NA -0.00183031172634414
"1463" "NM_028082" "chr10" 116485160 116581511 NA NA 0 0 0.0137795275590551 0.011949215832711 2032 1339 1 0.604507746493398 1 1 NA -0.00183031172634414
"1464" "NM_001037848" "chr10" 116509790 116581511 NA NA 0 0 0.0137795275590551 0.011949215832711 2032 1339 1 0.604507746493398 1 1 NA -0.00183031172634414
"1465" "NM_001359645" "chr10" 116905779 116950453 0.0171290535099919 0.0169558750619732 13661 10085 NA NA 0 0 0.918832965763137 1 1 1 -0.000173178448018719 NA
"1466" "NM_007636" "chr10" 117050996 117063852 0.0182366000634317 0.0158562367864693 12612 8514 NA NA 0 0 0.190652003040264 1 0.399808147858347 1 -0.00238036327696231 NA
"1467" "NM_177798" "chr10" 117070126 117148474 0.0129063289109784 0.0118143941555847 24949 17521 NA NA 0 0 0.316568814646335 1 0.55027359806356 1 -0.00109193475539367 NA
"1468" "NM_026570" "chr10" 117215140 117224507 0.0147651006711409 0.00578452639190166 1490 1383 NA NA 0 0 0.0155707019731184 1 0.0737609212965664 1 -0.00898057427923928 NA
"1469" "NM_001310609" "chr10" 117344666 117376973 0.012292476156835 0.0099882491186839 14155 8510 NA NA 0 0 0.110676758574127 1 0.281380946069591 1 -0.00230422703815114 NA
"1470" "NM_001013391" "chr10" 117344667 117376973 0.012292476156835 0.0099882491186839 14155 8510 NA NA 0 0 0.110676758574127 1 0.281380946069591 1 -0.00230422703815114 NA
"1471" "NM_027468" "chr10" 117629499 117687352 0.0124069478908189 0.0104895104895105 2418 1716 0.882022471910112 0.812356979405034 534 437 0.568662615801711 0.00149484186274178 0.790538106491555 0.0203271065041822 -0.00191743740130837 -0.069665492505078
"1472" "NM_001288586" "chr10" 117688874 117710758 0.0188496858385694 0.0121608980355472 14483 9621 NA NA 0 0 4.07793318418836e-05 1 0.000769976123006877 1 -0.00668878780302212 NA
"1473" "NM_029875" "chr10" 117733677 117746358 NA NA 0 0 0.0544747081712062 0 257 122 1 8.59749264965217e-06 1 0.000311569770301087 NA -0.0544747081712062
"1474" "NM_024457" "chr10" 117814596 117845974 0.010048309178744 0.00895104895104895 10350 7150 0.0146 0.0175931401537552 10000 6764 0.462638715683958 0.0923798244011944 0.694589778990961 0.435877594390159 -0.00109726022769501 0.00299314015375518
"1475" "NM_148922" "chr10" 118141786 118168999 0.0237837837837838 0.0196950444726811 4625 3148 NA NA 0 0 0.225972002403239 1 0.444447587529301 1 -0.00408873931110272 NA
"1476" "NM_001014390" "chr10" 118859348 118868903 0.0125722457248406 0.0108103026884753 16783 10638 NA NA 0 0 0.186971686681908 1 0.394321903813211 1 -0.00176194303636533 NA
"1477" "NM_027994" "chr10" 119198811 119240055 0.0167954014729657 0.0159136884693189 11134 7415 0.0437062937062937 0.0234260614934114 1144 683 0.643081147978807 0.00665844561504563 0.847794074120954 0.0631827662651769 -0.000881713003646745 -0.0202802322128823
"1478" "NM_001358809" "chr10" 119454033 120077156 0.0258168184252812 0.022119341563786 9335 5832 NA NA 0 0 0.148491266952152 1 0.340070698202224 1 -0.00369747686149519 NA
"1479" "NM_001277293" "chr10" 119454033 120087260 0.0258168184252812 0.022119341563786 9335 5832 NA NA 0 0 0.148491266952152 1 0.340070698202224 1 -0.00369747686149519 NA
"1480" "NM_001277292" "chr10" 119454033 120077161 0.0258168184252812 0.022119341563786 9335 5832 NA NA 0 0 0.148491266952152 1 0.340070698202224 1 -0.00369747686149519 NA
"1481" "NM_080446" "chr10" 120083607 120112965 0.983261969637991 0.990138067061144 2569 2028 0.98365617433414 0.991142604074402 1652 1129 0.0431812490128114 0.0519643720848338 0.14822428737098 0.289446043983994 0.00687609742315254 0.0074864297402617
"1482" "NM_001359184" "chr10" 120141647 120202130 0.0169604256734287 0.0110864745011086 3007 1804 NA NA 0 0 0.0950615381319776 1 0.25459913009658 1 -0.00587395117232002 NA
"1483" "NM_028679" "chr10" 120141647 120201597 0.0169604256734287 0.0110864745011086 3007 1804 NA NA 0 0 0.0950615381319776 1 0.25459913009658 1 -0.00587395117232002 NA
"1484" "NM_026617" "chr10" 120208825 120224897 0.00909357582868876 0.00887021475256769 3409 2142 NA NA 0 0 0.931604167986924 1 1 1 -0.000223361076121071 NA
"1485" "NM_001347170" "chr10" 120361267 120476469 0.0174370329366178 0.0191906549853984 21678 14382 0.0615384615384615 0 195 125 0.223126929756828 3.7055444353884e-05 0.441434934694229 0.00103434236575003 0.00175362204878065 -0.0615384615384615
"1486" "NM_177092" "chr10" 120781100 120898971 0.0291569086651054 0.022845953002611 8540 6128 NA NA 0 0 0.0180801401807969 1 0.0818021482783185 1 -0.00631095566249442 NA
"1487" "NM_001081193" "chr10" 120923410 120979330 0.0171066148555094 0.0179582139612885 22389 14311 NA NA 0 0 0.543955203813927 1 0.769428437876003 1 0.000851599105779116 NA
"1488" "NM_011915" "chr10" 121034003 121100642 NA NA 0 0 0.0926216640502355 0.0726256983240224 637 358 1 0.194405251100779 1 0.736573269891552 NA -0.0199959657262131
"1489" "NM_001361015" "chr10" 121263819 121351644 0.0173599320882852 0.0175344105326152 23560 16710 0.419421487603306 0.35702746365105 968 619 0.895158728614227 0.00483560192591953 1 0.0496126712144001 0.000174478444329971 -0.0623940239522557
"1490" "NM_029057" "chr10" 121263819 121311396 0.0222929936305732 0.0225238663484487 10362 6704 0.0110091743119266 0.0127551020408163 545 392 0.9207108900803 0.790159210400969 1 1 0.00023087271787544 0.00174592772888972
"1491" "NM_029364" "chr10" 121365089 121397254 0.0211543483938365 0.0156626506024096 3829 2490 NA NA 0 0 0.113723068823029 1 0.286813565780999 1 -0.00549169779142687 NA
"1492" "NM_138956" "chr10" 121410350 121476250 0.0189962223421479 0.0181622287209481 9265 6497 NA NA 0 0 0.702872284911347 1 0.892621211462089 1 -0.000833993621199739 NA
"1493" "NM_019786" "chr10" 121546455 121586794 0.0191336128130711 0.0208238334093327 9303 6579 0.0109263657957245 0.011119347664937 6315 4047 0.452735882241108 0.917279994481474 0.685789601081013 1 0.00169022059626167 0.000192981869212525
"1494" "NM_001359618" "chr10" 121587379 121626332 0.227047003118143 0.252993232691307 8659 5763 0.0473684210526316 0.0413533834586466 380 266 0.000345383942164177 0.687069591448372 0.0042739927420908 1 0.0259462295731637 -0.00601503759398497
"1495" "NM_177335" "chr10" 121641700 121693914 0.0181967812728603 0.0126529477196885 10936 7192 0.0534979423868313 0.0797101449275362 243 138 0.00314494202302927 0.24509700509023 0.0229401233589271 0.860813539235552 -0.00554383355317174 0.0262122025407049
"1496" "NM_173022" "chr10" 121739929 121752865 0.0286831812255541 0.0317371937639198 3068 1796 NA NA 0 0 0.547207255295342 1 0.771860100684008 1 0.00305401253836571 NA
"1497" "NM_001242411" "chr10" 121780990 122047315 NA NA 0 0 0.0331858407079646 0.0197628458498024 452 253 1 0.206352695168142 1 0.769062018552225 NA -0.0134229948581622
"1498" "NM_153059" "chr10" 122080938 122097170 0.0110539845758355 0.0128676470588235 3890 2176 NA NA 0 0 0.531487169822479 1 0.758222027605397 1 0.00181366248298805 NA
"1499" "NM_016847" "chr10" 122448498 122453453 0.0116959064327485 0.0170132325141777 1710 1058 NA NA 0 0 0.248281559986636 1 0.471612999111934 1 0.00531732608142916 NA
"1500" "NM_001110218" "chr10" 122678761 122945793 0.0154153218957024 0.0115144418423107 23548 15372 0.0240407965031569 0.0214904679376083 4118 2885 0.00113970370571347 0.437712652653174 0.0107323305756576 1 -0.0039008800533917 -0.00255032856554855
"1501" "NM_176919" "chr10" 122678761 122921974 0.0154153218957024 0.0115144418423107 23548 15372 0.0240407965031569 0.0214904679376083 4118 2885 0.00113970370571347 0.437712652653174 0.0107323305756576 1 -0.0039008800533917 -0.00255032856554855
"1502" "NR_106182" "chr10" 122679314 122679415 0.0292226767971946 0.0165530671859786 1711 1027 NA NA 0 0 0.0326674647550628 1 0.122333795502663 1 -0.012669609611216 NA
"1503" "NM_153395" "chr10" 122992060 123076505 0.0150511739915713 0.0129548270812211 13288 8877 NA NA 0 0 0.193967998723889 1 0.403734542491993 1 -0.00209634691035021 NA
"1504" "NM_001301628" "chr10" 123105005 123197019 0.0213995943204868 0.0199604091059056 9860 6062 NA NA 0 0 0.536017363298908 1 0.762534730666707 1 -0.00143918521458117 NA
"1505" "NM_182807" "chr10" 123264075 123741204 0.0320261993875468 0.0262295081967213 23512 14945 NA NA 0 0 0.00101663284546649 1 0.00977841144419484 1 -0.00579669119082547 NA
"1506" "NM_177152" "chr10" 125966218 126015359 0.0133383289621581 0.0123718234507356 13345 8972 NA NA 0 0 0.530166486229452 1 0.757278802040012 1 -0.000966505511422491 NA
"1507" "NM_026858" "chr10" 126868427 126901371 0.0161790481326682 0.0130848532910389 7417 5044 NA NA 0 0 0.158947141879972 1 0.355663426471157 1 -0.00309419484162934 NA
"1508" "NM_001159559" "chr10" 126887247 126901371 0.0161790481326682 0.0130848532910389 7417 5044 NA NA 0 0 0.158947141879972 1 0.355663426471157 1 -0.00309419484162934 NA
"1509" "NM_001113470" "chr10" 126978716 126999975 0.0141430948419301 0.0143672089583774 20434 14199 0.291581108829569 0.260869565217391 487 276 0.862582948112077 0.283710681507839 0.998485962996232 0.939490554358622 0.000224114116447235 -0.0307115436121775
"1510" "NM_025537" "chr10" 127022331 127030814 0.0209745491750863 0.0168759811616954 7819 5096 0.0230566534914361 0.0175267770204479 1518 1027 0.0956865141280435 0.27918219356457 0.255849956233297 0.929269812039986 -0.00409856801339088 -0.00552987647098819
"1511" "NM_001205036" "chr10" 127032904 127041394 0.010958904109589 0.0062111801242236 365 161 NA NA 0 0 0.590514684639711 1 0.80840571309964 1 -0.00474772398536544 NA
"1512" "NM_010792" "chr10" 127041931 127045461 0.0232430202173016 0.0200168563000421 7271 4746 0.97194950911641 0.958041958041958 713 572 0.235645446709244 0.151756860308795 0.456865508322357 0.617441719323899 -0.00322616391725947 -0.0139075510744515
"1513" "NM_010009" "chr10" 127048245 127053006 NA NA 0 0 0.0655793408086986 0.0539811066126856 5886 3705 1 0.00790926225543005 1 0.0711353672026603 NA -0.011598234196013
"1514" "NM_001033262" "chr10" 127056049 127060184 0.0158320109237185 0.01795166858458 27097 17380 NA NA 0 0 0.0897092738022173 1 0.245055447161162 1 0.00211965766086149 NA
"1515" "NM_009870" "chr10" 127063534 127067288 NA NA 0 0 0.0875346260387812 0.0858324715615305 1805 967 1 0.855788001357393 1 1 NA -0.00170215447725065
"1516" "NM_001301014" "chr10" 127078906 127093170 0.943841084191961 0.947189851010473 10773 6779 0.921877619446773 0.937536148062464 5965 3458 0.34174030906093 0.000812938678929575 0.577370894893548 0.0124605761107489 0.00334876681851215 0.0156585286156911
"1517" "NM_177614" "chr10" 127094258 127121160 NA NA 0 0 0.708781362007168 0.739705882352941 1116 680 1 0.102061486908761 1 0.464944310602721 NA 0.0309245203457728
"1518" "NM_008080" "chr10" 127165155 127172340 0.0165666820489156 0.0119275173942962 21670 13079 0.0681818181818182 0.0595238095238095 88 84 0.000431473275911093 0.814221159897813 0.0050924079962817 1 -0.00463916465461935 -0.00865800865800866
"1519" "NM_001244617" "chr10" 127165155 127168523 0.0155420219244823 0.0119114237748821 20525 12509 0.0681818181818182 0.0595238095238095 88 84 0.0061351909481218 0.814221159897813 0.0378741358738281 1 -0.00363059814960025 -0.00865800865800866
"1520" "NM_027739" "chr10" 127165830 127172340 0.0288230584467574 0.0195549561699258 4996 2966 0.0681818181818182 0.0595238095238095 88 84 0.00959976726787539 0.814221159897813 0.0521582662919535 1 -0.00926810227683158 -0.00865800865800866
"1521" "NM_001244618" "chr10" 127165830 127168523 0.0270059724746819 0.0212854757929883 3851 2396 0.0681818181818182 0.0595238095238095 88 84 0.153432233574259 0.814221159897813 0.347493129997371 1 -0.00572049668169359 -0.00865800865800866
"1522" "NM_177615" "chr10" 127171392 127180582 0.0509950248756219 0.057602143335566 2412 1493 0.0642768850432633 0.0585215605749487 1618 974 0.374711205436544 0.495226540460123 0.611199459335364 1 0.00660711845994408 -0.00575532446831462
"1523" "NM_001358557" "chr10" 127182520 127188772 0.0161001788908766 0.00784313725490196 3354 2295 0.0426150121065375 0.0575284090909091 2065 1408 0.00508847627136793 0.0277259892999397 0.0329638965446746 0.18119691949017 -0.00825704163597461 0.0149133969843716
"1524" "NM_001166413" "chr10" 127182520 127189823 0.0181317420243287 0.0132858068697343 4357 3086 0.04 0.0485120260905014 3700 2453 0.0984255624810641 0.0748328597031697 0.260371887755547 0.376629082010316 -0.00484593515459438 0.00851202609050142
"1525" "NM_028027" "chr10" 127182520 127190054 0.0680760537162611 0.0613462614208465 7521 5363 0.04 0.0485120260905014 3700 2453 0.126304225432998 0.0748328597031697 0.305121422323279 0.376629082010316 -0.00672979229541459 0.00851202609050142
"1526" "NM_001358558" "chr10" 127182520 127190083 0.0680760537162611 0.0613462614208465 7521 5363 0.04 0.0485120260905014 3700 2453 0.126304225432998 0.0748328597031697 0.305121422323279 0.376629082010316 -0.00672979229541459 0.00851202609050142
"1527" "NM_001368332" "chr10" 127190372 127195728 0.0201952204644901 0.0113244707040867 2971 2031 0.0188679245283019 0.0163934426229508 265 183 0.0135491094083869 0.828583372181429 0.0668126959425726 1 -0.00887074976040341 -0.00247448190535107
"1528" "NM_030714" "chr10" 127190377 127195709 0.0201952204644901 0.0113244707040867 2971 2031 0.0188679245283019 0.0163934426229508 265 183 0.0135491094083869 0.828583372181429 0.0668126959425726 1 -0.00887074976040341 -0.00247448190535107
"1529" "NR_045715" "chr10" 127195248 127202643 0.0201952204644901 0.0113244707040867 2971 2031 0.247257383966245 0.246206896551724 2370 1450 0.0135491094083869 0.933151203424179 0.0668126959425726 1 -0.00887074976040341 -0.00105048741452057
"1530" "NM_054097" "chr10" 127197066 127211622 0.0257405515832482 0.0286683107274969 4895 3244 0.69973544973545 0.744779582366589 756 431 0.425716552646031 0.0504491745241221 0.659573709195502 0.283022994049154 0.0029277591442487 0.0450441326311396
"1531" "NM_001039000" "chr10" 127225694 127263363 0.958277254374159 0.948071216617211 743 674 0.959312839059674 0.956909361069837 1106 673 0.362928083145306 0.777831585914895 0.599100127896171 1 -0.0102060377569481 -0.00240347798983787
"1532" "NM_008447" "chr10" 127229049 127263363 0.958277254374159 0.948071216617211 743 674 0.959312839059674 0.956909361069837 1106 673 0.362928083145306 0.777831585914895 0.599100127896171 1 -0.0102060377569481 -0.00240347798983787
"1533" "NM_001190453" "chr10" 127266261 127281959 0.013749833133093 0.0161997331808653 7491 5247 0.0767459708365311 0.0600461893764434 1303 866 0.261095225567092 0.0909124797876963 0.486546982061738 0.431339556790408 0.00244990004777221 -0.0166997814600877
"1534" "NM_033072" "chr10" 127281955 127289018 0.0072007200720072 0.00541711809317443 1111 923 0.246119733924612 0.29483282674772 451 329 0.613174135725548 0.0994281676968196 0.825099141146081 0.456743771546461 -0.00178360197883277 0.0487130928231084
"1535" "NM_001290183" "chr10" 127290792 127296288 NA NA 0 0 0.0349500713266762 0.0162907268170426 1402 798 1 0.00156593259650318 1 0.0209478817196481 NA -0.0186593445096336
"1536" "NM_001171582" "chr10" 127296220 127311786 0.0162425554953979 0.0193355960094621 14776 9723 NA NA 0 0 0.0721284412711482 1 0.211700545845734 1 0.00309304051406416 NA
"1537" "NM_001285785" "chr10" 127321963 127329947 0.51202976436544 0.591282551176716 12095 7181 NA NA 0 0 1.06563556430059e-26 1 3.85240252050326e-24 1 0.0792527868112761 NA
"1538" "NM_001359656" "chr10" 127323706 127329947 0.51202976436544 0.591282551176716 12095 7181 NA NA 0 0 1.06563556430059e-26 1 3.85240252050326e-24 1 0.0792527868112761 NA
"1539" "NM_001359657" "chr10" 127325641 127329947 0.51202976436544 0.591282551176716 12095 7181 NA NA 0 0 1.06563556430059e-26 1 3.85240252050326e-24 1 0.0792527868112761 NA
"1540" "NM_001359244" "chr10" 127380667 127499384 NA NA 0 0 0.0177044179332135 0.0142243918862049 18357 11881 1 0.00775319942692628 1 0.0701146564404523 NA -0.00348002604700863
"1541" "NM_001098789" "chr10" 127514938 127517156 NA NA 0 0 0.164705882352941 0.131818181818182 340 220 1 0.227148065483373 1 0.822265663872854 NA -0.0328877005347594
"1542" "NM_183297" "chr10" 127525472 127534559 0.022091462785176 0.0157699443413729 9687 6468 0.123008285532186 0.167664670658683 1569 1169 0.00397875453405366 0.000378039094329041 0.0275704065936154 0.00684999444516509 -0.0063215184438031 0.0446563851264965
"1543" "NM_008512" "chr10" 127538157 127621148 0.973670886075949 0.973848987108656 3950 2715 0.848831985624438 0.861622358554874 4452 2934 0.964355454066193 0.0863031549360205 1 0.415906731812387 0.000178101032706324 0.0127903729304355
"1544" "NM_008668" "chr10" 127660917 127666703 0.0192125237191651 0.0145572872067135 8432 5839 0.530659025787966 0.549510337323177 1745 919 0.0342658968238866 0.263868380891666 0.126321280990777 0.900171455600507 -0.00465523651245161 0.0188513115352117
"1545" "NR_045171" "chr10" 127667122 127668851 NA NA 0 0 0.0252409362092703 0.0357664233576642 2179 1370 1 0.0428500791417209 1 0.251235709271593 NA 0.0105254871483939
"1546" "NM_173732" "chr10" 127677064 127695166 0.0178907721280603 0.015625 3186 2048 0.0808080808080808 0.0126582278481013 198 79 0.533962058714872 0.000711442202625155 0.760486752596505 0.0113631425940841 -0.00226577212806026 -0.0681498529599796
"1547" "NM_001113211" "chr10" 127677064 127701047 0.0178907721280603 0.015625 3186 2048 0.0808080808080808 0.0126582278481013 198 79 0.533962058714872 0.000711442202625155 0.760486752596505 0.0113631425940841 -0.00226577212806026 -0.0681498529599796
"1548" "NM_198035" "chr10" 127739529 127747339 0.0145791915175613 0.0141287284144427 13581 8918 0.0944309927360775 0.0836501901140684 413 263 0.781226925249417 0.586364081901656 0.9475732803639 1 -0.000450463103118599 -0.010780802622009
"1549" "NM_001282976" "chr10" 128035345 128048637 0.0230978260869565 0.00589622641509434 1472 848 NA NA 0 0 0.000778648344223034 1 0.00792659736131443 1 -0.0172015996718622 NA
"1550" "NM_019766" "chr10" 128058981 128077254 0.0140637775960752 0.0108531044926805 6115 3962 NA NA 0 0 0.157104351379812 1 0.353142079755859 1 -0.00321067310339476 NA
"1551" "NM_016774" "chr10" 128083306 128090388 0.0188094965018924 0.0166545981173063 8719 5524 NA NA 0 0 0.34329612307021 1 0.578914382769275 1 -0.00215489838458612 NA
"1552" "NM_054078" "chr10" 128092782 128129303 0.0176438945669715 0.0146699266503667 9295 5317 0.0471698113207547 0.0233050847457627 954 472 0.171565818877128 0.00431645917730064 0.373579151083293 0.0456337788344866 -0.00297396791660474 -0.023864726574992
"1553" "NM_001285777" "chr10" 128194634 128210004 0.010702875399361 0.010793054903801 6260 4262 NA NA 0 0 0.964868772331804 1 1 1 9.01795044400099e-05 NA
"1554" "NM_025716" "chr10" 128209909 128211794 NA NA 0 0 0.171983356449376 0.183990442054958 1442 837 1 0.399251805684572 1 1 NA 0.0120070856055823
"1555" "NM_001164080" "chr10" 128232062 128252941 0.0122000813338756 0.00655307994757536 2459 1526 NA NA 0 0 0.073269709376011 1 0.214402211799193 1 -0.0056470013863002 NA
"1556" "NM_133997" "chr10" 128268698 128271250 0.0196078431372549 0.0205479452054795 408 146 NA NA 0 0 0.944490351752275 1 1 1 0.000940102068224549 NA
"1557" "NM_019963" "chr10" 128270497 128292853 0.0196078431372549 0.0205479452054795 408 146 NA NA 0 0 0.944490351752275 1 1 1 0.000940102068224549 NA
"1558" "NM_019953" "chr10" 128322458 128327187 0.0469116497263487 0.0456475583864119 1279 942 NA NA 0 0 0.888584744116886 1 1 1 -0.00126409133993682 NA
"1559" "NM_026444" "chr10" 128337726 128362482 0.0131660470879802 0.0139419833595682 6456 4447 0.027511961722488 0.0303030303030303 836 528 0.730342034389279 0.733369039650316 0.911897029207134 1 0.000775936271588075 0.00279106858054226
"1560" "NM_001081040" "chr10" 128363096 128370037 0.0174084555355458 0.0156059166779753 11661 7369 NA NA 0 0 0.342640415556582 1 0.57829836476653 1 -0.00180253885757053 NA
"1561" "NM_172790" "chr10" 128377123 128394006 0.016071647650595 0.0210772833723653 8151 5551 NA NA 0 0 0.0321392283125215 1 0.120967719006763 1 0.00500563572177032 NA
"1562" "NM_027257" "chr10" 128401394 128409850 0.0284876413908672 0.00926497838171711 2387 1619 NA NA 0 0 9.92965374500553e-06 1 0.000243671072530583 1 -0.0192226630091501 NA
"1563" "NM_001358972" "chr10" 128401394 128410551 0.0284876413908672 0.00926497838171711 2387 1619 NA NA 0 0 9.92965374500553e-06 1 0.000243671072530583 1 -0.0192226630091501 NA
"1564" "NM_026259" "chr10" 128411615 128441441 0.0166159606833606 0.0120652945351313 4273 2818 NA NA 0 0 0.11590160612537 1 0.289724011161067 1 -0.00455066614822934 NA
"1565" "NM_198160" "chr10" 128459235 128490174 0.0151091214325686 0.0220548682087144 5361 3718 0.0104712041884817 0.0121689334287759 6303 4191 0.0150768785294741 0.367421237958936 0.0723202244543251 1 0.00694574677614581 0.00169772924029427
"1566" "NM_011843" "chr10" 128510249 128525859 0.0183829024062173 0.0157998683344305 6691 4557 0.0547945205479452 0.0443037974683544 219 158 0.300357420057548 0.612639092694863 0.533736683862003 1 -0.00258303407178676 -0.0104907230795908
"1567" "NM_134003" "chr10" 128543559 128547746 0.014070351758794 0.0102857142857143 2985 1750 0.96769456681351 0.982954545454545 681 352 0.253931515594547 0.0672894021364009 0.478486260379149 0.349499838384738 -0.00378463747307969 0.0152599786410359
"1568" "NM_011119" "chr10" 128557765 128565934 0.0179409617189945 0.0113171958503615 9587 6362 NA NA 0 0 0.000671747168117393 1 0.00708153380215932 1 -0.00662376586863295 NA
"1569" "NM_010153" "chr10" 128567522 128589635 0.00641025641025641 0.0134099616858238 936 522 0.357549857549858 0.374003189792664 2106 1254 0.183337273134528 0.267627072564843 0.388667195440286 0.906689935898538 0.00699970527556735 0.0164533322428059
"1570" "NM_013765" "chr10" 128624528 128626506 0.0161252074934788 0.0134038800705467 4217 2835 NA NA 0 0 0.353964801431546 1 0.589669036364347 1 -0.00272132742293204 NA
"1571" "NM_001358537" "chr10" 128630842 128645993 NA NA 0 0 0.959527824620573 1 593 228 1 6.21302670014186e-09 1 6.72185998171552e-07 NA 0.0404721753794266
"1572" "NM_173733" "chr10" 128669886 128673918 NA NA 0 0 0.971776779987171 0.971197119711971 1559 1111 1 0.922535810821163 1 1 NA -0.000579660275200067
"1573" "NM_016756" "chr10" 128697938 128705051 0.0214953271028037 0.01850994909764 7490 4322 0.0421052631578947 0.0142857142857143 285 210 0.265645930536843 0.0403905739275899 0.491683813988148 0.242278060200218 -0.00298537800516376 -0.0278195488721805
"1574" "NM_016811" "chr10" 128720135 128744076 0.0188724897169127 0.0148936170212766 4133 2350 NA NA 0 0 0.233858179547866 1 0.454589631115865 1 -0.00397887269563606 NA
"1575" "NM_001358746" "chr10" 128720135 128745084 0.0188724897169127 0.0148936170212766 4133 2350 NA NA 0 0 0.233858179547866 1 0.454589631115865 1 -0.00397887269563606 NA
"1576" "NM_001253705" "chr10" 128747878 128766568 0.0236593059936909 0.041002277904328 1268 878 0.0265848670756646 0.0426136363636364 489 352 0.0235256759194214 0.168388502771314 0.0982800362112918 0.665029146836244 0.0173429719106372 0.0160287692879717
"1577" "NM_001253704" "chr10" 128748454 128766568 0.0180904522613065 0.0299319727891156 995 735 0.0265848670756646 0.0426136363636364 489 352 0.107764264912953 0.168388502771314 0.276921278526315 0.665029146836244 0.0118415205278091 0.0160287692879717
"1578" "NM_001359825" "chr10" 128805553 128819448 0.00980392156862745 0.0100308641975309 1938 1296 NA NA 0 0 0.949089939015919 1 1 1 0.000226942628903413 NA
"1579" "NM_010272" "chr10" 128880523 128891718 0.0186406001363946 0.0277665995975855 4399 2485 NA NA 0 0 0.0144661564797389 1 0.0702087005051377 1 0.00912599946119088 NA
"1580" "NM_001042580" "chr10" 128908918 128912818 0.0164179104477612 0.0067425200168563 3350 2373 0.0473457675753228 0.0328947368421053 697 456 0.000718809400768143 0.168105840795298 0.00747138354711459 0.665025274965356 -0.00967539043090489 -0.0144510307332176
"1581" "NM_001282966" "chr10" 128909344 128912818 0.0164179104477612 0.0067425200168563 3350 2373 0.0473457675753228 0.0328947368421053 697 456 0.000718809400768143 0.168105840795298 0.00747138354711459 0.665025274965356 -0.00967539043090489 -0.0144510307332176
"1582" "NM_007653" "chr10" 128909865 128912818 0.0164179104477612 0.0067425200168563 3350 2373 0.00645161290322581 0 465 304 0.000718809400768143 0.0411800117940023 0.00747138354711459 0.24357130945779 -0.00967539043090489 -0.00645161290322581
"1583" "NM_015740" "chr10" 128919913 128923524 0.024 0.0204498977505112 1500 978 NA NA 0 0 0.55877294441866 1 0.781985546761184 1 -0.00355010224948875 NA
"1584" "NM_008398" "chr10" 128933812 128958284 0.0315333070555775 0.0149501661129568 2537 1806 NA NA 0 0 0.000345344546202178 1 0.0042739927420908 1 -0.0165831409426206 NA
"1585" "NM_001166548" "chr11" 3202352 3244588 0.015500409866607 0.0171193791371833 26838 17524 0.0344827586206897 0.0866666666666667 290 150 0.187313723278678 0.00746669760830348 0.394650178597949 0.0686506399729911 0.00161896927057624 0.052183908045977
"1586" "NM_023743" "chr11" 3202582 3244588 0.0145927997203775 0.0181843040743779 22888 14628 0.0344827586206897 0.0866666666666667 290 150 0.00723939797282609 0.00746669760830348 0.0425296697396862 0.0686506399729911 0.00359150435400041 0.052183908045977
"1587" "NM_001166547" "chr11" 3202994 3244588 0.0218468881953369 0.0228601807549176 5447 3762 0.0344827586206897 0.0866666666666667 290 150 0.746265657448274 0.00746669760830348 0.923306560112164 0.0686506399729911 0.00101329255958071 0.052183908045977
"1588" "NM_001166549" "chr11" 3203018 3244588 0.0238963142972864 0.0247910060536178 4938 3469 0.0344827586206897 0.0866666666666667 290 150 0.793169419823898 0.00746669760830348 0.955464333503775 0.0686506399729911 0.000894691756331407 0.052183908045977
"1589" "NR_037301" "chr11" 3239901 3462990 0.0169746006589648 0.0142954180560701 47954 32388 0.100903614457831 0.0717863105175292 5976 4193 0.00273227525846552 1.3538525599906e-08 0.0207587600324104 1.32892732742918e-06 -0.00267918260289469 -0.0291173039403021
"1590" "NM_007879" "chr11" 3249906 3266463 0.0196078431372549 0.0103934669636229 1938 1347 NA NA 0 0 0.0327859000714072 1 0.122613256666876 1 -0.00921437617363204 NA
"1591" "NR_045109" "chr11" 3289130 3309083 0.0125810141059855 0.010630459951584 13115 9501 0.0369487485101311 0.0265486725663717 2517 1695 0.177135982560966 0.0349539299624088 0.381171535063681 0.217592251114164 -0.00195055415440147 -0.0104000759437594
"1592" "NM_001253691" "chr11" 3290456 3309083 NA NA 0 0 0.0369487485101311 0.0265486725663717 2517 1695 1 0.0349539299624088 1 0.217592251114164 NA -0.0104000759437594
"1593" "NM_178149" "chr11" 3330730 3342971 0.0215346872018536 0.0157556895545614 7337 5141 NA NA 0 0 0.0191214828721615 1 0.0853156589798849 1 -0.00577899764729225 NA
"1594" "NM_010718" "chr11" 3343296 3409238 0.0190587320108907 0.0159817351598174 10284 6570 0.303030303030303 0.208333333333333 165 72 0.138552885507955 0.0481450341615456 0.323916540851562 0.274038481019893 -0.00307699685107335 -0.0946969696969697
"1595" "NM_145355" "chr11" 3415972 3452956 0.0203488372093023 0.012316715542522 5160 3410 0.0361958836053939 0.0194085027726433 2818 2164 0.00420375629215666 0.000112404637819998 0.0287717780504908 0.00256317160272002 -0.00803212166678033 -0.0167873808327506
"1596" "NR_028317" "chr11" 3452436 3479831 NA NA 0 0 0.198564593301435 0.142427281845537 1254 997 1 0.000180422475206323 1 0.00373494682612866 NA -0.0561373114558988
"1597" "NR_045275" "chr11" 3452471 3458342 NA NA 0 0 0.198564593301435 0.142427281845537 1254 997 1 0.000180422475206323 1 0.00373494682612866 NA -0.0561373114558988
"1598" "NR_045276" "chr11" 3452482 3458342 NA NA 0 0 0.198564593301435 0.142427281845537 1254 997 1 0.000180422475206323 1 0.00373494682612866 NA -0.0561373114558988
"1599" "NM_053267" "chr11" 3514683 3517351 0.0847975553857907 0.0707547169811321 3927 2544 0.0570409982174688 0.0555555555555556 561 378 0.0398304984385803 0.914047046271059 0.139520898336252 1 -0.0140428384046586 -0.00148544266191325
"1600" "NM_001284429" "chr11" 3517521 3539292 0.0309474686557689 0.0294976635514019 6301 3424 0.0443645083932854 0.031634446397188 1668 1138 0.690308887707139 0.053956875526197 0.882200235695397 0.297083510048028 -0.00144980510436706 -0.0127300619960973
"1601" "NR_002321" "chr11" 3639784 3648814 0.01434034416826 0.0144028362508309 7322 4513 NA NA 0 0 0.977863921010788 1 1 1 6.24920825708954e-05 NA
"1602" "NM_001363164" "chr11" 3703730 3774668 0.0227229810536917 0.015409735687315 15887 9799 0.613691931540342 0.648698884758364 818 538 3.39491067843131e-05 0.14222213940203 0.000662969250009339 0.588338417587744 -0.00731324536637666 0.0350069532180221
"1603" "NM_001363163" "chr11" 3703730 3863903 0.0262895302425545 0.0187804588137406 26056 16826 0.504820333041192 0.501347708894879 1141 742 3.43487953758037e-07 0.868242287327787 1.38347240505479e-05 1 -0.00750907142881386 -0.00347262414631322
"1604" "NM_026150" "chr11" 3886087 3895126 0.0627557980900409 0.0671140939597315 733 596 NA NA 0 0 0.748302449473218 1 0.924278242174336 1 0.00435829586969061 NA
"1605" "NM_153142" "chr11" 3907021 3914664 0.0171923314780458 0.0162691809946386 8085 5409 0.0331098072087175 0.0215727209464161 2386 1437 0.682248011003176 0.0141850559292498 0.875914991929029 0.1100235515381 -0.000923150483407201 -0.0115370862623014
"1606" "NM_001177703" "chr11" 3983635 3999328 0.0182684670373312 0.0118790496760259 1259 926 NA NA 0 0 0.226504757064404 1 0.445130485486882 1 -0.0063894173613053 NA
"1607" "NM_001177691" "chr11" 3989932 3999328 0.0182684670373312 0.0118790496760259 1259 926 NA NA 0 0 0.226504757064404 1 0.445130485486882 1 -0.0063894173613053 NA
"1608" "NM_026443" "chr11" 4091480 4095431 NA NA 0 0 0.0180532761015023 0.0197509660798626 7921 4658 1 0.432640126551529 1 1 NA 0.00169768997836027
"1609" "NM_144520" "chr11" 4097039 4118729 NA NA 0 0 0.0534904805077063 0.0471584038694075 1103 827 1 0.496237604616506 1 1 NA -0.00633207663829876
"1610" "NM_001363143" "chr11" 4135159 4141192 0.01455525606469 0.00564102564102564 3710 1950 NA NA 0 0 0.00151712664352541 1 0.0133691148099486 1 -0.00891423042366439 NA
"1611" "NM_026175" "chr11" 4160353 4182541 0.0149415919587069 0.0130353817504655 3681 2685 0.0973782771535581 0.168032786885246 534 244 0.523040381256966 0.000623904411717796 0.750702481939649 0.0103093770239478 -0.00190621020824132 0.0706545097316878
"1612" "NM_134023" "chr11" 4186832 4215505 0.0193156732891832 0.0117416829745597 1812 1022 NA NA 0 0 0.119591828383053 1 0.295540016376602 1 -0.00757399031462354 NA
"1613" "NM_028022" "chr11" 4218224 4222409 0.0212693743636158 0.0198274279419864 8839 5447 0.533519553072626 0.596273291925466 358 161 0.555649158379108 0.0902451956846416 0.779170465988187 0.428997527401462 -0.00144194642162938 0.0627537388528402
"1614" "NM_008501" "chr11" 4257567 4272514 0.0185107718050617 0.0174439302242791 9562 5618 0.163319946452477 0.134802665299846 2988 1951 0.633305681468184 0.00195514468306929 0.839987186641738 0.0247262410345162 -0.0010668415807826 -0.0285172811526304
"1615" "NM_001039537" "chr11" 4266795 4272514 0.024 0.0186683260734287 5500 3214 0.163319946452477 0.134802665299846 2988 1951 0.0978772035627376 0.00195514468306929 0.259433000576404 0.0247262410345162 -0.00533167392657125 -0.0285172811526304
"1616" "NM_028860" "chr11" 4480867 4594815 0.0155275550464554 0.0152439024390244 7857 5248 NA NA 0 0 0.897173195164157 1 1 1 -0.000283652607431 NA
"1617" "NM_029291" "chr11" 4637792 4683386 NA NA 0 0 0.0465116279069767 0.0869565217391304 172 69 1 0.130017518042417 1 0.552816882508519 NA 0.0404448938321537
"1618" "NM_138948" "chr11" 4738820 4746778 0.0421159581790174 0.0477515067222995 30511 19413 0.251638269986894 0.319688109161793 763 513 0.00297141152958588 0.00322937619818357 0.0219881486228267 0.0367350836603813 0.00563554854328208 0.0680498391748995
"1619" "NM_010898" "chr11" 4765844 4849544 0.0211336295654059 0.0152594099694812 9227 5898 NA NA 0 0 0.00862193713635202 1 0.0481334660018869 1 -0.00587421959592469 NA
"1620" "NM_001252251" "chr11" 4772333 4849544 0.0211336295654059 0.0152594099694812 9227 5898 NA NA 0 0 0.00862193713635202 1 0.0481334660018869 1 -0.00587421959592469 NA
"1621" "NM_172438" "chr11" 4895342 4928865 0.0185725249424405 0.0158694173656767 6515 4411 NA NA 0 0 0.287540295979103 1 0.519050330897852 1 -0.0027031075767638 NA
"1622" "NM_010904" "chr11" 4938755 4948064 0.0165361183637946 0.0237075121393887 5745 3501 NA NA 0 0 0.0161488547144028 1 0.0756674591470457 1 0.00717139377559414 NA
"1623" "NM_001243043" "chr11" 4947520 5042794 0.0176862123613312 0.0165510406342914 15775 10090 0.032258064516129 0.0232558139534884 217 172 0.492864029215571 0.567295297038563 0.721422021567643 1 -0.00113517172703985 -0.00900225056264066
"1624" "NM_007454" "chr11" 4986823 5042794 0.0164533820840951 0.00843654640100521 8752 5571 NA NA 0 0 2.58487844379376e-05 1 0.000545908928524336 1 -0.00801683568308986 NA
"1625" "NM_001190406" "chr11" 5054130 5065327 0.102345819144911 0.117192097519966 37002 23790 0.455712451861361 0.483547925608011 2337 1398 1.00864311576282e-08 0.0565641246504201 6.22921177576524e-07 0.30666647062986 0.0148462783750553 0.0278354737466507
"1626" "NM_001363179" "chr11" 5058127 5060385 0.022841726618705 0.0170712189917311 5560 3749 0.296046287367406 0.364130434782609 1037 552 0.051539013348983 0.000970197872736746 0.167955006334888 0.0142097558001028 -0.00577050762697391 0.0680841474152027
"1627" "NM_001190408" "chr11" 5060374 5065327 0.150141403908657 0.177658142664872 23691 14860 0.538185085354897 0.522546419098143 1113 754 1.03818126108953e-12 0.45977343107815 1.07607850712371e-10 1 0.0275167387562149 -0.0156386662567535
"1628" "NM_001362620" "chr11" 5069686 5099096 0.0122249388753056 0.00996204933586338 3272 2108 0.0310981535471331 0.0104011887072808 1029 673 0.440442191174722 0.000759508457160672 0.67382644159584 0.0119271303382661 -0.00226288953944225 -0.0206969648398523
"1629" "NM_001362618" "chr11" 5080077 5099096 0.0122249388753056 0.00996204933586338 3272 2108 0.0310981535471331 0.0104011887072808 1029 673 0.440442191174722 0.000759508457160672 0.67382644159584 0.0119271303382661 -0.00226288953944225 -0.0206969648398523
"1630" "NM_001290492" "chr11" 5099272 5106100 0.0163398692810458 0.0303030303030303 306 132 0.00936329588014981 0.00699300699300699 534 286 0.360900401220203 0.666616896645459 0.597295930464052 1 0.0139631610219846 -0.00237028888714282
"1631" "NR_110961" "chr11" 5099747 5106100 NA NA 0 0 0.00936329588014981 0.00699300699300699 534 286 1 0.666616896645459 1 1 NA -0.00237028888714282
"1632" "NM_001290493" "chr11" 5100164 5106100 NA NA 0 0 0.00409836065573771 0.0125 244 160 1 0.295160397902457 1 0.968962883213781 NA 0.00840163934426229
"1633" "NR_152138" "chr11" 5106264 5152260 0.0149511213341001 0.00731261425959781 1739 1094 0.290158082610913 0.311381531853973 1961 1397 0.0598880071049421 0.147264729481868 0.186365744553738 0.603805759441284 -0.00763850707450225 0.02122344924306
"1634" "NM_080595" "chr11" 5106265 5152222 0.0183333333333333 0.0102389078498294 600 293 0.290158082610913 0.311381531853973 1961 1397 0.34283739687993 0.147264729481868 0.578530187760573 0.603805759441284 -0.00809442548350398 0.02122344924306
"1635" "NM_032396" "chr11" 5191552 5261610 0.0165896880007541 0.0128824476650564 10609 7452 NA NA 0 0 0.0422626123439656 1 0.14586770973978 1 -0.00370724033569771 NA
"1636" "NM_001080924" "chr11" 5276328 5444847 0.0148237893311478 0.0109496626881162 28063 19270 NA NA 0 0 0.000250606958852429 1 0.0033403744101715 1 -0.00387412664303153 NA
"1637" "NM_001271730" "chr11" 5520640 5525993 0.00998185117967332 0.0135782747603834 4408 2504 NA NA 0 0 0.178941234162427 1 0.383299864302907 1 0.00359642358071006 NA
"1638" "NM_134033" "chr11" 5528887 5542217 0.0158376851296978 0.0150280183392766 11681 7852 NA NA 0 0 0.652895323398169 1 0.8537446515731 1 -0.00080966679042118 NA
"1639" "NM_026080" "chr11" 5703981 5707701 0.0152794531564133 0.0130321459600348 9948 5755 NA NA 0 0 0.25209194142504 1 0.475988121758209 1 -0.0022473071963786 NA
"1640" "NM_001077661" "chr11" 5713416 5762376 0.0434900788257679 0.0382843983880253 14716 10422 0.977450980392157 0.983529411764706 1020 425 0.0403231445252448 0.319988868402899 0.14064505809294 1 -0.00520568043774254 0.00607843137254904
"1641" "NM_001361591" "chr11" 5713416 5741176 0.0556862007337033 0.0495572882251883 10631 7567 0.979038224414303 0.984939759036145 811 332 0.0683430830357063 0.370481700964516 0.203860168395097 1 -0.006128912508515 0.00590153462184129
"1642" "NR_015577" "chr11" 5762149 5784710 0.00793650793650794 0.00706713780918728 2646 1415 NA NA 0 0 0.760270376385695 1 0.931761825598542 1 -0.000869370127320657 NA
"1643" "NM_001146309" "chr11" 5788482 5800980 0.0157403538097228 0.0177556818181818 7179 4224 NA NA 0 0 0.416679326498962 1 0.651784054941626 1 0.00201532800845902 NA
"1644" "NM_017401" "chr11" 5827859 5838016 0.0179535637149028 0.0139071603082127 7408 5321 NA NA 0 0 0.0726994068455018 1 0.212912588078251 1 -0.00404640340669007 NA
"1645" "NM_009636" "chr11" 5861865 5872248 0.019270192701927 0.012280701754386 2439 1710 NA NA 0 0 0.0759908005309045 1 0.219858607352931 1 -0.00698949094754105 NA
"1646" "NM_008894" "chr11" 5872179 5878256 0.0159613956941351 0.0117939168218498 2694 1611 0.967741935483871 0.970982142857143 1209 896 0.260042889590329 0.643810997150381 0.485741110208929 1 -0.00416747887228533 0.00324020737327191
"1647" "NM_001361942" "chr11" 5872179 5877663 NA NA 0 0 0.967741935483871 0.970982142857143 1209 896 1 0.643810997150381 1 1 NA 0.00324020737327191
"1648" "NM_019661" "chr11" 5955757 5967781 0.0163487738419619 0.0113268608414239 1835 1236 NA NA 0 0 0.244124668464754 1 0.466410909510773 1 -0.0050219130005379 NA
"1649" "NM_001174054" "chr11" 5969665 6065748 0.0280044669701916 0.0256102723296176 23282 14174 0.827642720568151 0.762174940898345 3661 2115 0.164798812247233 3.67477973618571e-12 0.36462850121376 8.00993900731537e-10 -0.00239419464057395 -0.0654677796698057
"1650" "NM_001363446" "chr11" 6105691 6200451 0.0192218619731357 0.0112054329371817 4318 2945 NA NA 0 0 0.00625386867009166 1 0.0383829571130843 1 -0.00801642903595405 NA
"1651" "NM_026538" "chr11" 6257544 6267729 0.00914634146341463 0 656 244 0.966850828729282 1 181 80 0.0509546101248645 0.00371341501787078 0.166832169487683 0.0405005426010895 -0.00914634146341463 0.0331491712707183
"1652" "NM_001252282" "chr11" 6291596 6359094 0.0182577370230883 0.0187323582242751 12214 7794 NA NA 0 0 0.807926687201006 1 0.964954823343538 1 0.000474621201186822 NA
"1653" "NM_001361905" "chr11" 6291605 6359094 0.0182577370230883 0.0187323582242751 12214 7794 NA NA 0 0 0.807926687201006 1 0.964954823343538 1 0.000474621201186822 NA
"1654" "NM_001361903" "chr11" 6291658 6359094 0.0176207739650957 0.0172368072129409 11861 7542 NA NA 0 0 0.842146390225212 1 0.986196870974014 1 -0.000383966752154824 NA
"1655" "NM_001361904" "chr11" 6292169 6359094 0.0277492291880781 0.0278184480234261 973 683 NA NA 0 0 0.993268162020637 1 1 1 6.92188353479534e-05 NA
"1656" "NM_008907" "chr11" 6415866 6419817 0.0179133123633843 0.0181740614334471 18757 11720 NA NA 0 0 0.867829940919088 1 1 1 0.000260749070062762 NA
"1657" "NM_029938" "chr11" 6427225 6444443 0.017112810707457 0.0105147520401758 10460 6372 NA NA 0 0 0.000398971520118531 1 0.00477284573946478 1 -0.00659805866728121 NA
"1658" "NM_001347064" "chr11" 6427229 6444443 0.017112810707457 0.0105147520401758 10460 6372 NA NA 0 0 0.000398971520118531 1 0.00477284573946478 1 -0.00659805866728121 NA
"1659" "NM_011221" "chr11" 6467598 6476076 0.020952380952381 0.0244470314318976 1575 859 0.0143320431007428 0.0235365117682559 9559 6628 0.578555571853564 2.7059176502035e-06 0.797558657553341 0.000121169520880109 0.00349465047951661 0.00920446866751313
"1660" "NR_045893" "chr11" 6525590 6528760 NA NA 0 0 0.0627450980392157 0.0357142857142857 510 196 1 0.0447056637429783 1 0.258590707971793 NA -0.02703081232493
"1661" "NM_146014" "chr11" 6546886 6596761 0.0184404636459431 0.0255781359495445 3796 2854 0.0143271088216355 0.015315739868049 6212 4244 0.0482264915472057 0.648384427790923 0.16023605866682 1 0.0071376723036014 0.000988631046413467
"1662" "NM_001081652" "chr11" 6597822 6606054 NA NA 0 0 0.152777777777778 0.125475285171103 360 263 1 0.289521900382739 1 0.952773891534849 NA -0.0273024926066751
"1663" "NM_001130457" "chr11" 6615597 6626067 0.0155831890445459 0.0134361490828368 12706 8559 NA NA 0 0 0.199996764166306 1 0.411372750273798 1 -0.0021470399617091 NA
"1664" "NM_009622" "chr11" 7063432 7178505 NA NA 0 0 0.00728744939271255 0.0165537998495109 2470 1329 1 0.00236546282300116 1 0.028952014832802 NA 0.00926635045679836
"1665" "NM_008343" "chr11" 7206090 7213923 0.0303162804255939 0.0428339893493864 6861 4319 0.329452054794521 0.347784200385356 1460 1038 0.000533822665272456 0.295247798661699 0.00603993858371629 0.969035179752814 0.0125177089237925 0.0183321455908359
"1666" "NM_001083587" "chr11" 8431651 8664535 0.016164534323841 0.0155633727747575 14538 9381 0.05 0 120 72 0.716555601118934 0.00360728207476228 0.902074735185588 0.0398413821997962 -0.000601161549083481 -0.05
"1667" "NM_001303610" "chr11" 8993136 9011191 0.0335329341317365 0.0334029227557411 835 479 NA NA 0 0 0.98993846981971 1 1 1 -0.000130011375995401 NA
"1668" "NM_177033" "chr11" 11114015 11263526 0.0341237361579201 0.0306748466257669 16616 10106 0.136842105263158 0.0803921568627451 665 510 0.123252032212391 0.000883740754417325 0.301110797213774 0.0132579002651555 -0.0034488895321532 -0.0564499484004128
"1669" "NM_015785" "chr11" 11280039 11462419 0.0108225108225108 0.00630914826498423 1848 951 NA NA 0 0 0.223358937223849 1 0.441652370268396 1 -0.0045133625575266 NA
"1670" "NM_009578" "chr11" 11685924 11772926 0.0122219506233195 0.0103886110042324 4091 2599 NA NA 0 0 0.490418653745466 1 0.719630262925977 1 -0.00183333961908709 NA
"1671" "NM_001177629" "chr11" 11930498 12027971 0.506830052229811 0.539378772265568 9956 6793 0.474378623309122 0.461110538786443 15007 9707 3.45786778370948e-05 0.0212525058113463 0.000671723673527417 0.146458635264376 0.0325487200357564 -0.0132680845226796
"1672" "NM_010345" "chr11" 11930498 12037420 0.373979735434844 0.395061728395062 14212 9639 0.474378623309122 0.461110538786443 15007 9707 0.00101806383593407 0.0212525058113463 0.00978582501700047 0.146458635264376 0.0210819929602179 -0.0132680845226796
"1673" "NM_172496" "chr11" 12236675 12464960 0.0162629757785467 0.0136415308829102 8670 5278 0.00396825396825397 0 252 108 0.217312956763717 0.238695369688579 0.434575360765472 0.843875027734697 -0.00262144489563652 -0.00396825396825397
"1674" "NM_011343" "chr11" 16501637 16508484 0.0201099175618286 0.0175228992433294 8006 5022 0.0561797752808989 0.11864406779661 89 59 0.291240673006919 0.136125715733207 0.523308189514917 0.567554249957128 -0.00258701831849928 0.0624642925157113
"1675" "NM_207655" "chr11" 16752202 16913907 0.0325899031811895 0.0291518269357605 11568 7581 NA NA 0 0 0.17927915774599 1 0.383611329018488 1 -0.00343807624542904 NA
"1676" "NM_007912" "chr11" 16752202 16887658 0.0325899031811895 0.0291518269357605 11568 7581 NA NA 0 0 0.17927915774599 1 0.383611329018488 1 -0.00343807624542904 NA
"1677" "NM_024459" "chr11" 17159297 17200380 0.0185779303141088 0.0141868119396209 13403 8811 0.0805369127516778 0.05 298 240 0.0119188158437238 0.129599330196412 0.0610016189349701 0.551196921713407 -0.00439111837448785 -0.0305369127516778
"1678" "NM_025443" "chr11" 17203199 17211589 0.032964267740312 0.0296150049358342 3974 3039 0.00399467376830892 0.00394477317554241 751 507 0.42510698618231 0.987730732178993 0.659130630319644 1 -0.00334926280447787 -4.9900592766515e-05
"1679" "NM_020558" "chr11" 17257546 17269176 0.016443656295341 0.0102846209040899 6203 4181 NA NA 0 0 0.00752139620454128 1 0.0437356353643432 1 -0.00615903539125103 NA
"1680" "NM_001330649" "chr11" 17257687 17269176 0.018348623853211 0.00833333333333333 1090 720 NA NA 0 0 0.069220154374474 1 0.205360514038922 1 -0.0100152905198777 NA
"1681" "NM_001362970" "chr11" 17938752 17953875 0.0168383340797134 0.0129519697787372 11165 7412 NA NA 0 0 0.0327471334696159 1 0.12257020512289 1 -0.00388636430097621 NA
"1682" "NM_033523" "chr11" 19924441 20022597 0.0994103248776146 0.101257710486261 17976 12483 0.986020503261883 0.991240875912409 1073 685 0.597569641903585 0.25197428753335 0.813854381355778 0.87199693901922 0.00184738560864671 0.00522037265052611
"1683" "NM_146243" "chr11" 20062303 20112951 0.0180010286302074 0.0121999734783185 11666 7541 NA NA 0 0 0.00133858579762174 1 0.0121052585066195 1 -0.00580105515188892 NA
"1684" "NM_008996" "chr11" 20201411 20226856 0.0144690144690145 0.0158241758241758 3663 2275 NA NA 0 0 0.677085409709254 1 0.873064360169912 1 0.00135516135516136 NA
"1685" "NM_172260" "chr11" 20227036 20249424 0.0144395496818404 0.0115647045217995 12258 8647 0.0376344086021505 0.00492610837438424 372 203 0.0713546136474943 0.00101256976147682 0.210011533654321 0.0147429361538402 -0.00287484516004096 -0.0327083002277663
"1686" "NM_018861" "chr11" 20302179 20332713 0.0207766990291262 0.0156152404747033 5150 3202 NA NA 0 0 0.0873503127337182 1 0.240562306826305 1 -0.0051614585544229 NA
"1687" "NM_021372" "chr11" 20543165 20653023 0.0191449059667163 0.0165023812160815 14782 9029 0.0442477876106195 0.0282051282051282 1017 780 0.135803350052103 0.0519155332379786 0.320266866264482 0.289282719418541 -0.00264252475063476 -0.0160426594054913
"1688" "NM_001038625" "chr11" 20631976 20653023 0.0183225219073632 0.0186729514140682 8787 5516 0.0524737631184408 0.0355871886120996 667 562 0.879620074142717 0.131663821964065 1 0.557400008904645 0.000350429506705014 -0.0168865745063411
"1689" "NM_001290545" "chr11" 20685084 20741556 0.015326118748172 0.0158106297454221 17095 11195 NA NA 0 0 0.747394521078311 1 0.923926738233755 1 0.000484510997250083 NA
"1690" "NM_173752" "chr11" 20823354 20831108 0.0134529147982063 0.0144069776497158 21408 12841 NA NA 0 0 0.465139408504878 1 0.696463916846076 1 0.000954062851509476 NA
"1691" "NM_023324" "chr11" 21091323 21150327 0.0118008868545272 0.0111147793551227 13982 9087 NA NA 0 0 0.63267024108756 1 0.839745528199142 1 -0.000686107499404547 NA
"1692" "NM_001290628" "chr11" 21239031 21321133 0.0143811341330425 0.0107827890098497 14672 9645 NA NA 0 0 0.0140872862800303 1 0.068820618735204 1 -0.00359834512319287 NA
"1693" "NM_001290634" "chr11" 21321125 21371267 0.0181659218962502 0.0191207257501745 10294 7165 NA NA 0 0 0.646107730706041 1 0.849291307602425 1 0.000954803853924217 NA
"1694" "NM_139297" "chr11" 21321125 21370629 0.0288376220053239 0.0279947916666667 2254 1536 NA NA 0 0 0.878206706122338 1 1 1 -0.000842830338657202 NA
"1695" "NM_011023" "chr11" 21994763 22001651 0.0274976213130352 0.0237921471318056 10510 6851 0.0877063316087706 0.0754790770434103 4059 2557 0.131918778197461 0.0441031903731328 0.314104438625344 0.256855594385294 -0.00370547418122963 -0.0122272545653604
"1696" "NM_001252515" "chr11" 22005825 22286795 0.00726392251815981 0.00251889168765743 1239 794 NA NA 0 0 0.133238022169485 1 0.316128375955835 1 -0.00474503083050238 NA
"1697" "NM_153596" "chr11" 22512282 22519231 0.0126438950745424 0.0119156736938588 10598 6546 NA NA 0 0 0.674360196519114 1 0.870815502713986 1 -0.000728221380683521 NA
"1698" "NM_001169114" "chr11" 22834738 22860336 0.0146611642050391 0.0120677233429395 9208 5552 0.0295031055900621 0.0206935123042506 2576 1788 0.185167610478323 0.0427316620165563 0.391575734414283 0.250640559718796 -0.00259344086209961 -0.00880959328581155
"1699" "NM_016888" "chr11" 22834738 22859735 0.0175889328063241 0.0140712945590994 5060 3198 0.0295031055900621 0.0206935123042506 2576 1788 0.213605068337364 0.0427316620165563 0.430120667860555 0.250640559718796 -0.00351763824722467 -0.00880959328581155
"1700" "NM_144514" "chr11" 22899727 22982284 0.633526011560694 0.654255319148936 2595 1692 0.491228070175439 0.611111111111111 228 162 0.16609631212257 0.00997258277935286 0.366078741751781 0.0848528254624387 0.0207293075882425 0.119883040935673
"1701" "NM_001361661" "chr11" 22899727 22972866 0.633526011560694 0.654255319148936 2595 1692 0.491228070175439 0.611111111111111 228 162 0.16609631212257 0.00997258277935286 0.366078741751781 0.0848528254624387 0.0207293075882425 0.119883040935673
"1702" "NM_011663" "chr11" 22972004 22976496 0.732838589981447 0.76063829787234 1617 1128 NA NA 0 0 0.0996867005968498 1 0.26291036943888 1 0.0277997078908933 NA
"1703" "NM_009837" "chr11" 22990592 23003336 0.0208925701570033 0.017022696929239 8089 5992 NA NA 0 0 0.0964802077212047 1 0.257245842569472 1 -0.00386987322776435 NA
"1704" "NM_001363284" "chr11" 23008346 23023742 0.014446227929374 0 1246 517 NA NA 0 0 0.000391629556035652 1 0.00470018889033234 1 -0.014446227929374 NA
"1705" "NM_134014" "chr11" 23256040 23297597 0.0416666666666667 0.0445344129554656 408 247 0.0437017994858612 0.0313588850174216 389 287 0.860765406011772 0.364036077771635 0.997741283011198 1 0.00286774628879892 -0.0123429144684396
"1706" "NM_001190401" "chr11" 23306894 23490560 0.0133371991881705 0.00790737079920926 10347 7082 NA NA 0 0 0.00061179606596578 1 0.0066230933803432 1 -0.00542982838896122 NA
"1707" "NM_172391" "chr11" 23487881 23498039 0.00938967136150235 0.0104098893949252 2982 1537 0.0201005025125628 0.0172727272727273 1393 1100 0.742042737591973 0.581382820990889 0.919765634436212 1 0.00102021803342283 -0.00282777523983554
"1708" "NR_156450" "chr11" 23564948 23633631 0.0112911860612255 0.00973766441392341 20547 13761 NA NA 0 0 0.167590665984535 1 0.368604963825905 1 -0.00155352164730208 NA
"1709" "NM_001347242" "chr11" 23573250 23633631 0.0112911860612255 0.00973766441392341 20547 13761 NA NA 0 0 0.167590665984535 1 0.368604963825905 1 -0.00155352164730208 NA
"1710" "NR_157299" "chr11" 23647282 23665883 0.020999115826702 0.0168200571247223 4524 3151 NA NA 0 0 0.187043869768194 1 0.394418016460972 1 -0.00417905870197972 NA
"1711" "NM_028956" "chr11" 23665673 23732876 0.02776513427401 0.0228608752449379 2197 1531 NA NA 0 0 0.349300704550893 1 0.585274140046725 1 -0.00490425902907207 NA
"1712" "NM_009044" "chr11" 23736849 23770969 0.0204202426753477 0.0142063001852996 10137 6476 NA NA 0 0 0.00284985910484784 1 0.0212954246420003 1 -0.00621394249004817 NA
"1713" "NM_172555" "chr11" 23862645 23895270 0.0266393442622951 0.0352941176470588 976 595 NA NA 0 0 0.333314981538338 1 0.568776727649234 1 0.00865477338476374 NA
"1714" "NM_001242934" "chr11" 24078055 24168435 0.379807692307692 0.380410531012941 7488 4482 0.0101102941176471 0.00579710144927536 1088 690 0.947568309498604 0.254454229928042 1 0.878527974841238 0.000602838705248354 -0.0043131926683717
"1715" "NM_001159289" "chr11" 24078055 24173558 0.379807692307692 0.380410531012941 7488 4482 0.0101102941176471 0.00579710144927536 1088 690 0.947568309498604 0.254454229928042 1 0.878527974841238 0.000602838705248354 -0.0043131926683717
"1716" "NM_001159290" "chr11" 24080694 24173558 0.672083434392433 0.729442970822281 4123 2262 NA NA 0 0 1.77554135517193e-06 1 5.87434686749069e-05 1 0.0573595364298485 NA
"1717" "NR_027973" "chr11" 25616845 26210576 0.0147512864493997 0.0147213459516299 5830 3804 NA NA 0 0 0.990488388537208 1 1 1 -2.99404977697933e-05 NA
"1718" "NR_102382" "chr11" 26387083 26471883 0.0184291355857832 0.0162271805273834 2279 1479 NA NA 0 0 0.613966775547648 1 0.825865826950472 1 -0.00220195505839987 NA
"1719" "NM_027260" "chr11" 26471401 26593920 0.0355407047387606 0.0318777292576419 3292 2290 0.0315560391730141 0.0351390922401171 919 683 0.456348230253268 0.668732868210234 0.688587342849836 1 -0.00366297548111871 0.00358305306710299
"1720" "NM_001166661" "chr11" 28385683 28584324 NA NA 0 0 0.0387174833635814 0.0450680272108844 1653 1176 1 0.361922841374852 1 1 NA 0.00635054384730298
"1721" "NM_027869" "chr11" 29130743 29161764 0.0354257302672467 0.0238907849829352 1609 1172 NA NA 0 0 0.0771628597348727 1 0.221820773271971 1 -0.0115349452843116 NA
"1722" "NM_001363361" "chr11" 29172975 29220797 0.0131004366812227 0.0267716535433071 2061 1270 NA NA 0 0 0.00498564072684143 1 0.0324703596095801 1 0.0136712168620844 NA
"1723" "NM_001363362" "chr11" 29172975 29209641 0.0131004366812227 0.0267716535433071 2061 1270 NA NA 0 0 0.00498564072684143 1 0.0324703596095801 1 0.0136712168620844 NA
"1724" "NM_025740" "chr11" 29221535 29247272 0.0188266199649737 0.0117497618291521 4568 3149 0.046875 0.00917431192660551 128 109 0.0129891626638377 0.0562804719064342 0.0648015378671837 0.306664687813693 -0.00707685813582162 -0.0377006880733945
"1725" "NM_176841" "chr11" 29373657 29510808 0.0192523525856859 0.0148927975349852 11583 7789 NA NA 0 0 0.0219981410484624 1 0.0937752219212855 1 -0.00435955505070068 NA
"1726" "NM_001363368" "chr11" 29373657 29506134 0.0192523525856859 0.0148927975349852 11583 7789 NA NA 0 0 0.0219981410484624 1 0.0937752219212855 1 -0.00435955505070068 NA
"1727" "NM_026465" "chr11" 29511756 29515033 0.0441176470588235 0.0333333333333333 68 30 NA NA 0 0 0.800071285526727 1 0.959205418917507 1 -0.0107843137254902 NA
"1728" "NM_001282120" "chr11" 29526396 29545447 0.0189897455374098 0.0100890207715134 2633 1685 NA NA 0 0 0.017484004287959 1 0.0797623612053335 1 -0.00890072476589645 NA
"1729" "NM_001163521" "chr11" 29547949 29578352 NA NA 0 0 0.0573770491803279 0.038781163434903 610 361 1 0.127852935366056 1 0.546434892732318 NA -0.0185958857454248
"1730" "NM_194054" "chr11" 29692897 29744414 0.0160998188770376 0.0112619561863622 9938 6482 NA NA 0 0 0.00933473445338212 1 0.0511873599955715 1 -0.0048378626906754 NA
"1731" "NM_146016" "chr11" 29743050 30026033 0.0223187029373855 0.0252896725440806 14741 9925 0.0136363636363636 0.0105633802816901 440 284 0.1324594093278 0.676349518652931 0.31483536963705 1 0.00297096960669508 -0.0030729833546735
"1732" "NM_175836" "chr11" 30099394 30219772 0.0214132762312634 0.0285714285714286 467 350 0.0284569138276553 0.0200242718446602 2495 1648 0.514482198363648 0.0522071890925878 0.742951592375876 0.290580156489049 0.00715815234016519 -0.00843264198299511
"1733" "NM_009260" "chr11" 30106842 30198257 NA NA 0 0 0.0247383444338725 0.0235294117647059 1051 765 1 0.856686710048113 1 1 NA -0.00120893266916662
"1734" "NM_134013" "chr11" 30771774 30880361 0.0178175365961851 0.0141493542953397 13526 8905 NA NA 0 0 0.0325639200071648 1 0.122069403729438 1 -0.00366818230084543 NA
"1735" "NM_175490" "chr11" 30885357 30893725 0.0479876160990712 0.0453367875647668 1292 772 NA NA 0 0 0.782553941442455 1 0.948249126830488 1 -0.00265082853430437 NA
"1736" "NM_023906" "chr11" 30954397 31102704 0.0120171673819742 0.0086035737921906 2330 1511 NA NA 0 0 0.307956777733935 1 0.541656029378472 1 -0.00341359358978365 NA
"1737" "NM_011491" "chr11" 31359440 31370061 0.0253105445035958 0.0169392523364486 10707 6848 NA NA 0 0 0.000178255712060883 1 0.00250674209123948 1 -0.00837129216714718 NA
"1738" "NM_001024919" "chr11" 31665149 31671862 0.0174030745431693 0.0167982770997846 10343 6965 NA NA 0 0 0.763568449065084 1 0.934258837051567 1 -0.000604797443384656 NA
"1739" "NM_026252" "chr11" 31870939 31935635 0.013347022587269 0.0163147792706334 2922 2084 NA NA 0 0 0.390122179936534 1 0.6265457743005 1 0.0029677566833644 NA
"1740" "NM_026262" "chr11" 31965632 31979651 0.805986103687867 0.835079549864183 3742 2577 NA NA 0 0 0.00310340865265146 1 0.0227378759513594 1 0.0290934461763157 NA
"1741" "NM_010117" "chr11" 32209584 32222293 0.0162358980481108 0.0166346769033909 16753 10941 0.476716989155858 0.459134615384615 4703 3744 0.79850967159226 0.0874912185157716 0.958340919217853 0.41904148219017 0.00039877885528013 -0.0175823737712426
"1742" "NM_010822" "chr11" 32226504 32232702 0.0149943771085843 0.0172117039586919 8003 5229 0.975773889636608 0.984409799554566 743 449 0.320512652770381 0.231587290837922 0.554786703183766 0.830659022967955 0.00221732685010763 0.00863590991795737
"1743" "NR_104306" "chr11" 32231962 32267707 0.0146992818671454 0.00841804320203304 8912 6296 NA NA 0 0 0.000364769874418084 1 0.00444049727283689 1 -0.00628123866511239 NA
"1744" "NM_001361561" "chr11" 32455369 32518709 0.0257289879931389 0.0191570881226054 2915 1827 NA NA 0 0 0.138480017488029 1 0.323853187680811 1 -0.00657189987053357 NA
"1745" "NM_001271349" "chr11" 32642554 32746814 0.0166283733790257 0.0153231576436919 25679 16772 0.0414201183431953 0.0444444444444444 169 135 0.294999339146104 0.890902038268115 0.527886056359236 1 -0.0013052157353338 0.00302432610124918
"1746" "NM_008005" "chr11" 33116977 33147400 0.0309966618979495 0.0239570425444031 4194 2421 0.795644891122278 0.8275 597 400 0.0929265210119648 0.159106356745403 0.251296641933834 0.639133116809047 -0.00703961935354631 0.0318551088777219
"1747" "NM_008722" "chr11" 33152497 33163206 0.0331770645510278 0.0394088669950739 2773 1624 NA NA 0 0 0.284208987440878 1 0.51479232700094 1 0.00623180244404612 NA
"1748" "NM_001252261" "chr11" 33154924 33163206 0.0331770645510278 0.0394088669950739 2773 1624 NA NA 0 0 0.284208987440878 1 0.51479232700094 1 0.00623180244404612 NA
"1749" "NM_019916" "chr11" 33200751 33203588 0.0404438316591163 0.039070480081716 30462 19580 NA NA 0 0 0.4431272099852 1 0.676558663617701 1 -0.00137335157740024 NA
"1750" "NR_110973" "chr11" 33211793 33513753 0.0145407693723541 0.0121384542437174 16299 10545 NA NA 0 0 0.0946474511807657 1 0.25368255359879 1 -0.00240231512863673 NA
"1751" "NM_001190886" "chr11" 33629340 33993193 0.0309090909090909 0.0315167432698621 6600 4569 0.0397350993377483 0.0533707865168539 604 356 0.85587669789224 0.259874072223433 0.99488702189309 0.891225406582019 0.000607652360771201 0.0136356871791056
"1752" "NM_001190885" "chr11" 33629340 33843686 0.0309090909090909 0.0315167432698621 6600 4569 0.0397350993377483 0.0533707865168539 604 356 0.85587669789224 0.259874072223433 0.99488702189309 0.891225406582019 0.000607652360771201 0.0136356871791056
"1753" "NM_027411" "chr11" 34809184 34833641 0.0357230845035723 0.0327640292784942 4059 2869 NA NA 0 0 0.505141707066968 1 0.733321291101528 1 -0.00295905522507806 NA
"1754" "NM_011412" "chr11" 35121455 35708507 NA NA 0 0 0.102099927588704 0.0716981132075472 1381 795 1 0.00447279174335741 1 0.0467200276392132 NA -0.0304018143811567
"1755" "NM_145962" "chr11" 35769494 35791285 0.0166031573217202 0.0132042253521127 7348 4544 NA NA 0 0 0.138479416318809 1 0.323853187680811 1 -0.00339893196960752 NA
"1756" "NM_001004147" "chr11" 35797379 35798884 0.0925925925925926 0.0826480263157895 7506 4864 NA NA 0 0 0.0564196169789614 1 0.178469613956997 1 -0.00994456627680311 NA
"1757" "NM_025936" "chr11" 35808380 35834528 0.0235762400489896 0.0233426704014939 3266 2142 0.329268292682927 0.310924369747899 410 238 0.955745564909126 0.57341808589697 1 1 -0.000233569647495657 -0.0183439229350277
"1758" "NM_170779" "chr11" 35838398 35980527 0.0220870379036032 0.0153489719084854 10685 6906 0.0829420970266041 0.0803108808290155 639 386 0.00133422450010862 0.86360962648049 0.0120759098940387 1 -0.00673806599511781 -0.00263121619758853
"1759" "NM_001290702" "chr11" 36006655 36944241 0.964148527528809 0.95421686746988 781 415 0.93646408839779 0.950684931506849 724 365 0.405252065848428 0.240361521718484 0.640025313487606 0.847641797504491 -0.00993166005892965 0.0142208431090592
"1760" "NM_001199274" "chr11" 40679313 40695203 0.0270150575730735 0.0231010180109632 4516 2554 0.029126213592233 0.0677966101694915 103 59 0.313257842249721 0.190311445277248 0.546762569221075 0.726465550802164 -0.00391403956211032 0.0386703965772585
"1761" "NM_134017" "chr11" 40679313 40692682 0.0228981544771018 0.0277008310249307 2926 1805 NA NA 0 0 0.30471082270534 1 0.538117933294239 1 0.0048026765478289 NA
"1762" "NM_026023" "chr11" 40733660 40740046 0.0218289085545723 0.0144927536231884 1695 897 NA NA 0 0 0.186239988177445 1 0.393058394527422 1 -0.00733615493138387 NA
"1763" "NM_009831" "chr11" 40748551 40755286 0.0223642172523962 0.0150158821830783 5008 3463 NA NA 0 0 0.0143379995251018 1 0.0697529184771569 1 -0.00734833506931791 NA
"1764" "NM_148673" "chr11" 43433730 43447981 0.0235522305347742 0.0137524557956778 3609 3054 NA NA 0 0 0.00315278078697896 1 0.0229568457324118 1 -0.00979977473909638 NA
"1765" "NM_001045530" "chr11" 43528748 43586999 0.0135527589545015 0.0110871573760394 9297 6494 NA NA 0 0 0.167832263842065 1 0.368730805979426 1 -0.00246560157846203 NA
"1766" "NM_001164231" "chr11" 43681997 43722633 0.01328125 0.0120575221238938 14080 9040 NA NA 0 0 0.41760147618946 1 0.652576603065912 1 -0.00122372787610619 NA
"1767" "NM_027557" "chr11" 43681997 43707193 0.01328125 0.0120575221238938 14080 9040 NA NA 0 0 0.41760147618946 1 0.652576603065912 1 -0.00122372787610619 NA
"1768" "NM_007416" "chr11" 43774604 43836489 0.0435121107266436 0.0437305979214469 11560 7409 0.0199389623601221 0.0147196993423113 4915 3193 0.942693719512352 0.0469855074304214 1 0.268991576335923 0.000218487194803288 -0.00521926301781077
"1769" "NM_001284381" "chr11" 43774604 43901237 0.0386846001974334 0.036986301369863 16208 10220 0.0241874527588813 0.0201224846894138 5292 3429 0.481342054519576 0.155139834773312 0.712460670341569 0.627074619855476 -0.00169829882757035 -0.00406496806946751
"1770" "NM_024475" "chr11" 44454570 44470548 0.0211736237144586 0.0223752151462995 11571 8134 0.0233026467203682 0.0181623931623932 3476 1872 0.569027767317328 0.132107168388993 0.790738715086282 0.558020076905573 0.00120159143184092 -0.00514025355797508
"1771" "NM_028862" "chr11" 44518955 44565520 0.0116765423492506 0.0160771704180064 5738 3421 0.0161656267725468 0.0132178669097539 3526 2194 0.0789308640963806 0.303212307970315 0.22513457008117 0.985789170593554 0.00440062806875582 -0.00294775986279292
"1772" "NM_001166553" "chr11" 44519376 44554977 NA NA 0 0 0.0241545893719807 0.0171821305841924 2070 1455 1 0.114024550125647 1 0.504047683257481 NA -0.00697245878778823
"1773" "NM_001362577" "chr11" 44618099 45008096 0.0200703766453799 0.0165208940719145 7673 5145 0.727380952380952 0.75 1680 1132 0.142542160794818 0.135619368158871 0.33063535325521 0.566785051214921 -0.00354948257346542 0.0226190476190476
"1774" "NM_001362569" "chr11" 44620227 45008096 NA NA 0 0 0.727380952380952 0.75 1680 1132 1 0.135619368158871 1 0.566785051214921 NA 0.0226190476190476
"1775" "NM_001346760" "chr11" 45851968 45910625 0.0163173088992092 0.013148667601683 15934 11408 NA NA 0 0 0.0323391769479396 1 0.121472701652905 1 -0.00316864129752621 NA
"1776" "NM_028185" "chr11" 45928268 45944935 0.0157849829351536 0.0120798319327731 9376 5712 0.932673267326733 0.920489296636086 505 327 0.0606296976257637 0.45767113289365 0.188160255068901 1 -0.00370515100238047 -0.0121839706906471
"1777" "NM_001080969" "chr11" 45945305 45955503 0.0176668536174986 0.0157329240214889 3566 2606 NA NA 0 0 0.558610991315956 1 0.781937965865453 1 -0.00193392959600973 NA
"1778" "NM_173384" "chr11" 45980309 46017992 0.0273195096110186 0.0274541315119861 13214 7467 NA NA 0 0 0.954560592003615 1 1 1 0.000134621900967455 NA
"1779" "NM_001291890" "chr11" 46054501 46147347 0.0391700601124685 0.0321366531557614 5157 3454 NA NA 0 0 0.0852228065435737 1 0.236859635962657 1 -0.00703340695670706 NA
"1780" "NM_009616" "chr11" 46055983 46147347 0.0391700601124685 0.0321366531557614 5157 3454 NA NA 0 0 0.0852228065435737 1 0.236859635962657 1 -0.00703340695670706 NA
"1781" "NM_172524" "chr11" 46148154 46166359 0.0197368421052632 0.00492610837438424 304 203 NA NA 0 0 0.133284284863738 1 0.316187527248771 1 -0.0148107337308789 NA
"1782" "NM_001252459" "chr11" 46193848 46312859 0.014067715784454 0.0129213483146067 8388 5340 0.027479091995221 0.0349056603773585 1674 1060 0.57089025701044 0.215941824139661 0.791970210775768 0.791857921177153 -0.00114636746984724 0.00742656838213746
"1783" "NM_001252460" "chr11" 46193848 46312358 0.0140562248995984 0.0129897339199665 7470 4773 NA NA 0 0 0.618728600387509 1 0.829560860691421 1 -0.00106649097963192 NA
"1784" "NM_001104557" "chr11" 46436946 46442721 0.0150853513298928 0.0224650880388585 2519 1647 NA NA 0 0 0.0830719366873786 1 0.232846491221696 1 0.00737973670896572 NA
"1785" "NM_025426" "chr11" 46436960 46442721 0.0150853513298928 0.0224650880388585 2519 1647 NA NA 0 0 0.0830719366873786 1 0.232846491221696 1 0.00737973670896572 NA
"1786" "NM_008143" "chr11" 48800359 48806241 0.0163366336633663 0.0289413556740289 2020 1313 NA NA 0 0 0.0151031365398569 1 0.0723993175270887 1 0.0126047220106626 NA
"1787" "NM_145377" "chr11" 48806403 48817391 0.0232018561484919 0.0147058823529412 2586 1428 NA NA 0 0 0.0603797608255537 1 0.187541662815666 1 -0.0084959737955507 NA
"1788" "NM_053166" "chr11" 48826137 48850195 0.0183235046335299 0.0096325365679629 4748 2803 0.394031141868512 0.351978171896317 2312 1466 0.00198116586451962 0.00310494834531316 0.0163850818353795 0.0357772780700051 -0.00869096806556701 -0.0420529699721956
"1789" "NM_001347446" "chr11" 48837470 48851187 0.0183235046335299 0.0096325365679629 4748 2803 0.0306923625981442 0.0261506276150628 1401 956 0.00198116586451962 0.469219421446941 0.0163850818353795 1 -0.00869096806556701 -0.00454173498308142
"1790" "NM_172793" "chr11" 49168324 49187089 0.190399311161339 0.305742965278921 9291 6077 NA NA 0 0 5.37234197024228e-60 1 9.95360658536638e-57 1 0.115343654117582 NA
"1791" "NM_001362730" "chr11" 49203291 49218816 0.0192960135708227 0.0120063191153239 4716 3165 0.0307692307692308 0.0119047619047619 195 84 0.0108211538797437 0.189795936746068 0.0569166581992766 0.725040044961395 -0.00728969445549888 -0.0188644688644689
"1792" "NM_001362731" "chr11" 49203730 49218816 0.0226917057902973 0.00966183574879227 1278 1035 NA NA 0 0 0.0128686014704184 1 0.064351690618941 1 -0.0130298700415051 NA
"1793" "NM_010794" "chr11" 49244190 49263024 0.01937207748831 0.0248292985723153 7485 4833 0.0479041916167665 0.0446428571428571 167 112 0.0430714041552395 0.887179417281767 0.147984319051683 1 0.00545722108400538 -0.00326133447390933
"1794" "NM_001110149" "chr11" 49247476 49263024 0.0182595182595183 0.0229599751784052 5148 3223 0.0479041916167665 0.0446428571428571 167 112 0.138631467584855 0.887179417281767 0.323946967135853 1 0.00470045691888695 -0.00326133447390933
"1795" "NM_001110150" "chr11" 49250551 49263024 0.0193709643824203 0.0242305173542895 4801 3054 NA NA 0 0 0.148439095036175 1 0.340070698202224 1 0.00485955297186913 NA
"1796" "NM_008029" "chr11" 49609678 49652739 0.348346849656893 0.385431841831426 8015 4805 0.26005929690809 0.262015503875969 2361 1290 2.42285033945826e-05 0.878372112590084 0.000518203286168114 1 0.0370849921745323 0.00195620696787924
"1797" "NM_212484" "chr11" 49671496 49712722 0.0153452685421995 0.0157756354075372 7429 4564 NA NA 0 0 0.853236395551056 1 0.99359773515123 1 0.000430366865337758 NA
"1798" "NM_013529" "chr11" 49794154 49838620 0.113034955896766 0.13579604578564 3061 1922 NA NA 0 0 0.017397857316756 1 0.0795282965151874 1 0.0227610898888742 NA
"1799" "NM_016961" "chr11" 49846750 49886421 0.0147868651845809 0.0123595505617978 9806 6230 NA NA 0 0 0.196560684349228 1 0.406953836767037 1 -0.00242731462278312 NA
"1800" "NM_029004" "chr11" 49901834 49980223 0.0156107566089335 0.0165982842223051 8776 5362 NA NA 0 0 0.650411733869354 1 0.852454038324482 1 0.000987527613371654 NA
"1801" "NM_001347462" "chr11" 49902160 49980223 0.0362239297475302 0.0437956204379562 911 548 NA NA 0 0 0.472824396270451 1 0.704554458783616 1 0.00757169069042602 NA
"1802" "NM_001290750" "chr11" 50025330 50125719 0.015440703409822 0.00749829584185412 4663 2934 NA NA 0 0 0.00159289722662474 1 0.013831237664342 1 -0.00794240756796788 NA
"1803" "NM_001290749" "chr11" 50025330 50104759 0.015440703409822 0.00749829584185412 4663 2934 NA NA 0 0 0.00159289722662474 1 0.013831237664342 1 -0.00794240756796788 NA
"1804" "NM_001290760" "chr11" 50131359 50172785 0.0106702234078026 0.0102489019033675 2999 2049 NA NA 0 0 0.885180457423763 1 1 1 -0.000421321504435104 NA
"1805" "NM_026543" "chr11" 50174850 50200115 0.0163934426229508 0.0127840909090909 976 704 NA NA 0 0 0.543474390821114 1 0.769009777637285 1 -0.00360935171385991 NA
"1806" "NM_001290769" "chr11" 50200151 50210820 0.0352201257861635 0.05175983436853 795 483 NA NA 0 0 0.155479112320107 1 0.350442731570655 1 0.0165397085823665 NA
"1807" "NM_145926" "chr11" 50225334 50235103 0.12049127343245 0.123668188736682 7735 5256 0.506894287590282 0.439252336448598 1523 963 0.587083914534172 0.000183967230557399 0.804972967735938 0.00378716984905801 0.00317691530423198 -0.0676419511416842
"1808" "NR_132732" "chr11" 50236460 50238532 0.0177017701770177 0.0109213105572669 6666 3571 NA NA 0 0 0.00625713625002668 1 0.0383871165140295 1 -0.00678045961975083 NA
"1809" "NM_175334" "chr11" 50255634 50292336 0.0139055222887558 0.0100888559792669 15030 10804 0.224358974358974 0.187119234116623 1404 1149 0.00554847758909612 0.0145993901326602 0.0352505507182095 0.112586972188496 -0.00381666630948888 -0.0372397402423512
"1810" "NM_007597" "chr11" 50293956 50325673 0.0136316872427984 0.0126582278481013 3888 2449 0.0380952380952381 0 210 95 0.74073122890695 0.000798074974659716 0.918602229206866 0.0123091230743042 -0.000973459394697089 -0.0380952380952381
"1811" "NM_001362523" "chr11" 50376989 50386528 0.0132142857142857 0.014394350896252 5600 3682 NA NA 0 0 0.633040294905487 1 0.83993583842889 1 0.00118006518196632 NA
"1812" "NM_001362522" "chr11" 50377677 50386528 0.0132142857142857 0.014394350896252 5600 3682 NA NA 0 0 0.633040294905487 1 0.83993583842889 1 0.00118006518196632 NA
"1813" "NM_001362525" "chr11" 50377796 50386528 0.0132142857142857 0.014394350896252 5600 3682 NA NA 0 0 0.633040294905487 1 0.83993583842889 1 0.00118006518196632 NA
"1814" "NM_001362526" "chr11" 50378235 50386528 0.0152671755725191 0.0153061224489796 917 784 NA NA 0 0 0.994792896029617 1 1 1 3.89468764605081e-05 NA
"1815" "NM_001362530" "chr11" 50378290 50386528 0.0152671755725191 0.0153061224489796 917 784 NA NA 0 0 0.994792896029617 1 1 1 3.89468764605081e-05 NA
"1816" "NM_172557" "chr11" 50389285 50431125 0.0113669203352278 0.0128205128205128 10381 6630 NA NA 0 0 0.396435885669578 1 0.631621272427656 1 0.001453592485285 NA
"1817" "NM_175643" "chr11" 50602084 50807573 0.025736016390222 0.0252436561594521 35631 22778 0.793103448275862 0.654566744730679 1392 854 0.712782275610009 2.24774236493514e-16 0.899431648078992 1.07471088171189e-13 -0.000492360230769893 -0.138536703545183
"1818" "NM_013922" "chr11" 50811084 50827731 0.0148883374689826 0.0135593220338983 1209 590 NA NA 0 0 0.823580143236804 1 0.974230238073097 1 -0.00132901543508433 NA
"1819" "NM_173372" "chr11" 50850684 50866208 0.019266870862563 0.0185238784370478 10121 6910 0.971272229822161 0.97592778335005 1462 997 0.72672402587818 0.432090231086941 0.909206388524538 1 -0.000742992425515232 0.00465555352788871
"1820" "NM_001044698" "chr11" 50898711 50916176 0.0203821656050955 0.0120068610634648 2355 1166 NA NA 0 0 0.0661471543914303 1 0.19923453005279 1 -0.0083753045416307 NA
"1821" "NM_001326566" "chr11" 51059224 51072799 NA NA 0 0 0.984251968503937 0.976331360946746 381 338 1 0.430029470169197 1 1 NA -0.00792060755719148
"1822" "NM_001347495" "chr11" 51059256 51072799 NA NA 0 0 0.984251968503937 0.976331360946746 381 338 1 0.430029470169197 1 1 NA -0.00792060755719148
"1823" "NM_001358281" "chr11" 51253644 51263662 0.0147071182452307 0.016484163428706 11899 8493 NA NA 0 0 0.311781413523961 1 0.545534660754592 1 0.0017770451834753 NA
"1824" "NM_007714" "chr11" 51263113 51281770 0.0151894643289973 0.0167655109489051 12377 8768 NA NA 0 0 0.367114342920079 1 0.603600582007238 1 0.00157604661990777 NA
"1825" "NM_153393" "chr11" 51289919 51583925 0.0183280208635178 0.0161556214968678 13804 9099 NA NA 0 0 0.217322314747236 1 0.434575360765472 1 -0.00217239936665003 NA
"1826" "NM_028398" "chr11" 51584756 51603269 0.0179267342166797 0.0148247978436658 2566 1484 NA NA 0 0 0.455118782261436 1 0.688069796280599 1 -0.00310193637301389 NA
"1827" "NM_010448" "chr11" 51600099 51606881 0.0124519199426299 0.00935685093568509 15339 9298 0.0432835820895522 0.0205128205128205 670 390 0.0239189305459527 0.016518445355682 0.0994221008890249 0.122357020020949 -0.0030950690069448 -0.0227707615767317
"1828" "NM_026631" "chr11" 51619772 51623718 0.0145772594752187 0.00735294117647059 1372 544 NA NA 0 0 0.176742909790009 1 0.38073484604121 1 -0.00722431829874807 NA
"1829" "NM_025346" "chr11" 51623672 51635896 0.0121291831068245 0.0100882723833544 6843 4758 0.059016393442623 0.0361216730038023 915 526 0.303238802766787 0.0208074053877606 0.536797508014968 0.144568708600585 -0.00204091072347014 -0.0228947204388207
"1830" "NM_145974" "chr11" 51643088 51651073 0.0124105834697923 0.0102464332036316 11603 7710 NA NA 0 0 0.165010654183553 1 0.36493403704993 1 -0.00216415026616065 NA
"1831" "NR_027958" "chr11" 51650953 51657681 0.0137320720170888 0.0153038915609969 3277 2287 0.536697247706422 0.445378151260504 218 119 0.628977383549396 0.0563348178652725 0.837092823827705 0.306664687813693 0.00157181954390814 -0.0913190964459178
"1832" "NM_025319" "chr11" 51685384 51688634 0 0 80 69 0.0682926829268293 0.0579710144927536 205 138 1 0.667262595782038 1 1 0 -0.0103216684340756
"1833" "NM_175255" "chr11" 51692262 51756834 0.0148893360160966 0.014765906362545 12425 8330 NA NA 0 0 0.942516537981305 1 1 1 -0.000123429653551561 NA
"1834" "NM_025535" "chr11" 51763662 51791953 0.0434782608695652 0.0219092331768388 1932 1278 NA NA 0 0 0.000784358635306992 1 0.00796830959048679 1 -0.0215690276927264 NA
"1835" "NM_199299" "chr11" 51813447 51857668 0.0167892326904398 0.0172450500319353 7207 4697 0.0394018514122953 0.0242703533026114 4213 3255 0.850854509715605 7.06319312865517e-05 0.992138038817405 0.00174484414254878 0.00045581734149543 -0.0151314981096839
"1836" "NM_001362685" "chr11" 51985137 52000786 0.018522634659554 0.0151449588922544 13497 9244 0.0238805970149254 0 335 165 0.0523327357476851 0.000823709107945176 0.169769273200304 0.0125736523151013 -0.00337767576729954 -0.0238805970149254
"1837" "NM_009458" "chr11" 51985137 52000491 0.0216625572384642 0.0200573065902579 5678 3839 0.0238805970149254 0 335 165 0.591290310148335 0.000823709107945176 0.808723333774565 0.0125736523151013 -0.00160525064820637 -0.0238805970149254
"1838" "NM_001166654" "chr11" 52004220 52084667 0.0163419233186675 0.011609907120743 1591 1292 0.0385964912280702 0.0416666666666667 285 216 0.282009398042735 0.851852640558444 0.512310736338941 1 -0.00473201619792447 0.00307017543859649
"1839" "NM_001166653" "chr11" 52004220 52038165 0.0163419233186675 0.011609907120743 1591 1292 0.0385964912280702 0.0416666666666667 285 216 0.282009398042735 0.851852640558444 0.512310736338941 1 -0.00473201619792447 0.00307017543859649
"1840" "NR_156698" "chr11" 52004220 52089778 0.0163419233186675 0.011609907120743 1591 1292 0.0385964912280702 0.0416666666666667 285 216 0.282009398042735 0.851852640558444 0.512310736338941 1 -0.00473201619792447 0.00307017543859649
"1841" "NM_001166655" "chr11" 52004220 52027559 0.0163419233186675 0.011609907120743 1591 1292 0.0385964912280702 0.0416666666666667 285 216 0.282009398042735 0.851852640558444 0.512310736338941 1 -0.00473201619792447 0.00307017543859649
"1842" "NM_001166656" "chr11" 52004220 52033871 0.0163419233186675 0.011609907120743 1591 1292 0.0385964912280702 0.0416666666666667 285 216 0.282009398042735 0.851852640558444 0.512310736338941 1 -0.00473201619792447 0.00307017543859649
"1843" "NM_019411" "chr11" 52098823 52122749 0.0126091770205437 0.0165887231977411 16258 11333 NA NA 0 0 0.0064006099989238 1 0.0389289460008406 1 0.00397954617719738 NA
"1844" "NM_011543" "chr11" 52231994 52246858 0.0162079083414839 0.0157447690076652 7157 4827 NA NA 0 0 0.842861138357156 1 0.986508474663293 1 -0.000463139333818644 NA
"1845" "NM_001313981" "chr11" 52252282 52283014 0.0476291728683819 0.040499493756328 4703 2963 0.633826879271071 0.68935427574171 1756 1146 0.139524103248008 0.000503779772155445 0.325507736661467 0.00866244058339677 -0.00712967911205384 0.0555273964706396
"1846" "NM_009331" "chr11" 52252282 52282595 NA NA 0 0 0.658942364824718 0.712996389891697 1683 1108 1 0.00072481660268874 1 0.0115223513716575 NA 0.054054025066979
"1847" "NM_153117" "chr11" 52396427 52408723 0.0127197370301558 0.00920319689997578 6997 4129 NA NA 0 0 0.0866943909602756 1 0.239691151429436 1 -0.00351654013018 NA
"1848" "NM_177059" "chr11" 52764705 53187347 0.0272142260647443 0.0221238938053097 20357 13560 0.0273972602739726 0.0609756097560976 146 82 0.00314461712787947 0.15766411076716 0.0229401233589271 0.635026480921426 -0.00509033225943458 0.033578349482125
"1849" "NM_008300" "chr11" 53259813 53300479 0.0140919686374232 0.008056315995307 18876 12785 NA NA 0 0 5.06736139811753e-07 1 1.96105563036287e-05 1 -0.00603565264211618 NA
"1850" "NM_001363331" "chr11" 53350766 53421830 0.0142900577683186 0.0120495369853844 13156 8963 NA NA 0 0 0.152131017759097 1 0.345756173801789 1 -0.00224052078293428 NA
"1851" "NM_001290789" "chr11" 53457204 53467766 0.0470877264817279 0.0396270396270396 9769 6435 NA NA 0 0 0.0228058530948327 1 0.0960035088246551 1 -0.00746068685468829 NA
"1852" "NM_183173" "chr11" 53476577 53480195 0.0435241801000556 0.0496782294773191 17990 12742 NA NA 0 0 0.0115061987984078 1 0.059485482591559 1 0.00615404937726352 NA
"1853" "NM_001347496" "chr11" 53519735 53549605 0.0113795518207283 0.0144564915207117 5712 3597 NA NA 0 0 0.197947506743474 1 0.409071461442717 1 0.00307693969998341 NA
"1854" "NM_001252332" "chr11" 53519735 53544096 0.0113795518207283 0.0144564915207117 5712 3597 NA NA 0 0 0.197947506743474 1 0.409071461442717 1 0.00307693969998341 NA
"1855" "NM_001361969" "chr11" 53520187 53549605 0.0163934426229508 0.00909090909090909 183 110 NA NA 0 0 0.59116136463891 1 0.808723333774565 1 -0.00730253353204173 NA
"1856" "NM_001290805" "chr11" 53567368 53604246 0.0202806514391068 0.0210627094303494 9763 6267 NA NA 0 0 0.733993194626322 1 0.914356909174039 1 0.000782057991242618 NA
"1857" "NM_008355" "chr11" 53631322 53634702 NA NA 0 0 0.830046948356807 0.805633802816901 1065 710 1 0.14428551785203 1 0.594881765118996 NA -0.024413145539906
"1858" "NM_009012" "chr11" 53649518 53707319 0.0193138195777351 0.0166577109081139 8336 5583 NA NA 0 0 0.24873332655219 1 0.472112353202273 1 -0.00265610866962121 NA
"1859" "NM_008390" "chr11" 53770013 53777324 0.0153790483083047 0.0184563758389262 5527 2980 0.0163398692810458 0.00490998363338789 918 611 0.291233628811999 0.0141927560748109 0.523308189514917 0.1100235515381 0.00307732753062149 -0.0114298856476579
"1860" "NM_001159393" "chr11" 53770013 53778374 0.0153790483083047 0.0184563758389262 5527 2980 0.0163398692810458 0.00490998363338789 918 611 0.291233628811999 0.0141927560748109 0.523308189514917 0.1100235515381 0.00307732753062149 -0.0114298856476579
"1861" "NM_001159396" "chr11" 53770472 53777324 0.018095648427402 0.0245971162001696 2321 1179 0.0163398692810458 0.00490998363338789 918 611 0.203866706938952 0.0141927560748109 0.416558082471623 0.1100235515381 0.00650146777276766 -0.0114298856476579
"1862" "NM_019723" "chr11" 53949953 53980333 0.0105052526263132 0.010230179028133 1999 1173 NA NA 0 0 0.941174658268358 1 1 1 -0.000275073598180164 NA
"1863" "NM_011031" "chr11" 54100923 54131667 0.0187604224569205 0.013896820864268 7196 5253 NA NA 0 0 0.0348138938920524 1 0.12763085215632 1 -0.00486360159265247 NA
"1864" "NM_001033598" "chr11" 54303823 54361539 0.0241635687732342 0.0199004975124378 8070 5427 0.0774719673802243 0.145658263305322 981 714 0.098829708560544 1.35795964708626e-06 0.261068248134804 6.70678497296419e-05 -0.00426307126079639 0.0681862959250979
"1865" "NM_144823" "chr11" 54304203 54361539 0.0222680412371134 0.0198675496688742 2425 1661 0.0816618911174785 0.16988416988417 698 518 0.600247010064581 5.24493197808873e-07 0.815747072160766 3.00155914205526e-05 -0.00240049156823923 0.0882222787666914
"1866" "NM_175258" "chr11" 54522844 54699286 0.0213085234093637 0.0169491525423729 6664 4779 0.0172043010752688 0.0439024390243902 465 410 0.0938120933766194 0.0161883087527835 0.252769105258726 0.120939068716611 -0.00435937086699087 0.0266981379491214
"1867" "NM_178626" "chr11" 54717414 54787703 0.0156804034355055 0.0129581151832461 12691 7640 NA NA 0 0 0.114679315733468 1 0.288146604136541 1 -0.0027222882522594 NA
"1868" "NR_156460" "chr11" 54826865 54860916 0.0395869191049914 0.00240384615384615 581 416 0.0186666666666667 0.0337837837837838 375 296 1.59787669894324e-05 0.192119303532976 0.000365489636292233 0.73090151872838 -0.0371830729511452 0.0151171171171171
"1869" "NM_029327" "chr11" 54838358 54860916 0.0395869191049914 0.00240384615384615 581 416 0.0186666666666667 0.0337837837837838 375 296 1.59787669894324e-05 0.192119303532976 0.000365489636292233 0.73090151872838 -0.0371830729511452 0.0151171171171171
"1870" "NM_008248" "chr11" 54866382 54870506 0.0149789727354345 0.0125159259536836 21163 13343 NA NA 0 0 0.0563324155877804 1 0.178295764219962 1 -0.00246304678175091 NA
"1871" "NM_001271456" "chr11" 54910786 54962940 0.0183519251529327 0.0152304087477219 11116 7682 0.0817307692307692 0.0353982300884956 208 113 0.102249783961249 0.0414983446033072 0.267811680133175 0.244943025860072 -0.00312151640521076 -0.0463325391422737
"1872" "NM_013472" "chr11" 54978952 55033471 0.0539083557951483 0.0663716814159292 371 226 0.0690462258630778 0.0848643919510061 1709 1143 0.532458264524506 0.0825030204095697 0.759422424076768 0.403984066240714 0.012463325620781 0.0158181660879283
"1873" "NM_010299" "chr11" 55097984 55113028 0.0493827160493827 0 243 173 0.0525571529578129 0.0430930326218284 4243 2483 0.00028659454299091 0.0409195764419174 0.00371645172021983 0.243112229857814 -0.0493827160493827 -0.00946412033598443
"1874" "NM_153139" "chr11" 55204339 55236330 0.0307612095933264 0.0155902004454343 1918 1347 NA NA 0 0 0.00457342378321999 1 0.0305623477524286 1 -0.0151710091478921 NA
"1875" "NM_009720" "chr11" 55446636 55461208 0.0206664944458796 0.0118367346938776 7742 4900 NA NA 0 0 0.000138290563874048 1 0.00204974273774114 1 -0.00882975975200207 NA
"1876" "NM_013716" "chr11" 55469751 55500887 0.0143498367791077 0.0136674259681093 14704 9219 0.00951474785918173 0.0107033639143731 1051 654 0.662326344517313 0.785268255596653 0.860611999512196 1 -0.000682410810998386 0.00118861605519136
"1877" "NM_001168667" "chr11" 57482989 57518644 0.0215071690563521 0.0150166852057842 5998 3596 0.0382165605095541 0.120967741935484 157 124 0.0221470451007853 0.00558101710619944 0.0942020439429401 0.055480775015485 -0.00649048385056791 0.0827511814259297
"1878" "NM_145426" "chr11" 57518664 57533817 0.0295599596909641 0.0208333333333333 2977 1728 NA NA 0 0 0.0669292357901623 1 0.201018264008467 1 -0.00872662635763072 NA
"1879" "NR_153850" "chr11" 57623697 57649494 0.017979327413015 0.01397616468039 13738 9230 NA NA 0 0 0.0179944763802709 1 0.0814891930670258 1 -0.00400316273262496 NA
"1880" "NM_134189" "chr11" 57645441 57787500 0.0163888888888889 0.0171306209850107 3600 2335 NA NA 0 0 0.827716415696967 1 0.975696891479279 1 0.000741732096121817 NA
"1881" "NR_131042" "chr11" 57795498 57801467 NA NA 0 0 0.105876865671642 0.0887345679012346 2144 1296 1 0.0581085149849731 1 0.313308260861139 NA -0.0171422977704072
"1882" "NM_001081168" "chr11" 57801636 57810615 0.0140006866821806 0.0146220570012392 26213 16140 0.0190812720848057 0.016507703595011 4245 2726 0.600729384964879 0.369598337646698 0.816058193011588 1 0.00062137031905856 -0.00257356848979465
"1883" "NM_008213" "chr11" 57828712 57832147 0.166030534351145 0.193955094991364 8384 5790 0.568233944954128 0.533494753833737 1744 1239 2.01332101141409e-05 0.0391516272153859 0.000441441479751179 0.237149741964221 0.0279245606402194 -0.0347391911203916
"1884" "NM_028451" "chr11" 58009063 58062032 0.0141658643927933 0.0140564471499723 14542 9035 0.0120825147347741 0.0137106184364061 10180 6856 0.944798423914598 0.303090314847848 1 0.985777353575811 -0.000109417242820958 0.001628103701632
"1885" "NM_001363084" "chr11" 58092793 58118597 0.0285114045618247 0.0472061657032755 3332 2076 0.889705882352941 0.818181818181818 272 132 0.00037922255278663 0.017683705807066 0.00456607366157874 0.12798236692985 0.0186947611414508 -0.0715240641711229
"1886" "NM_001363085" "chr11" 58093205 58118597 0.0285114045618247 0.0472061657032755 3332 2076 0.889705882352941 0.818181818181818 272 132 0.00037922255278663 0.017683705807066 0.00456607366157874 0.12798236692985 0.0186947611414508 -0.0715240641711229
"1887" "NM_001166671" "chr11" 58120000 58168539 0.0123692448652363 0.0152546093064091 13097 9112 0.0689655172413793 0.0303030303030303 58 66 0.0688296086998924 0.33163025824773 0.204687673979783 1 0.00288536444117282 -0.038662486938349
"1888" "NM_001040686" "chr11" 58307068 58314613 0.0163288288288288 0.0119818652849741 5328 3088 NA NA 0 0 0.105363498535759 1 0.273252191967177 1 -0.00434696354385474 NA
"1889" "NM_001256517" "chr11" 58315113 58323365 0.017 0.0208602150537634 7000 4650 NA NA 0 0 0.132677404681111 1 0.315100863993499 1 0.00386021505376344 NA
"1890" "NM_001256520" "chr11" 58315113 58330339 0.0183356840620592 0.0197820620284996 9217 5965 NA NA 0 0 0.5238022924368 1 0.751214085969836 1 0.00144637796644034 NA
"1891" "NM_001256518" "chr11" 58315113 58323113 0.019317957815888 0.018328242154957 5073 3601 NA NA 0 0 0.738386938398051 1 0.916799288254087 1 -0.000989715660931079 NA
"1892" "NR_046280" "chr11" 58319735 58323365 0.017 0.0208602150537634 7000 4650 NA NA 0 0 0.132677404681111 1 0.315100863993499 1 0.00386021505376344 NA
"1893" "NM_001308167" "chr11" 58330706 58347728 NA NA 0 0 0.513200555812876 0.529021558872305 2159 1206 1 0.298074461294673 1 0.974858708144227 NA 0.0158210030594288
"1894" "NM_001308168" "chr11" 58330789 58347728 NA NA 0 0 0.513200555812876 0.529021558872305 2159 1206 1 0.298074461294673 1 0.974858708144227 NA 0.0158210030594288
"1895" "NM_001039047" "chr11" 58640464 58652404 0.0190735694822888 0.0273224043715847 367 183 NA NA 0 0 0.539765222922998 1 0.765222394468167 1 0.00824883488929587 NA
"1896" "NM_172403" "chr11" 58867239 58884338 0.0219224283305228 0.00512820512820513 593 390 NA NA 0 0 0.0235739904663754 1 0.0983840658741427 1 -0.0167942232023176 NA
"1897" "NM_011758" "chr11" 58888152 58904225 0.0272023958073372 0.0176865935620799 4007 2827 NA NA 0 0 0.00906147992416513 1 0.0499662408615981 1 -0.00951580224525722 NA
"1898" "NM_022423" "chr11" 58932287 58938906 0.0107457554266065 0.0157927984838913 9306 6332 0.0508658008658009 0.0376398779247202 2772 1966 0.0062916069981061 0.0164614108931498 0.0385347929445986 0.122331539547619 0.00504704305728485 -0.0132259229410806
"1899" "NM_178218" "chr11" 58954684 58955192 0.0158362302047122 0.0167682926829268 2589 1968 NA NA 0 0 0.805462429480022 1 0.963313744412146 1 0.000932062478214587 NA
"1900" "NM_001318003" "chr11" 58961710 58962273 0.676104789626885 0.661375661375661 3779 2268 NA NA 0 0 0.23849843233416 1 0.460347415571231 1 -0.0147291282512241 NA
"1901" "NM_001290988" "chr11" 58978092 58991462 0.0179835469676679 0.0117811192063246 10454 6451 NA NA 0 0 0.00127654074200879 1 0.0117084696027564 1 -0.00620242776134328 NA
"1902" "NM_001171512" "chr11" 58994255 59136375 0.108133278145695 0.111715632934349 9664 5514 NA NA 0 0 0.497103693840701 1 0.725203833671936 1 0.00358235478865357 NA
"1903" "NM_199152" "chr11" 59012140 59136375 0.108133278145695 0.111715632934349 9664 5514 NA NA 0 0 0.497103693840701 1 0.725203833671936 1 0.00358235478865357 NA
"1904" "NM_173785" "chr11" 59155368 59163745 0.0148648648648649 0.0120366832250669 8140 5234 NA NA 0 0 0.16703065894011 1 0.36764603902737 1 -0.00282818163979799 NA
"1905" "NM_001270791" "chr11" 59161118 59163745 0.0148648648648649 0.0120366832250669 8140 5234 NA NA 0 0 0.16703065894011 1 0.36764603902737 1 -0.00282818163979799 NA
"1906" "NM_080454" "chr11" 59175563 59183213 0.193688792165397 0.158160552897395 5514 3762 0.83984375 0.923076923076923 256 104 1.0592301946628e-05 0.00327273890839536 0.00025763819179856 0.0370860367738808 -0.0355282392680022 0.0832331730769231
"1907" "NM_175452" "chr11" 59175563 59182826 0.193688792165397 0.158160552897395 5514 3762 0.83984375 0.923076923076923 256 104 1.0592301946628e-05 0.00327273890839536 0.00025763819179856 0.0370860367738808 -0.0355282392680022 0.0832331730769231
"1908" "NM_008193" "chr11" 59183854 59191952 0.0164492342597845 0.0114035087719298 3526 2280 0.0286975717439294 0.0637119113573407 453 361 0.11039061161227 0.0110708473676896 0.280933156489826 0.091569252055745 -0.00504572548785463 0.0350143396134114
"1909" "NM_001302336" "chr11" 59202485 59206138 0.03397341211226 0.0076530612244898 677 392 NA NA 0 0 0.00334011604783662 1 0.0240209607283039 1 -0.0263203508877702 NA
"1910" "NM_007476" "chr11" 59211411 59228267 0.0150699677072121 0.0175338288545836 8361 5247 NA NA 0 0 0.267689057601299 1 0.494107996483991 1 0.00246386114737152 NA
"1911" "NM_001130408" "chr11" 59211411 59228162 0.0140273163528977 0.0161927330173776 8127 5064 NA NA 0 0 0.3199125822601 1 0.55413629709702 1 0.00216541666447982 NA
"1912" "NM_009522" "chr11" 59248041 59290751 0.0495399858457183 0.0452860954639787 21195 13492 0.441696113074205 0.470383275261324 566 287 0.0695455384469422 0.332541780816524 0.206119570258064 1 -0.00425389038173968 0.0286871621871191
"1913" "NM_139298" "chr11" 59306929 59333552 0.0202292650033715 0.0211528291909043 2966 1891 0.0213289581624282 0.0244755244755245 2438 1716 0.825354048491535 0.462534759970416 0.974539767923328 1 0.000923564187532738 0.00314656631309626
"1914" "NM_001205068" "chr11" 59450044 59458567 0.0258780036968577 0.0347957639939486 2164 1322 NA NA 0 0 0.133399634569141 1 0.31635990137341 1 0.00891776029709089 NA
"1915" "NM_178417" "chr11" 59461196 59472474 0.014368932038835 0.0160220994475138 2575 1810 NA NA 0 0 0.658938752432729 1 0.857563454961621 1 0.00165316740867886 NA
"1916" "NM_001130529" "chr11" 59485520 59506640 0.0206478733926805 0.0182881544745637 16176 10772 0.0394321766561514 0.0492125984251969 634 508 0.170352390198614 0.397039409301601 0.371956286470543 1 -0.00235971891811683 0.00978042176904544
"1917" "NR_015585" "chr11" 59505652 59511385 0.0206478733926805 0.0182881544745637 16176 10772 NA NA 0 0 0.170352390198614 1 0.371956286470543 1 -0.00235971891811683 NA
"1918" "NR_135273" "chr11" 59505652 59510105 0.0206478733926805 0.0182881544745637 16176 10772 NA NA 0 0 0.170352390198614 1 0.371956286470543 1 -0.00235971891811683 NA
"1919" "NM_201245" "chr11" 59662494 59780860 0.0135328234008574 0.0111782089168701 11897 7783 NA NA 0 0 0.144728939838303 1 0.334138994748182 1 -0.00235461448398726 NA
"1920" "NM_001368931" "chr11" 59662506 59780862 0.0135328234008574 0.0111782089168701 11897 7783 NA NA 0 0 0.144728939838303 1 0.334138994748182 1 -0.00235461448398726 NA
"1921" "NM_001271356" "chr11" 59791407 59810039 0.00947368421052632 0.0112191473448018 1900 1337 NA NA 0 0 0.627901274271561 1 0.836261361061468 1 0.00174546313427548 NA
"1922" "NM_011991" "chr11" 59817803 59839767 0.021813224267212 0.0178845171180378 5868 3914 NA NA 0 0 0.173342683513792 1 0.376066998461475 1 -0.00392870714917419 NA
"1923" "NM_134029" "chr11" 59848072 59876533 0.0127388535031847 0.00983836964160225 20567 14230 NA NA 0 0 0.0120163962260277 1 0.0612757810299133 1 -0.00290048386158247 NA
"1924" "NM_009026" "chr11" 59963180 59964944 0.0210653753026634 0.0209097578870139 4130 2726 NA NA 0 0 0.964914122040912 1 1 1 -0.000155617415649498 NA
"1925" "NM_001290011" "chr11" 59970613 60046489 0.0214911117007164 0.0237203495630462 3769 2403 NA NA 0 0 0.564859366953308 1 0.786726699584846 1 0.00222923786232982 NA
"1926" "NM_009021" "chr11" 60105012 60199195 0.0214118356647412 0.0206162794978463 43107 27163 0.131098473510925 0.151030927835052 3341 1940 0.474295330350429 0.01921847940055 0.706036495576385 0.136439329898446 -0.00079555616689489 0.0199324543241267
"1927" "NM_001037764" "chr11" 60140081 60199195 0.025187969924812 0.025446390062969 18620 11593 0.253004427577483 0.269503546099291 1581 987 0.889387483167387 0.290972026083212 1 0.956696399868093 0.000258420138157002 0.0164991185218082
"1928" "NM_001313979" "chr11" 60199083 60220627 0.0142015264225679 0.0118421052631579 10351 6840 0.0504151838671412 0.0377880184331797 1686 1085 0.182699621709441 0.073687769351932 0.388161129051888 0.373146606537183 -0.00235942115940997 -0.0126271654339614
"1929" "NM_001358315" "chr11" 60199083 60222581 0.0142015264225679 0.0118421052631579 10351 6840 0.0504151838671412 0.0377880184331797 1686 1085 0.182699621709441 0.073687769351932 0.388161129051888 0.373146606537183 -0.00235942115940997 -0.0126271654339614
"1930" "NM_153080" "chr11" 60226713 60352905 0.0102476515798463 0.0123152709359606 3513 2030 NA NA 0 0 0.480457190394685 1 0.711848908039786 1 0.00206761935611431 NA
"1931" "NM_001039093" "chr11" 60240569 60352905 0.0102476515798463 0.0123152709359606 3513 2030 NA NA 0 0 0.480457190394685 1 0.711848908039786 1 0.00206761935611431 NA
"1932" "NM_025757" "chr11" 60417144 60445277 0.0176553672316384 0.0171646535282899 11328 7865 0.0128388017118402 0.0124223602484472 701 322 0.798322144570026 0.944339955405293 0.958340919217853 1 -0.000490713703348526 -0.000416441463393024
"1933" "NM_021354" "chr11" 60454590 60468754 0.0484848484848485 0.0754716981132075 165 106 NA NA 0 0 0.363142181803089 1 0.59938679495383 1 0.0269868496283591 NA
"1934" "NM_001103171" "chr11" 60469338 60528368 NA NA 0 0 0.905317769130999 0.954198473282443 771 524 1 0.000149212306227587 1 0.0032275425673209 NA 0.0488807041514441
"1935" "NM_172943" "chr11" 60537682 60558512 0.0166770465711715 0.00995179598818224 28902 19293 0.0375 0.0284552845528455 320 246 3.1077713907975e-10 0.521109271905349 2.51712500297271e-08 1 -0.0067252505829893 -0.00904471544715447
"1936" "NM_008502" "chr11" 60699689 60714188 0.0103802447552448 0.0150607564607222 9152 5843 0.0363836824696803 0.0316139767054908 907 601 0.0117934609542124 0.575001040568601 0.0606111921856229 1 0.00468051170547748 -0.00476970576418942
"1937" "NM_022009" "chr11" 60714145 60727263 0.0138559362247319 0.0094566436928995 10537 6239 NA NA 0 0 0.0106730799386419 1 0.0562449546368749 1 -0.00439929253183239 NA
"1938" "NM_001009927" "chr11" 60728397 60732951 0.0114148392910784 0.0149492792311799 3329 1873 0.984819734345351 0.995884773662551 527 243 0.279595455953068 0.0581531155344721 0.509298740092956 0.313427799064939 0.00353443994010152 0.0110650393172004
"1939" "NM_009410" "chr11" 60738208 60777365 0.0193798449612403 0.0102564102564103 258 195 0.0262008733624454 0.0384615384615385 687 546 0.425706993205437 0.197579702804751 0.659573709195502 0.746121364324082 -0.00912343470483005 0.0122606650990931
"1940" "NM_009171" "chr11" 60788896 60811265 0.0155038759689922 0.107142857142857 129 56 0.00467289719626168 0.0153508771929825 856 456 0.00757152196272367 0.0227734656590806 0.0439625452370155 0.154448134928471 0.0916389811738649 0.0106779799967208
"1941" "NM_173453" "chr11" 60864451 60879038 0.0153120665742025 0.0112676056338028 18025 12425 NA NA 0 0 0.00251973381974489 1 0.0195741586353558 1 -0.00404446094039968 NA
"1942" "NM_025294" "chr11" 60902245 60913792 0.0157016683022571 0.0122171945701357 3057 2210 0.0295790671217292 0.0184757505773672 879 433 0.288428164592295 0.126813886904654 0.520180287125267 0.542619928320088 -0.00348447373212137 -0.011103316544362
"1943" "NM_008928" "chr11" 60932053 60952811 0.0211546936976642 0.0169332079021637 4538 3189 0.213408213408213 0.195970695970696 2849 1638 0.182273059800793 0.10281191506668 0.387555772825614 0.467447302183537 -0.00422148579550048 -0.0174375174375175
"1944" "NM_001267593" "chr11" 61022563 61073267 0.0880382249560633 0.0751035361580121 18208 12556 0.886904761904762 0.922374429223744 336 219 4.7661279521598e-05 0.116552308458914 0.000868924335878383 0.511763103443624 -0.0129346887980512 0.0354696673189824
"1945" "NM_010603" "chr11" 61065803 61073267 0.942989214175655 0.908015768725361 1298 761 NA NA 0 0 0.00309217958498738 1 0.0226668080161636 1 -0.0349734454502935 NA
"1946" "NM_021349" "chr11" 61126754 61149371 0.646855563234278 0.735767991407089 1447 931 0.642512077294686 0.788888888888889 207 180 4.78354900513213e-06 0.000914705493517357 0.000132887848756021 0.0136122136796328 0.0889124281728113 0.146376811594203
"1947" "NR_157295" "chr11" 61142483 61149371 0.646855563234278 0.735767991407089 1447 931 0.642512077294686 0.788888888888889 207 180 4.78354900513213e-06 0.000914705493517357 0.000132887848756021 0.0136122136796328 0.0889124281728113 0.146376811594203
"1948" "NM_001004143" "chr11" 61151780 61175059 NA NA 0 0 0.538461538461538 0.40625 52 32 1 0.176255652516941 1 0.688940211394014 NA -0.132211538461538
"1949" "NR_138545" "chr11" 61223416 61267528 0.0203012442698101 0.0120218579234973 1527 915 NA NA 0 0 0.118082765994842 1 0.293169641134932 1 -0.00827938634631281 NA
"1950" "NM_001331114" "chr11" 61244751 61267186 0.0512820512820513 0 195 88 NA NA 0 0 0.00579434887178899 1 0.0363291619439379 1 -0.0512820512820513 NA
"1951" "NM_001331115" "chr11" 61244751 61267528 0.0203012442698101 0.0120218579234973 1527 915 NA NA 0 0 0.118082765994842 1 0.293169641134932 1 -0.00827938634631281 NA
"1952" "NM_001033542" "chr11" 61301630 61342860 0.0856543304082411 0.0820143884892086 5242 3475 NA NA 0 0 0.548493107443101 1 0.773158805375334 1 -0.0036399419190325 NA
"1953" "NM_026183" "chr11" 61343399 61378075 0.0762217359591539 0.137146371463715 2742 1626 NA NA 0 0 1.40134521415114e-10 1 1.20760109093884e-08 1 0.0609246355045607 NA
"1954" "NM_011841" "chr11" 61488811 61494266 0.0202097723202865 0.0206413564319941 3909 2713 NA NA 0 0 0.902787207579282 1 1 1 0.000431584111707586 NA
"1955" "NM_001361989" "chr11" 61488811 61494261 0.0202097723202865 0.0206413564319941 3909 2713 NA NA 0 0 0.902787207579282 1 1 1 0.000431584111707586 NA
"1956" "NM_001330781" "chr11" 61505143 61512931 0.156279961649089 0.170731707317073 1043 779 0.306760847628658 0.382405745062837 991 557 0.408790673915589 0.000391303468825507 0.643645062265218 0.00698783134329116 0.014451745667984 0.0756448974341787
"1957" "NM_001252188" "chr11" 61515882 61579687 0.041079269701872 0.0457389245857288 17308 11828 0.093167701863354 0.053475935828877 1127 748 0.0548226042380938 0.000277255765028841 0.175064121334991 0.00534393361411896 0.00465965488385681 -0.039691766034477
"1958" "NM_001033227" "chr11" 61672781 61720799 0.221438645980254 0.291183008150161 6381 4049 0.0725552050473186 0.0835164835164835 951 455 1.3797102574284e-15 0.372687423875883 1.87615279225723e-13 1 0.0697443621699066 0.0109612784691649
"1959" "NM_178618" "chr11" 61684409 61709950 0.366009441821716 0.496299521114497 3601 2297 NA NA 0 0 4.98967044742232e-23 1 1.29748939248585e-20 1 0.130290079292781 NA
"1960" "NM_001164244" "chr11" 61729649 61762088 0.011433868974042 0.0039820806371329 3236 2009 NA NA 0 0 0.00264090056519487 1 0.0202710658608588 1 -0.00745178833690913 NA
"1961" "NM_013881" "chr11" 61775597 61855092 0.0165930125906779 0.0154271241077596 11993 8686 NA NA 0 0 0.510069103859385 1 0.737944778663133 1 -0.00116588848291828 NA
"1962" "NM_019921" "chr11" 61871306 61930257 0.0305818673883627 0.0251071647274954 7390 4899 NA NA 0 0 0.0715889986457122 1 0.210408910951169 1 -0.00547470266086724 NA
"1963" "NM_001281818" "chr11" 61956762 62223013 0.0157956645941859 0.0170500676589986 5951 3695 0.0128205128205128 0.00416666666666667 234 240 0.636938655438771 0.296368324632652 0.84276957247933 0.970992773586465 0.0012544030648128 -0.00865384615384615
"1964" "NM_001310526" "chr11" 61956762 62141726 0.0157956645941859 0.0170500676589986 5951 3695 0.0128205128205128 0.00416666666666667 234 240 0.636938655438771 0.296368324632652 0.84276957247933 0.970992773586465 0.0012544030648128 -0.00865384615384615
"1965" "NM_001029936" "chr11" 62077023 62223013 0.0107998650016875 0.0162283156127588 2963 1787 0.0128205128205128 0.00416666666666667 234 240 0.112238512469269 0.296368324632652 0.284084568275189 0.970992773586465 0.00542845061107133 -0.00865384615384615
"1966" "NM_007413" "chr11" 62248983 62266452 0.0204841713221601 0.00350877192982456 537 285 0.0457516339869281 0.0138121546961326 765 362 0.0309610416665602 0.000162822082440522 0.118213436265264 0.00346248049631767 -0.0169753993923356 -0.0319394792907955
"1967" "NM_027198" "chr11" 62267223 62281395 0.0212527964205817 0.0189181200118238 4470 3383 NA NA 0 0 0.465691526916967 1 0.696938591676423 1 -0.00233467640875783 NA
"1968" "NM_028360" "chr11" 62281472 62316424 0.0157088624165467 0.0166871483086476 22917 15461 NA NA 0 0 0.456030668946381 1 0.688248302120278 1 0.000978285892100896 NA
"1969" "NM_029704" "chr11" 62281472 62316441 0.0157088624165467 0.0166871483086476 22917 15461 NA NA 0 0 0.456030668946381 1 0.688248302120278 1 0.000978285892100896 NA
"1970" "NM_001039536" "chr11" 62458442 62513904 0.0438461538461538 0.0559741657696448 1300 929 NA NA 0 0 0.192879539988665 1 0.402769870627219 1 0.0121280119234909 NA
"1971" "NM_001364771" "chr11" 62458442 62459447 0.0438461538461538 0.0559741657696448 1300 929 NA NA 0 0 0.192879539988665 1 0.402769870627219 1 0.0121280119234909 NA
"1972" "NM_028448" "chr11" 62524943 62539261 0.0160696999031946 0.0149848674983391 20660 13547 NA NA 0 0 0.427888155897237 1 0.661744391351091 1 -0.00108483240485546 NA
"1973" "NM_198861" "chr11" 62604883 62648523 0.0178327256153145 0.0132846488502175 17552 12872 NA NA 0 0 0.00157338272167051 1 0.0137289515060595 1 -0.00454807676509697 NA
"1974" "NM_175002" "chr11" 62648663 62666359 0.0482359136387572 0.0491129785247432 9495 5355 0.982591876208897 0.983388704318937 517 301 0.811421883395883 0.921073777436371 0.96749216922965 1 0.00087706488598599 0.000796828110039449
"1975" "NM_001364097" "chr11" 62778386 62789468 NA NA 0 0 0.945736434108527 0.98936170212766 129 94 1 0.0389382509717413 1 0.236146790467737 NA 0.0436252680191325
"1976" "NM_001364100" "chr11" 62783509 62789468 NA NA 0 0 0.945736434108527 0.98936170212766 129 94 1 0.0389382509717413 1 0.236146790467737 NA 0.0436252680191325
"1977" "NM_026210" "chr11" 62879454 62895186 0.0160427807486631 0.0333333333333333 187 120 0.0125391849529781 0.00701262272089762 1276 713 0.329474822823714 0.153167909814529 0.564947353339539 0.62198760527971 0.0172905525846702 -0.00552656223208044
"1978" "NM_001302258" "chr11" 63128981 63159547 0.0307799120573941 0.0268349031455483 8642 5627 NA NA 0 0 0.169384253766798 1 0.370789161029609 1 -0.00394500891184587 NA
"1979" "NM_001302255" "chr11" 63131456 63159547 0.0307799120573941 0.0268349031455483 8642 5627 NA NA 0 0 0.169384253766798 1 0.370789161029609 1 -0.00394500891184587 NA
"1980" "NM_001302259" "chr11" 63132568 63159547 0.0258818140174072 0.0180897250361794 4366 2764 NA NA 0 0 0.0294249263481393 1 0.11378457039711 1 -0.00779208898122779 NA
"1981" "NM_001302260" "chr11" 63132802 63159547 0.0271464646464646 0.0192307692307692 1584 988 NA NA 0 0 0.196280302902112 1 0.406549280270418 1 -0.00791569541569542 NA
"1982" "NM_018805" "chr11" 63884692 63922284 0.0263395497991843 0.0321767150796245 32119 21413 0.0689310689310689 0.111764705882353 1001 680 8.0847955115517e-05 0.000787372354792032 0.00134041207015905 0.0122203487358403 0.00583716528044024 0.042833636951284
"1983" "NM_178379" "chr11" 63962626 64079472 0.0188953488372093 0.0200553250345781 2064 1446 NA NA 0 0 0.806456057289593 1 0.963819680789094 1 0.00115997619736885 NA
"1984" "NR_033780" "chr11" 64079483 64083259 0.0221114917471193 0.0195797516714422 3211 2094 NA NA 0 0 0.528846597394139 1 0.756618172449414 1 -0.00253174007567706 NA
"1985" "NR_028445" "chr11" 64433134 64436674 0.00967558338076266 0.0258948971820259 1757 1313 NA NA 0 0 0.000529786433993727 1 0.00599884990424372 1 0.0162193138012632 NA
"1986" "NM_178870" "chr11" 64435331 64522835 0.00967558338076266 0.0258948971820259 1757 1313 NA NA 0 0 0.000529786433993727 1 0.00599884990424372 1 0.0162193138012632 NA
"1987" "NM_023479" "chr11" 64979034 65002074 0.0222793487574979 0.0185897435897436 2334 1560 0.0245261984392419 0.0102249488752556 897 489 0.426238170414672 0.0186640068279957 0.660019030702702 0.133448098989172 -0.00368960516775427 -0.0143012495639863
"1988" "NM_175003" "chr11" 65002038 65162961 0.0349005424954792 0.0392507919019419 11060 7261 NA NA 0 0 0.126580605450524 1 0.305367469724555 1 0.00435024940646268 NA
"1989" "NM_001316369" "chr11" 65688243 65788359 0.0139324598634434 0.0145167980091248 21676 14466 NA NA 0 0 0.645544774465675 1 0.848927136139252 1 0.000584338145681405 NA
"1990" "NM_001302375" "chr11" 65807174 65829239 0.00868878357030016 0.00869295249922384 5064 3221 0.0592823712948518 0.0552268244575937 641 507 0.998409887681927 0.75463112098186 1 1 4.16892892368508e-06 -0.00405554683725811
"1991" "NM_001099633" "chr11" 65831323 66168551 0.0411336844745423 0.039327851269217 3987 2797 NA NA 0 0 0.709609956784627 1 0.897614417080559 1 -0.00180583320532524 NA
"1992" "NR_153847" "chr11" 66168034 66301237 0.0411336844745423 0.039327851269217 3987 2797 NA NA 0 0 0.709609956784627 1 0.897614417080559 1 -0.00180583320532524 NA
"1993" "NM_001034874" "chr11" 66211724 66526126 0.0365618367740691 0.0443094250148192 10366 6748 NA NA 0 0 0.0115815321233098 1 0.0597499022386699 1 0.00774758824075013 NA
"1994" "NM_025510" "chr11" 67037879 67052618 0.0116801437556155 0.0273381294964029 1113 695 NA NA 0 0 0.0158282053690231 1 0.0744549794573711 1 0.0156579857407874 NA
"1995" "NM_001040026" "chr11" 67052669 67067440 0.0220621341737956 0.0104294478527607 2221 1630 NA NA 0 0 0.00470118720637939 1 0.0311496386864795 1 -0.0116326863210348 NA
"1996" "NM_177369" "chr11" 67277123 67308633 0.960227272727273 0.995867768595041 704 484 NA NA 0 0 1.63708774725048e-05 1 0.000373173659343882 1 0.0356404958677686 NA
"1997" "NM_001291049" "chr11" 67854522 67922153 0.0197910940076965 0.010211027910143 7276 4407 NA NA 0 0 3.92071868941442e-05 1 0.000743131616553715 1 -0.00958006609755358 NA
"1998" "NM_008744" "chr11" 68209363 68386826 0.0246151501295534 0.0233554746089565 13122 9334 0.0263975155279503 0.0117647058823529 1288 935 0.543434395300523 0.00598226519245645 0.769009777637285 0.058527481638673 -0.00125967552059692 -0.0146328096455974
"1999" "NM_177320" "chr11" 68432124 68497846 0.0199039121482498 0.0157657657657658 2914 1776 0.0596118299445471 0.0523349436392915 2164 1242 0.300653951889848 0.297575002414593 0.534007534441141 0.974084957108901 -0.00413814638248406 -0.00727688630525566
"2000" "NM_146004" "chr11" 68556185 68558245 0.389048991354467 0.402010050251256 347 199 0.440933032355154 0.509715994020927 1329 669 0.765566258136619 0.000382451551585002 0.935144979279936 0.00690096557405974 0.0129610588967894 0.0687829616657725
"2001" "NM_175260" "chr11" 68691914 68816624 0.0179344465058751 0.0089213300892133 1617 1233 0.0253333333333333 0.0310949388025141 3750 3023 0.0379219769335375 0.131561599527469 0.135050346494208 0.557295128958678 -0.00901311641666178 0.00576160546918073
"2002" "NM_023668" "chr11" 68821445 68853135 0.0213289581624282 0.0174698795180723 2438 1660 NA NA 0 0 0.380324731755024 1 0.617298858308473 1 -0.00385907864435593 NA
"2003" "NM_009080" "chr11" 68901565 68904534 0.012491781722551 0.0121166224914805 4563 2641 NA NA 0 0 0.88937347770769 1 1 1 -0.000375159231070454 NA
"2004" "NR_003373" "chr11" 68901588 68904534 0.012491781722551 0.0121166224914805 4563 2641 NA NA 0 0 0.88937347770769 1 1 1 -0.000375159231070454 NA
"2005" "NM_028048" "chr11" 68968130 68972515 0.0171561500436173 0.0224331320103538 3439 2318 NA NA 0 0 0.156241085121899 1 0.351946103902248 1 0.00527698196673642 NA
"2006" "NM_011496" "chr11" 69045636 69051664 NA NA 0 0 0.973523421588595 0.987274655355249 1473 943 1 0.00651988434167989 1 0.0624538958192762 NA 0.0137512337666544
"2007" "NM_028005" "chr11" 69059774 69061576 0.0173828756058158 0.0163482896490449 15475 11255 NA NA 0 0 0.516924570451026 1 0.744809563840294 1 -0.00103458595677096 NA
"2008" "NM_028336" "chr11" 69070808 69073293 0.014722536806342 0.00888450148075025 3532 2026 0.0139500734214391 0.00719424460431655 1362 556 0.0537962134746329 0.0820635086274252 0.173077377061213 0.403030260064843 -0.00583803532559177 -0.00675582881712251
"2009" "NM_009497" "chr11" 69088527 69092381 0.0156693030890912 0.0150444495099157 6701 4387 NA NA 0 0 0.793727675450966 1 0.955793725617778 1 -0.000624853579175522 NA
"2010" "NM_033041" "chr11" 69120452 69123259 0.0188214205691239 0.0162137985016214 13389 8943 0.0437693099897013 0.0225 1942 1200 0.146335774909049 0.000187856691480396 0.336590449364047 0.00384587276398126 -0.00260762206750252 -0.0212693099897013
"2011" "NM_011786" "chr11" 69126376 69149115 NA NA 0 0 0.976648351648352 0.968215158924205 728 409 1 0.324844747632704 1 1 NA -0.00843319272414622
"2012" "NM_008192" "chr11" 69218116 69237022 0.12296928732361 0.134382107657316 8433 5276 NA NA 0 0 0.0517907987193448 1 0.168564606635513 1 0.0114128203337065 NA
"2013" "NM_001024206" "chr11" 69323985 69325793 0 0 84 54 0.046070460704607 0.0404858299595142 369 247 1 0.709211725394752 1 1 0 -0.00558463074509288
"2014" "NM_010599" "chr11" 69326257 69333041 0.0506329113924051 0.0476868327402135 6399 4215 0.109615384615385 0.0668789808917197 520 314 0.492528872314316 0.0146689626066503 0.721108403383546 0.113005906317968 -0.00294607865219154 -0.0427364037236649
"2015" "NR_027827" "chr11" 69340768 69342647 0.0166959578207381 0.00543478260869565 1138 736 NA NA 0 0 0.0221374519861368 1 0.0942020439429401 1 -0.0112611752120425 NA
"2016" "NM_146019" "chr11" 69343272 69369426 0.0372454146506133 0.0339506172839506 8887 5184 0.925042589437819 0.918095238095238 1761 1050 0.309774518944856 0.44313815243036 0.543370168023747 1 -0.00329479736666264 -0.0069473513425814
"2017" "NM_030083" "chr11" 69395790 69396671 0.0237367802585194 0.0125810141059855 4255 2623 NA NA 0 0 0.000800421382650112 1 0.00810371976341528 1 -0.0111557661525339 NA
"2018" "NM_025915" "chr11" 69396515 69398234 NA NA 0 0 0.532625786163522 0.436928702010969 2544 1641 1 8.22839799582148e-12 1 1.7423045013438e-09 NA -0.0956970841525531
"2019" "NM_001017426" "chr11" 69398517 69416194 0.0211860486631511 0.0130154815728182 10809 7299 0.688351403947734 0.680481927710843 7194 4150 3.34839875114814e-05 0.309841890544314 0.000655613821525993 0.999450816463072 -0.00817056709033288 -0.00786947623689083
"2020" "NM_001081330" "chr11" 69420808 69549108 0.0130890052356021 0.010126582278481 382 395 0.0253521126760563 0.0234708392603129 2130 1406 0.699444894473486 0.690720870936047 0.889886027973047 1 -0.00296242295712108 -0.00188127341574339
"2021" "NM_007911" "chr11" 69554091 69560237 0.0410636545475938 0.0451114306254493 8499 5564 0.115141955835962 0.204545454545455 634 396 0.246873798217692 1.25205715164961e-05 0.46954490403986 0.000419496210765011 0.00404777607785548 0.0894034987094924
"2022" "NM_001364769" "chr11" 69561753 69580250 NA NA 0 0 0.0202774813233725 0.0265486725663717 937 339 1 0.368654821533744 1 1 NA 0.00627119124299922
"2023" "NM_144824" "chr11" 69561753 69579249 NA NA 0 0 0.0202774813233725 0.0265486725663717 937 339 1 0.368654821533744 1 1 NA 0.00627119124299922
"2024" "NM_001127233" "chr11" 69580358 69591873 0.0241521068859198 0.0183887915936953 1946 1142 0.0174029451137885 0.0150862068965517 747 464 0.285934813452391 0.723092863483286 0.516781588219893 1 -0.00576331529222457 -0.00231673821723676
"2025" "NM_013415" "chr11" 69599727 69605960 0.0151248680970805 0.0178511283260357 5686 2969 0.977272727272727 0.971014492753623 264 138 0.342052378643875 0.650124955155746 0.577636130796071 1 0.00272626022895515 -0.00625823451910412
[truncated: 2,538,404 more chars]
